# Supplementary material for: Cooperative interaction between ERα and the EMT-inducer ZEB1 reprograms breast cancer cells for bone metastasis
Source: Nat Commun. 2022 Apr 19;13:2104. doi: 10.1038/s41467-022-29723-5 (PMC9018728; doi:10.1038/s41467-022-29723-5)
Supplement: Supplementary file 4 — Supplementary Data 1 [file 41467_2022_29723_MOESM4_ESM.xlsx]

## Sheet: (E2)ZEB1vs(E2)WT_FDR<0.05
E2-only sites
chromsome location			log2FC	gene
chr1	108999428	108999529	15.3376	NBPF6
chr1	147986661	147986762	14.193	.
chr1	148234967	148235068	10.8665	.
chr1	148773203	148773304	10.3437	.
chr1	147988357	147988458	10.327	.
chr1	145310455	145310556	10.2592	.
chr1	112072204	112072305	9.23029	.
chr1	206089245	206089346	7.8425	.
chr1	174565213	174565314	7.78201	.
chr1	180622252	180622353	7.69888	.
chr1	110361271	110361372	5.67331	.
chr1	206135123	206135224	5.36137	.
chr1	148775112	148775213	5.35185	.
chr1	231963923	231964024	4.15976	.
chr1	17978953	17979054	4.06049	ARHGEF10L
chr1	146418599	146418700	4.05623	.
chr1	149512777	149512878	3.77277	.
chr1	32889594	32889695	3.53608	.
chr1	30458384	30458485	3.41289	.
chr1	77533486	77533587	3.37113	.
chr1	204719978	204720079	3.02585	.
chr1	184537929	184538030	2.99631	.
chr1	11515871	11515972	2.99331	.
chr1	147615906	147616007	2.99285	.
chr1	70962067	70962168	2.84097	.
chr1	198905944	198906045	2.82342	.
chr1	21841418	21841519	2.67532	.
chr1	46465040	46465141	2.66909	.
chr1	10568728	10568829	2.59531	.
chr1	1387693	1387794	2.52315	.
chr1	229939491	229939592	2.52263	.
chr1	68098594	68098695	2.48764	.
chr1	37057815	37057916	2.41721	.
chr1	204685914	204686015	2.37055	.
chr1	149767173	149767274	2.35827	.
chr1	110370864	110370965	2.31703	.
chr1	9883252	9883353	2.25148	.
chr1	148233353	148233454	2.20621	.
chr1	10576643	10576744	2.19943	.
chr1	19991169	19991270	2.19656	NBL1
chr1	34126185	34126286	2.13458	.
chr1	118624096	118624197	2.10256	.
chr1	214553170	214553271	2.04177	.
chr1	10584616	10584717	2.03868	.
chr1	9050153	9050254	2.02679	.
chr1	204731219	204731320	2.02643	.
chr1	188340738	188340839	2.02511	.
chr1	204719220	204719321	1.9949	.
chr1	206904061	206904162	1.98904	.
chr1	107921461	107921562	1.97777	.
chr1	86984095	86984196	1.94637	.
chr1	19798721	19798822	1.93972	.
chr1	204698001	204698102	1.89716	.
chr1	199616144	199616245	1.89007	.
chr1	66084588	66084689	1.86993	LEPR
chr1	215655577	215655678	1.86366	.
chr1	20813618	20813719	1.8445	CAMK2N1
chr1	113499068	113499169	1.80148	.
chr1	149521568	149521669	1.78566	.
chr1	173269946	173270047	1.78524	.
chr1	206713845	206713946	1.77324	.
chr1	7589234	7589335	1.76652	.
chr1	10579311	10579412	1.74349	.
chr1	92781391	92781492	1.74315	RPAP2
chr1	213596464	213596565	1.72339	.
chr1	9130398	9130499	1.72138	.
chr1	7601009	7601110	1.66863	.
chr1	3748886	3748987	1.6621	.
chr1	61901656	61901757	1.61801	.
chr1	111359692	111359793	1.60252	.
chr1	204728114	204728215	1.58019	.
chr1	54731919	54732020	1.57968	.
chr1	184342439	184342540	1.57713	.
chr1	19752405	19752506	1.56299	.
chr1	151945022	151945123	1.55152	.
chr1	179852255	179852356	1.51746	.
chr1	86073075	86073176	1.49033	.
chr1	71184209	71184310	1.46602	.
chr1	111289265	111289366	1.46589	.
chr1	10583102	10583203	1.45598	.
chr1	27896996	27897097	1.44989	.
chr1	1609950	1610051	1.44252	.
chr1	161691368	161691469	1.42997	.
chr1	145219387	145219488	1.41888	.
chr1	86127631	86127732	1.41726	.
chr1	177589908	177590009	1.41712	.
chr1	111587970	111588071	1.41529	.
chr1	52007613	52007714	1.40722	.
chr1	206868073	206868174	1.40561	.
chr1	9884466	9884567	1.40316	.
chr1	45672676	45672777	1.36412	.
chr1	215647318	215647419	1.36275	.
chr1	204047336	204047437	1.35717	.
chr1	154914104	154914205	1.34311	.
chr1	97448900	97449001	1.33012	.
chr1	9187678	9187779	1.32986	.
chr1	197742410	197742511	1.32191	.
chr1	30776112	30776213	1.32161	.
chr1	177445976	177446077	1.31585	.
chr1	109639100	109639201	1.30189	.
chr1	24285888	24285989	1.29994	.
chr1	8230254	8230355	1.2907	.
chr1	86016747	86016848	1.27682	.
chr1	114543197	114543298	1.26635	.
chr1	147188796	147188897	1.2654	.
chr1	111745874	111745975	1.26345	.
chr1	204732897	204732998	1.21023	.
chr1	7508000	7508101	1.20473	.
chr1	19946422	19946523	1.19004	.
chr1	207720293	207720394	1.1424	.
chr1	16938497	16938598	1.11747	.
chr1	1725012	1725113	1.10769	.
chr1	44533404	44533505	1.10335	.
chr1	204542376	204542477	1.10052	.
chr1	121121823	121121924	1.0688	.
chr1	19753826	19753927	1.05165	.
chr1	114519365	114519466	0.913105	HIPK1
chr1	16940942	16941043	0.861321	.
chr1	184595914	184596015	0.827678	.
chr1	65510194	65510295	0.763113	.
chr1	27868645	27868746	-0.978033	.
chr1	100896005	100896106	-0.989646	.
chr1	24959474	24959575	-0.996544	SRRM1
chr1	145030254	145030355	-1.03538	.
chr1	109496185	109496286	-1.03596	.
chr1	112519019	112519120	-1.0589	.
chr1	234588445	234588546	-1.06652	.
chr1	47943911	47944012	-1.09105	.
chr1	148561180	148561281	-1.10758	.
chr1	202075611	202075712	-1.1167	GPR37L1
chr1	235142568	235142669	-1.12134	.
chr1	233813556	233813657	-1.12548	.
chr1	3503939	3504040	-1.13734	MEGF6
chr1	223894307	223894408	-1.13996	CAPN2
chr1	190254376	190254477	-1.14332	.
chr1	42325974	42326075	-1.14741	.
chr1	53334664	53334765	-1.14941	.
chr1	246868934	246869035	-1.15127	.
chr1	224374538	224374639	-1.179	.
chr1	223853473	223853574	-1.18647	.
chr1	107705587	107705688	-1.19726	.
chr1	65061864	65061965	-1.21323	.
chr1	168849389	168849490	-1.22408	.
chr1	223841968	223842069	-1.22431	.
chr1	62108211	62108312	-1.22879	.
chr1	177225635	177225736	-1.22941	BRINP2
chr1	186967135	186967236	-1.23013	.
chr1	246747029	246747130	-1.23395	.
chr1	228872848	228872949	-1.24549	RHOU
chr1	223322581	223322682	-1.25012	.
chr1	15780880	15780981	-1.25277	.
chr1	100918375	100918476	-1.261	.
chr1	99183231	99183332	-1.26196	.
chr1	55270522	55270623	-1.26815	.
chr1	192548450	192548551	-1.27064	.
chr1	205638942	205639043	-1.27822	.
chr1	143651201	143651302	-1.28135	.
chr1	234774848	234774949	-1.29694	.
chr1	205505526	205505627	-1.2998	CDK18
chr1	36952662	36952763	-1.3082	.
chr1	9536972	9537073	-1.30892	.
chr1	149382244	149382345	-1.31119	.
chr1	16403611	16403712	-1.31812	.
chr1	168596800	168596901	-1.326	.
chr1	227953989	227954090	-1.32869	.
chr1	202169529	202169630	-1.33737	.
chr1	18238573	18238674	-1.36426	.
chr1	12338949	12339050	-1.36683	.
chr1	24924378	24924479	-1.38345	.
chr1	90355852	90355953	-1.38395	.
chr1	145243831	145243932	-1.38411	.
chr1	913751	913852	-1.3851	.
chr1	188682562	188682663	-1.38792	.
chr1	11982887	11982988	-1.3915	.
chr1	235003127	235003228	-1.3967	.
chr1	120577503	120577604	-1.39861	.
chr1	76525263	76525364	-1.40173	.
chr1	230820076	230820177	-1.41142	.
chr1	152365488	152365589	-1.41884	.
chr1	45272894	45272995	-1.42487	.
chr1	200100840	200100941	-1.43393	.
chr1	184806047	184806148	-1.43866	.
chr1	18517259	18517360	-1.44967	.
chr1	177224643	177224744	-1.46282	BRINP2
chr1	108481341	108481442	-1.46433	.
chr1	110333428	110333529	-1.46787	.
chr1	14882260	14882361	-1.47695	.
chr1	235010145	235010246	-1.47878	.
chr1	87150492	87150593	-1.48144	.
chr1	185615446	185615547	-1.49074	.
chr1	25894770	25894871	-1.49212	.
chr1	72466462	72466563	-1.50249	.
chr1	23720710	23720811	-1.50757	TCEA3
chr1	118400268	118400369	-1.51107	.
chr1	231855590	231855691	-1.52396	.
chr1	244883195	244883296	-1.52444	.
chr1	65388390	65388491	-1.527	.
chr1	108778072	108778173	-1.52896	.
chr1	214810636	214810737	-1.53438	.
chr1	96541402	96541503	-1.53765	.
chr1	109793452	109793553	-1.5401	CELSR2
chr1	116254001	116254102	-1.57396	.
chr1	108184142	108184243	-1.57747	.
chr1	205554642	205554743	-1.58128	.
chr1	144989339	144989440	-1.5844	.
chr1	112051393	112051494	-1.59903	.
chr1	112013674	112013775	-1.60676	.
chr1	144992992	144993093	-1.61179	.
chr1	190078396	190078497	-1.62315	.
chr1	120574938	120575039	-1.62727	.
chr1	170032293	170032394	-1.63287	KIFAP3
chr1	27884623	27884724	-1.63559	.
chr1	182922705	182922806	-1.63915	.
chr1	10953428	10953529	-1.67737	.
chr1	224337541	224337642	-1.69097	.
chr1	229301314	229301415	-1.69425	.
chr1	239867731	239867832	-1.70219	.
chr1	236562978	236563079	-1.70607	.
chr1	120922927	120923028	-1.73737	.
chr1	75169173	75169274	-1.74258	.
chr1	217884815	217884916	-1.75757	.
chr1	235533167	235533268	-1.75964	.
chr1	146502055	146502156	-1.76895	.
chr1	65445792	65445893	-1.77721	.
chr1	24932257	24932358	-1.7923	.
chr1	16894880	16894981	-1.79365	.
chr1	205916291	205916392	-1.79959	.
chr1	146233525	146233626	-1.81107	.
chr1	240162436	240162537	-1.81744	.
chr1	235099474	235099575	-1.83727	.
chr1	94583580	94583681	-1.84313	.
chr1	232680329	232680430	-1.84837	.
chr1	205679780	205679881	-1.85	.
chr1	234748548	234748649	-1.8551	.
chr1	181081690	181081791	-1.85641	.
chr1	113469830	113469931	-1.86039	.
chr1	202112204	202112305	-1.8616	.
chr1	74996708	74996809	-1.88976	.
chr1	116472490	116472591	-1.88986	.
chr1	2783450	2783551	-1.90723	.
chr1	97331461	97331562	-1.90775	.
chr1	61607370	61607471	-1.91003	.
chr1	229359298	229359399	-1.92906	.
chr1	167570694	167570795	-1.93198	.
chr1	52439477	52439578	-1.93453	.
chr1	193005636	193005737	-1.93842	.
chr1	21196379	21196480	-1.98412	.
chr1	41980067	41980168	-1.98441	.
chr1	327081	327182	-2.02756	.
chr1	232758484	232758585	-2.11348	.
chr1	223840022	223840123	-2.12732	.
chr1	94718004	94718105	-2.14156	.
chr1	100905798	100905899	-2.15514	.
chr1	188031113	188031214	-2.16345	.
chr1	150333887	150333988	-2.17588	.
chr1	241428968	241429069	-2.19304	.
chr1	157102103	157102204	-2.22315	.
chr1	23912286	23912387	-2.229	.
chr1	144891925	144892026	-2.23821	.
chr1	25808282	25808383	-2.28286	TMEM57
chr1	459811	459912	-2.28947	.
chr1	36708928	36709029	-2.31318	.
chr1	136177	136278	-2.34697	.
chr1	190733365	190733466	-2.39591	.
chr1	241192997	241193098	-2.46744	.
chr1	48360450	48360551	-2.47682	.
chr1	22796074	22796175	-2.49041	.
chr1	3557138	3557239	-2.52163	.
chr1	117185968	117186069	-2.61257	.
chr1	96538538	96538639	-2.63288	.
chr1	621403	621504	-2.86134	.
chr1	9406239	9406340	-2.90694	.
chr1	16950751	16950852	-2.93701	CROCCP2
chr1	368211	368312	-2.96007	.
chr1	235011425	235011526	-2.96458	.
chr1	109658428	109658529	-3.0734	.
chr1	93743022	93743123	-3.5649	.
chr10	51313778	51313879	12.4234	.
chr10	51079783	51079884	10.1937	.
chr10	51301504	51301605	10.1807	.
chr10	69452182	69452283	9.674	.
chr10	123962381	123962482	8.82118	.
chr10	53993278	53993379	8.4136	.
chr10	48922756	48922857	7.8191	.
chr10	51486107	51486208	7.74974	.
chr10	47576397	47576498	5.25697	.
chr10	73391561	73391662	4.87125	.
chr10	111577923	111578024	3.93497	.
chr10	104438370	104438471	3.66786	.
chr10	120092947	120093048	3.23002	.
chr10	51227137	51227238	3.07985	.
chr10	96831199	96831300	2.97615	CYP2C8
chr10	38033070	38033171	2.85825	.
chr10	124416278	124416379	2.83202	.
chr10	80972807	80972908	2.54701	ZMIZ1
chr10	53799183	53799284	2.39244	.
chr10	28246759	28246860	2.35275	.
chr10	20924652	20924753	2.34786	.
chr10	117928540	117928641	2.32968	.
chr10	53805250	53805351	2.20477	.
chr10	8893824	8893925	2.17972	.
chr10	73715495	73715596	2.10011	.
chr10	93498918	93499019	2.0484	.
chr10	51092932	51093033	2.03511	.
chr10	22605993	22606094	2.00996	.
chr10	80619663	80619764	2.00819	.
chr10	27772535	27772636	1.95565	.
chr10	15358289	15358390	1.95309	.
chr10	15352353	15352454	1.81972	.
chr10	29286709	29286810	1.75115	.
chr10	7738631	7738732	1.74833	.
chr10	75636259	75636360	1.73942	.
chr10	173037	173138	1.71262	.
chr10	18522743	18522844	1.69297	.
chr10	8911601	8911702	1.68698	.
chr10	48952837	48952938	1.67935	.
chr10	61791457	61791558	1.67411	.
chr10	61755673	61755774	1.65055	.
chr10	95330910	95331011	1.59846	.
chr10	93556016	93556117	1.49539	.
chr10	102884352	102884453	1.47007	.
chr10	88792811	88792912	1.45586	.
chr10	44092316	44092417	1.45335	.
chr10	5152004	5152105	1.44875	.
chr10	134421	134522	1.43364	.
chr10	43540188	43540289	1.41678	.
chr10	123271566	123271667	1.3931	.
chr10	79945526	79945627	1.38262	.
chr10	193868	193969	1.37571	.
chr10	104467462	104467563	1.33558	.
chr10	104418173	104418274	1.23553	.
chr10	54069927	54070028	1.21881	.
chr10	54073150	54073251	1.20808	.
chr10	6405026	6405127	1.19712	.
chr10	80159933	80160034	1.18572	.
chr10	93441719	93441820	1.16989	.
chr10	62608535	62608636	0.934411	.
chr10	5727330	5727431	0.92111	FAM208B
chr10	60060671	60060772	0.880645	.
chr10	134079346	134079447	0.86757	.
chr10	9230704	9230805	0.777318	.
chr10	51680849	51680950	-0.969327	.
chr10	28974276	28974377	-1.05307	BAMBI
chr10	73103251	73103352	-1.07529	SLC29A3
chr10	79585947	79586048	-1.10424	.
chr10	52261861	52261962	-1.12299	.
chr10	42396810	42396911	-1.12995	.
chr10	32940674	32940775	-1.1328	.
chr10	12917318	12917419	-1.15406	.
chr10	42387709	42387810	-1.1561	.
chr10	46410311	46410412	-1.16761	.
chr10	33299115	33299216	-1.17434	.
chr10	70571431	70571532	-1.18232	.
chr10	73857606	73857707	-1.19838	.
chr10	31690354	31690455	-1.20305	ZEB1
chr10	20911822	20911923	-1.20614	.
chr10	117679723	117679824	-1.21241	.
chr10	63896746	63896847	-1.21286	.
chr10	127322890	127322991	-1.21638	.
chr10	29173261	29173362	-1.22108	.
chr10	71181807	71181908	-1.2343	.
chr10	5538652	5538753	-1.29731	.
chr10	132897406	132897507	-1.30355	.
chr10	89417267	89417368	-1.30654	PAPSS2
chr10	35979621	35979722	-1.30966	.
chr10	46193332	46193433	-1.33182	.
chr10	8656396	8656497	-1.33607	.
chr10	419502	419603	-1.34677	.
chr10	76924594	76924695	-1.37577	.
chr10	33505640	33505741	-1.38512	.
chr10	63861594	63861695	-1.39873	.
chr10	73931057	73931158	-1.40766	.
chr10	122657017	122657118	-1.41453	.
chr10	28623422	28623523	-1.44057	.
chr10	7751444	7751545	-1.44148	.
chr10	105708453	105708554	-1.44187	.
chr10	46966769	46966870	-1.46991	.
chr10	119822486	119822587	-1.49992	.
chr10	8449553	8449654	-1.501	.
chr10	30801399	30801500	-1.50494	.
chr10	133647575	133647676	-1.51563	.
chr10	69595344	69595445	-1.54548	.
chr10	111770288	111770389	-1.54952	ADD3
chr10	93865313	93865414	-1.57725	.
chr10	77486989	77487090	-1.59737	.
chr10	82011483	82011584	-1.59798	.
chr10	76583937	76584038	-1.60421	.
chr10	90199780	90199881	-1.61069	.
chr10	32325992	32326093	-1.62373	.
chr10	116790263	116790364	-1.62755	.
chr10	29957645	29957746	-1.63011	.
chr10	63800764	63800865	-1.63795	.
chr10	62826841	62826942	-1.69103	.
chr10	61946605	61946706	-1.69207	.
chr10	95776855	95776956	-1.70821	.
chr10	22016686	22016787	-1.7267	.
chr10	127273657	127273758	-1.7618	.
chr10	44732436	44732537	-1.79472	.
chr10	30951346	30951447	-1.83305	.
chr10	51584087	51584188	-1.83334	.
chr10	36682867	36682968	-1.83702	.
chr10	80516371	80516472	-1.84536	.
chr10	114476933	114477034	-1.86046	.
chr10	29228900	29229001	-1.87035	.
chr10	89407836	89407937	-1.88669	PAPSS2
chr10	47737598	47737699	-1.90714	.
chr10	89395362	89395463	-1.91576	.
chr10	112489245	112489346	-1.92109	.
chr10	129805229	129805330	-1.96381	.
chr10	90197093	90197194	-1.98354	.
chr10	22909345	22909446	-1.99841	.
chr10	47708435	47708536	-2.05433	.
chr10	115718465	115718566	-2.05896	.
chr10	81923614	81923715	-2.07603	.
chr10	115768238	115768339	-2.08962	.
chr10	100074481	100074582	-2.10773	.
chr10	105554132	105554233	-2.14758	.
chr10	52246314	52246415	-2.15982	.
chr10	89206383	89206484	-2.17956	.
chr10	79245807	79245908	-2.22015	.
chr10	24970181	24970282	-2.24303	.
chr10	79935997	79936098	-2.25595	.
chr10	29452921	29453022	-2.29363	.
chr10	129721485	129721586	-2.31223	.
chr10	127203542	127203643	-2.31871	.
chr10	46323480	46323581	-2.32795	.
chr10	29214495	29214596	-2.43261	.
chr10	384991	385092	-2.65254	.
chr10	43343437	43343538	-2.69933	.
chr10	72834222	72834323	-2.74502	.
chr10	112216617	112216718	-2.92354	.
chr11	117121550	117121651	10.1602	.
chr11	95169581	95169682	8.8386	.
chr11	24349670	24349771	8.49049	.
chr11	78394550	78394651	8.38975	.
chr11	36578855	36578956	8.13821	.
chr11	68603316	68603417	3.46125	.
chr11	7685126	7685227	3.11551	.
chr11	93179386	93179487	3.08208	.
chr11	35831715	35831816	2.89569	.
chr11	409491	409592	2.64196	SIGIRR
chr11	10749230	10749331	2.51009	.
chr11	57539934	57540035	2.46927	.
chr11	122989207	122989308	2.46259	.
chr11	2347052	2347153	2.44523	.
chr11	17860449	17860550	2.28823	.
chr11	17537580	17537681	2.17347	.
chr11	15280256	15280357	2.16725	.
chr11	61627703	61627804	2.16529	.
chr11	71127715	71127816	2.10529	.
chr11	66519403	66519504	2.02096	.
chr11	6479677	6479778	2.00223	TRIM3
chr11	119886949	119887050	1.90834	.
chr11	13354352	13354453	1.90585	.
chr11	108627108	108627209	1.89384	.
chr11	118415490	118415591	1.8193	.
chr11	35285986	35286087	1.79945	.
chr11	35385527	35385628	1.76095	.
chr11	101314546	101314647	1.75422	.
chr11	129503417	129503518	1.73674	.
chr11	134102283	134102384	1.65614	.
chr11	6639433	6639534	1.60377	.
chr11	48073934	48074035	1.59573	.
chr11	68605589	68605690	1.58782	.
chr11	68740869	68740970	1.5047	.
chr11	117173934	117174035	1.45054	.
chr11	101608560	101608661	1.43313	.
chr11	9113462	9113563	1.39681	SCUBE2
chr11	113652622	113652723	1.39358	.
chr11	61597894	61597995	1.37405	.
chr11	125185503	125185604	1.31712	.
chr11	6494277	6494378	1.27136	TRIM3
chr11	17834460	17834561	1.26992	.
chr11	70049651	70049752	1.23373	.
chr11	47132028	47132129	1.21144	.
chr11	130523860	130523961	1.18325	.
chr11	101170413	101170514	1.15394	.
chr11	63640536	63640637	1.09901	.
chr11	30369930	30370031	1.09682	.
chr11	35387558	35387659	1.07569	.
chr11	94470752	94470853	1.07248	.
chr11	102337913	102338014	1.06762	.
chr11	134128641	134128742	1.04656	.
chr11	3032167	3032268	1.04021	.
chr11	68587160	68587261	0.966749	.
chr11	63639801	63639902	0.937308	.
chr11	80405106	80405207	-1.03024	.
chr11	27223592	27223693	-1.15971	.
chr11	61301085	61301186	-1.19162	SYT7
chr11	86417324	86417425	-1.20489	.
chr11	84698867	84698968	-1.23128	.
chr11	85878800	85878901	-1.24876	.
chr11	67425475	67425576	-1.28966	.
chr11	14611217	14611318	-1.3099	.
chr11	2181634	2181735	-1.33666	.
chr11	123171745	123171846	-1.34123	.
chr11	100834231	100834332	-1.36786	.
chr11	86507022	86507123	-1.36826	PRSS23
chr11	69512097	69512198	-1.38222	.
chr11	119995811	119995912	-1.42549	.
chr11	64082290	64082391	-1.43627	.
chr11	35038420	35038521	-1.46836	.
chr11	100647932	100648033	-1.48715	.
chr11	19290660	19290761	-1.48747	.
chr11	70105310	70105411	-1.51145	.
chr11	46575830	46575931	-1.51219	.
chr11	61208054	61208155	-1.51651	.
chr11	34686753	34686854	-1.53997	.
chr11	46987571	46987672	-1.54575	.
chr11	63390065	63390166	-1.56637	.
chr11	82886951	82887052	-1.57454	.
chr11	100563284	100563385	-1.64829	.
chr11	100751879	100751980	-1.66557	.
chr11	20090436	20090537	-1.66848	.
chr11	46969307	46969408	-1.71378	.
chr11	12280134	12280235	-1.74578	.
chr11	27438522	27438623	-1.75283	.
chr11	36660246	36660347	-1.76381	.
chr11	20092112	20092213	-1.7711	.
chr11	80433109	80433210	-1.83533	.
chr11	100647004	100647105	-1.88539	.
chr11	86344182	86344283	-1.89334	.
chr11	45824882	45824983	-1.89421	.
chr11	20016782	20016883	-1.91634	.
chr11	10108873	10108974	-1.92075	.
chr11	1073338	1073439	-1.95706	.
chr11	63399137	63399238	-1.98658	.
chr11	9890271	9890372	-2.00098	.
chr11	100446675	100446776	-2.05493	.
chr11	64463646	64463747	-2.10701	.
chr11	110169980	110170081	-2.11627	RDX
chr11	100711864	100711965	-2.1926	.
chr11	102187873	102187974	-2.21512	.
chr11	36442574	36442675	-2.25752	.
chr11	1229875	1229976	-2.27182	MUC5B
chr11	120779829	120779930	-2.36674	.
chr11	67316346	67316447	-2.81301	.
chr11	100712618	100712719	-3.03994	.
chr12	125478559	125478600	13.0437	BRI3BP
chr12	124585907	124586008	8.90365	.
chr12	90930589	90930690	8.45446	.
chr12	16065125	16065226	7.50354	.
chr12	39572563	39572664	5.6685	.
chr12	78490629	78490730	3.92944	.
chr12	126375582	126375683	3.68644	.
chr12	109434921	109435022	3.32571	.
chr12	56540779	56540880	3.09891	.
chr12	70172916	70173017	2.87426	.
chr12	87042	87143	2.80658	.
chr12	83003084	83003185	2.73274	.
chr12	120754660	120754761	2.34198	.
chr12	51610910	51611011	2.28946	.
chr12	121676698	121676799	2.05863	.
chr12	125217608	125217709	1.95755	.
chr12	117044196	117044297	1.94733	.
chr12	94348471	94348572	1.92812	.
chr12	99737558	99737659	1.91196	.
chr12	80008503	80008604	1.87478	.
chr12	13223653	13223754	1.83046	KIAA1467
chr12	13194283	13194384	1.80273	KIAA1467
chr12	102404202	102404303	1.80028	.
chr12	3659475	3659576	1.73793	.
chr12	123307710	123307811	1.7016	.
chr12	89467040	89467141	1.68335	.
chr12	79347920	79348021	1.67929	.
chr12	126468135	126468236	1.66938	.
chr12	121569992	121570093	1.66646	.
chr12	80069689	80069790	1.6295	.
chr12	28367266	28367367	1.6229	.
chr12	3595124	3595225	1.54935	.
chr12	116865487	116865588	1.51969	.
chr12	121675308	121675409	1.45259	.
chr12	32686067	32686168	1.45114	.
chr12	96453955	96454056	1.43439	.
chr12	124080480	124080581	1.33435	.
chr12	12876655	12876756	1.33144	.
chr12	69187060	69187161	1.31613	.
chr12	80718004	80718105	1.31142	.
chr12	3623634	3623735	1.29716	.
chr12	3857024	3857125	1.26401	.
chr12	3652021	3652122	1.25761	.
chr12	106273179	106273280	1.24581	.
chr12	51437563	51437664	1.20207	.
chr12	105949634	105949735	1.19221	.
chr12	46573568	46573669	1.18478	.
chr12	120600126	120600227	1.0587	.
chr12	121565438	121565539	1.00427	.
chr12	110461439	110461540	0.953679	.
chr12	63480476	63480577	-0.801082	.
chr12	61098424	61098525	-0.954961	.
chr12	133101160	133101261	-1.03279	.
chr12	55286029	55286130	-1.04885	.
chr12	100309650	100309751	-1.06118	.
chr12	92379995	92380096	-1.06295	.
chr12	93957810	93957911	-1.10575	.
chr12	96132037	96132138	-1.111	NTN4
chr12	46654958	46655059	-1.15988	.
chr12	69811759	69811860	-1.17602	.
chr12	90039380	90039481	-1.17603	.
chr12	110668718	110668819	-1.18915	.
chr12	5613057	5613158	-1.24387	.
chr12	112960815	112960916	-1.25877	.
chr12	84511108	84511209	-1.2614	.
chr12	4484755	4484856	-1.27017	.
chr12	105751336	105751437	-1.27157	.
chr12	63912079	63912180	-1.27556	.
chr12	116725860	116725961	-1.28927	.
chr12	80898252	80898353	-1.29238	.
chr12	69119997	69120098	-1.30142	.
chr12	132650483	132650584	-1.31101	.
chr12	123163584	123163685	-1.31916	.
chr12	63154601	63154702	-1.32717	.
chr12	8038758	8038859	-1.34235	.
chr12	63992860	63992961	-1.34888	.
chr12	10034798	10034899	-1.35444	.
chr12	285725	285826	-1.3697	.
chr12	122596843	122596944	-1.38626	MLXIP
chr12	80543555	80543656	-1.39478	.
chr12	87821633	87821734	-1.39854	.
chr12	48415839	48415940	-1.42449	.
chr12	106674997	106675098	-1.43765	.
chr12	48338895	48338996	-1.4415	.
chr12	118036654	118036755	-1.44836	.
chr12	120451732	120451833	-1.47598	CCDC64
chr12	10574910	10575011	-1.48351	.
chr12	98146520	98146621	-1.49285	.
chr12	1968914	1969015	-1.50138	.
chr12	125110750	125110851	-1.51401	.
chr12	112809086	112809187	-1.54349	HECTD4
chr12	55327356	55327457	-1.55454	.
chr12	122026308	122026409	-1.57508	.
chr12	680979	681080	-1.58028	.
chr12	67824673	67824774	-1.60501	.
chr12	104649279	104649380	-1.61092	.
chr12	124855918	124856019	-1.61767	.
chr12	96055521	96055622	-1.64646	NTN4
chr12	122594834	122594935	-1.65318	MLXIP
chr12	106701139	106701240	-1.66304	.
chr12	25501346	25501447	-1.66507	.
chr12	75630037	75630138	-1.66969	.
chr12	124895336	124895437	-1.6849	.
chr12	63626778	63626879	-1.68797	.
chr12	12120991	12121092	-1.78052	.
chr12	91923676	91923777	-1.78739	.
chr12	59033114	59033215	-1.80332	.
chr12	110783181	110783282	-1.84757	.
chr12	65557216	65557317	-1.85323	.
chr12	104652327	104652428	-1.95735	.
chr12	124852391	124852492	-1.99651	.
chr12	16317111	16317212	-2.00844	.
chr12	124854679	124854780	-2.06576	.
chr12	15007651	15007752	-2.08957	.
chr12	123577025	123577126	-2.11648	.
chr12	103767130	103767231	-2.21731	.
chr12	71105759	71105860	-2.24512	.
chr12	90163111	90163212	-2.31447	.
chr12	115352297	115352398	-2.36148	.
chr12	61108432	61108533	-2.50499	.
chr12	1950781	1950882	-2.54346	.
chr12	76160658	76160759	-2.56246	.
chr12	33741110	33741211	-2.78005	.
chr12	95631	95732	-3.02845	.
chr13	30221548	30221649	8.54546	.
chr13	60868146	60868247	7.52642	.
chr13	20354737	20354838	6.9196	.
chr13	70890748	70890849	6.91015	.
chr13	114570408	114570509	5.27981	.
chr13	113722117	113722218	4.46512	.
chr13	44520659	44520760	4.3674	.
chr13	31546060	31546161	3.69235	.
chr13	44518880	44518981	3.52649	.
chr13	47013922	47014023	3.48545	.
chr13	27540074	27540175	3.12967	.
chr13	114948163	114948264	2.82494	.
chr13	31690074	31690175	2.28824	.
chr13	114565593	114565694	2.19923	.
chr13	27565589	27565690	2.1839	.
chr13	44622560	44622661	2.16583	.
chr13	85356165	85356266	2.02346	.
chr13	100636013	100636114	1.94734	.
chr13	111490226	111490327	1.88391	.
chr13	24410341	24410442	1.80382	.
chr13	41475850	41475951	1.7127	.
chr13	32499333	32499434	1.70382	.
chr13	29833325	29833426	1.67365	.
chr13	41344877	41344978	1.64416	.
chr13	98921787	98921888	1.60312	.
chr13	52493843	52493944	1.37179	.
chr13	27552614	27552715	1.28301	.
chr13	20391787	20391888	1.28261	.
chr13	76299370	76299471	1.27036	.
chr13	100427142	100427243	1.21128	.
chr13	114559902	114560003	1.10864	.
chr13	51654689	51654790	1.08181	.
chr13	30646818	30646919	-1.06863	.
chr13	23571250	23571351	-1.14702	.
chr13	109571832	109571933	-1.15415	.
chr13	20595728	20595829	-1.15738	.
chr13	20340740	20340841	-1.16298	.
chr13	28074961	28075062	-1.23064	.
chr13	40755845	40755946	-1.2784	.
chr13	50085930	50086031	-1.2818	.
chr13	26596816	26596917	-1.29807	.
chr13	69603307	69603408	-1.30188	.
chr13	107721697	107721798	-1.3076	.
chr13	85888981	85889082	-1.32989	.
chr13	67281718	67281819	-1.35003	.
chr13	33953570	33953671	-1.35249	.
chr13	28751618	28751719	-1.36556	.
chr13	96576875	96576976	-1.36661	.
chr13	82566582	82566683	-1.3771	.
chr13	76296239	76296340	-1.40235	.
chr13	24878237	24878338	-1.44574	.
chr13	95966800	95966901	-1.46925	.
chr13	111900194	111900295	-1.47051	.
chr13	97596816	97596917	-1.47995	.
chr13	27133581	27133682	-1.54489	.
chr13	86083788	86083889	-1.5712	.
chr13	106571554	106571655	-1.59795	.
chr13	113416272	113416373	-1.62129	ATP11A
chr13	39834078	39834179	-1.66891	.
chr13	95753132	95753233	-1.69279	.
chr13	27757232	27757333	-1.70011	.
chr13	69285965	69286066	-1.70037	.
chr13	33917887	33917988	-1.7174	.
chr13	26555282	26555383	-1.84094	.
chr13	71236931	71237032	-1.88386	.
chr13	107389474	107389575	-2.29043	.
chr13	23519973	23520074	-2.30924	.
chr13	110396199	110396300	-2.62501	.
chr13	49165283	49165384	-2.68371	.
chr14	71014209	71014310	8.44576	.
chr14	21298391	21298492	8.09406	.
chr14	63002800	63002901	4.7574	.
chr14	80708276	80708377	3.27187	.
chr14	101641371	101641472	2.98907	.
chr14	32944644	32944745	2.55809	.
chr14	91118979	91119080	2.55579	.
chr14	104358041	104358142	2.53126	.
chr14	77446963	77447064	2.3475	.
chr14	23644962	23645063	2.33952	SLC7A8
chr14	91860751	91860852	2.20454	.
chr14	101772456	101772557	2.13257	.
chr14	101725107	101725208	2.0245	.
chr14	88852549	88852650	2.01437	.
chr14	78212568	78212669	1.96992	.
chr14	81832734	81832835	1.92768	.
chr14	50016396	50016497	1.91982	.
chr14	64757977	64758078	1.80557	.
chr14	69074362	69074463	1.80451	.
chr14	100680260	100680361	1.79471	.
chr14	71809757	71809858	1.78412	.
chr14	91848949	91849050	1.63058	.
chr14	77327743	77327844	1.60752	.
chr14	26750981	26751082	1.55538	.
chr14	105631495	105631596	1.55447	.
chr14	57944977	57945078	1.53241	.
chr14	101802849	101802950	1.5192	.
chr14	20788432	20788533	1.51628	.
chr14	32942838	32942939	1.50549	.
chr14	88851802	88851903	1.48547	.
chr14	90891088	90891189	1.48285	.
chr14	62035255	62035356	1.47759	.
chr14	77480624	77480725	1.46281	.
chr14	91737001	91737102	1.43462	.
chr14	104314925	104315026	1.40788	.
chr14	77471169	77471270	1.39851	.
chr14	93448344	93448445	1.39407	.
chr14	95996909	95997010	1.36039	.
chr14	76028537	76028638	1.35762	.
chr14	24901930	24902031	1.35424	.
chr14	37132262	37132363	1.34626	.
chr14	20046024	20046125	1.32103	.
chr14	37482059	37482160	1.31094	.
chr14	91859516	91859617	1.29759	.
chr14	38059712	38059813	1.26947	.
chr14	90975277	90975378	1.2684	.
chr14	77423987	77424088	1.20762	.
chr14	77866716	77866817	1.18547	.
chr14	32824111	32824212	1.0564	.
chr14	68000548	68000649	1.01356	.
chr14	37325514	37325615	1.00664	.
chr14	75389217	75389318	1.00184	.
chr14	55570230	55570331	0.945843	.
chr14	62026107	62026208	0.912517	.
chr14	23541474	23541575	0.878923	.
chr14	65585244	65585345	0.853567	.
chr14	74249395	74249496	0.83899	.
chr14	68864641	68864742	-1.15099	.
chr14	77499685	77499786	-1.17086	.
chr14	69681232	69681333	-1.19747	.
chr14	43596602	43596703	-1.25397	.
chr14	38016221	38016322	-1.32891	.
chr14	30218788	30218889	-1.34688	.
chr14	42684319	42684420	-1.3489	.
chr14	45465130	45465231	-1.35094	.
chr14	65405291	65405392	-1.35468	GPX2
chr14	93186618	93186719	-1.36012	LGMN
chr14	104691934	104692035	-1.38514	.
chr14	54569047	54569148	-1.47237	.
chr14	70302274	70302375	-1.52419	.
chr14	103192763	103192864	-1.54226	.
chr14	81867273	81867374	-1.55	.
chr14	45464488	45464589	-1.57636	.
chr14	42659160	42659261	-1.61024	.
chr14	71583581	71583682	-1.65543	.
chr14	32985183	32985284	-1.68098	.
chr14	67617987	67618088	-1.6862	.
chr14	68644523	68644624	-1.68939	.
chr14	68850461	68850562	-1.81741	.
chr14	37748206	37748307	-1.88044	.
chr14	96730311	96730412	-1.89479	.
chr14	99365932	99366033	-1.97221	.
chr14	68943246	68943347	-2.20036	.
chr14	86062500	86062601	-2.22205	.
chr14	95501445	95501546	-2.33547	.
chr14	96571321	96571422	-2.47754	.
chr14	103577847	103577948	-2.56246	.
chr14	77118090	77118191	-2.76473	.
chr14	68658765	68658866	-2.80783	.
chr15	64619086	64619187	9.31944	.
chr15	83039477	83039578	7.5673	.
chr15	41049589	41049690	4.64874	.
chr15	62997339	62997440	3.89592	.
chr15	57814701	57814802	3.86918	.
chr15	62060410	62060511	2.71767	.
chr15	94016563	94016664	2.29864	.
chr15	44310735	44310836	2.24526	.
chr15	68084942	68085043	2.13069	.
chr15	83075856	83075957	2.07844	.
chr15	75121296	75121397	2.07835	.
chr15	85977412	85977513	2.07426	.
chr15	32951800	32951901	1.96622	.
chr15	35239565	35239666	1.96109	.
chr15	60189308	60189409	1.95123	.
chr15	83586673	83586774	1.89782	.
chr15	51378219	51378320	1.86443	.
chr15	64047039	64047140	1.86402	HERC1
chr15	94621512	94621613	1.82425	.
chr15	75135110	75135211	1.72251	ULK3
chr15	32609633	32609734	1.68895	.
chr15	96538708	96538809	1.67479	.
chr15	90437797	90437898	1.65284	.
chr15	75112429	75112530	1.65183	.
chr15	64334371	64334472	1.60645	.
chr15	75159500	75159601	1.57671	.
chr15	75682500	75682601	1.56813	.
chr15	75673816	75673917	1.53819	.
chr15	86337001	86337102	1.47491	.
chr15	85355298	85355399	1.45987	.
chr15	51377598	51377699	1.43847	.
chr15	89700509	89700610	1.41887	.
chr15	90443207	90443308	1.35437	.
chr15	63137752	63137853	1.3508	.
chr15	64166949	64167050	1.30592	.
chr15	89652221	89652322	1.18768	.
chr15	54031978	54032079	1.1112	.
chr15	29979791	29979892	1.10737	.
chr15	66162732	66162833	1.04655	.
chr15	64285416	64285517	1.02323	.
chr15	75109879	75109980	1.00248	.
chr15	75139989	75140090	0.959608	.
chr15	99236729	99236830	0.910515	.
chr15	39960819	39960920	0.907661	.
chr15	64365107	64365208	0.859019	.
chr15	95790497	95790598	-0.876504	.
chr15	74226832	74226933	-0.94596	.
chr15	64912922	64913023	-1.09365	.
chr15	70616528	70616629	-1.17004	.
chr15	81118152	81118253	-1.17121	.
chr15	60076051	60076152	-1.17281	.
chr15	70384378	70384479	-1.19531	.
chr15	52946052	52946153	-1.20951	.
chr15	59846362	59846463	-1.21774	.
chr15	70385768	70385869	-1.2238	.
chr15	41800259	41800360	-1.23924	.
chr15	50381653	50381754	-1.25048	.
chr15	37262963	37263064	-1.26071	.
chr15	89028091	89028192	-1.3028	.
chr15	95332714	95332815	-1.32146	.
chr15	89182007	89182108	-1.3436	.
chr15	64814251	64814352	-1.36107	.
chr15	98527593	98527694	-1.36219	.
chr15	52089030	52089131	-1.38649	.
chr15	91417463	91417564	-1.39912	.
chr15	52477031	52477132	-1.3993	.
chr15	81928555	81928656	-1.41918	.
chr15	60030990	60031091	-1.4358	.
chr15	50420624	50420725	-1.47283	.
chr15	37309245	37309346	-1.47549	.
chr15	67149758	67149859	-1.47735	.
chr15	78432766	78432867	-1.48254	.
chr15	52948729	52948830	-1.48968	.
chr15	92015667	92015768	-1.52076	.
chr15	74492059	74492160	-1.53121	.
chr15	77359786	77359887	-1.54552	.
chr15	91080434	91080535	-1.57904	.
chr15	90328351	90328452	-1.58603	.
chr15	93460906	93461007	-1.6053	.
chr15	70602483	70602584	-1.60566	.
chr15	87890900	87891001	-1.61576	.
chr15	70670563	70670664	-1.66965	.
chr15	80878684	80878785	-1.67005	.
chr15	71547673	71547774	-1.67044	.
chr15	49160898	49160999	-1.6926	.
chr15	71571655	71571756	-1.70388	.
chr15	71544522	71544623	-1.71168	.
chr15	50032126	50032227	-1.71256	.
chr15	89083917	89084018	-1.7284	.
chr15	73921639	73921740	-1.73347	.
chr15	64864085	64864186	-1.74124	.
chr15	29459449	29459550	-1.8273	.
chr15	59841940	59842041	-1.8978	.
chr15	97263468	97263569	-1.94985	.
chr15	70600727	70600828	-2.06055	.
chr15	40701726	40701827	-2.06972	.
chr15	90388765	90388866	-2.13344	.
chr15	70755384	70755485	-2.15339	.
chr15	59848026	59848127	-2.27254	.
chr15	45740320	45740421	-2.76933	.
chr15	95674498	95674599	-3.36664	.
chr15	70667514	70667615	-4.1677	.
chr16	21884873	21884974	10.4297	.
chr16	16398649	16398750	9.67651	.
chr16	21903793	21903894	9.63309	.
chr16	33760799	33760900	9.57958	.
chr16	29553469	29553570	9.51783	.
chr16	90174751	90174852	8.9994	.
chr16	83671045	83671146	8.94884	.
chr16	48744082	48744183	8.83579	.
chr16	73864058	73864159	8.21084	.
chr16	46941401	46941502	4.31596	.
chr16	49130877	49130978	3.31918	.
chr16	10679573	10679674	2.80764	.
chr16	18333284	18333385	2.70106	.
chr16	49041284	49041385	2.56725	.
chr16	18311141	18311242	2.32263	.
chr16	49091292	49091393	2.18255	.
chr16	49050503	49050604	2.16419	.
chr16	66292821	66292922	2.14173	.
chr16	75633881	75633982	2.14016	.
chr16	49166233	49166334	2.0979	.
chr16	49686078	49686179	1.96767	.
chr16	13052864	13052965	1.94481	.
chr16	79485978	79486079	1.70857	.
chr16	75098366	75098467	1.66694	.
chr16	1877567	1877668	1.65475	.
chr16	17011184	17011285	1.64183	.
chr16	52897030	52897131	1.60753	.
chr16	70148588	70148689	1.58899	.
chr16	16150069	16150170	1.58494	ABCC1
chr16	73032673	73032774	1.57038	.
chr16	21059732	21059833	1.56403	.
chr16	21526712	21526813	1.53934	.
chr16	21115909	21116010	1.5333	.
chr16	23161571	23161672	1.5122	USP31
chr16	10924056	10924157	1.48204	.
chr16	68366335	68366436	1.44007	.
chr16	78086350	78086451	1.41239	.
chr16	23149337	23149438	1.35167	USP31
chr16	5027012	5027113	1.33449	.
chr16	16583323	16583424	1.32965	.
chr16	70164353	70164454	1.31768	.
chr16	23164523	23164624	1.27971	USP31
chr16	49044382	49044483	1.27869	.
chr16	12133041	12133142	1.18832	.
chr16	67628769	67628870	1.1268	.
chr16	12093473	12093574	1.10447	.
chr16	28340576	28340677	1.10317	.
chr16	72883041	72883142	1.08436	.
chr16	16614623	16614724	1.07991	.
chr16	14836117	14836218	1.07771	.
chr16	67927528	67927629	1.07534	.
chr16	87042928	87043029	1.04239	.
chr16	17553548	17553649	0.991894	.
chr16	29322400	29322501	0.841964	.
chr16	70170652	70170753	0.818843	.
chr16	12130979	12131080	0.749904	.
chr16	71627721	71627822	-0.965558	.
chr16	82184377	82184478	-0.991017	.
chr16	29481182	29481283	-1.02396	.
chr16	57300110	57300211	-1.0264	.
chr16	29471256	29471357	-1.06154	.
chr16	22489441	22489542	-1.0743	.
chr16	22244260	22244361	-1.08207	.
chr16	22103348	22103449	-1.13561	.
chr16	15581782	15581883	-1.15672	C16orf45
chr16	68789452	68789553	-1.1796	.
chr16	54462959	54463060	-1.19511	.
chr16	14763612	14763713	-1.20525	.
chr16	33956433	33956534	-1.21121	.
chr16	46432689	46432790	-1.21314	.
chr16	23218888	23218989	-1.21429	.
chr16	28621168	28621269	-1.21877	SULT1A1
chr16	17575715	17575816	-1.23802	.
chr16	30868323	30868424	-1.27129	.
chr16	85330162	85330263	-1.29815	.
chr16	15082296	15082397	-1.31253	.
chr16	87274531	87274632	-1.31294	.
chr16	14663252	14663353	-1.32172	.
chr16	85548786	85548887	-1.34628	.
chr16	3883936	3884037	-1.35408	CREBBP
chr16	80871668	80871769	-1.35435	.
chr16	85591981	85592082	-1.36312	.
chr16	29623012	29623113	-1.36735	.
chr16	14659364	14659465	-1.37162	.
chr16	14428909	14429010	-1.40567	.
chr16	57314205	57314306	-1.41226	.
chr16	19765450	19765551	-1.41327	.
chr16	57299109	57299210	-1.431	.
chr16	75303427	75303528	-1.47677	.
chr16	72965223	72965324	-1.49829	.
chr16	931297	931398	-1.4983	.
chr16	68036831	68036932	-1.51194	.
chr16	70723722	70723823	-1.51578	.
chr16	8902979	8903080	-1.52052	.
chr16	89386909	89387010	-1.52188	.
chr16	87840711	87840812	-1.52454	.
chr16	22450793	22450894	-1.52849	.
chr16	25209489	25209590	-1.55223	.
chr16	21471253	21471354	-1.56588	.
chr16	16113625	16113726	-1.58793	ABCC1
chr16	57426769	57426870	-1.61897	.
chr16	68993115	68993216	-1.6286	.
chr16	10627624	10627725	-1.62972	.
chr16	80611022	80611123	-1.63831	.
chr16	71741817	71741918	-1.67229	.
chr16	83334132	83334233	-1.68308	.
chr16	46423761	46423862	-1.72096	.
chr16	69579887	69579988	-1.80007	.
chr16	70077634	70077735	-1.80385	PDXDC2P
chr16	81618072	81618173	-1.81644	.
chr16	72961668	72961769	-1.81915	.
chr16	18591993	18592094	-1.82941	.
chr16	14999973	15000074	-1.86055	.
chr16	54451961	54452062	-1.89411	.
chr16	54459689	54459790	-1.93004	.
chr16	87232064	87232165	-1.99727	.
chr16	64674284	64674385	-1.99934	.
chr16	89142	89243	-2.00021	.
chr16	57326661	57326762	-2.04275	.
chr16	16307790	16307891	-2.08378	.
chr16	33957096	33957197	-2.10042	.
chr16	53766491	53766592	-2.12271	.
chr16	34758481	34758582	-2.18737	.
chr16	34751074	34751175	-2.21033	.
chr16	28516354	28516455	-2.21479	.
chr16	2047857	2047958	-2.22332	ZNF598
chr16	68151	68252	-2.49282	.
chr16	54458147	54458248	-2.59206	.
chr16	30220595	30220696	-2.73336	.
chr16	87441313	87441414	-2.87751	.
chr17	59476749	59476790	10.5321	TBX2
chr17	61534762	61534863	9.67779	.
chr17	18934303	18934404	9.22862	.
chr17	43693493	43693594	8.20645	.
chr17	12146019	12146120	4.67159	.
chr17	81155732	81155833	3.83347	.
chr17	19046742	19046843	3.48767	.
chr17	38228740	38228841	2.91502	.
chr17	12743603	12743704	2.90376	.
chr17	46026387	46026488	2.5039	.
chr17	55051165	55051266	2.34844	.
chr17	80594773	80594874	2.31862	.
chr17	28618353	28618454	2.26539	.
chr17	76375525	76375626	2.14637	PGS1
chr17	37831353	37831454	2.12407	.
chr17	31414026	31414127	2.04315	.
chr17	26826918	26827019	2.02653	.
chr17	64598488	64598589	2.02266	.
chr17	80597680	80597781	1.97778	.
chr17	80192098	80192199	1.91324	.
chr17	55686752	55686853	1.91048	.
chr17	81099527	81099628	1.88496	.
chr17	36889958	36890059	1.83346	.
chr17	39572335	39572436	1.82725	.
chr17	19047656	19047757	1.76007	.
chr17	81155062	81155163	1.72938	.
chr17	76969121	76969222	1.72541	.
chr17	47290322	47290423	1.69664	.
chr17	61656851	61656952	1.59005	.
chr17	36356377	36356478	1.55801	.
chr17	4064880	4064981	1.54919	.
chr17	8021965	8022066	1.53726	.
chr17	54885990	54886091	1.49908	.
chr17	41049125	41049226	1.44738	.
chr17	31846830	31846931	1.42929	.
chr17	63478311	63478412	1.42277	.
chr17	54965502	54965603	1.36677	.
chr17	63329747	63329848	1.35664	.
chr17	48769814	48769915	1.31935	ABCC3
chr17	29893592	29893693	1.30049	.
chr17	29257659	29257760	1.28901	.
chr17	79485826	79485927	1.26083	.
chr17	34327887	34327988	1.20445	.
chr17	57463961	57464062	1.19006	.
chr17	81122219	81122320	1.12804	.
chr17	65553521	65553622	1.12712	.
chr17	38690899	38691000	1.09885	.
chr17	37030150	37030251	1.08725	.
chr17	8236094	8236195	1.06857	.
chr17	19454558	19454659	1.06396	SLC47A1
chr17	38483509	38483610	1.06345	.
chr17	49027474	49027575	1.03941	.
chr17	79518536	79518637	1.01175	.
chr17	38732459	38732560	0.975378	.
chr17	75085324	75085425	0.961223	SNHG20
chr17	26852490	26852591	0.933822	.
chr17	49175181	49175282	0.93253	.
chr17	26825118	26825219	0.891576	.
chr17	47965111	47965212	0.870965	.
chr17	17845513	17845614	0.858813	.
chr17	62811750	62811851	0.841442	PLEKHM1P
chr17	59413515	59413616	-0.781207	.
chr17	65974728	65974829	-0.926646	.
chr17	60878120	60878221	-0.978752	2010-03-01
chr17	70147835	70147936	-1.04974	.
chr17	66200665	66200766	-1.1104	.
chr17	73989633	73989734	-1.14814	.
chr17	58876268	58876369	-1.18692	.
chr17	55660398	55660499	-1.18934	.
chr17	36387790	36387891	-1.18988	.
chr17	58433470	58433571	-1.20543	.
chr17	46599734	46599835	-1.25621	.
chr17	58244729	58244830	-1.2917	.
chr17	60860349	60860450	-1.3261	2010-03-01
chr17	60781937	60782038	-1.33365	2010-03-01
chr17	72189155	72189256	-1.36039	.
chr17	46391551	46391652	-1.36944	.
chr17	13867631	13867732	-1.37144	.
chr17	73608310	73608411	-1.37369	.
chr17	4582901	4583002	-1.39525	.
chr17	36422285	36422386	-1.39576	.
chr17	62702919	62703020	-1.40773	.
chr17	43207479	43207580	-1.40934	.
chr17	64271862	64271963	-1.43936	.
chr17	13654889	13654990	-1.46428	.
chr17	17349683	17349784	-1.46647	.
chr17	70395740	70395841	-1.48184	.
chr17	8323808	8323909	-1.5068	.
chr17	57864015	57864116	-1.51235	.
chr17	42209894	42209995	-1.51997	.
chr17	70266877	70266978	-1.54467	.
chr17	78001951	78002052	-1.59762	.
chr17	60787475	60787576	-1.65314	2010-03-01
chr17	60803378	60803479	-1.67253	2010-03-01
chr17	38177818	38177919	-1.70066	.
chr17	44229968	44230069	-1.70395	.
chr17	72734582	72734683	-1.73842	.
chr17	43905645	43905746	-1.75612	.
chr17	66345515	66345616	-1.75794	.
chr17	43546284	43546385	-1.77108	.
chr17	60868082	60868183	-1.77235	2010-03-01
chr17	60882288	60882389	-1.78984	2010-03-01
chr17	25907652	25907753	-1.82196	.
chr17	48976513	48976614	-1.85536	.
chr17	79394659	79394760	-1.91169	.
chr17	62161896	62161997	-1.91664	.
chr17	38853220	38853321	-1.94499	.
chr17	73676204	73676305	-1.992	.
chr17	58431194	58431295	-2.12816	.
chr17	4625067	4625168	-2.25588	.
chr17	52965812	52965913	-2.26871	.
chr17	70122794	70122895	-2.28255	SOX9
chr17	20551765	20551866	-2.33633	.
chr17	10660537	10660638	-2.48152	.
chr17	8248133	8248234	-2.80377	.
chr17	56978039	56978140	-2.82668	.
chr18	14382347	14382448	8.58345	.
chr18	35399916	35400017	8.51526	.
chr18	71918451	71918552	4.66348	.
chr18	12208160	12208261	3.31704	.
chr18	71940380	71940481	2.69383	.
chr18	535905	536006	2.15341	.
chr18	71946169	71946270	2.09045	.
chr18	20695757	20695858	2.06231	.
chr18	54339221	54339322	2.04134	.
chr18	44526434	44526535	1.9542	.
chr18	42398349	42398450	1.90129	.
chr18	9329383	9329484	1.85885	.
chr18	20038278	20038379	1.81066	.
chr18	71956018	71956119	1.64197	.
chr18	12883061	12883162	1.50582	.
chr18	20184582	20184683	1.36305	.
chr18	71910043	71910144	1.28711	.
chr18	71951110	71951211	1.15467	.
chr18	45979927	45980028	1.13988	.
chr18	45436156	45436257	1.0719	.
chr18	71949927	71950028	1.03943	.
chr18	9717787	9717888	-1.04102	.
chr18	109313	109414	-1.04987	.
chr18	28779325	28779426	-1.08831	.
chr18	42591271	42591372	-1.11762	.
chr18	20453331	20453432	-1.23161	.
chr18	36987015	36987116	-1.24194	.
chr18	70963992	70964093	-1.26619	.
chr18	21075080	21075181	-1.27277	.
chr18	9870084	9870185	-1.29997	.
chr18	26582906	26583007	-1.32149	.
chr18	21264672	21264773	-1.34029	.
chr18	20204136	20204237	-1.40608	.
chr18	56217238	56217339	-1.4451	.
chr18	41377596	41377697	-1.70388	.
chr18	11147467	11147568	-1.71481	.
chr18	34160820	34160921	-1.71748	.
chr18	60926839	60926940	-1.75791	BCL2
chr18	29371596	29371697	-1.76362	.
chr18	13616874	13616975	-1.80272	.
chr18	74805350	74805451	-1.87147	.
chr18	33517053	33517154	-2.01194	.
chr18	21631366	21631467	-2.04895	.
chr18	3667642	3667743	-2.05438	.
chr18	43632172	43632273	-2.28338	.
chr18	3711053	3711154	-2.38032	.
chr18	13223741	13223842	-2.77835	.
chr19	198300	198401	10.1823	.
chr19	35412525	35412626	3.86183	.
chr19	31690527	31690628	3.39643	.
chr19	54334695	54334796	3.0777	.
chr19	11840579	11840680	2.936	.
chr19	54653911	54654012	2.59112	.
chr19	52774772	52774873	2.56293	.
chr19	39182878	39182979	2.32753	.
chr19	35042222	35042323	2.13493	.
chr19	18559477	18559578	2.09323	.
chr19	23583249	23583350	2.02228	.
chr19	42012733	42012834	1.95322	.
chr19	7698486	7698587	1.92448	.
chr19	15542881	15542982	1.77866	.
chr19	56794223	56794324	1.70609	.
chr19	36045074	36045175	1.61192	.
chr19	31189568	31189669	1.57586	.
chr19	30176626	30176727	1.51601	.
chr19	12660137	12660238	1.49116	.
chr19	33367668	33367769	1.47086	.
chr19	4792347	4792448	1.45281	.
chr19	12551079	12551180	1.44739	.
chr19	38586234	38586335	1.43765	.
chr19	12895051	12895152	1.42566	HOOK2
chr19	16013201	16013302	1.40933	.
chr19	17241765	17241866	1.28209	.
chr19	2491505	2491606	0.998946	.
chr19	51547761	51547862	-1.02208	.
chr19	18026921	18027022	-1.03101	.
chr19	40732830	40732931	-1.07116	.
chr19	18625791	18625892	-1.07154	.
chr19	14763471	14763572	-1.09084	.
chr19	45653940	45654041	-1.14952	.
chr19	42278569	42278670	-1.21048	.
chr19	51577697	51577798	-1.27723	.
chr19	1259594	1259695	-1.28786	.
chr19	17999170	17999271	-1.33479	.
chr19	17907475	17907576	-1.33762	.
chr19	51435213	51435314	-1.33991	.
chr19	9142822	9142923	-1.37587	.
chr19	56467831	56467932	-1.37767	.
chr19	35526017	35526118	-1.41474	.
chr19	4697592	4697693	-1.42149	DPP9
chr19	13283215	13283316	-1.45537	.
chr19	17360328	17360429	-1.45665	.
chr19	10871037	10871138	-1.47727	.
chr19	13946609	13946710	-1.4871	.
chr19	48927953	48928054	-1.49495	.
chr19	11531155	11531256	-1.56351	.
chr19	5872351	5872452	-1.56753	.
chr19	7268260	7268361	-1.59432	.
chr19	38597420	38597521	-1.60295	.
chr19	35810087	35810188	-1.60972	.
chr19	19062494	19062595	-1.60995	.
chr19	17908422	17908523	-1.61098	.
chr19	36628055	36628156	-1.64324	.
chr19	11205708	11205809	-1.66461	LDLR
chr19	19745789	19745890	-1.72822	.
chr19	33432487	33432588	-1.73585	.
chr19	4058022	4058123	-1.78482	.
chr19	18241374	18241475	-1.80355	.
chr19	15622663	15622764	-1.83665	.
chr19	47598568	47598669	-1.85134	.
chr19	7266201	7266302	-1.89942	.
chr19	859180	859281	-2.17759	.
chr19	15704733	15704834	-2.17854	.
chr19	38480786	38480887	-2.26907	.
chr19	51495330	51495431	-2.2789	.
chr19	47881294	47881395	-2.31769	.
chr19	33592133	33592234	-2.37812	.
chr19	40763137	40763238	-2.42731	.
chr19	5994876	5994977	-2.55886	.
chr19	39603174	39603275	-2.7989	.
chr19	51472672	51472773	-3.1396	.
chr19	6720760	6720861	-5.04196	.
chr2	174569820	174569921	9.09086	.
chr2	194082894	194082995	8.89143	.
chr2	95414604	95414705	8.77524	.
chr2	130444274	130444375	8.58369	.
chr2	202103679	202103780	8.52551	.
chr2	178838005	178838106	8.27802	.
chr2	77431174	77431275	7.97044	.
chr2	165837826	165837927	7.38853	.
chr2	234956174	234956275	4.45665	.
chr2	232368660	232368761	4.32102	.
chr2	25333789	25333890	4.13309	.
chr2	32756722	32756823	4.11488	.
chr2	32452909	32453010	3.97765	.
chr2	38505148	38505249	3.61251	.
chr2	175274891	175274992	3.38796	.
chr2	174707898	174707999	3.36641	.
chr2	111072636	111072737	3.3049	.
chr2	210169270	210169371	3.20339	.
chr2	18291712	18291813	3.16234	.
chr2	222049090	222049191	3.01095	.
chr2	68318956	68319057	2.88987	.
chr2	72937891	72937992	2.87441	.
chr2	236224286	236224387	2.78767	.
chr2	205322265	205322366	2.78557	.
chr2	106721196	106721297	2.58347	UXS1
chr2	237729708	237729809	2.57424	.
chr2	142937373	142937474	2.5739	.
chr2	110652804	110652905	2.53963	.
chr2	96688006	96688107	2.43276	.
chr2	184050021	184050122	2.42714	.
chr2	108931890	108931991	2.40931	.
chr2	207424654	207424755	2.40498	.
chr2	131248717	131248818	2.39039	.
chr2	175930780	175930881	2.31619	ATF2
chr2	106041638	106041739	2.26696	.
chr2	237602613	237602714	2.20153	.
chr2	231189998	231190099	2.18246	.
chr2	155885668	155885769	2.17715	.
chr2	159347260	159347361	2.13604	.
chr2	110813879	110813980	2.13385	.
chr2	61414225	61414326	2.13373	AHSA2
chr2	97002190	97002291	2.12455	.
chr2	106763768	106763869	2.09914	UXS1
chr2	105803607	105803708	2.09108	.
chr2	43587525	43587626	2.05137	.
chr2	130860138	130860239	2.03986	.
chr2	234898484	234898585	1.99901	.
chr2	130158567	130158668	1.9985	.
chr2	183419743	183419844	1.99473	.
chr2	64847620	64847721	1.97702	.
chr2	207544144	207544245	1.94512	.
chr2	220359290	220359391	1.93277	.
chr2	232384282	232384383	1.88962	.
chr2	200765843	200765944	1.84104	.
chr2	220352235	220352336	1.80049	.
chr2	237569837	237569938	1.77793	.
chr2	139147286	139147387	1.76276	.
chr2	14638600	14638701	1.74484	.
chr2	62155891	62155992	1.73138	.
chr2	109093136	109093237	1.72705	.
chr2	113267109	113267210	1.71916	.
chr2	61232134	61232235	1.67611	.
chr2	204877084	204877185	1.64175	.
chr2	901198	901299	1.64169	.
chr2	227046510	227046611	1.60723	.
chr2	112334042	112334143	1.60512	.
chr2	138285225	138285326	1.57682	.
chr2	112293110	112293211	1.56629	.
chr2	151471629	151471730	1.56066	.
chr2	169672148	169672249	1.50204	.
chr2	238559249	238559350	1.49547	.
chr2	628917	629018	1.46271	.
chr2	185846117	185846218	1.45944	.
chr2	170400807	170400908	1.44357	.
chr2	131880959	131881060	1.44133	.
chr2	110089273	110089374	1.43687	.
chr2	106739968	106740069	1.4247	UXS1
chr2	20421154	20421255	1.42187	.
chr2	132285443	132285544	1.41654	CCDC74A
chr2	237601780	237601881	1.41443	.
chr2	234965898	234965999	1.39104	.
chr2	45897978	45898079	1.37487	.
chr2	169709878	169709979	1.36679	.
chr2	110451989	110452090	1.35586	.
chr2	149528589	149528690	1.35028	.
chr2	70609278	70609379	1.34922	.
chr2	114409670	114409771	1.32337	.
chr2	75072491	75072592	1.30386	.
chr2	46285383	46285484	1.29036	.
chr2	65831574	65831675	1.29023	.
chr2	20674025	20674126	1.28819	.
chr2	72910161	72910262	1.28759	.
chr2	37788102	37788203	1.27425	.
chr2	165812114	165812215	1.2659	.
chr2	85372713	85372814	1.25577	.
chr2	132321693	132321794	1.24846	.
chr2	236113674	236113775	1.24391	.
chr2	46252960	46253061	1.22061	.
chr2	68899979	68900080	1.21891	.
chr2	164455986	164456087	1.21727	.
chr2	219615353	219615454	1.21188	.
chr2	237577032	237577133	1.18197	.
chr2	220343355	220343456	1.17513	.
chr2	177710558	177710659	1.16021	.
chr2	191651186	191651287	1.1298	.
chr2	20666412	20666513	1.07777	.
chr2	110097194	110097295	1.03988	.
chr2	228568086	228568187	1.01892	.
chr2	132236457	132236558	1.01708	.
chr2	171133518	171133619	0.980153	.
chr2	20669034	20669135	0.979324	.
chr2	75078637	75078738	0.89965	.
chr2	226480373	226480474	0.861563	.
chr2	97018990	97019091	-0.889683	.
chr2	186564332	186564433	-0.956273	.
chr2	217549130	217549231	-0.988611	IGFBP5
chr2	11671204	11671305	-0.993139	.
chr2	173138975	173139076	-1.00988	.
chr2	102717461	102717562	-1.01823	.
chr2	11652959	11653060	-1.01824	.
chr2	191443606	191443707	-1.0269	.
chr2	217615625	217615726	-1.05059	.
chr2	43506807	43506908	-1.09662	.
chr2	19005844	19005945	-1.09749	.
chr2	236956786	236956887	-1.09813	.
chr2	46219745	46219846	-1.12864	.
chr2	30440865	30440966	-1.13014	.
chr2	237026692	237026793	-1.14016	.
chr2	8586933	8587034	-1.15504	.
chr2	1728214	1728315	-1.16261	PXDN
chr2	114140160	114140261	-1.16788	.
chr2	47184369	47184470	-1.17222	.
chr2	153259488	153259589	-1.18036	.
chr2	55132214	55132315	-1.18082	.
chr2	4781511	4781612	-1.19547	.
chr2	19010833	19010934	-1.20793	.
chr2	198593850	198593951	-1.20862	.
chr2	64980651	64980752	-1.2112	.
chr2	66598182	66598283	-1.21299	.
chr2	33818370	33818471	-1.22869	.
chr2	10627429	10627530	-1.23573	.
chr2	216808230	216808331	-1.24074	.
chr2	30377366	30377467	-1.24297	.
chr2	33289511	33289612	-1.25053	.
chr2	85259945	85260046	-1.26238	.
chr2	235356755	235356856	-1.29464	.
chr2	221709200	221709301	-1.29528	.
chr2	140180527	140180628	-1.31166	.
chr2	33294522	33294623	-1.31298	.
chr2	10592661	10592762	-1.32378	.
chr2	1604437	1604538	-1.33849	.
chr2	216031307	216031408	-1.35234	.
chr2	75776837	75776938	-1.3549	.
chr2	129049154	129049255	-1.37017	.
chr2	53103403	53103504	-1.38007	.
chr2	54804294	54804395	-1.38157	SPTBN1
chr2	19498802	19498903	-1.38978	.
chr2	193604543	193604644	-1.40464	.
chr2	161489043	161489144	-1.40977	.
chr2	19070962	19071063	-1.41638	.
chr2	190420902	190421003	-1.4242	.
chr2	10598304	10598405	-1.43398	.
chr2	120818243	120818344	-1.43784	.
chr2	121793940	121794041	-1.44296	.
chr2	64833695	64833796	-1.44817	.
chr2	70172083	70172184	-1.45136	.
chr2	219180856	219180957	-1.45454	.
chr2	190090886	190090987	-1.46457	.
chr2	226979907	226980008	-1.47211	.
chr2	43503838	43503939	-1.47823	.
chr2	218521239	218521340	-1.47827	.
chr2	3109343	3109444	-1.47969	.
chr2	149365276	149365377	-1.49258	.
chr2	64912730	64912831	-1.49586	.
chr2	54214656	54214757	-1.50307	.
chr2	172655005	172655106	-1.51269	.
chr2	33636945	33637046	-1.5221	.
chr2	119964814	119964915	-1.52442	.
chr2	20410464	20410565	-1.52978	.
chr2	230526190	230526291	-1.53241	.
chr2	19704905	19705006	-1.54381	.
chr2	39869591	39869692	-1.55639	.
chr2	11675934	11676035	-1.56836	.
chr2	135908452	135908553	-1.57333	.
chr2	138248586	138248687	-1.57694	.
chr2	119079436	119079537	-1.59411	.
chr2	39693608	39693709	-1.59875	.
chr2	161290457	161290558	-1.59953	.
chr2	159581493	159581594	-1.60021	.
chr2	109588901	109589002	-1.61905	.
chr2	180133271	180133372	-1.65459	.
chr2	21293357	21293458	-1.65701	.
chr2	152458447	152458548	-1.66315	NEB
chr2	3109763	3109864	-1.66734	.
chr2	217604279	217604380	-1.67809	.
chr2	190420176	190420277	-1.69848	.
chr2	19330554	19330655	-1.70077	.
chr2	170807301	170807402	-1.71066	.
chr2	19873133	19873234	-1.72625	.
chr2	232805445	232805546	-1.75148	.
chr2	85486442	85486543	-1.77268	.
chr2	161339288	161339389	-1.77732	.
chr2	223661486	223661587	-1.78131	.
chr2	28308280	28308381	-1.78608	.
chr2	11904633	11904734	-1.80283	.
chr2	104947979	104948080	-1.80509	.
chr2	226994294	226994395	-1.81277	.
chr2	199833079	199833180	-1.82141	.
chr2	140536666	140536767	-1.85931	.
chr2	220946924	220947025	-1.87231	.
chr2	100226395	100226496	-1.87231	.
chr2	38375706	38375807	-1.87685	.
chr2	149925970	149926071	-1.88347	.
chr2	143631057	143631158	-1.8889	.
chr2	54801689	54801790	-1.88993	SPTBN1
chr2	33295345	33295446	-1.89268	.
chr2	114352445	114352546	-1.89573	.
chr2	58089403	58089504	-1.9004	.
chr2	201619962	201620063	-1.90482	.
chr2	208259845	208259946	-1.90766	.
chr2	227149179	227149280	-1.94504	.
chr2	150375559	150375660	-1.95595	.
chr2	54807006	54807107	-1.97592	SPTBN1
chr2	31070786	31070887	-1.97612	.
chr2	238769886	238769987	-1.98642	.
chr2	111943301	111943402	-1.98743	.
chr2	70224806	70224907	-1.9991	.
chr2	190505863	190505964	-2.00656	.
chr2	54215924	54216025	-2.03368	.
chr2	159921167	159921268	-2.05403	.
chr2	100253250	100253351	-2.05528	.
chr2	95909801	95909902	-2.06288	.
chr2	157638393	157638494	-2.07028	.
chr2	155053366	155053467	-2.11709	.
chr2	164483226	164483327	-2.14844	.
chr2	54841033	54841134	-2.17668	SPTBN1
chr2	221084140	221084241	-2.17728	.
chr2	109307852	109307953	-2.26899	.
chr2	159855578	159855679	-2.29529	.
chr2	169134988	169135089	-2.31426	.
chr2	70173933	70174034	-2.33492	.
chr2	188843020	188843121	-2.36177	.
chr2	7157950	7158051	-2.37495	RNF144A
chr2	161089488	161089589	-2.40447	.
chr2	241037920	241038021	-2.44057	.
chr2	135117507	135117608	-2.45778	.
chr2	197157231	197157332	-2.46158	.
chr2	39176271	39176372	-2.53452	.
chr2	87957804	87957905	-2.64648	.
chr2	213788415	213788516	-2.66523	.
chr2	98914640	98914741	-2.83524	.
chr2	43643913	43644014	-2.84685	.
chr2	112050118	112050219	-3.15834	.
chr2	102081503	102081604	-3.23074	.
chr20	25827201	25827302	9.22437	.
chr20	12787388	12787489	8.77722	.
chr20	55204434	55204475	8.57154	TFAP2C
chr20	20186269	20186370	8.23253	.
chr20	24115063	24115164	3.03964	.
chr20	30531351	30531452	2.73747	.
chr20	25365326	25365427	2.48501	.
chr20	46290116	46290217	2.39461	.
chr20	46153899	46154000	2.33847	.
chr20	31693396	31693497	2.16019	.
chr20	20367519	20367620	2.15427	.
chr20	43391321	43391422	2.14408	RIMS4
chr20	43477459	43477560	1.90784	.
chr20	25385007	25385108	1.87212	.
chr20	60687805	60687906	1.80969	.
chr20	46606638	46606739	1.76035	.
chr20	13039670	13039771	1.59146	.
chr20	31884278	31884379	1.47869	.
chr20	15019950	15020051	1.46501	.
chr20	52537802	52537903	1.44586	.
chr20	46635618	46635719	1.41955	.
chr20	62610435	62610536	1.41256	SAMD10
chr20	34588860	34588961	1.37792	.
chr20	3793720	3793821	1.36031	.
chr20	19114044	19114145	1.34048	.
chr20	25036864	25036965	1.29206	.
chr20	46753224	46753325	1.28635	.
chr20	42916081	42916182	1.28182	.
chr20	52308092	52308193	1.2628	.
chr20	46636164	46636265	1.24792	.
chr20	49190146	49190247	1.1589	.
chr20	52327912	52328013	1.15061	.
chr20	30296732	30296833	1.11046	.
chr20	19747910	19748011	1.10087	.
chr20	45981510	45981611	1.0497	ZMYND8
chr20	49344035	49344136	1.04063	.
chr20	52324994	52325095	1.02178	.
chr20	55838212	55838313	1.01945	.
chr20	46795325	46795426	1.01285	.
chr20	49031446	49031547	0.930634	.
chr20	30292342	30292443	0.915514	.
chr20	48693333	48693434	0.907864	.
chr20	46786901	46787002	0.903622	.
chr20	46875260	46875361	0.879632	.
chr20	55732679	55732780	0.796249	.
chr20	52278455	52278556	0.795135	.
chr20	46540985	46541086	-0.901715	.
chr20	32898471	32898572	-0.929996	.
chr20	47280441	47280542	-0.988175	.
chr20	19949469	19949570	-1.08082	.
chr20	53265436	53265537	-1.11701	.
chr20	52444925	52445026	-1.1293	.
chr20	55624831	55624932	-1.1793	.
chr20	55563292	55563393	-1.20244	.
chr20	55141804	55141905	-1.2057	.
chr20	45957059	45957160	-1.21173	ZMYND8
chr20	55683566	55683667	-1.30478	.
chr20	25477891	25477992	-1.33655	.
chr20	50471422	50471523	-1.36348	.
chr20	37231017	37231118	-1.38821	.
chr20	25003517	25003618	-1.39693	.
chr20	4117294	4117395	-1.45989	.
chr20	53567007	53567108	-1.48294	.
chr20	46084082	46084183	-1.48357	.
chr20	8106901	8107002	-1.51422	.
chr20	50004196	50004297	-1.53802	.
chr20	49057344	49057445	-1.62904	.
chr20	48328281	48328382	-1.64242	.
chr20	55901858	55901959	-1.64455	.
chr20	55179792	55179893	-1.65129	.
chr20	60946237	60946338	-1.77976	.
chr20	48200299	48200400	-1.783	.
chr20	55327405	55327506	-1.80354	.
chr20	47477657	47477758	-1.83603	.
chr20	52523035	52523136	-1.83777	.
chr20	16523295	16523396	-1.92963	.
chr20	55549770	55549871	-2.04493	.
chr20	25290157	25290258	-2.09371	.
chr20	55850136	55850237	-2.18262	.
chr20	55508363	55508464	-2.22764	.
chr20	37221305	37221406	-2.24711	.
chr20	62520442	62520543	-2.34768	.
chr20	55309166	55309267	-2.35938	.
chr20	56843491	56843592	-2.57103	.
chr20	62197508	62197609	-2.61977	.
chr20	48854066	48854167	-2.77247	.
chr20	55363572	55363673	-2.84767	.
chr20	55511824	55511925	-2.96629	.
chr20	47487154	47487255	-3.09143	.
chr20	56839725	56839826	-3.14666	.
chr20	30743191	30743292	-4.47495	.
chr21	47167931	47168032	2.98443	.
chr21	16212046	16212147	2.76939	.
chr21	46767826	46767927	2.3753	.
chr21	16505197	16505298	2.28465	.
chr21	37968740	37968841	1.9974	.
chr21	45430413	45430514	1.85269	.
chr21	44375834	44375935	1.46687	.
chr21	45029782	45029883	1.24699	.
chr21	10576254	10576355	1.24135	.
chr21	37985425	37985526	1.18019	.
chr21	41095498	41095599	1.17244	.
chr21	43945386	43945487	1.10493	.
chr21	45007148	45007249	1.01477	.
chr21	33765833	33765934	0.885909	.
chr21	16377788	16377889	0.847134	.
chr21	43936456	43936557	0.818544	.
chr21	41760275	41760376	-0.970247	.
chr21	40705571	40705672	-0.996259	.
chr21	43225319	43225420	-1.19893	.
chr21	36744051	36744152	-1.25541	.
chr21	36062899	36063000	-1.30103	.
chr21	41712426	41712527	-1.32421	.
chr21	45647641	45647742	-1.39231	.
chr21	43386507	43386608	-1.46541	.
chr21	30547972	30548073	-1.47547	.
chr21	40282491	40282592	-1.58212	.
chr21	46853043	46853144	-1.60994	.
chr21	36100914	36101015	-1.71039	.
chr21	47288090	47288191	-1.7181	.
chr21	43804348	43804449	-1.76036	.
chr21	44897938	44898039	-1.80808	.
chr21	43588343	43588444	-1.83736	.
chr21	45574522	45574623	-2.04486	.
chr21	44799868	44799969	-2.07578	.
chr21	45187980	45188081	-2.18284	.
chr21	40279105	40279206	-2.2606	.
chr21	46847822	46847923	-2.26248	.
chr21	45605139	45605240	-3.77719	.
chr22	21619645	21619746	13.6997	.
chr22	21645006	21645107	10.6359	.
chr22	29059462	29059563	9.12483	.
chr22	21618389	21618490	8.76805	.
chr22	21620363	21620464	8.74174	.
chr22	21566001	21566102	8.72066	.
chr22	16313986	16314087	8.18702	.
chr22	41140274	41140375	7.05706	.
chr22	29915979	29916080	3.10966	.
chr22	21914437	21914538	2.56434	.
chr22	19653209	19653310	2.44202	.
chr22	24656932	24657033	2.30779	.
chr22	25651111	25651212	2.27871	.
chr22	22533623	22533724	2.27146	.
chr22	19278031	19278132	2.18095	.
chr22	27744091	27744192	2.1536	.
chr22	49912030	49912131	2.04466	.
chr22	16205255	16205356	2.03387	.
chr22	25604148	25604249	1.71707	.
chr22	38289011	38289112	1.68131	.
chr22	26964371	26964472	1.6628	.
chr22	27884177	27884278	1.63561	.
chr22	41974992	41975093	1.63011	.
chr22	27196970	27197071	1.57174	.
chr22	30722074	30722175	1.55321	.
chr22	38945337	38945438	1.41695	.
chr22	38329388	38329489	1.4082	.
chr22	36855808	36855909	1.37566	.
chr22	22573593	22573694	1.32865	.
chr22	30440352	30440453	1.2955	.
chr22	21424936	21425037	1.22201	.
chr22	23508689	23508790	1.19875	.
chr22	38301202	38301303	1.10342	.
chr22	30183547	30183648	1.0653	.
chr22	25619605	25619706	1.05306	.
chr22	38283852	38283953	1.0506	.
chr22	22574177	22574278	0.962757	.
chr22	36861830	36861931	0.856922	.
chr22	29730959	29731060	0.826293	AP1B1
chr22	21499352	21499453	-1.0288	.
chr22	19696632	19696733	-1.15051	.
chr22	41107587	41107688	-1.20052	.
chr22	50015397	50015498	-1.25646	.
chr22	50329807	50329908	-1.31262	CRELD2
chr22	29695044	29695145	-1.31394	EWSR1
chr22	48534418	48534519	-1.32181	.
chr22	32954763	32954864	-1.39821	.
chr22	21498639	21498740	-1.40022	.
chr22	24707188	24707289	-1.42225	.
chr22	38539508	38539609	-1.42911	.
chr22	18330248	18330349	-1.46343	.
chr22	20612517	20612618	-1.51769	.
chr22	21261899	21262000	-1.52503	.
chr22	40047827	40047928	-1.78887	.
chr22	47870864	47870965	-1.93081	.
chr22	24798867	24798968	-1.93742	.
chr22	33157390	33157491	-1.94862	.
chr22	18809064	18809165	-1.97079	.
chr22	45558003	45558104	-1.99056	.
chr22	29205169	29205270	-2.00392	.
chr22	40394609	40394710	-2.01906	.
chr22	39867701	39867802	-2.1493	.
chr22	44851332	44851433	-2.18765	.
chr22	21610329	21610430	-2.33012	.
chr22	32975665	32975766	-2.72322	.
chr22	39686813	39686914	-2.89208	.
chr3	108918917	108919018	8.473	.
chr3	56090173	56090274	7.87675	.
chr3	65354640	65354741	7.36605	.
chr3	60093775	60093876	4.69989	.
chr3	61118308	61118409	4.13361	.
chr3	46988060	46988161	3.40546	.
chr3	34297841	34297942	3.25068	.
chr3	145689506	145689607	3.18443	.
chr3	61155870	61155971	3.04143	.
chr3	66128115	66128216	2.91021	.
chr3	93728516	93728617	2.82028	.
chr3	50869920	50870021	2.81735	.
chr3	108133192	108133293	2.7603	.
chr3	123392019	123392120	2.73996	.
chr3	65715342	65715443	2.7007	.
chr3	66467894	66467995	2.56183	LRIG1
chr3	164647543	164647644	2.52305	.
chr3	4004917	4005018	2.39689	.
chr3	10067587	10067688	2.27301	.
chr3	30412358	30412459	2.26281	.
chr3	8349290	8349391	2.25762	.
chr3	125930702	125930803	2.23071	.
chr3	14156080	14156181	2.2156	.
chr3	58336220	58336321	2.17744	.
chr3	8371681	8371782	2.17172	.
chr3	100583946	100584047	2.16604	.
chr3	81900405	81900506	2.08588	.
chr3	56691558	56691659	2.06788	.
chr3	50200046	50200147	2.04134	SEMA3F
chr3	127305521	127305622	2.03529	.
chr3	47516679	47516780	1.97451	.
chr3	194807755	194807856	1.96478	.
chr3	58051493	58051594	1.95663	.
chr3	100711079	100711180	1.94488	.
chr3	197948015	197948116	1.90114	.
chr3	150995653	150995754	1.89838	.
chr3	50458737	50458838	1.85727	.
chr3	183544504	183544605	1.84581	MAP6D1
chr3	52571030	52571131	1.83514	.
chr3	64481146	64481247	1.83092	.
chr3	66527699	66527800	1.73572	LRIG1
chr3	53073128	53073229	1.67666	.
chr3	48492890	48492991	1.66892	.
chr3	50072747	50072848	1.66427	RBM6
chr3	50414704	50414805	1.63433	.
chr3	57073584	57073685	1.61221	.
chr3	119298785	119298886	1.60086	.
chr3	8359853	8359954	1.5981	.
chr3	179008203	179008304	1.59281	.
chr3	125146504	125146605	1.56783	.
chr3	46029422	46029523	1.55775	.
chr3	51364701	51364802	1.52756	.
chr3	57516089	57516190	1.52487	.
chr3	66533859	66533960	1.50705	LRIG1
chr3	57063779	57063880	1.4886	.
chr3	159518362	159518463	1.48698	.
chr3	66526124	66526225	1.46382	LRIG1
chr3	58507869	58507970	1.45219	.
chr3	9144476	9144577	1.44904	.
chr3	62163081	62163182	1.42904	.
chr3	66548791	66548892	1.40967	LRIG1
chr3	194258104	194258205	1.34961	.
chr3	14448043	14448144	1.31486	.
chr3	127350983	127351084	1.29717	PODXL2
chr3	53184334	53184435	1.28046	.
chr3	150562427	150562528	1.26977	.
chr3	183563622	183563723	1.26698	.
chr3	66513526	66513627	1.25637	LRIG1
chr3	64475141	64475242	1.24975	.
chr3	178818669	178818770	1.24694	.
chr3	124232213	124232314	1.22917	.
chr3	169042317	169042418	1.22767	.
chr3	14243923	14244024	1.17811	.
chr3	81858648	81858749	1.17413	.
chr3	58453053	58453154	1.1736	.
chr3	53057144	53057245	1.12971	.
chr3	33839708	33839809	1.10445	.
chr3	129226573	129226674	1.09107	.
chr3	33759861	33759962	1.08964	.
chr3	58374521	58374622	1.08839	.
chr3	196014292	196014393	1.02278	.
chr3	65939141	65939242	1.01514	.
chr3	156260245	156260346	1.00176	.
chr3	15672377	15672478	0.988544	.
chr3	193886223	193886324	0.959341	.
chr3	53179406	53179507	0.914364	.
chr3	53189976	53190077	0.910709	.
chr3	150474565	150474666	0.763901	.
chr3	61630843	61630944	-0.775247	.
chr3	168897288	168897389	-1.0231	.
chr3	15915065	15915166	-1.03898	.
chr3	64317392	64317493	-1.04443	.
chr3	99703702	99703803	-1.0495	.
chr3	150062937	150063038	-1.06505	.
chr3	64147441	64147542	-1.0796	.
chr3	172016318	172016419	-1.08639	.
chr3	141087197	141087298	-1.11165	.
chr3	15440400	15440501	-1.1168	.
chr3	65312501	65312602	-1.14626	.
chr3	4737774	4737875	-1.1555	.
chr3	171004350	171004451	-1.16408	.
chr3	187778965	187779066	-1.17408	.
chr3	188668718	188668819	-1.19847	.
chr3	133336999	133337100	-1.21355	.
chr3	69261701	69261802	-1.23194	.
chr3	151743880	151743981	-1.2406	.
chr3	122162656	122162757	-1.25397	.
chr3	149989303	149989404	-1.26721	.
chr3	96602230	96602331	-1.26826	.
chr3	66692684	66692785	-1.27089	.
chr3	181665284	181665385	-1.2925	.
chr3	188557091	188557192	-1.29285	.
chr3	134913770	134913871	-1.29831	.
chr3	187754321	187754422	-1.30904	.
chr3	124505837	124505938	-1.31436	ITGB5
chr3	161172513	161172614	-1.3343	.
chr3	14718625	14718726	-1.33922	.
chr3	101431681	101431782	-1.35101	.
chr3	193640227	193640328	-1.37031	.
chr3	108170486	108170587	-1.37281	.
chr3	175030620	175030721	-1.37953	.
chr3	187924706	187924807	-1.3836	.
chr3	23907789	23907890	-1.38417	.
chr3	133180280	133180381	-1.38619	.
chr3	194561880	194561981	-1.39253	.
chr3	187754863	187754964	-1.39992	.
chr3	5252598	5252699	-1.407	.
chr3	29982464	29982565	-1.41379	.
chr3	193596418	193596519	-1.42763	.
chr3	105859391	105859492	-1.43585	.
chr3	133171956	133172057	-1.43614	.
chr3	32093801	32093902	-1.43839	.
chr3	159505759	159505860	-1.44445	.
chr3	177560338	177560439	-1.44876	.
chr3	163917913	163918014	-1.48236	.
chr3	131992716	131992817	-1.4999	.
chr3	105106088	105106189	-1.51213	.
chr3	64049368	64049469	-1.51764	.
chr3	107505706	107505807	-1.52335	.
chr3	129604059	129604160	-1.52901	.
chr3	171559084	171559185	-1.52969	.
chr3	161161884	161161985	-1.55046	.
chr3	127533259	127533360	-1.55401	.
chr3	116765692	116765793	-1.55436	.
chr3	33294469	33294570	-1.57276	.
chr3	184158112	184158213	-1.5751	.
chr3	64252298	64252399	-1.57727	.
chr3	197886202	197886303	-1.58936	.
chr3	175511931	175512032	-1.60029	.
chr3	4786253	4786354	-1.61623	.
chr3	37987032	37987133	-1.62897	.
chr3	133193239	133193340	-1.64648	.
chr3	153224359	153224460	-1.68843	.
chr3	124480884	124480985	-1.69948	ITGB5
chr3	24115544	24115645	-1.70027	.
chr3	69732345	69732446	-1.70995	.
chr3	103535443	103535544	-1.71468	.
chr3	156104955	156105056	-1.72958	.
chr3	89130679	89130780	-1.74597	.
chr3	73518701	73518802	-1.74676	.
chr3	146085414	146085515	-1.75493	.
chr3	178100401	178100502	-1.76137	.
chr3	162856233	162856334	-1.76238	.
chr3	183862458	183862559	-1.76583	EIF2B5
chr3	189474617	189474718	-1.78988	.
chr3	129204818	129204919	-1.79315	.
chr3	189662805	189662906	-1.80562	.
chr3	123324884	123324985	-1.80886	.
chr3	148943066	148943167	-1.8207	.
chr3	155879129	155879230	-1.83464	.
chr3	168825256	168825357	-1.84213	.
chr3	24310489	24310590	-1.84363	.
chr3	69368029	69368130	-1.86037	.
chr3	171858660	171858761	-1.86362	.
chr3	12447406	12447507	-1.86921	.
chr3	160748995	160749096	-1.87579	.
chr3	99844521	99844622	-1.87849	.
chr3	174058903	174059004	-1.88451	.
chr3	96465973	96466074	-1.89727	.
chr3	177542031	177542132	-1.9003	.
chr3	136345623	136345724	-1.91044	.
chr3	162301296	162301397	-1.91858	.
chr3	61993176	61993277	-1.94662	.
chr3	177545322	177545423	-1.98893	.
chr3	103934016	103934117	-1.99221	.
chr3	171850679	171850780	-2.0166	.
chr3	177570321	177570422	-2.05949	.
chr3	183940531	183940632	-2.07416	.
chr3	174673329	174673430	-2.10619	.
chr3	151608717	151608818	-2.11419	.
chr3	105464970	105465071	-2.12939	.
chr3	31989593	31989694	-2.13757	.
chr3	144010146	144010247	-2.20077	.
chr3	126791798	126791899	-2.20266	.
chr3	14314189	14314290	-2.26917	.
chr3	183093671	183093772	-2.28401	.
chr3	177353492	177353593	-2.33752	.
chr3	171847883	171847984	-2.36388	.
chr3	38124984	38125085	-2.41787	.
chr3	42121187	42121288	-2.53894	.
chr3	193588312	193588413	-2.5644	.
chr3	129254268	129254369	-2.58267	.
chr3	124537881	124537982	-2.60997	ITGB5
chr3	126806361	126806462	-2.6689	.
chr3	63926289	63926390	-3.31524	.
chr3	73022499	73022600	-3.88684	.
chr4	87917569	87917670	9.91944	AFF1
chr4	88274003	88274104	8.63618	HSD17B11
chr4	63598388	63598489	8.62824	.
chr4	21161204	21161305	8.58477	.
chr4	190058442	190058543	8.52778	.
chr4	94565228	94565329	8.3353	.
chr4	79490495	79490596	4.5225	ANXA3
chr4	157706731	157706832	4.34748	.
chr4	32563426	32563527	3.35738	.
chr4	47948447	47948548	2.6433	.
chr4	107497988	107498089	2.56432	.
chr4	31879198	31879299	2.54014	.
chr4	31365450	31365551	2.52035	.
chr4	3877829	3877930	2.49849	.
chr4	66282675	66282776	2.46117	.
chr4	16399259	16399360	2.4514	.
chr4	15150691	15150792	2.44188	.
chr4	154005057	154005158	2.28171	.
chr4	86373610	86373711	2.26647	.
chr4	15120189	15120290	2.22761	.
chr4	31378916	31379017	2.21352	.
chr4	55827786	55827887	2.20869	.
chr4	12721908	12722009	2.18012	.
chr4	90511272	90511373	2.16916	.
chr4	162168979	162169080	2.00504	.
chr4	48963871	48963972	1.99359	.
chr4	141575334	141575435	1.97559	.
chr4	7815456	7815557	1.94553	AFAP1
chr4	141642924	141643025	1.92406	.
chr4	6466224	6466325	1.8996	.
chr4	101118718	101118819	1.86549	.
chr4	20488443	20488544	1.77085	.
chr4	30590345	30590446	1.75334	.
chr4	150748740	150748841	1.70677	.
chr4	6470348	6470449	1.6952	.
chr4	55709752	55709853	1.67314	.
chr4	131179816	131179917	1.52117	.
chr4	6455364	6455465	1.50514	.
chr4	173791751	173791852	1.49709	.
chr4	49183256	49183357	1.49099	.
chr4	84191874	84191975	1.46638	.
chr4	77941277	77941378	1.42066	.
chr4	3881874	3881975	1.40562	.
chr4	12697255	12697356	1.40402	.
chr4	96030586	96030687	1.40232	.
chr4	3461876	3461977	1.39138	.
chr4	3832065	3832166	1.38876	.
chr4	86286324	86286425	1.36921	.
chr4	72284808	72284909	1.3495	.
chr4	145260139	145260240	1.33726	.
chr4	25525255	25525356	1.33717	.
chr4	96014099	96014200	1.33662	.
chr4	1770528	1770629	1.32262	.
[truncated: 971 more rows]

## Sheet: (FI)ZEB1vs(FI)WT_FDR<0.05
FI-only sites
chromsome location			log2FC	gene
chr1	108999422	108999523	13.7401	NBPF6
chr1	147986642	147986743	11.918	RNVU1-19
chr1	108759802	108759853	9.62347	SLC25A24
chr1	148773199	148773300	9.38536	.
chr1	147988369	147988470	9.09284	RNVU1-19
chr1	161422308	161422409	8.83368	.
chr1	247655749	247655850	8.82668	OR2W5
chr1	247655749	247655850	8.82668	GCSAML
chr1	109423413	109423514	8.49121	GPSM2
chr1	225702706	225702807	8.03469	ENAH
chr1	55350972	55351073	7.9753	DHCR24
chr1	42806978	42807079	7.82799	FOXJ3
chr1	88953866	88953967	7.64081	.
chr1	217750004	217750105	6.77612	GPATCH2
chr1	32363379	32363480	5.23809	PTP4A2
chr1	168356624	168356725	4.30496	.
chr1	184442807	184442908	4.26902	C1orf21
chr1	148775137	148775238	4.24603	.
chr1	116991458	116991559	4.09579	.
chr1	196253751	196253852	4.06593	.
chr1	64505451	64505552	3.90865	.
chr1	211361138	211361239	3.89271	.
chr1	54431816	54431917	3.85686	LRRC42
chr1	229939605	229939706	3.70072	.
chr1	217489742	217489843	3.67748	.
chr1	8181501	8181602	3.59162	.
chr1	7598247	7598348	3.35856	.
chr1	68850389	68850490	3.30996	.
chr1	120199607	120199708	3.23485	ZNF697
chr1	10568805	10568906	3.07821	PEX14
chr1	147188797	147188898	2.96965	.
chr1	46806975	46807076	2.85421	NSUN4
chr1	84899127	84899228	2.78521	.
chr1	84873357	84873458	2.7344	DNASE2B
chr1	39625004	39625105	2.71402	.
chr1	33876064	33876165	2.64959	.
chr1	231963913	231964014	2.64452	.
chr1	10571115	10571216	2.63578	PEX14
chr1	184559655	184559756	2.63521	C1orf21
chr1	204386799	204386900	2.61651	PPP1R15B
chr1	204386799	204386900	2.61651	PIK3C2B
chr1	14208141	14208242	2.60674	.
chr1	183039151	183039252	2.57282	LAMC1
chr1	61737661	61737762	2.46685	.
chr1	150093499	150093600	2.4599	VPS45
chr1	227560625	227560726	2.42916	.
chr1	246889799	246889900	2.42886	SCCPDH
chr1	111359741	111359842	2.37607	.
chr1	10583072	10583173	2.31589	PEX14
chr1	233689922	233690023	2.30931	.
chr1	204719196	204719297	2.28934	.
chr1	242389565	242389666	2.28926	.
chr1	220961736	220961837	2.26978	2001-03-01
chr1	8298278	8298379	2.23865	.
chr1	214500955	214501056	2.16664	SMYD2
chr1	204728131	204728232	2.14207	.
chr1	229979806	229979907	2.09465	.
chr1	111534457	111534558	2.08459	.
chr1	206904103	206904204	2.0633	MAPKAPK2
chr1	206887626	206887727	2.05028	MAPKAPK2
chr1	217595510	217595611	2.02969	GPATCH2
chr1	10577377	10577478	1.99503	PEX14
chr1	235793877	235793978	1.93017	GNG4
chr1	184486455	184486556	1.91748	C1orf21
chr1	85681601	85681702	1.91114	SYDE2
chr1	34126185	34126286	1.88393	.
chr1	189282710	189282811	1.87922	.
chr1	204732909	204733010	1.86543	.
chr1	10576590	10576691	1.82777	PEX14
chr1	30155429	30155530	1.75381	.
chr1	7393161	7393262	1.68488	.
chr1	199616127	199616228	1.56584	.
chr1	241870414	241870515	1.55157	WDR64
chr1	42801851	42801952	1.52768	FOXJ3
chr1	217746830	217746931	1.5234	GPATCH2
chr1	19752407	19752508	1.51742	CAPZB
chr1	148233356	148233457	1.50368	.
chr1	9923099	9923200	1.40411	CTNNBIP1
chr1	113999962	114000063	1.40189	.
chr1	182602921	182603022	1.38026	.
chr1	32235207	32235308	1.36659	BAI2
chr1	7508007	7508108	1.34451	.
chr1	15886029	15886130	1.29212	DNAJC16
chr1	201567241	201567342	1.17479	.
chr1	146713717	146713818	1.17123	CHD1L
chr1	146713717	146713818	1.17123	FMO5
chr1	184595896	184595997	1.1448	C1orf21
chr1	235012297	235012398	-1.01695	.
chr1	42325979	42326080	-1.09715	.
chr1	228872024	228872125	-1.12534	RHOU
chr1	207494804	207494905	-1.16021	CD55
chr1	3130331	3130432	-1.23881	.
chr1	144992994	144993095	-1.24896	PDE4DIP
chr1	204073325	204073426	-1.25145	SOX13
chr1	202304596	202304697	-1.25281	UBE2T
chr1	151966682	151966783	-1.25776	S100A10
chr1	145669322	145669423	-1.33981	RNF115
chr1	229298115	229298216	-1.35076	.
chr1	108778059	108778160	-1.36786	NBPF4
chr1	108924985	108925086	-1.39356	.
chr1	23912280	23912381	-1.40651	.
chr1	1071997	1072098	-1.47157	LINC01342
chr1	16500236	16500337	-1.51161	EPHA2
chr1	86042331	86042432	-1.52354	.
chr1	10811345	10811446	-1.5248	CASZ1
chr1	91316859	91316960	-1.56654	.
chr1	15851173	15851274	-1.57477	CASP9
chr1	110493210	110493311	-1.57543	.
chr1	108780056	108780157	-1.5766	NBPF4
chr1	201464648	201464749	-1.59891	CSRP1
chr1	201475865	201475966	-1.60284	CSRP1
chr1	117195479	117195580	-1.60419	IGSF3
chr1	109817453	109817554	-1.63525	CELSR2
chr1	21953402	21953503	-1.63858	RAP1GAP
chr1	27868741	27868842	-1.65036	AHDC1
chr1	233743186	233743287	-1.67512	KCNK1
chr1	202075607	202075708	-1.7632	GPR37L1
chr1	1246178	1246279	-1.77388	PUSL1
chr1	180199218	180199319	-1.80219	LHX4
chr1	155098512	155098613	-1.80287	EFNA1
chr1	1694517	1694618	-1.83036	NADK
chr1	207701741	207701842	-1.84812	CR1
chr1	440917	441018	-1.86696	.
chr1	206218349	206218450	-1.87085	AVPR1B
chr1	911708	911809	-1.87278	PERM1
chr1	3471930	3472031	-1.92338	MEGF6
chr1	207478267	207478368	-1.95151	CD55
chr1	16403533	16403634	-1.95433	FAM131C
chr1	109815293	109815394	-1.97488	CELSR2
chr1	181088488	181088589	-1.97654	.
chr1	229359368	229359469	-1.9841	.
chr1	112051388	112051489	-2.00689	ADORA3
chr1	1172796	1172897	-2.02103	B3GALT6
chr1	1172796	1172897	-2.02103	FAM132A
chr1	60280945	60281046	-2.03171	HOOK1
chr1	59042984	59043085	-2.03526	TACSTD2
chr1	153493662	153493763	-2.07006	.
chr1	233749513	233749614	-2.09959	KCNK1
chr1	161558748	161558849	-2.14272	FCGR2C
chr1	182993092	182993193	-2.14348	LAMC1
chr1	235099441	235099542	-2.14721	.
chr1	21196374	21196475	-2.18704	.
chr1	149382200	149382301	-2.27014	FCGR1C
chr1	112213855	112213956	-2.3069	RAP1A
chr1	35291362	35291463	-2.34064	.
chr1	15375120	15375221	-2.35788	.
chr1	541936	542037	-2.36797	.
chr1	241428623	241428724	-2.38443	.
chr1	327103	327204	-2.3895	LOC100132062
chr1	327103	327204	-2.3895	LOC100132287
chr1	327103	327204	-2.3895	LOC100133331
chr1	161640601	161640702	-2.43128	FCGR2B
chr1	41980912	41981013	-2.50025	.
chr1	211432340	211432441	-2.50834	RCOR3
chr1	120922943	120923044	-2.57321	HIST2H2BA
chr1	120922943	120923044	-2.57321	FCGR1B
chr1	173837544	173837645	-2.62477	ZBTB37
chr1	179560786	179560887	-2.71844	TDRD5
chr1	27928388	27928489	-2.83018	AHDC1
chr1	24932194	24932295	-2.99947	NCMAP
chr1	21948711	21948812	-3.10685	RAP1GAP
chr1	155161335	155161436	-3.20284	MUC1
chr1	3556974	3557075	-4.42107	WRAP73
chr1	136172	136273	-4.48361	LOC729737
chr1	16950763	16950864	-4.63843	CROCCP2
chr1	16950763	16950864	-4.63843	MIR3675
chr1	71979535	71979636	-5.02217	.
chr10	42539911	42540012	12.6071	.
chr10	51313797	51313898	11.6836	PARGP1
chr10	51301450	51301551	8.9794	PARGP1
chr10	51079793	51079894	8.90585	.
chr10	51320319	51320420	8.8515	PARGP1
chr10	28246776	28246877	8.17446	ARMC4
chr10	117893284	117893385	7.99259	GFRA1
chr10	107142781	107142882	7.61243	.
chr10	104636576	104636677	7.49762	C10orf32-ASMT
chr10	104636576	104636677	7.49762	AS3MT
chr10	19443596	19443697	7.29481	.
chr10	51227054	51227155	6.74062	.
chr10	115064654	115064755	6.61273	.
chr10	114361396	114361497	4.22648	.
chr10	94570804	94570905	4.04347	.
chr10	98961237	98961338	3.93956	ARHGAP19-SLIT1
chr10	103139880	103139981	3.60911	BTRC
chr10	111577919	111578020	3.55292	.
chr10	93916758	93916859	3.28447	CPEB3
chr10	112579319	112579420	3.24648	RBM20
chr10	105730717	105730818	3.19176	SLK
chr10	134416596	134416697	3.05592	INPP5A
chr10	61755708	61755809	2.95436	.
chr10	117896791	117896892	2.95399	GFRA1
chr10	44092319	44092420	2.93055	ZNF485
chr10	105648045	105648146	2.82723	OBFC1
chr10	15839557	15839658	2.79565	FAM188A
chr10	117957821	117957922	2.77238	GFRA1
chr10	95308389	95308490	2.46954	FFAR4
chr10	4999232	4999333	2.30186	AKR1C1
chr10	7330356	7330457	2.28512	.
chr10	94653893	94653994	2.2487	EXOC6
chr10	36470447	36470548	2.24613	.
chr10	65473230	65473331	2.23262	.
chr10	131506280	131506381	2.19692	.
chr10	100709242	100709343	2.1527	.
chr10	5122195	5122296	2.12625	AKR1C3
chr10	98664670	98664771	2.03025	LCOR
chr10	104748864	104748965	1.96479	CNNM2
chr10	73620456	73620557	1.78452	PSAP
chr10	54073149	54073250	1.75565	PRKG1-AS1
chr10	82876048	82876149	1.73952	.
chr10	29568704	29568805	1.73086	LYZL1
chr10	5042768	5042869	1.70815	AKR1C2
chr10	15557478	15557579	1.68547	ITGA8
chr10	65390827	65390928	1.66944	REEP3
chr10	54078933	54079034	1.60598	DKK1
chr10	7275343	7275444	1.59449	.
chr10	9247696	9247797	1.59377	.
chr10	123802429	123802530	1.42355	.
chr10	33445195	33445296	1.39721	.
chr10	18689341	18689442	1.36494	.
chr10	65479160	65479261	1.34559	.
chr10	27532789	27532890	1.32615	LRRC37A6P
chr10	27532789	27532890	1.32615	ACBD5
chr10	104470590	104470691	1.32303	ARL3
chr10	126799844	126799945	1.29471	CTBP2
chr10	93882898	93882999	1.06095	CPEB3
chr10	9230690	9230791	0.961272	.
chr10	42533805	42533906	-1.11616	.
chr10	115999095	115999196	-1.20354	VWA2
chr10	33641855	33641956	-1.22297	NRP1
chr10	5530309	5530410	-1.24071	.
chr10	5665236	5665337	-1.33622	.
chr10	51572400	51572501	-1.3574	NCOA4
chr10	93691462	93691563	-1.41765	BTAF1
chr10	130835319	130835420	-1.46215	.
chr10	32940687	32940788	-1.52502	.
chr10	43871154	43871255	-1.56847	FXYD4
chr10	25617523	25617624	-1.57151	.
chr10	134363202	134363303	-1.60776	INPP5A
chr10	563382	563483	-1.63858	.
chr10	406704	406805	-1.65625	.
chr10	77022594	77022695	-1.67524	.
chr10	79366724	79366825	-1.72109	.
chr10	5588146	5588247	-1.72798	.
chr10	49726516	49726617	-1.75192	ARHGAP22
chr10	50022184	50022285	-1.75419	.
chr10	125853093	125853194	-1.75517	CHST15
chr10	1311170	1311271	-1.79441	.
chr10	134330614	134330715	-1.79605	.
chr10	129893546	129893647	-1.89386	PTPRE
chr10	129893546	129893647	-1.89386	MKI67
chr10	127322902	127323003	-1.92061	.
chr10	30722636	30722737	-1.92942	MAP3K8
chr10	82258416	82258517	-2.01068	TSPAN14
chr10	82254949	82255050	-2.02363	TSPAN14
chr10	65470878	65470979	-2.11246	.
chr10	51674343	51674444	-2.12812	.
chr10	132897351	132897452	-2.14331	TCERG1L
chr10	134730058	134730159	-2.1533	TTC40
chr10	80909998	80910099	-2.16782	ZMIZ1
chr10	79169935	79170036	-2.17593	.
chr10	46416816	46416917	-2.21042	.
chr10	112678360	112678461	-2.22282	BBIP1
chr10	71181806	71181907	-2.23218	TACR2
chr10	123872157	123872258	-2.29358	.
chr10	127203601	127203702	-2.29743	.
chr10	127390142	127390243	-2.3023	LOC283038
chr10	43606364	43606465	-2.42864	RET
chr10	94831564	94831665	-2.67463	CYP26C1
chr10	94831564	94831665	-2.67463	CYP26A1
chr10	1095043	1095144	-2.84917	IDI1
chr10	1095043	1095144	-2.84917	WDR37
chr10	134729033	134729134	-2.8755	TTC40
chr10	115718435	115718536	-2.94642	.
chr10	134572565	134572666	-3.28969	INPP5A
chr10	407331	407432	-3.31726	.
chr10	135092384	135092485	-3.33067	TUBGCP2
chr10	384989	385090	-3.464	.
chr10	5538650	5538751	-3.46406	CALML5
chr10	102469923	102470024	-3.60441	.
chr10	30736183	30736284	-3.79987	MAP3K8
chr10	50634628	50634729	-3.80094	.
chr11	86339	86440	8.37614	.
chr11	84051003	84051104	8.22509	.
chr11	18093004	18093105	7.6188	SAAL1
chr11	128931495	128931596	7.612	ARHGAP32
chr11	24808576	24808677	6.773	.
chr11	31438417	31438518	4.54623	DNAJC24
chr11	129717401	129717502	4.37658	TMEM45B
chr11	92949886	92949987	4.133	SLC36A4
chr11	24657910	24658011	3.96606	.
chr11	51584685	51584786	3.83577	.
chr11	9854582	9854683	3.76067	.
chr11	82763012	82763113	3.68029	RAB30
chr11	113596861	113596962	3.64617	TMPRSS5
chr11	113596861	113596962	3.64617	ZW10
chr11	51580436	51580537	3.57861	.
chr11	69489234	69489335	3.43921	ORAOV1
chr11	77773721	77773822	3.43721	NDUFC2-KCTD14
chr11	77773721	77773822	3.43721	RNU6-83P
chr11	34271100	34271201	3.42956	ABTB2
chr11	12408592	12408693	3.2637	PARVA
chr11	34778759	34778860	3.1273	.
chr11	44213148	44213249	2.92873	EXT2
chr11	124906874	124906975	2.83598	CCDC15
chr11	78508226	78508327	2.80368	.
chr11	7632761	7632862	2.80283	PPFIBP2
chr11	71136995	71137096	2.61777	FLJ42102
chr11	71136995	71137096	2.61777	DHCR7
chr11	58693945	58694046	2.5048	GLYATL1
chr11	34234920	34235021	2.43488	ABTB2
chr11	122989196	122989297	2.40075	CLMP
chr11	61597914	61598015	2.25672	FADS2
chr11	85555667	85555768	2.24121	CCDC83
chr11	78512533	78512634	2.22353	.
chr11	1727077	1727178	2.20258	KRTAP5-6
chr11	15637122	15637223	2.16656	.
chr11	10512215	10512316	2.14035	AMPD3
chr11	35385772	35385873	2.0877	SLC1A2
chr11	101213198	101213299	2.06068	.
chr11	82724555	82724656	2.04931	RAB30
chr11	75681090	75681191	1.94535	.
chr11	61588449	61588550	1.87943	FADS2
chr11	61559328	61559429	1.81096	TMEM258
chr11	61559328	61559429	1.81096	MIR611
chr11	94660190	94660291	1.65986	.
chr11	76726835	76726936	1.64907	ACER3
chr11	65887339	65887440	1.61314	PACS1
chr11	126273461	126273562	1.49707	ST3GAL4
chr11	15640482	15640583	1.49345	.
chr11	85539785	85539886	1.39394	SYTL2
chr11	76483752	76483853	1.36003	TSKU
chr11	46385272	46385373	-1.02137	DGKZ
chr11	100647982	100648083	-1.1142	.
chr11	118789445	118789546	-1.18227	BCL9L
chr11	1225018	1225119	-1.22577	MUC5B
chr11	1244109	1244210	-1.25706	MUC5B
chr11	84319803	84319904	-1.26913	.
chr11	75062264	75062365	-1.38277	ARRB1
chr11	65187581	65187682	-1.4275	FRMD8
chr11	65187581	65187682	-1.4275	NEAT1
chr11	72939090	72939191	-1.47371	P2RY2
chr11	65184626	65184727	-1.56894	FRMD8
chr11	65184626	65184727	-1.56894	NEAT1
chr11	1507320	1507421	-1.58061	MOB2
chr11	70963048	70963149	-1.58979	.
chr11	75044920	75045021	-1.59379	ARRB1
chr11	20000255	20000356	-1.66671	.
chr11	34932777	34932878	-1.73627	APIP
chr11	67231535	67231636	-1.78741	CABP4
chr11	67231535	67231636	-1.78741	TMEM134
chr11	68585059	68585160	-1.83266	CPT1A
chr11	1855379	1855480	-1.85865	SYT8
chr11	1852209	1852310	-1.86317	SYT8
chr11	100711866	100711967	-1.88759	.
chr11	113719128	113719229	-1.9017	USP28
chr11	46511054	46511155	-1.90861	AMBRA1
chr11	71159355	71159456	-1.91329	DHCR7
chr11	3012865	3012966	-1.93966	NAP1L4
chr11	94825231	94825332	-1.97441	ENDOD1
chr11	95865590	95865691	-2.00243	.
chr11	470155	470256	-2.00262	PTDSS2
chr11	69512107	69512208	-2.10699	FGF19
chr11	3443956	3444057	-2.11047	.
chr11	66795250	66795351	-2.12821	SYT12
chr11	69251997	69252098	-2.15286	.
chr11	1133636	1133737	-2.27662	.
chr11	64463624	64463725	-2.29546	NRXN2
chr11	408568	408669	-2.37451	SIGIRR
chr11	67805810	67805911	-2.37677	MIR4691
chr11	67805810	67805911	-2.37677	TCIRG1
chr11	65189609	65189710	-2.3969	FRMD8
chr11	65189609	65189710	-2.3969	NEAT1
chr11	63390099	63390200	-2.56022	PLA2G16
chr11	63390099	63390200	-2.56022	ATL3
chr11	396069	396170	-2.97667	PKP3
chr11	43942311	43942412	-3.00573	ALKBH3-AS1
chr11	94277432	94277533	-3.57089	FUT4
chr12	16030458	16030559	8.69661	STRAP
chr12	9356721	9356822	8.17856	PZP
chr12	125217591	125217692	8.08503	.
chr12	14725099	14725200	3.59715	LOC101928290
chr12	126459198	126459299	3.26922	LINC00939
chr12	15055501	15055602	3.25233	MGP
chr12	58461499	58461600	3.08434	.
chr12	46197511	46197612	3.00352	ARID2
chr12	46543620	46543721	3.0004	.
chr12	53405801	53405902	2.95593	EIF4B
chr12	78593958	78594059	2.80009	.
chr12	117044194	117044295	2.80006	.
chr12	79679853	79679954	2.71224	.
chr12	65840016	65840117	2.62971	MSRB3
chr12	102303167	102303268	2.61105	DRAM1
chr12	106254728	106254829	2.58358	.
chr12	126375549	126375650	2.53131	.
chr12	106520284	106520385	2.33013	NUAK1
chr12	112743625	112743726	2.24404	HECTD4
chr12	54780720	54780821	2.17507	LOC102724050
chr12	54780720	54780821	2.17507	ZNF385A
chr12	14690530	14690631	2.12708	PLBD1
chr12	117135515	117135616	2.11538	.
chr12	95098437	95098538	2.09742	.
chr12	65227411	65227512	2.06784	TBC1D30
chr12	120912549	120912650	1.92342	DYNLL1
chr12	116638708	116638809	1.86264	.
chr12	51824461	51824562	1.86097	SLC4A8
chr12	116713763	116713864	1.84514	.
chr12	116828329	116828430	1.80996	.
chr12	65027769	65027870	1.74054	RASSF3
chr12	45626888	45626989	1.72127	ANO6
chr12	115093944	115094045	1.68621	.
chr12	78392314	78392415	1.63156	.
chr12	117037801	117037902	1.62279	.
chr12	116933223	116933324	1.55599	.
chr12	123154373	123154474	1.53369	.
chr12	46603115	46603216	1.50168	SLC38A1
chr12	79694137	79694238	1.35224	.
chr12	89858879	89858980	1.21561	POC1B
chr12	46573568	46573669	1.21117	SLC38A1
chr12	97894503	97894604	1.2003	RMST
chr12	121640945	121641046	0.942555	P2RX4
chr12	124877666	124877767	-1.00325	NCOR2
chr12	63480477	63480578	-1.02773	.
chr12	49581812	49581913	-1.11053	TUBA1A
chr12	6346813	6346914	-1.17458	CD9
chr12	115437969	115438070	-1.3301	.
chr12	65248049	65248150	-1.39219	TBC1D30
chr12	57495709	57495810	-1.46093	STAT6
chr12	122500817	122500918	-1.4866	BCL7A
chr12	122500817	122500918	-1.4866	MLXIP
chr12	8038734	8038835	-1.51409	SLC2A14
chr12	1940164	1940265	-1.55783	LRTM2
chr12	1940164	1940265	-1.55783	CACNA2D4
chr12	52585704	52585805	-1.55848	KRT80
chr12	5744365	5744466	-1.59131	.
chr12	93916763	93916864	-1.64009	.
chr12	110777295	110777396	-1.66822	ATP2A2
chr12	102091163	102091264	-1.68444	CHPT1
chr12	122224242	122224343	-1.74263	RHOF
chr12	125288956	125289057	-1.7626	SCARB1
chr12	52444582	52444683	-1.7669	NR4A1
chr12	132349939	132350040	-1.79251	.
chr12	10574905	10575006	-1.82076	KLRC3
chr12	10574905	10575006	-1.82076	KLRC2
chr12	287448	287549	-1.83352	IQSEC3
chr12	109834430	109834531	-1.84861	MYO1H
chr12	125312418	125312519	-1.86297	SCARB1
chr12	65218632	65218733	-1.88421	TBC1D30
chr12	132345479	132345580	-1.88986	MMP17
chr12	105494812	105494913	-1.91469	ALDH1L2
chr12	105494812	105494913	-1.91469	KIAA1033
chr12	63992856	63992957	-1.9186	DPY19L2
chr12	1946030	1946131	-1.94486	LRTM2
chr12	1946030	1946131	-1.94486	CACNA2D4
chr12	124964780	124964881	-1.96832	NCOR2
chr12	132380918	132381019	-1.99065	ULK1
chr12	90101875	90101976	-1.99255	LINC00936
chr12	131438658	131438759	-1.99282	GPR133
chr12	125310164	125310265	-2.01221	SCARB1
chr12	4660087	4660188	-2.02696	RAD51AP1
chr12	51419706	51419807	-2.09782	SLC11A2
chr12	117443344	117443445	-2.10262	FBXW8
chr12	285876	285977	-2.10701	IQSEC3
chr12	122231051	122231152	-2.135	RHOF
chr12	57482512	57482613	-2.13737	TMEM194A
chr12	57482512	57482613	-2.13737	NAB2
chr12	12556714	12556815	-2.15882	LOH12CR1
chr12	122442837	122442938	-2.17782	BCL7A
chr12	122442837	122442938	-2.17782	WDR66
chr12	133010791	133010892	-2.22386	.
chr12	12642087	12642188	-2.36796	DUSP16
chr12	122467990	122468091	-2.38411	BCL7A
chr12	110155221	110155322	-2.39275	FAM222A
chr12	1968908	1969009	-2.39965	CACNA2D4
chr12	33740955	33741056	-2.4042	.
chr12	32424356	32424457	-2.4094	.
chr12	110783201	110783302	-2.43664	ATP2A2
chr12	12602842	12602943	-2.45452	LOH12CR1
chr12	95638	95739	-2.46139	LOC100288778
chr12	6178683	6178784	-2.48511	VWF
chr12	124854663	124854764	-3.69093	NCOR2
chr12	39837026	39837127	-3.76744	KIF21A
chr13	44520659	44520760	9.29083	.
chr13	52432060	52432161	8.04125	LINC00282
chr13	52432060	52432161	8.04125	CCDC70
chr13	35204419	35204520	7.35857	LINC00457
chr13	44518888	44518989	6.31773	.
chr13	65651363	65651464	4.54862	.
chr13	98954105	98954206	4.4533	.
chr13	47196081	47196182	4.18516	LRCH1
chr13	111118976	111119077	4.0726	COL4A2
chr13	34134996	34135097	3.88571	.
chr13	33379520	33379621	3.74384	LINC00423
chr13	35638122	35638223	3.56831	.
chr13	33399071	33399172	3.30764	LINC00423
chr13	35426844	35426945	2.9181	.
chr13	49882599	49882700	2.87181	CAB39L
chr13	51665599	51665700	2.82881	LINC00371
chr13	20531467	20531568	2.82488	ZMYM2
chr13	47133876	47133977	2.78869	LRCH1
chr13	53382825	53382926	2.71607	MIR759
chr13	34922166	34922267	2.35386	.
chr13	97468770	97468871	2.19309	.
chr13	96917923	96918024	2.18481	.
chr13	44596449	44596550	2.12194	LINC00284
chr13	35202209	35202310	1.92751	LINC00457
chr13	34850982	34851083	1.89419	.
chr13	96997013	96997114	1.87772	.
chr13	45626717	45626818	1.77447	.
chr13	96891123	96891224	1.71256	.
chr13	46528931	46529032	1.70924	ZC3H13
chr13	33690638	33690739	1.67076	.
chr13	111462592	111462693	1.6684	.
chr13	52493831	52493932	1.65886	.
chr13	45657344	45657445	1.47418	.
chr13	35043840	35043941	1.42134	LINC00457
chr13	41591417	41591518	1.08688	ELF1
chr13	113640097	113640198	-1.42308	MCF2L
chr13	30646841	30646942	-1.55356	.
chr13	91506401	91506502	-1.55939	.
chr13	69285944	69286045	-1.78895	.
chr13	113968083	113968184	-1.82612	LAMP1
chr13	99159148	99159249	-1.89474	STK24
chr13	28199770	28199871	-1.93815	POLR1D
chr13	20417552	20417653	-2.00264	ZMYM5
chr13	41930649	41930750	-2.12637	NAA16
chr13	110396208	110396309	-2.25986	IRS2
chr13	113623208	113623309	-2.32816	MCF2L-AS1
chr13	113623208	113623309	-2.32816	MCF2L
chr13	113638057	113638158	-2.45146	MCF2L
chr13	23519920	23520021	-2.53198	.
chr13	74183146	74183247	-2.73083	.
chr14	44421145	44421246	7.89294	.
chr14	63589119	63589220	7.64133	.
chr14	71014256	71014357	7.01926	ADAM20
chr14	58368815	58368916	6.99689	.
chr14	77107468	77107569	4.44465	.
chr14	34034478	34034579	4.11888	.
chr14	28195742	28195843	3.7567	.
chr14	28195024	28195125	3.69481	.
chr14	95280307	95280408	3.23635	.
chr14	79121222	79121323	3.03597	.
chr14	28208987	28209088	2.95584	.
chr14	37413998	37414099	2.85684	.
chr14	43634792	43634893	2.78748	.
chr14	34402306	34402407	2.61276	EGLN3
chr14	37443388	37443489	2.4691	.
chr14	38177233	38177334	2.44107	.
chr14	63159009	63159110	2.30687	.
chr14	92297210	92297311	2.30474	TC2N
chr14	21143957	21144058	2.19793	ANG
chr14	97630340	97630441	2.1726	.
chr14	34582464	34582565	2.15914	.
chr14	95620440	95620541	2.14175	DICER1
chr14	101380946	101381047	2.07567	MEG8
chr14	101380946	101381047	2.07567	SNORD113-1
chr14	91860740	91860841	2.07049	CCDC88C
chr14	80789848	80789949	1.811	DIO2-AS1
chr14	95242213	95242314	1.77794	GSC
chr14	95065649	95065750	1.73099	SERPINA5
chr14	95065649	95065750	1.73099	SERPINA3
chr14	77866722	77866823	1.40623	NOXRED1
chr14	96353677	96353778	1.39638	TUNAR
chr14	95509130	95509231	1.38559	.
chr14	91742899	91743000	1.28511	CCDC88C
chr14	93512440	93512541	-1.15377	ITPK1
chr14	70302190	70302291	-1.16493	.
chr14	92040457	92040558	-1.21683	CATSPERB
chr14	94425946	94426047	-1.24821	ASB2
chr14	106091022	106091123	-1.26516	MIR8071-1
chr14	106091022	106091123	-1.26516	MIR8071-2
chr14	86053792	86053893	-1.36693	FLRT2
chr14	65823407	65823508	-1.37311	.
chr14	56265533	56265634	-1.41094	LINC00520
chr14	97041135	97041236	-1.54403	PAPOLA
chr14	88935505	88935606	-1.58103	PTPN21
chr14	77419769	77419870	-1.58832	.
chr14	77494039	77494140	-1.59099	IRF2BPL
chr14	96505312	96505413	-1.59281	C14orf132
chr14	96571157	96571258	-1.6528	.
chr14	100491725	100491826	-1.69102	.
chr14	62020651	62020752	-1.70059	LOC101927780
chr14	62020651	62020752	-1.70059	PRKCH
chr14	65427745	65427846	-1.71717	RAB15
chr14	65427745	65427846	-1.71717	CHURC1-FNTB
chr14	104165391	104165492	-1.74365	KLC1
chr14	104165391	104165492	-1.74365	XRCC3
chr14	38052964	38053065	-1.84742	FOXA1
chr14	106069956	106070057	-1.91021	MIR8071-1
chr14	96670999	96671100	-2.01156	BDKRB2
chr14	105933745	105933846	-2.06498	MTA1
chr14	77118081	77118182	-2.144	.
chr14	22635639	22635740	-2.14936	.
chr14	58726058	58726159	-2.19294	PSMA3
chr14	106025821	106025922	-2.25295	.
chr14	105243570	105243671	-2.25641	AKT1
chr14	87516450	87516551	-2.31714	.
chr14	91884574	91884675	-2.33009	CCDC88C
chr14	106176614	106176715	-2.34755	.
chr14	67003840	67003941	-2.35297	.
chr14	35873045	35873146	-2.53754	NFKBIA
chr14	74222297	74222398	-2.64514	ELMSAN1
chr14	93511589	93511690	-2.7068	ITPK1
chr14	74485752	74485853	-2.8465	ENTPD5
chr14	74100609	74100710	-2.93422	DNAL1
chr14	103477442	103477543	-3.10503	CDC42BPB
chr14	106055871	106055972	-3.41186	.
chr15	102417336	102417437	8.29465	.
chr15	39747884	39747985	8.16276	.
chr15	57508448	57508549	7.71882	.
chr15	83039509	83039610	7.48177	.
chr15	68084940	68085041	4.21134	.
chr15	61334072	61334173	4.20048	.
chr15	97425816	97425917	3.94407	.
chr15	80731609	80731710	3.62255	ARNT2
chr15	85959161	85959262	3.57797	.
chr15	99198228	99198329	3.26518	.
chr15	80740665	80740766	3.11796	ARNT2
chr15	61233871	61233972	2.95074	.
chr15	57451607	57451708	2.92243	.
chr15	54125567	54125668	2.8657	.
chr15	85886836	85886937	2.79754	.
chr15	85977397	85977498	2.69052	.
chr15	91919735	91919836	2.65989	.
chr15	69487368	69487469	2.64574	GLCE
chr15	99402592	99402693	2.63899	.
chr15	83874707	83874808	2.60512	HDGFRP3
chr15	97264089	97264190	2.51022	.
chr15	89655607	89655708	2.49068	ABHD2
chr15	49708112	49708213	2.41115	.
chr15	63752966	63753067	2.38368	.
chr15	34075776	34075877	2.34649	.
chr15	69760916	69761017	2.28394	.
chr15	61191740	61191841	2.27078	.
chr15	54124251	54124352	2.03955	.
chr15	39960821	39960922	1.82926	FSIP1
chr15	39921866	39921967	1.80666	FSIP1
chr15	39915417	39915518	1.75687	FSIP1
chr15	93427227	93427328	1.74331	LOC100507217
chr15	39933763	39933864	1.58297	FSIP1
chr15	86016658	86016759	1.42788	.
chr15	89693831	89693932	1.40769	ABHD2
chr15	99332402	99332503	1.3107	.
chr15	74211196	74211297	1.29289	LOXL1-AS1
chr15	90541610	90541711	1.28598	ZNF710
chr15	99292540	99292641	1.23079	.
chr15	70308638	70308739	-1.23234	.
chr15	85451971	85452072	-1.41117	SLC28A1
chr15	96117372	96117473	-1.46631	.
chr15	59147048	59147149	-1.48146	FAM63B
chr15	102195276	102195377	-1.56677	TARSL2
chr15	96897181	96897282	-1.57621	.
chr15	99301636	99301737	-1.72939	.
chr15	89195916	89196017	-1.84923	ISG20
chr15	85458221	85458322	-1.87678	SLC28A1
chr15	70670554	70670655	-1.95865	.
chr15	81118116	81118217	-2.01624	CEMIP
chr15	84364977	84365078	-2.01908	.
chr15	90388794	90388895	-2.08959	AP3S2
chr15	90388794	90388895	-2.08959	C15orf38-AP3S2
chr15	29531819	29531920	-2.09659	.
chr15	70490236	70490337	-2.30953	.
chr15	89028042	89028143	-2.42311	MRPS11
chr15	100105323	100105424	-2.47867	MEF2A
chr15	44486823	44486924	-2.5577	.
chr15	71580869	71580970	-2.91031	.
chr15	83620976	83621077	-3.11792	HOMER2
chr15	31733291	31733392	-3.23168	.
chr15	75230049	75230150	-3.53766	COX5A
chr16	46413109	46413210	12.3218	.
chr16	29393924	29394025	11.9725	.
chr16	21884884	21884985	9.4984	.
chr16	29496028	29496129	9.33638	.
chr16	21415944	21416045	8.32401	NPIPB3
chr16	68623162	68623263	8.17678	.
chr16	28819038	28819139	8.15991	ATXN2L
chr16	83671035	83671136	8.02863	.
chr16	13977245	13977346	7.64654	.
chr16	90174720	90174821	7.13925	.
chr16	49091272	49091373	6.00485	.
chr16	49130825	49130926	4.2967	.
chr16	46902892	46902993	4.08254	GPT2
chr16	48744080	48744181	4.00363	.
chr16	53497725	53497826	3.99784	RBL2
chr16	69051529	69051630	3.92088	TANGO6
chr16	49555001	49555102	3.57603	.
chr16	49051207	49051308	3.26957	.
chr16	77971861	77971962	3.11669	VAT1L
chr16	19440744	19440845	2.93664	TMC5
chr16	63485374	63485475	2.91395	.
chr16	77988543	77988644	2.89789	VAT1L
chr16	54961193	54961294	2.89557	CRNDE
chr16	77753703	77753804	2.67767	NUDT7
chr16	87983884	87983985	2.58715	CA5A
chr16	87983884	87983985	2.58715	BANP
chr16	69251533	69251634	2.54092	SNTB2
chr16	69256224	69256325	2.33647	SNTB2
chr16	78261020	78261121	2.23641	.
chr16	75648441	75648542	2.23125	ADAT1
chr16	87959125	87959226	2.16797	CA5A
chr16	82116484	82116585	2.15459	HSD17B2
chr16	75633880	75633981	2.15213	ADAT1
chr16	9141633	9141734	2.01932	.
chr16	49044385	49044486	1.83399	.
chr16	78032337	78032438	1.82283	.
chr16	68366329	68366430	1.73598	PRMT7
chr16	84813537	84813638	1.59474	USP10
chr16	78264903	78265004	1.56971	.
chr16	69007793	69007894	1.39623	TANGO6
chr16	68362087	68362188	1.15405	PRMT7
chr16	85525721	85525822	-0.905516	.
chr16	501740	501841	-1.03756	RAB11FIP3
chr16	88831521	88831622	-1.13681	PIEZO1
chr16	81592122	81592223	-1.23231	.
chr16	84494693	84494794	-1.28513	ATP2C2
chr16	1963420	1963521	-1.29318	HS3ST6
chr16	14826142	14826243	-1.32233	NPIPA2
chr16	14826142	14826243	-1.32233	NPIPA3
chr16	31142351	31142452	-1.35626	KAT8
chr16	28386798	28386899	-1.35714	NPIPB6
chr16	28386798	28386899	-1.35714	EIF3CL
chr16	85345603	85345704	-1.35959	MIR5093
chr16	46386956	46387057	-1.35973	.
chr16	1133161	1133262	-1.3715	SSTR5
chr16	1133161	1133262	-1.3715	C1QTNF8
chr16	75364073	75364174	-1.37928	CFDP1
chr16	88994985	88995086	-1.38752	CBFA2T3
chr16	33955668	33955769	-1.46452	LINC00273
chr16	54459715	54459816	-1.47053	.
chr16	30126769	30126870	-1.55962	MAPK3
chr16	366879	366980	-1.58368	AXIN1
chr16	323800	323901	-1.59543	RGS11
chr16	28704845	28704946	-1.59591	EIF3C
chr16	87918247	87918348	-1.60191	SLC7A5
chr16	87918247	87918348	-1.60191	CA5A
chr16	2198069	2198170	-1.61505	MIR3180-5
chr16	2198069	2198170	-1.61505	RAB26
chr16	2908106	2908207	-1.6493	PRSS22
chr16	16583302	16583403	-1.66421	.
chr16	85344948	85345049	-1.67017	MIR5093
chr16	3086243	3086344	-1.69939	LOC100128770
chr16	88990347	88990448	-1.75603	CBFA2T3
chr16	84611258	84611359	-1.81741	COTL1
chr16	57951075	57951176	-1.82697	CNGB1
chr16	1106928	1107029	-1.82871	SSTR5-AS1
chr16	53766501	53766602	-1.89	.
chr16	30797828	30797929	-1.89878	ZNF629
chr16	33956436	33956537	-1.90168	LINC00273
chr16	14404510	14404611	-1.91582	MIR365A
chr16	30210602	30210703	-1.94219	.
chr16	81309522	81309623	-1.95159	BCMO1
chr16	29471265	29471366	-1.97979	.
chr16	84907329	84907430	-2.00279	CRISPLD2
chr16	11277061	11277162	-2.01252	CLEC16A
chr16	46424126	46424227	-2.02544	.
chr16	84769599	84769700	-2.06496	USP10
chr16	78709294	78709395	-2.14222	.
chr16	57299144	57299245	-2.19788	PLLP
chr16	16113615	16113716	-2.20029	ABCC1
chr16	81618026	81618127	-2.21513	.
chr16	22547191	22547292	-2.26681	NPIPB5
chr16	84771412	84771513	-2.32049	USP10
chr16	89069843	89069944	-2.32064	.
chr16	89220467	89220568	-2.32599	ACSF3
chr16	1098941	1099042	-2.38404	.
chr16	87840737	87840838	-2.39078	.
chr16	20912310	20912411	-2.39291	LYRM1
chr16	85636514	85636615	-2.39318	GSE1
chr16	11553743	11553844	-2.46346	LOC101927131
chr16	21523996	21524097	-2.52041	SLC7A5P2
chr16	21523996	21524097	-2.52041	SMG1P3
chr16	29481181	29481282	-2.55421	.
chr16	81323523	81323624	-2.64122	BCMO1
chr16	68036843	68036944	-2.65414	DPEP2
chr16	87232059	87232160	-2.8196	LOC101928708
chr16	15082353	15082454	-2.91052	PDXDC1
chr16	54458156	54458257	-2.96097	.
chr16	87441343	87441444	-3.1559	ZCCHC14
chr16	23159964	23160065	-4.25805	USP31
chr16	21413941	21414042	-4.63493	NPIPB3
chr17	2764526	2764627	8.23152	RAP1GAP2
chr17	17861870	17861971	7.9673	TOM1L2
chr17	20105652	20105753	7.60247	.
chr17	39320314	39320415	4.54959	KRTAP4-4
chr17	39320314	39320415	4.54959	KRTAP4-3
chr17	45665410	45665511	4.45305	NPEPPS
chr17	36356398	36356499	4.26465	LOC440434
chr17	27273277	27273378	4.23971	PHF12
chr17	27134722	27134823	4.17041	FAM222B
chr17	35848450	35848551	4.14734	DUSP14
chr17	75180715	75180816	4.04946	SEC14L1
chr17	59276862	59276963	3.43797	.
chr17	9161453	9161554	3.14712	.
chr17	57832116	57832217	2.96249	VMP1
chr17	19847020	19847121	2.95077	AKAP10
chr17	73101778	73101879	2.93957	SLC16A5
chr17	40539399	40539500	2.84052	STAT3
chr17	34113986	34114087	2.82322	MMP28
chr17	61677756	61677857	2.73971	DCAF7
chr17	61677756	61677857	2.73971	TACO1
chr17	26560918	26561019	2.64127	PYY2
chr17	26560918	26561019	2.64127	PPY2
chr17	17347654	17347755	2.50956	.
chr17	35281671	35281772	2.47529	LHX1
chr17	46026079	46026180	2.46576	PNPO
chr17	20110046	20110147	2.43696	.
chr17	78003314	78003415	2.37624	TBC1D16
chr17	7959026	7959127	2.27128	ALOX15B
chr17	63481623	63481724	2.23002	.
chr17	57906710	57906811	2.19522	VMP1
chr17	28074838	28074939	2.14227	.
chr17	62185288	62185389	2.07697	ERN1
chr17	17851489	17851590	2.0718	TOM1L2
chr17	43058888	43058989	2.06461	C1QL1
chr17	48768707	48768808	2.02474	ABCC3
chr17	48769830	48769931	2.01391	ANKRD40
chr17	48769830	48769931	2.01391	ABCC3
chr17	39572337	39572438	1.99836	LOC100505782
chr17	39572337	39572438	1.99836	KRT37
chr17	31846844	31846945	1.99025	.
chr17	64355649	64355750	1.98716	.
chr17	59951456	59951557	1.94849	INTS2
chr17	60296368	60296469	1.93554	.
chr17	8323814	8323915	1.90822	NDEL1
chr17	19457820	19457921	1.49325	SLC47A1
chr17	59809643	59809744	1.4799	BRIP1
chr17	55094145	55094246	1.47937	.
chr17	73955803	73955904	1.46052	ACOX1
chr17	57930781	57930882	1.45998	TUBD1
chr17	37968866	37968967	1.45348	IKZF3
chr17	34327886	34327987	1.45108	CCL15-CCL14
chr17	34327886	34327987	1.45108	CCL15
chr17	68604267	68604368	1.43071	.
chr17	57934849	57934950	1.38325	TUBD1
chr17	59893504	59893605	1.34965	BRIP1
chr17	64543509	64543610	1.32157	.
chr17	55485186	55485287	1.22411	.
chr17	75230073	75230174	0.997266	.
chr17	57923205	57923306	0.94268	MIR21
chr17	72766045	72766146	-1.11239	NAT9
chr17	72766045	72766146	-1.11239	SLC9A3R1
chr17	55163134	55163235	-1.16492	AKAP1
chr17	3880090	3880191	-1.17872	ATP2A3
chr17	71285109	71285210	-1.32737	CDC42EP4
chr17	73994593	73994694	-1.3333	TEN1
chr17	73994593	73994694	-1.3333	TEN1-CDK3
chr17	59479324	59479425	-1.40889	TBX2
chr17	25648764	25648865	-1.43414	WSB1
chr17	42061369	42061470	-1.44394	PYY
chr17	80571996	80572097	-1.44493	FOXK2
chr17	80571996	80572097	-1.44493	WDR45B
chr17	80832411	80832512	-1.45249	TBCD
chr17	73553299	73553400	-1.45302	LLGL2
chr17	16931432	16931533	-1.47859	MPRIP
chr17	55979595	55979696	-1.49821	CUEDC1
chr17	27486002	27486103	-1.49913	MYO18A
chr17	15658258	15658359	-1.51626	CDRT15P2
chr17	15563216	15563317	-1.55396	TRIM16
chr17	57635523	57635624	-1.57204	DHX40
chr17	60869629	60869730	-1.57639	2010-03-01
chr17	41855785	41855886	-1.68183	DUSP3
chr17	79694851	79694952	-1.70261	SLC25A10
chr17	73545593	73545694	-1.75718	LLGL2
chr17	17417856	17417957	-1.76429	PEMT
chr17	49021804	49021905	-1.76683	.
chr17	77889972	77890073	-1.77614	LOC101928766
chr17	60868072	60868173	-1.77935	2010-03-01
chr17	17743743	17743844	-1.79814	TOM1L2
chr17	81039178	81039279	-1.81634	METRNL
chr17	27071430	27071531	-1.82647	TRAF4
chr17	1524164	1524265	-1.84636	SLC43A2
chr17	60882291	60882392	-1.84884	2010-03-01
chr17	78368575	78368676	-1.85511	RNF213
chr17	78368575	78368676	-1.85511	LOC100294362
chr17	77269942	77270043	-1.94493	.
chr17	70467640	70467741	-1.95246	LINC00673
chr17	80174765	80174866	-1.97723	SLC16A3
chr17	80174765	80174866	-1.97723	CCDC57
chr17	3571786	3571887	-2.00259	P2RX5-TAX1BP3
chr17	3571786	3571887	-2.00259	TAX1BP3
chr17	56033056	56033157	-2.01487	CUEDC1
chr17	73761686	73761787	-2.01765	GALK1
chr17	53828338	53828439	-2.05555	TMEM100
chr17	53828338	53828439	-2.05555	PCTP
chr17	60878129	60878230	-2.07053	2010-03-01
chr17	57409667	57409768	-2.13539	YPEL2
chr17	73449433	73449534	-2.19692	KIAA0195
chr17	47126544	47126645	-2.24108	IGF2BP1
chr17	38179753	38179854	-2.242	MED24
chr17	60828541	60828642	-2.26353	2010-03-01
chr17	70636797	70636898	-2.2903	LINC00511
chr17	60781955	60782056	-2.29054	2010-03-01
chr17	7255230	7255331	-2.34379	KCTD11
chr17	46604559	46604660	-2.37921	HOXB1
chr17	4625006	4625107	-2.48745	ARRB2
chr17	4625006	4625107	-2.48745	MED11
chr17	38257289	38257390	-2.5964	NR1D1
chr17	60865039	60865140	-2.78679	2010-03-01
chr17	17686640	17686741	-3.17835	RAI1
chr18	29942601	29942702	7.7361	GAREM
chr18	35399858	35399959	7.64526	.
chr18	12414270	12414371	5.89361	SLMO1
chr18	9915113	9915214	3.74346	VAPA
chr18	150409	150510	3.44446	USP14
chr18	9899171	9899272	2.55446	VAPA
chr18	14813851	14813952	2.45641	ANKRD30B
chr18	64741819	64741920	2.08587	MIR5011
chr18	74569545	74569646	1.95265	ZNF236
chr18	9329384	9329485	1.55758	TWSG1
chr18	64538534	64538635	1.48596	.
chr18	74398950	74399051	1.22252	.
chr18	41456815	41456916	-1.13494	.
chr18	19130636	19130737	-1.28325	ESCO1
chr18	41646729	41646830	-1.41466	.
chr18	21264695	21264796	-1.45853	.
chr18	21631350	21631451	-1.75406	TTC39C
chr18	60926902	60927003	-1.85937	BCL2
chr18	42939690	42939791	-1.96783	.
chr18	21601926	21602027	-1.98572	TTC39C
chr18	20453343	20453444	-2.18042	.
chr18	10132238	10132339	-2.3926	.
chr18	20427276	20427377	-2.49543	.
chr18	74120939	74121040	-2.85008	ZNF516
chr18	43418818	43418919	-2.9981	SIGLEC15
chr19	33432492	33432543	8.81254	CEP89
chr19	198330	198431	8.76682	LINC01002
chr19	52310753	52310854	7.66932	FPR3
chr19	31140599	31140700	3.94214	.
chr19	20426459	20426560	3.14079	.
chr19	56783940	56784041	3.08369	.
chr19	31869595	31869696	2.99846	.
chr19	11840603	11840704	2.54196	ZNF823
chr19	56794198	56794299	2.53076	.
chr19	31121622	31121723	2.43224	.
chr19	34579348	34579449	2.39188	.
chr19	15435207	15435308	2.36421	.
chr19	41446836	41446937	2.34595	CYP2B7P
chr19	31771485	31771586	2.05359	TSHZ3
chr19	39328832	39328933	1.93712	HNRNPL
chr19	31744030	31744131	1.85134	.
chr19	43769193	43769294	1.62106	PSG9
chr19	31636040	31636141	1.55427	.
chr19	45574307	45574408	-0.974199	CLASRP
chr19	45574307	45574408	-0.974199	ZNF296
chr19	4715916	4716017	-1.01006	DPP9
chr19	19739726	19739827	-1.14501	LPAR2
chr19	19739726	19739827	-1.14501	GMIP
chr19	1253553	1253654	-1.22487	MIDN
chr19	5021209	5021310	-1.25976	KDM4B
chr19	33610034	33610135	-1.32102	GPATCH1
chr19	51547755	51547856	-1.35203	KLK12
chr19	19110418	19110519	-1.36287	SUGP2
chr19	40763143	40763244	-1.41007	AKT2
chr19	39900210	39900311	-1.42297	MIR4530
chr19	39900210	39900311	-1.42297	ZFP36
chr19	40730571	40730672	-1.52611	CNTD2
chr19	4912109	4912210	-1.54751	UHRF1
chr19	1263175	1263276	-1.55437	MIDN
chr19	1263175	1263276	-1.55437	CIRBP-AS1
chr19	33592184	33592285	-1.56528	GPATCH1
chr19	35532019	35532120	-1.57091	HPN
chr19	1208103	1208204	-1.60306	STK11
chr19	17451828	17451929	-1.6925	GTPBP3
chr19	36022236	36022337	-1.74641	SBSN
chr19	36022236	36022337	-1.74641	GAPDHS
chr19	17999164	17999265	-1.75296	SLC5A5
chr19	13280894	13280995	-1.77637	.
chr19	6237023	6237124	-1.79414	MLLT1
chr19	19516111	19516212	-1.79614	GATAD2A
chr19	16088950	16089051	-1.82	.
chr19	7548732	7548833	-1.86661	PEX11G
chr19	33538454	33538555	-1.87149	RHPN2
chr19	35810086	35810187	-1.89492	CD22
chr19	35810086	35810187	-1.89492	MAG
chr19	7254793	7254894	-1.90082	INSR
chr19	7969111	7969212	-1.91784	MAP2K7
chr19	49256044	49256145	-1.93413	FUT1
chr19	3387787	3387888	-1.93775	NFIC
chr19	4042865	4042966	-1.95244	PIAS4
chr19	4042865	4042966	-1.95244	ZBTB7A
chr19	1657974	1658075	-2.06617	TCF3
chr19	18401327	18401428	-2.08449	MIR3188
chr19	7479757	7479858	-2.08662	ARHGEF18
chr19	7953553	7953654	-2.13859	LRRC8E
chr19	1871379	1871480	-2.14027	KLF16
chr19	1871379	1871480	-2.14027	ABHD17A
chr19	51577831	51577932	-2.14268	KLK13
chr19	51577831	51577932	-2.14268	KLK14
chr19	2576303	2576404	-2.18974	GNG7
chr19	1907901	1908002	-2.1965	ADAT3
chr19	1907901	1908002	-2.1965	SCAMP4
chr19	1262444	1262545	-2.24559	MIDN
chr19	1262444	1262545	-2.24559	CIRBP-AS1
chr19	54048584	54048685	-2.27066	ZNF331
chr19	10974185	10974286	-2.32187	C19orf38
chr19	19174273	19174374	-2.35265	ARMC6
chr19	19174273	19174374	-2.35265	SLC25A42
chr19	1016750	1016851	-2.37475	TMEM259
chr19	51570368	51570469	-2.42881	KLK13
chr19	2271081	2271182	-2.45802	OAZ1
chr19	588367	588468	-2.68596	BSG
chr19	588367	588468	-2.68596	HCN2
chr19	39603127	39603228	-2.75616	PAK4
chr19	39603127	39603228	-2.75616	PAPL
chr19	11531141	11531242	-2.76993	RGL3
chr19	11531141	11531242	-2.76993	CCDC151
chr19	1260553	1260654	-2.79159	MIDN
chr19	1260553	1260654	-2.79159	CIRBP-AS1
chr19	4086596	4086697	-2.86601	MAP2K2
chr19	4086596	4086697	-2.86601	ZBTB7A
chr19	41833810	41833911	-2.95726	CCDC97
chr19	41833810	41833911	-2.95726	TGFB1
chr19	3606440	3606541	-2.99242	TBXA2R
chr19	18392614	18392715	-3.02018	JUND
chr19	18392614	18392715	-3.02018	MIR3188
chr19	4697578	4697679	-3.09664	DPP9
chr19	1513318	1513419	-3.41639	ADAMTSL5
chr19	1513318	1513419	-3.41639	PLK5
chr19	19657781	19657882	-3.43467	CILP2
chr19	5994828	5994929	-3.98664	LOC100128568
chr19	5994828	5994929	-3.98664	RFX2
chr2	88260856	88260957	9.86324	RGPD1
chr2	165379267	165379318	8.20856	GRB14
chr2	32756714	32756815	8.17419	MIR558
chr2	130444297	130444398	8.01004	.
chr2	55312718	55312819	7.80013	.
chr2	150419190	150419291	7.77947	MMADHC
chr2	178837983	178838084	7.76085	.
chr2	24123854	24123955	7.6679	ATAD2B
chr2	162735543	162735644	7.14559	.
chr2	68515336	68515437	7.04789	CNRIP1
chr2	92322738	92322839	6.10116	.
chr2	196206991	196207092	4.45425	.
chr2	11639566	11639667	4.22495	.
chr2	42087676	42087777	4.0202	LOC388942
chr2	37788022	37788123	3.94672	.
chr2	212985244	212985345	3.8182	.
chr2	183191693	183191794	3.75234	.
chr2	102844273	102844374	3.70436	IL1RL2
chr2	29375635	29375736	3.69916	CLIP4
chr2	18305819	18305920	3.68198	.
chr2	170979620	170979721	3.67983	.
chr2	100945820	100945921	3.56239	LONRF2
chr2	207450779	207450880	3.44639	ADAM23
chr2	169704404	169704505	3.3738	NOSTRIN
chr2	18304321	18304422	3.35778	.
chr2	131399441	131399542	3.28135	POTEJ
chr2	171085770	171085871	3.25338	.
chr2	226979929	226980030	3.18555	.
chr2	188365657	188365758	3.10148	TFPI
chr2	108391502	108391603	3.01151	.
chr2	53672748	53672849	2.98384	.
chr2	165838072	165838173	2.93723	.
chr2	216363264	216363365	2.89746	.
chr2	130174721	130174822	2.85625	.
chr2	61242838	61242939	2.85209	PUS10
chr2	214126651	214126752	2.82558	.
chr2	55206798	55206899	2.82213	RTN4
chr2	179774817	179774918	2.80684	CCDC141
chr2	137937315	137937416	2.7771	.
chr2	213770237	213770338	2.74376	.
chr2	222049136	222049237	2.71694	.
chr2	201270790	201270891	2.55052	SPATS2L
chr2	227046515	227046616	2.4762	LOC646736
chr2	162016160	162016261	2.47369	TANK
chr2	184050024	184050125	2.47335	.
chr2	19562031	19562132	2.4614	OSR1
chr2	69727292	69727393	2.39426	AAK1
chr2	187939529	187939630	2.39314	.
chr2	216577832	216577933	2.37629	LINC00607
chr2	192280790	192280891	2.36345	MYO1B
chr2	234831270	234831371	2.32922	TRPM8
chr2	172566144	172566245	2.20692	DYNC1I2
chr2	177603603	177603704	2.19752	.
chr2	61216575	61216676	2.19011	PUS10
chr2	138733242	138733343	2.07792	HNMT
chr2	130316073	130316174	2.05493	.
chr2	170290944	170291045	2.03763	.
chr2	176098576	176098677	1.95545	.
chr2	19768907	19769008	1.95366	.
chr2	201248281	201248382	1.90941	SPATS2L
chr2	49253939	49254040	1.86121	FSHR
chr2	192084202	192084303	1.83449	.
chr2	61415082	61415183	1.82401	.
chr2	177710561	177710662	1.82221	.
chr2	238409895	238409996	1.77722	MLPH
chr2	222070022	222070123	1.77057	.
chr2	110316290	110316391	1.63684	2010-09-01
chr2	227015986	227016087	1.61603	LOC646736
chr2	120824651	120824752	1.58938	EPB41L5
chr2	171092401	171092502	1.56871	.
chr2	220343355	220343456	1.42142	SPEG
chr2	229291473	229291574	1.40329	.
chr2	110652795	110652896	1.3597	LIMS3
chr2	45898002	45898103	1.34822	.
chr2	215243490	215243591	1.26735	.
chr2	43690417	43690518	1.22745	.
chr2	92324448	92324549	1.17849	.
chr2	171095390	171095491	1.15331	.
chr2	189715699	189715800	1.13458	.
chr2	216847430	216847531	1.00037	MREG
chr2	121036145	121036246	0.943706	RALB
chr2	11652958	11653059	-0.837614	.
chr2	111233768	111233869	-1.17243	LIMS3
chr2	33295344	33295445	-1.29512	.
chr2	109267986	109268087	-1.30016	LIMS1
chr2	193604580	193604681	-1.38563	PCGEM1
chr2	20412760	20412861	-1.43059	SDC1
chr2	178250033	178250134	-1.43224	LOC100130691
chr2	70761644	70761745	-1.4436	TGFA
chr2	39351686	39351787	-1.47685	SOS1
chr2	11634826	11634927	-1.48418	.
chr2	238395932	238396033	-1.49327	MLPH
chr2	54801675	54801776	-1.49491	SPTBN1
chr2	92297444	92297545	-1.49572	.
chr2	54811833	54811934	-1.51676	SPTBN1
chr2	33289528	33289629	-1.57359	.
chr2	10873300	10873401	-1.58829	ATP6V1C2
chr2	103202590	103202691	-1.6498	.
chr2	227149164	227149265	-1.66255	.
chr2	10905609	10905710	-1.66436	ATP6V1C2
chr2	26994245	26994346	-1.6677	SLC35F6
chr2	1680266	1680367	-1.68779	PXDN
chr2	113994168	113994269	-1.71075	PAX8-AS1
chr2	113994168	113994269	-1.71075	PAX8
chr2	89871145	89871246	-1.7229	.
chr2	164976096	164976197	-1.72495	.
chr2	173139552	173139653	-1.73652	.
chr2	164483231	164483332	-1.75111	FIGN
chr2	38303508	38303609	-1.75918	CYP1B1
chr2	236429297	236429398	-1.76621	.
chr2	133029217	133029318	-1.77493	ANKRD30BL
chr2	149365261	149365362	-1.77709	.
chr2	173138957	173139058	-1.81677	.
chr2	11904035	11904136	-1.82897	LPIN1
chr2	159581518	159581619	-1.85443	.
chr2	85360953	85361054	-1.8585	TCF7L1
chr2	15384022	15384123	-1.8688	.
chr2	129065168	129065269	-1.88026	HS6ST1
chr2	218521197	218521298	-1.9003	.
chr2	89875279	89875380	-1.94535	.
chr2	241396844	241396945	-1.94637	PP14571
chr2	241396844	241396945	-1.94637	GPC1
chr2	236987043	236987144	-1.96717	.
chr2	54806970	54807071	-1.99347	SPTBN1
chr2	20408002	20408103	-2.00321	SDC1
chr2	241936824	241936925	-2.01045	SNED1
chr2	43265858	43265959	-2.0179	LOC102723854
chr2	25471112	25471213	-2.04222	DNMT3A
chr2	46053453	46053554	-2.05275	.
chr2	110873248	110873349	-2.05382	MALL
chr2	193302928	193303029	-2.05734	.
chr2	121670359	121670460	-2.08979	GLI2
chr2	19330639	19330740	-2.09151	.
chr2	221084139	221084240	-2.09258	.
chr2	190420166	190420267	-2.13425	SLC40A1
chr2	109403014	109403115	-2.15565	RANBP2
chr2	109403014	109403115	-2.15565	CCDC138
chr2	89872070	89872171	-2.15751	.
chr2	109588917	109589018	-2.16043	EDAR
chr2	39693593	39693694	-2.18277	LOC728730
chr2	47304238	47304339	-2.20174	C2orf61
chr2	47304238	47304339	-2.20174	TTC7A
chr2	161209107	161209208	-2.20892	RBMS1
chr2	1728173	1728274	-2.22271	PXDN
chr2	85486459	85486560	-2.22468	TCF7L1
chr2	114195018	114195119	-2.23761	CBWD2
chr2	96192342	96192443	-2.23869	.
chr2	98702268	98702369	-2.2496	VWA3B
chr2	98703614	98703715	-2.25065	VWA3B
chr2	218546535	218546636	-2.26327	.
chr2	70224806	70224907	-2.26615	PCBP1-AS1
chr2	102081551	102081652	-2.31171	RFX8
chr2	232572546	232572647	-2.34912	PTMA
chr2	217604251	217604352	-2.35935	.
chr2	129049163	129049264	-2.36623	HS6ST1
chr2	159670687	159670788	-2.37059	DAPL1
chr2	242682337	242682438	-2.43983	D2HGDH
chr2	186460321	186460422	-2.44135	.
chr2	66734856	66734957	-2.57746	MEIS1
chr2	10572838	10572939	-2.61087	ODC1
chr2	10572838	10572939	-2.61087	HPCAL1
chr2	233190654	233190755	-2.63904	.
chr2	100938831	100938932	-2.68039	LONRF2
chr2	240241088	240241189	-2.88431	.
chr2	104948026	104948127	-2.89051	.
chr2	45615775	45615876	-2.96553	SRBD1
chr2	140536665	140536766	-3.16833	.
chr2	100253212	100253313	-3.28954	.
chr2	7157924	7158025	-3.39369	RNF144A
chr2	109307885	109307986	-3.43402	LIMS1
chr20	11613633	11613734	7.89695	.
chr20	20807204	20807305	7.31044	.
chr20	19118382	19118483	4.75803	.
chr20	9423491	9423592	4.16422	.
chr20	43477462	43477563	3.75094	.
chr20	45437314	45437415	3.42433	.
chr20	57649723	57649824	2.87505	.
chr20	25827650	25827751	2.83694	LOC101926935
chr20	40346463	40346564	2.63784	.
chr20	32370058	32370159	2.60362	ZNF341
chr20	48388997	48389098	2.59117	.
chr20	15795627	15795728	2.44382	.
chr20	4845270	4845371	2.359	SLC23A2
chr20	55204434	55204475	2.2559	TFAP2C
chr20	52308091	52308192	2.08977	.
chr20	46961548	46961649	2.0644	.
chr20	5819576	5819677	2.02378	C20orf196
chr20	46290125	46290226	1.99706	SULF2
chr20	45443623	45443724	1.89506	.
chr20	56332782	56332883	1.82011	.
chr20	19075750	19075851	1.61111	.
chr20	52481938	52482039	1.53342	SUMO1P1
chr20	46641438	46641539	1.50565	.
chr20	46875267	46875368	1.43899	.
chr20	32377549	32377650	1.40419	LOC101929746
chr20	32377549	32377650	1.40419	ZNF341
chr20	46786899	46787000	1.35014	.
chr20	46093274	46093375	1.32255	.
chr20	43321779	43321880	1.09586	.
chr20	47280450	47280551	-1.17834	PREX1
chr20	25477889	25477990	-1.19762	NINL
chr20	47214127	47214228	-1.25447	.
chr20	55624841	55624942	-1.25881	.
chr20	43970887	43970988	-1.32163	SDC4
chr20	34652801	34652902	-1.33639	LINC00657
chr20	25506340	25506441	-1.41766	NINL
chr20	61086517	61086618	-1.47177	.
chr20	62610427	62610528	-1.51126	SAMD10
chr20	48943953	48944054	-1.51429	LINC01271
chr20	47314843	47314944	-1.51842	PREX1
chr20	33215466	33215567	-1.56578	PIGU
chr20	48909200	48909301	-1.65632	LINC01270
chr20	48993627	48993728	-1.71574	.
chr20	58653633	58653734	-1.73235	C20orf197
chr20	58653633	58653734	-1.73235	LOC729296
chr20	46430202	46430303	-1.76883	SULF2
chr20	10559369	10559470	-1.80831	SLX4IP
chr20	39277792	39277893	-1.85958	.
chr20	55309160	55309261	-1.88836	.
chr20	18039537	18039638	-1.94244	OVOL2
chr20	48989268	48989369	-1.96772	.
chr20	44452717	44452818	-2.05581	TNNC2
chr20	55389829	55389930	-2.11771	.
chr20	55363604	55363705	-2.13012	.
chr20	17875890	17875991	-2.16521	.
chr20	61027952	61028053	-2.16922	.
chr20	5635329	5635430	-2.21627	.
chr20	62711942	62712043	-2.24084	OPRL1
chr20	48175763	48175864	-2.30357	PTGIS
chr20	49067800	49067901	-2.33979	.
chr20	62583021	62583122	-2.43808	MIR647
chr20	62583021	62583122	-2.43808	UCKL1
chr20	62583021	62583122	-2.43808	UCKL1-AS1
chr20	19949497	19949598	-2.44334	RIN2
chr20	25272601	25272702	-2.44856	PYGB
chr20	56843475	56843576	-2.46891	PPP4R1L
chr20	56839624	56839725	-2.53876	PPP4R1L
chr20	44408142	44408243	-2.58535	WFDC3
chr20	62322524	62322625	-2.71258	RTEL1
chr20	62322524	62322625	-2.71258	RTEL1-TNFRSF6B
chr20	4142729	4142830	-2.94786	SMOX
chr21	41108837	41108938	7.80415	IGSF5
chr21	41419323	41419424	7.24878	.
chr21	41880045	41880146	2.8334	.
chr21	33002221	33002322	2.64268	.
chr21	40965569	40965670	2.44721	C21orf88
chr21	43971062	43971163	2.42782	SLC37A1
chr21	44221829	44221930	2.20578	.
chr21	26946448	26946549	2.14208	MIR155
chr21	26946448	26946549	2.14208	MIR155HG
chr21	44378337	44378438	1.99858	PKNOX1
chr21	44375822	44375923	1.87049	PKNOX1
chr21	17452347	17452448	1.56586	.
chr21	40033304	40033405	-1.18726	.
chr21	44866215	44866316	-1.21082	LINC00319
chr21	44866215	44866316	-1.21082	SIK1
chr21	46290356	46290457	-1.39953	PTTG1IP
chr21	43022219	43022320	-1.41555	.
chr21	44631528	44631629	-1.41962	.
chr21	44849988	44850089	-1.44827	LINC00319
chr21	44849988	44850089	-1.44827	SIK1
chr21	46750256	46750357	-1.4504	LINC00316
chr21	45596063	45596164	-1.74022	.
chr21	45236760	45236861	-1.82194	LOC284837
chr21	47602447	47602548	-1.87576	SPATC1L
chr21	33359110	33359211	-1.91872	HUNK
chr21	44845801	44845902	-1.98745	SIK1
chr21	47422447	47422548	-2.00262	COL6A1
chr21	40817325	40817426	-2.00311	LCA5L
chr21	40817325	40817426	-2.00311	SH3BGR
chr21	33062706	33062807	-2.00654	SCAF4
chr21	44816738	44816839	-2.01496	.
chr21	39721537	39721638	-2.04711	LOC102724678
chr21	16084468	16084569	-2.06071	.
chr21	40817869	40817970	-2.08916	MIR6508
chr21	40817869	40817970	-2.08916	SH3BGR
chr21	39837456	39837557	-2.09274	.
chr21	47638389	47638490	-2.14093	LSS
chr21	46323352	46323453	-2.27688	ITGB2
chr21	47336227	47336328	-2.2887	PCBP3
chr21	36937854	36937955	-2.41759	LOC100506403
chr21	43771249	43771350	-2.50419	TFF2
chr21	44760617	44760718	-2.62405	LINC00322
chr21	38640309	38640410	-2.63034	DSCR3
chr21	44847139	44847240	-2.68946	SIK1
chr21	44829489	44829590	-2.81911	SIK1
chr21	46847801	46847902	-3.56975	COL18A1-AS1
chr21	46847801	46847902	-3.56975	COL18A1
chr21	45660700	45660801	-3.57912	ICOSLG
chr22	21619668	21619769	10.9492	POM121L8P
chr22	20636206	20636307	8.28692	.
chr22	18856706	18856807	8.10213	.
chr22	30018171	30018272	4.52798	NF2
chr22	41110770	41110871	3.12955	.
chr22	46414694	46414795	2.89443	LOC730668
chr22	16205246	16205347	2.87388	.
chr22	47145708	47145809	2.45092	CERK
chr22	36748894	36748995	1.4166	MYH9
chr22	47090093	47090194	1.29353	CERK
chr22	50346937	50347038	-1.43806	PIM3
chr22	45554970	45555071	-1.48171	NUP50-AS1
chr22	18664890	18664991	-1.55273	USP18
chr22	38070940	38071041	-1.58624	PDXP
chr22	38070940	38071041	-1.58624	LGALS1
chr22	19172663	19172764	-1.5997	CLTCL1
chr22	50345066	50345167	-1.64218	PIM3
chr22	36832755	36832856	-1.66401	.
chr22	37904670	37904771	-1.70549	CARD10
chr22	50349435	50349536	-1.74402	PIM3
chr22	29695042	29695143	-1.98245	EWSR1
chr22	45557985	45558086	-2.13063	NUP50-AS1
chr22	45680616	45680717	-2.33856	UPK3A
chr22	50343059	50343160	-2.37057	PIM3
chr22	29426825	29426926	-2.41507	ZNRF3-AS1
chr22	29426825	29426926	-2.41507	ZNRF3
chr22	50329810	50329911	-2.42139	CRELD2
chr22	37579442	37579543	-2.76544	C1QTNF6
chr3	146221480	146221581	9.67747	PLSCR2
chr3	68422886	68422987	8.47424	.
chr3	154570226	154570327	8.38106	.
chr3	150621400	150621501	8.20975	.
chr3	132670598	132670699	8.08117	.
chr3	89363738	89363839	7.96012	.
chr3	167508140	167508241	7.89826	SERPINI1
chr3	45439733	45439834	7.5971	LARS2
chr3	61118309	61118410	4.6602	.
chr3	49551223	49551324	4.55971	DAG1
chr3	131937815	131937916	4.30577	.
chr3	159709721	159709822	4.2606	IL12A
chr3	27314214	27314315	3.74673	NEK10
chr3	61125713	61125814	3.70119	.
chr3	8692736	8692837	3.65175	SSUH2
chr3	89543235	89543336	3.64472	.
chr3	66501459	66501560	3.62837	LRIG1
chr3	78961862	78961963	3.59309	.
chr3	141013777	141013878	3.46626	PXYLP1
chr3	151554953	151555054	3.42443	AADAC
chr3	151554953	151555054	3.42443	AADACL2-AS1
chr3	168266669	168266770	3.41464	.
chr3	65334149	65334250	3.35647	.
chr3	45008237	45008338	3.35182	ZDHHC3
chr3	117348021	117348122	3.31101	.
chr3	151120205	151120306	3.18254	P2RY12
chr3	124585528	124585629	3.16007	ITGB5
chr3	64137963	64138064	3.12765	PRICKLE2
chr3	182315727	182315828	3.05918	.
chr3	4757879	4757980	3.03597	.
chr3	66692638	66692739	3.02285	.
chr3	159345407	159345508	2.94586	.
chr3	195773092	195773193	2.83045	TFRC
chr3	167527553	167527654	2.82862	SERPINI1
chr3	30686034	30686135	2.67111	TGFBR2
chr3	144725228	144725329	2.646	.
chr3	87649894	87649995	2.59782	.
chr3	11763661	11763762	2.54242	VGLL4
chr3	161172482	161172583	2.517	LOC101243545
chr3	55437041	55437142	2.45251	.
chr3	167532389	167532490	2.44218	SERPINI1
chr3	13153067	13153168	2.40676	.
chr3	70855048	70855149	2.39687	.
chr3	158419670	158419771	2.33316	RARRES1
chr3	121224334	121224435	2.27517	POLQ
chr3	71074552	71074653	2.2623	.
chr3	71065491	71065592	2.23162	.
chr3	53422077	53422178	2.2111	.
chr3	188550818	188550919	2.19556	.
chr3	27575443	27575544	2.18314	.
chr3	66513527	66513628	2.17646	LRIG1
chr3	66524244	66524345	2.12335	LRIG1
chr3	154875429	154875530	2.09093	MME
chr3	71502813	71502914	2.06646	.
chr3	65950015	65950116	2.01794	.
chr3	160942791	160942892	1.95997	NMD3
chr3	136361727	136361828	1.958	.
chr3	64059223	64059324	1.88772	PRICKLE2-AS1
chr3	50642644	50642745	1.75935	CISH
chr3	70852638	70852739	1.75795	.
chr3	4637503	4637604	1.74828	.
chr3	195895953	195896054	1.72234	LINC00885
chr3	57984434	57984535	1.69364	FLNB
chr3	64025794	64025895	1.68712	PSMD6
chr3	64142881	64142982	1.65368	PRICKLE2
chr3	71375906	71376007	1.63773	.
chr3	64136543	64136644	1.62165	PRICKLE2
chr3	66526124	66526225	1.5606	LRIG1
chr3	4566212	4566313	1.48107	.
chr3	4533698	4533799	1.43828	ITPR1-AS1
chr3	64250345	64250446	1.37489	.
chr3	81858648	81858749	1.36354	.
chr3	159659541	159659642	1.22631	.
chr3	150562434	150562535	1.21227	.
chr3	156530415	156530516	1.20903	PA2G4P4
chr3	156530415	156530516	1.20903	LINC00886
chr3	8751840	8751941	1.1521	.
chr3	158441037	158441138	1.13701	RARRES1
chr3	194815094	194815195	-1.1813	XXYLT1-AS1
chr3	194815094	194815195	-1.1813	XXYLT1
chr3	107718486	107718587	-1.24583	.
chr3	120068385	120068486	-1.33105	LRRC58
chr3	124493429	124493530	-1.39224	ITGB5
chr3	133175865	133175966	-1.43451	BFSP2
chr3	66519997	66520098	-1.46067	LRIG1
chr3	31655393	31655494	-1.50644	STT3B
chr3	127255182	127255283	-1.57907	.
chr3	123346683	123346784	-1.60236	MYLK-AS1
chr3	71114352	71114453	-1.62849	.
chr3	194033372	194033473	-1.68293	LINC00887
chr3	194751656	194751757	-1.69583	.
chr3	18202932	18203033	-1.72062	.
chr3	107725160	107725261	-1.72632	.
chr3	172303471	172303572	-1.81675	.
chr3	31790227	31790328	-1.81933	.
chr3	63897545	63897646	-1.83122	ATXN7
chr3	177560344	177560445	-1.8602	LOC102724550
chr3	123352483	123352584	-1.86904	.
chr3	106641842	106641943	-1.89318	.
chr3	126471425	126471526	-1.90243	.
chr3	50297613	50297714	-1.91967	GNAI2
chr3	50297613	50297714	-1.91967	SEMA3B-AS1
chr3	194494120	194494221	-1.9492	LOC100507391
chr3	168589611	168589712	-1.96096	.
chr3	156886395	156886496	-1.97163	CCNL1
chr3	193193811	193193912	-1.99772	ATP13A4
chr3	47205832	47205933	-2.00178	KIF9-AS1
chr3	47205832	47205933	-2.00178	SETD2
chr3	149956249	149956350	-2.02461	LINC01213
chr3	171559095	171559196	-2.04769	TMEM212
chr3	125986247	125986348	-2.11441	.
chr3	189029423	189029524	-2.17528	TPRG1
chr3	161009036	161009137	-2.23404	.
chr3	127261474	127261575	-2.25495	.
chr3	126108071	126108172	-2.27783	CCDC37-AS1
chr3	193721058	193721159	-2.34324	LOC647323
chr3	133180312	133180413	-2.4447	BFSP2
chr3	125635131	125635232	-2.48103	FAM86JP
chr3	99565349	99565450	-2.48327	.
chr3	5028607	5028708	-2.60029	BHLHE40
chr3	193852287	193852388	-2.61568	HES1
chr3	193855527	193855628	-2.63154	HES1
chr3	127263066	127263167	-2.64296	.
chr3	52271809	52271910	-2.66851	TWF2
chr3	129034038	129034139	-2.70862	H1FX
chr3	63926313	63926414	-2.79486	ATXN7
chr3	197886111	197886212	-2.93733	FAM157A
chr3	156884401	156884502	-3.14766	CCNL1
chr3	165672234	165672335	-3.35185	.
chr3	5019946	5020047	-3.75266	BHLHE40
chr4	21161180	21161281	7.96459	.
chr4	174101982	174102083	7.89062	GALNT7
chr4	75648465	75648566	7.0864	.
chr4	83911897	83911998	6.94803	LIN54
chr4	129045706	129045807	4.38141	LARP1B
chr4	77771269	77771370	3.9975	.
chr4	133497973	133498074	3.81455	.
chr4	139267429	139267530	3.77952	LINC00499
chr4	89764724	89764825	3.75958	.
chr4	89447685	89447786	3.7205	PIGY
chr4	54448495	54448596	3.69454	LNX1
chr4	31365541	31365642	3.51832	.
chr4	22510236	22510337	3.4182	GPR125
chr4	31879220	31879321	3.1462	.
chr4	54647923	54648024	2.916	.
chr4	148752940	148753041	2.90935	.
chr4	3136324	3136425	2.62738	HTT
chr4	69313069	69313170	2.60776	TMPRSS11E
chr4	124509404	124509505	2.57688	.
chr4	25402784	25402885	2.57294	ANAPC4
chr4	162169213	162169314	2.52507	.
chr4	31378920	31379021	2.51531	.
chr4	90134649	90134750	2.34354	.
chr4	27128655	27128756	2.24107	.
chr4	150748734	150748835	2.04577	.
chr4	9104613	9104714	2.04425	.
chr4	9103752	9103853	2.03126	.
chr4	95350142	95350243	2.00081	.
chr4	36303975	36304076	1.93572	DTHD1
chr4	77457606	77457707	1.93311	.
chr4	12697307	12697408	1.89486	.
chr4	160463185	160463286	1.78228	.
chr4	42341513	42341614	1.73559	.
chr4	123012825	123012926	1.5647	.
chr4	88580369	88580470	1.55852	DMP1
chr4	173884241	173884342	1.55586	.
chr4	33066857	33066958	1.49947	.
chr4	153186319	153186420	1.45479	.
chr4	12736371	12736472	1.21062	.
chr4	40202585	40202686	1.18721	RHOH
chr4	8184978	8185079	-1.11634	SH3TC1
chr4	159076992	159077093	-1.18335	FAM198B
chr4	991707	991808	-1.25624	IDUA
chr4	40365519	40365620	-1.26918	CHRNA9
chr4	146657542	146657643	-1.27128	C4orf51
chr4	3468806	3468907	-1.45237	DOK7
chr4	184540764	184540865	-1.55175	.
chr4	147166378	147166479	-1.57003	.
chr4	6417144	6417245	-1.59828	PPP2R2C
chr4	108197904	108198005	-1.60155	.
chr4	47693815	47693916	-1.60797	CORIN
chr4	38950821	38950922	-1.62666	FAM114A1
chr4	3463498	3463599	-1.68267	DOK7
chr4	186572571	186572672	-1.69225	.
chr4	1563412	1563513	-1.72722	.
chr4	89163443	89163544	-1.81825	ABCG2
chr4	40550455	40550556	-1.82641	RBM47
chr4	88038638	88038739	-1.86697	AFF1
chr4	184719001	184719102	-1.89797	.
chr4	1559779	1559880	-1.90751	.
chr4	8183696	8183797	-2.03759	SH3TC1
chr4	1359632	1359733	-2.04827	UVSSA
chr4	106047697	106047798	-2.05631	TET2
chr4	49646981	49647082	-2.07891	.
chr4	987658	987759	-2.17796	IDUA
chr4	1240343	1240444	-2.25846	CTBP1
chr4	1239328	1239429	-2.33614	CTBP1
chr4	25608459	25608560	-2.42368	.
chr4	139888681	139888782	-2.59952	.
chr4	164369768	164369869	-2.67439	.
chr4	3465038	3465139	-2.78779	DOK7
chr4	153857297	153857398	-2.79863	FHDC1
chr4	6987248	6987349	-2.80392	TBC1D14
chr4	75310764	75310865	-2.92476	AREG
chr4	75543900	75544001	-2.96386	.
chr4	143329443	143329544	-3.0578	.
chr4	75480569	75480670	-3.06551	AREG
chr4	6282159	6282260	-3.15256	WFS1
chr5	180794814	180794915	9.68385	OR4F29
chr5	180794814	180794915	9.68385	OR4F3
chr5	180794814	180794915	9.68385	OR4F16
chr5	27387601	27387702	9.02906	.
chr5	180867448	180867549	8.407	.
chr5	180850896	180850997	8.37955	.
chr5	166399599	166399700	8.09196	.
chr5	112740941	112741042	7.94261	.
chr5	70575389	70575490	7.83894	.
chr5	126985129	126985230	7.70577	CTXN3
chr5	145989253	145989354	7.65392	.
chr5	70025847	70025948	7.57388	.
chr5	94635888	94635989	7.54634	.
chr5	69575801	69575902	7.44401	SMA4
chr5	69851095	69851196	7.39629	SMA5
chr5	69871438	69871539	7.32776	SMA5
chr5	102302167	102302268	7.13153	PAM
chr5	147450105	147450206	4.54225	SPINK5
chr5	172296668	172296769	3.9531	ERGIC1
chr5	105791058	105791159	3.69833	.
chr5	153578440	153578541	3.59597	GALNT10
chr5	108868847	108868948	3.37987	.
chr5	16897758	16897859	3.3347	.
chr5	14109580	14109681	3.17024	.
chr5	66456938	66457039	3.10585	.
chr5	138090000	138090101	3.00463	CTNNA1
chr5	131007812	131007913	2.94419	FNIP1
chr5	142562886	142562987	2.92694	.
chr5	130832421	130832522	2.90835	RAPGEF6
chr5	14038627	14038728	2.83585	.
chr5	158282458	158282559	2.79379	.
chr5	81714380	81714481	2.71027	.
chr5	106940558	106940659	2.69065	.
chr5	171810408	171810509	2.67521	SH3PXD2B
chr5	127294427	127294528	2.6476	.
chr5	14036331	14036432	2.55597	.
chr5	102246068	102246169	2.35269	PAM
chr5	74910002	74910103	2.33626	ANKDD1B
chr5	106808695	106808796	2.27233	.
chr5	79789601	79789702	2.22891	FAM151B
chr5	112735556	112735657	2.22851	.
chr5	149045208	149045309	2.19169	.
chr5	173840501	173840602	2.06584	.
chr5	90576069	90576170	2.04645	.
chr5	142096325	142096426	1.94602	FGF1
chr5	59095305	59095406	1.81134	.
chr5	14807817	14807918	1.80221	ANKH
chr5	33525108	33525209	1.76526	.
chr5	77842528	77842629	1.70594	LHFPL2
chr5	107752930	107753031	1.65282	.
chr5	134371153	134371254	1.46621	.
chr5	23494394	23494495	1.41756	PRDM9
chr5	16569145	16569246	1.26952	FAM134B
chr5	173910523	173910624	1.252	.
chr5	131714431	131714532	1.1911	SLC22A5
chr5	172962630	172962731	1.05916	.
chr5	180024127	180024228	-0.916583	SCGB3A1
chr5	180024127	180024228	-0.916583	FLT4
chr5	139088652	139088753	-1.07175	.
chr5	159597010	159597111	-1.29948	FABP6
chr5	142237063	142237164	-1.33428	.
chr5	149257746	149257847	-1.45069	PDE6A
chr5	176738602	176738703	-1.54528	MXD3
chr5	154135797	154135898	-1.58317	LARP1
chr5	111016466	111016567	-1.59538	STARD4-AS1
chr5	137185777	137185878	-1.60588	MYOT
chr5	60629616	60629717	-1.64974	ZSWIM6
chr5	60704729	60704830	-1.65692	ZSWIM6
chr5	172756889	172756990	-1.71554	MIR8056
chr5	172756889	172756990	-1.71554	STC2
chr5	70927257	70927358	-1.77911	MCCC2
chr5	147871710	147871811	-1.78302	HTR4
chr5	32249806	32249907	-1.91683	MTMR12
chr5	1801579	1801680	-1.92027	NDUFS6
chr5	32714303	32714404	-1.95809	NPR3
chr5	56060055	56060156	-1.97406	.
chr5	139035437	139035538	-2.02362	CXXC5
chr5	139017069	139017170	-2.07674	UBE2D2
chr5	139017069	139017170	-2.07674	CXXC5
chr5	674704	674805	-2.114	TPPP
chr5	78531966	78532067	-2.11444	JMY
chr5	43227973	43228074	-2.18294	NIM1K
chr5	142783833	142783934	-2.22474	NR3C1
chr5	132299489	132299590	-2.26556	AFF4
chr5	172719133	172719234	-2.32141	.
chr5	176766326	176766427	-2.3974	LMAN2
chr5	132601061	132601162	-2.65145	.
chr5	16509466	16509567	-2.79998	FAM134B
chr5	177543460	177543561	-2.82643	N4BP3
chr5	30607064	30607165	-3.85306	.
chr6	171025298	171025399	8.34555	.
chr6	26925322	26925423	8.0216	LINC00240
chr6	133347539	133347640	7.77364	.
chr6	129822611	129822712	7.72051	.
chr6	162864230	162864331	7.70361	.
chr6	26928948	26929049	7.59845	LINC00240
chr6	53886404	53886505	7.49412	MLIP
chr6	55411879	55411980	7.42308	HMGCLL1
chr6	83289372	83289473	7.25109	.
chr6	22558571	22558672	5.05955	HDGFL1
chr6	21111729	21111830	4.69712	.
chr6	86464921	86465022	3.93375	.
chr6	16800079	16800180	3.78541	.
chr6	140577416	140577517	3.77315	.
chr6	4596372	4596473	3.50519	.
chr6	30737503	30737604	3.36486	.
chr6	150451017	150451118	3.26886	PPP1R14C
chr6	16947897	16947998	3.14843	.
chr6	23889284	23889385	3.10699	.
chr6	41505349	41505450	3.05424	FOXP4
chr6	93476761	93476862	3.00858	.
chr6	46081277	46081378	2.96164	ENPP4
chr6	170142318	170142419	2.96016	TCTE3
chr6	164055887	164055988	2.94171	.
chr6	131973729	131973830	2.90355	ENPP3
chr6	78197995	78198096	2.77601	.
chr6	64307928	64308029	2.75039	.
chr6	64296744	64296845	2.68859	PTP4A1
chr6	135907826	135907927	2.63154	LINC00271
chr6	11411070	11411171	2.53159	.
chr6	8664493	8664594	2.5255	.
chr6	139652377	139652478	2.49554	.
chr6	74290145	74290246	2.43988	.
chr6	51355051	51355152	2.43026	.
chr6	87495379	87495480	2.42955	.
chr6	4942550	4942651	2.3135	CDYL
chr6	40681195	40681296	2.2738	.
chr6	139135482	139135583	2.24772	ECT2L
chr6	139349034	139349135	2.2285	ABRACL
chr6	46003246	46003347	2.22553	CLIC5
chr6	12420291	12420392	2.2205	.
chr6	2246495	2246596	2.21949	GMDS-AS1
chr6	131224298	131224399	2.19499	EPB41L2
chr6	156701594	156701695	2.08263	.
chr6	43709654	43709755	2.05767	.
chr6	151936258	151936359	2.01697	CCDC170
chr6	130443443	130443544	2.00912	L3MBTL3
chr6	97553640	97553741	2.00715	KLHL32
chr6	8400923	8401024	1.9852	.
chr6	139136308	139136409	1.96953	ECT2L
chr6	128452771	128452872	1.87913	.
chr6	30750061	30750162	1.87073	.
chr6	11288290	11288391	1.86563	NEDD9
chr6	139139247	139139348	1.82307	ECT2L
chr6	132165472	132165573	1.77039	ENPP1
chr6	20207976	20208077	1.73093	MBOAT1
chr6	64281759	64281860	1.71956	PTP4A1
chr6	158034359	158034460	1.70969	.
chr6	139754898	139754999	1.68501	.
chr6	167101224	167101325	1.68208	.
chr6	30719465	30719566	1.59602	IER3
chr6	64201079	64201180	1.55472	.
chr6	10859330	10859431	1.48954	.
chr6	64300041	64300142	1.3437	PTP4A1
chr6	9497273	9497374	1.31995	.
chr6	120004293	120004394	1.29767	.
chr6	151937436	151937537	1.26324	CCDC170
chr6	110876292	110876393	1.26002	.
chr6	90039415	90039516	1.25945	UBE2J1
chr6	22941255	22941356	1.23044	.
chr6	40683207	40683308	1.20769	.
chr6	151954861	151954962	1.20635	.
chr6	33727040	33727141	-0.951873	IP6K3
chr6	37027348	37027449	-1.13056	.
chr6	109053895	109053996	-1.19364	LINC00222
chr6	82895710	82895811	-1.19594	IBTK
chr6	135503711	135503812	-1.30278	MYB
chr6	3226970	3227071	-1.34258	TUBB2B
chr6	44191621	44191722	-1.42094	SLC29A1
chr6	82526233	82526334	-1.44783	.
chr6	135224878	135224979	-1.52391	.
chr6	31743823	31743924	-1.55096	VWA7
chr6	6321301	6321402	-1.58504	F13A1
chr6	75459744	75459845	-1.58701	.
chr6	137095703	137095804	-1.59669	MAP3K5
chr6	44205892	44205993	-1.62823	HSP90AB1
chr6	44205892	44205993	-1.62823	SLC29A1
chr6	56300376	56300477	-1.66975	.
chr6	109056595	109056696	-1.69226	LINC00222
chr6	19538547	19538648	-1.75359	.
chr6	166795638	166795739	-1.76468	MPC1
chr6	169313554	169313655	-1.76882	.
chr6	170413312	170413413	-1.77895	.
chr6	37071156	37071257	-1.84447	.
chr6	3748686	3748787	-1.86417	PXDC1
chr6	131480973	131481074	-1.89871	AKAP7
chr6	21022676	21022777	-1.93261	.
chr6	105876499	105876600	-1.9659	.
chr6	39155471	39155572	-1.98277	KCNK5
chr6	617610	617711	-1.98291	EXOC2
chr6	35454140	35454241	-2.0104	TEAD3
chr6	56246768	56246869	-2.0259	.
chr6	37070281	37070382	-2.04832	.
chr6	151348435	151348536	-2.08702	MTHFD1L
chr6	144696623	144696724	-2.13747	.
chr6	167047253	167047354	-2.1677	.
chr6	134337578	134337679	-2.19517	SLC2A12
chr6	150038754	150038855	-2.21621	LATS1
chr6	166926127	166926228	-2.24629	MIR1913
chr6	86303418	86303519	-2.26387	SNX14
chr6	56243966	56244067	-2.3203	.
chr6	837594	837695	-2.32535	.
chr6	138145290	138145391	-2.80296	LOC100130476
chr6	32135274	32135375	-2.99838	EGFL8
chr6	32135274	32135375	-2.99838	PPT2
chr6	32135274	32135375	-2.99838	PPT2-EGFL8
chr6	32135274	32135375	-2.99838	AGPAT1
chr6	149775765	149775866	-3.04559	ZC3H12D
chr6	109038481	109038582	-4.17896	.
chr6	17394165	17394266	-4.23042	CAP2
chr7	74381130	74381231	11.1854	.
chr7	74865196	74865297	10.9879	GATSL2
chr7	65099148	65099249	9.71012	.
chr7	65103765	65103866	8.16424	.
chr7	113421912	113422013	8.13666	.
chr7	137643436	137643537	7.96719	LOC100130880
chr7	137643436	137643537	7.96719	CREB3L2
chr7	85260372	85260473	7.50014	.
chr7	25354655	25354756	6.94756	.
chr7	110352990	110353091	4.37533	.
chr7	115871976	115872077	4.09902	TES
chr7	8637178	8637279	4.08901	.
chr7	106833932	106834033	3.8718	HBP1
chr7	105774723	105774824	3.77487	.
chr7	132514650	132514751	3.59086	.
chr7	41161029	41161130	3.54681	LOC101928773
chr7	83176966	83177067	3.48817	.
chr7	3399885	3399986	3.1183	.
chr7	83216107	83216208	3.08158	.
chr7	38663447	38663548	2.88393	AMPH
chr7	158642014	158642115	2.80934	ESYT2
chr7	158642014	158642115	2.80934	WDR60
chr7	39858354	39858455	2.74916	.
chr7	64059870	64059971	2.73448	LOC100128885
chr7	143409098	143409199	2.69906	FAM115C
chr7	30548908	30549009	2.62722	GGCT
chr7	91477142	91477243	2.47935	.
chr7	158919533	158919634	2.32875	VIPR2
chr7	106840871	106840972	2.31919	HBP1
chr7	158230533	158230634	2.19719	.
chr7	83277511	83277612	2.18333	.
chr7	158231365	158231466	2.16368	.
chr7	107004473	107004574	2.10802	.
chr7	90994902	90995003	2.02282	.
chr7	123409500	123409601	2.02143	.
chr7	102271253	102271354	2.02023	SPDYE2
chr7	102271253	102271354	2.02023	SPDYE2B
chr7	139445675	139445776	1.99705	HIPK2
chr7	107077410	107077511	1.90645	.
chr7	134832470	134832571	1.89511	TMEM140
chr7	151159492	151159593	1.89387	RHEB
chr7	98048404	98048505	1.69237	BAIAP2L1
chr7	25064952	25065053	1.55825	.
chr7	107028143	107028244	1.54719	.
chr7	45583226	45583327	1.28068	.
chr7	16920296	16920397	1.16145	AGR3
chr7	152396596	152396697	-0.976138	.
chr7	116450575	116450676	-1.13257	.
chr7	99845133	99845234	-1.16258	GATS
chr7	100048153	100048254	-1.20876	PPP1R35
chr7	100048153	100048254	-1.20876	C7orf61
chr7	34070872	34070973	-1.25549	.
chr7	155660115	155660216	-1.28087	.
chr7	116327245	116327346	-1.41161	MET
chr7	151572429	151572530	-1.41225	.
chr7	157028859	157028960	-1.42416	UBE3C
chr7	143329918	143330019	-1.43027	FAM115C
chr7	98424438	98424539	-1.47053	.
chr7	151778473	151778574	-1.48713	GALNT11
chr7	151548227	151548328	-1.52169	.
chr7	122825310	122825411	-1.54905	SLC13A1
chr7	116676401	116676502	-1.55144	.
chr7	98827766	98827867	-1.5612	.
chr7	155690861	155690962	-1.61963	.
chr7	23378753	23378854	-1.62686	IGF2BP3
chr7	2079406	2079507	-1.66882	.
chr7	98979383	98979484	-1.68556	ARPC1B
chr7	137930455	137930556	-1.7144	.
chr7	6939090	6939191	-1.74809	.
chr7	74781806	74781907	-1.75635	.
chr7	151492584	151492685	-1.76788	.
chr7	43722023	43722124	-1.76858	COA1
chr7	985472	985573	-1.7705	ADAP1
chr7	74464462	74464563	-1.77615	WBSCR16
chr7	2092133	2092234	-1.78854	.
chr7	26593377	26593478	-1.80701	KIAA0087
chr7	116370801	116370902	-1.88213	MET
chr7	72571357	72571458	-1.88385	LOC100093631
chr7	131311563	131311664	-1.88987	.
chr7	61080553	61080654	-1.89989	.
chr7	2870878	2870979	-1.92741	GNA12
chr7	155744723	155744824	-1.93554	LOC389602
chr7	45916126	45916227	-1.95785	IGFBP1
chr7	2349531	2349632	-1.9665	SNX8
chr7	2563928	2564029	-1.99738	LFNG
chr7	17982040	17982141	-2.00105	SNX13
chr7	158805963	158806064	-2.01951	LINC00689
chr7	157860481	157860582	-2.02066	.
chr7	105297412	105297513	-2.02074	.
chr7	47783938	47784039	-2.0284	LINC00525
chr7	389334	389435	-2.04541	.
chr7	157413863	157413964	-2.04591	.
chr7	44673413	44673514	-2.0545	OGDH
chr7	2052865	2052966	-2.06856	.
chr7	33888073	33888174	-2.07524	.
chr7	151418873	151418974	-2.08731	.
chr7	76635524	76635625	-2.10049	DTX2P1-UPK3BP1-PMS2P11
chr7	73892444	73892545	-2.11461	GTF2IRD1
chr7	2733651	2733752	-2.12065	AMZ1
chr7	17658248	17658349	-2.1289	.
chr7	1598677	1598778	-2.13077	TMEM184A
chr7	1598677	1598778	-2.13077	PSMG3
chr7	33885939	33886040	-2.14951	.
chr7	150905026	150905127	-2.15226	ABCF2
chr7	102329159	102329260	-2.15779	POLR2J2
chr7	155000986	155001087	-2.17168	.
chr7	2533541	2533642	-2.17667	GRIFIN
chr7	2533541	2533642	-2.17667	LFNG
chr7	155163321	155163422	-2.18725	BLACE
chr7	101957839	101957940	-2.22316	SH2B2
chr7	75619177	75619278	-2.24042	TMEM120A
chr7	138636756	138636857	-2.25125	KIAA1549
chr7	29341	29442	-2.29507	.
chr7	382424	382525	-2.33744	.
chr7	5467610	5467711	-2.40757	TNRC18
chr7	17659016	17659117	-2.40834	.
chr7	73638668	73638769	-2.41889	LAT2
chr7	116058124	116058225	-2.41939	.
chr7	2465078	2465179	-2.47278	CHST12
chr7	152285601	152285702	-2.52781	.
chr7	345889	345990	-2.57429	.
chr7	2850884	2850985	-2.69714	GNA12
chr7	142247314	142247415	-2.69718	.
chr7	84648165	84648266	-2.70936	SEMA3D
chr7	1753662	1753763	-2.72315	ELFN1
chr7	2103393	2103494	-2.9168	.
chr7	475056	475157	-2.9938	.
chr7	151493647	151493748	-3.08651	.
chr7	56032544	56032645	-3.22124	GBAS
chr7	2480341	2480442	-3.31285	LOC101927181
chr7	1136152	1136253	-3.44826	GPER1
chr7	1136152	1136253	-3.44826	C7orf50
chr7	152272355	152272456	-3.76353	.
chr7	157085435	157085536	-4.02897	.
chr8	116394	116495	9.67147	OR4F21
chr8	92224471	92224572	9.52703	LRRC69
chr8	92224471	92224572	9.52703	SLC26A7
chr8	41675	41776	8.57845	.
chr8	75661064	75661165	8.24597	FLJ39080
chr8	58603	58704	8.2036	.
chr8	19272914	19273015	8.0741	.
chr8	54062921	54063022	4.64232	.
chr8	131334659	131334760	4.63863	.
chr8	23448833	23448934	4.58174	.
chr8	43837224	43837325	4.37919	.
chr8	39705141	39705242	4.06729	ADAM2
chr8	52997329	52997430	4.02954	.
chr8	92231149	92231250	4.00557	LRRC69
chr8	92231149	92231250	4.00557	SLC26A7
chr8	76281419	76281520	3.75975	.
chr8	129505243	129505344	3.75489	.
chr8	98326657	98326758	3.73392	.
chr8	129828017	129828118	3.66917	.
chr8	36745980	36746081	3.49173	KCNU1
chr8	52033607	52033708	3.4155	.
chr8	117564702	117564803	3.39729	.
chr8	110610016	110610117	3.39221	SYBU
chr8	75318370	75318471	3.28454	.
chr8	116858494	116858595	3.18831	.
chr8	101447867	101447968	3.09626	.
chr8	117004015	117004116	3.0688	.
chr8	43824782	43824883	3.05108	.
chr8	66629750	66629851	2.96662	PDE7A
chr8	102648294	102648395	2.87522	GRHL2
chr8	36737532	36737633	2.82048	KCNU1
chr8	81416706	81416807	2.74319	ZBTB10
chr8	116979319	116979420	2.54478	.
chr8	17135694	17135795	2.50267	VPS37A
chr8	8413022	8413123	2.49322	.
chr8	30674936	30675037	2.4613	PPP2CB
chr8	129850268	129850369	2.43858	.
chr8	117049906	117050007	2.41629	.
chr8	27773141	27773242	2.35835	SCARA5
chr8	75664840	75664941	2.33626	FLJ39080
chr8	33183823	33183924	2.33197	.
chr8	124000328	124000429	2.24865	.
chr8	17480724	17480825	2.2238	PDGFRL
chr8	91705192	91705293	2.21496	.
chr8	92217581	92217682	2.20215	MIR4661
chr8	92217581	92217682	2.20215	LRRC69
chr8	121385231	121385332	2.18358	COL14A1
chr8	40065767	40065868	2.02362	.
chr8	142978563	142978664	2.00354	.
chr8	102133045	102133146	1.84334	.
chr8	102388254	102388355	1.84026	NACAP1
chr8	97375494	97375595	1.8107	.
chr8	117363974	117364075	1.80679	.
chr8	126123281	126123382	1.78614	.
chr8	36729318	36729419	1.74361	KCNU1
chr8	75670110	75670211	1.69159	FLJ39080
chr8	143913739	143913840	1.65354	GML
chr8	105602251	105602352	1.65345	LRP12
chr8	46849283	46849384	1.62502	.
chr8	30328220	30328321	1.62124	RBPMS
chr8	129154274	129154375	1.52553	MIR1208
chr8	95049712	95049813	1.52235	.
chr8	129130182	129130283	1.51148	.
chr8	69766812	69766913	1.46463	.
chr8	110601607	110601708	1.45992	SYBU
chr8	102089893	102089994	1.34383	FLJ42969
chr8	75623057	75623158	1.31728	FLJ39080
chr8	75547886	75547987	1.2598	FLJ39080
chr8	117010597	117010698	1.18975	.
chr8	97958170	97958271	1.17932	.
chr8	30284035	30284136	1.10333	RBPMS
chr8	110618975	110619076	1.05663	SYBU
chr8	116879838	116879939	0.931377	.
chr8	37456217	37456318	-1.13982	.
chr8	143758501	143758602	-1.15726	PSCA
chr8	67374918	67375019	-1.26753	ADHFE1
chr8	63435909	63436010	-1.34206	.
chr8	46855374	46855475	-1.40844	.
chr8	128923574	128923675	-1.42912	PVT1
chr8	116082861	116082962	-1.50163	.
chr8	1712742	1712843	-1.52357	CLN8
chr8	122444732	122444833	-1.53124	.
chr8	74335741	74335842	-1.53867	STAU2-AS1
chr8	36716695	36716796	-1.55087	KCNU1
chr8	101486243	101486344	-1.5791	.
chr8	70405076	70405177	-1.6202	SULF1
chr8	69459956	69460057	-1.66158	.
chr8	144099549	144099650	-1.70059	LOC100133669
chr8	107636364	107636465	-1.70275	.
chr8	21987448	21987549	-1.71828	HR
chr8	101322613	101322714	-1.72197	RNF19A
chr8	67624596	67624697	-1.77439	C8orf44-SGK3
chr8	67624596	67624697	-1.77439	SGK3
chr8	67623383	67623484	-1.8002	C8orf44-SGK3
chr8	81911646	81911747	-1.81569	PAG1
chr8	140688887	140688988	-1.83778	KCNK9
chr8	120667431	120667532	-1.88528	ENPP2
chr8	29184979	29185080	-1.9448	DUSP4
chr8	36967492	36967593	-1.9764	.
chr8	145022447	145022548	-1.99115	PLEC
chr8	17780760	17780861	-2.10014	PCM1
chr8	56832889	56832990	-2.21597	LYN
chr8	67454747	67454848	-2.26787	.
chr8	38617647	38617748	-2.54712	TACC1
chr8	110657126	110657227	-2.59031	SYBU
chr8	128962006	128962107	-2.87611	PVT1
chr8	37424747	37424848	-3.20646	.
chr8	43096852	43096953	-3.4593	.
chr9	103807446	103807547	9.77501	.
[truncated: 161 more rows]
