# Supplementary material for: Cooperative interaction between ERα and the EMT-inducer ZEB1 reprograms breast cancer cells for bone metastasis
Source: Nat Commun. 2022 Apr 19;13:2104. doi: 10.1038/s41467-022-29723-5 (PMC9018728; doi:10.1038/s41467-022-29723-5)
Supplement: Supplementary file 5 — Supplementary Data 2 [file 41467_2022_29723_MOESM5_ESM.xlsx]

## Sheet: E2-only
E2-only
motif_id	motif_alt_id	sequence_name	start	stop	strand	score	p-value	q-value	matched_sequence
TLX1_HUMAN(homeobox_DNAbind).H10MO.D		chr21:33765833-33765934	3	19	-	18.5161	4.28e-10	0.000211	CTGGCACCTAGCCAAGG
ESR1_HUMAN(nuclear-receptor_DNAbind).H10MO.A		chr16:49044382-49044483	41	57	+	20.8939	4.42e-10	0.000216	CCAGGTCACACTGACCC
ZN148_HUMAN(C2H2_ZF).H10MO.D		chr22:30722074-30722175	65	79	+	22.8427	7.74e-10	0.000384	GGGGTGGGGGCGGGG
FOXO1_HUMAN(fork-head_DNAbind).H10MO.C		chr8:19176562-19176663	72	87	+	18.0723	1.34e-09	0.000681	GGTTTGTTTTCTTTTT
THB_HUMAN(nuclear-receptor_DNAbind).H10MO.C		chr19:13946609-13946710	52	68	+	21.5333	1.39e-09	0.000689	GGGGCCAGGTCAGGTCA
ESR2_HUMAN(nuclear-receptor_DNAbind).H10MO.A		chr3:150562427-150562528	53	70	+	22.3182	1.5e-09	0.000423	CAGGGCAAGGTGACCTGG
MAZ_HUMAN(C2H2_ZF).H10MO.A		chr8:22960725-22960826	18	39	+	25.3788	1.67e-09	0.000692	GGGAGGGGGCAGGGAGACGGGG
ESR2_HUMAN(nuclear-receptor_DNAbind).H10MO.A		chr11:3032167-3032268	82	99	+	22.2273	1.76e-09	0.000423	GAGGTCAGTGTGACCCGG
ESR1_HUMAN(nuclear-receptor_DNAbind).H10MO.S		chr16:49044382-49044483	40	57	-	22.0182	1.89e-09	0.00069	GGGTCAGTGTGACCTGGG
RFX2_HUMAN(wHTH).H10MO.C		chr2:132285443-132285544	6	27	+	24.7286	1.9e-09	0.000871	CGCCCGGTTTCCATGGTGACGG
THB_HUMAN(nuclear-receptor_DNAbind).H10MO.C		chr2:1604437-1604538	17	33	-	21.2222	3.04e-09	0.000751	GAGGTCACGGCAGGTCA
ESR1_HUMAN(nuclear-receptor_DNAbind).H10MO.A		chr2:177710558-177710659	61	77	-	19.9394	3.15e-09	0.00036	CCAGGTCAGCATGACCC
ESR1_HUMAN(nuclear-receptor_DNAbind).H10MO.A		chr9:33199968-33200069	21	37	+	19.9394	3.15e-09	0.00036	acaggtcaccctgaccc
ESR1_HUMAN(nuclear-receptor_DNAbind).H10MO.A		chr8:117010588-117010689	36	52	+	19.9091	3.3e-09	0.00036	CCAGGTCACAATGTCCC
ESR2_HUMAN(nuclear-receptor_DNAbind).H10MO.A		chrX:54490066-54490167	34	51	-	21.803	3.48e-09	0.000446	AAGGTCAGTGTGACCTGA
ESR1_HUMAN(nuclear-receptor_DNAbind).H10MO.S		chr1:114519365-114519466	38	55	+	21.6273	3.59e-09	0.00069	GGGTCACAGTGACCTGAC
ESR1_HUMAN(nuclear-receptor_DNAbind).H10MO.A		chr20:4117294-4117395	31	47	+	19.8636	3.68e-09	0.00036	CCAGGTCAGGCTGCCCT
ESR2_HUMAN(nuclear-receptor_DNAbind).H10MO.A		chr2:173138975-173139076	26	43	+	21.7576	3.7e-09	0.000446	CAGGTCAGGCTGACCTTC
NR2F6_HUMAN(nuclear-receptor_DNAbind).H10MO.D		chr14:32942838-32942939	4	21	+	20.2202	3.92e-09	0.00189	AGGACAAGGTTCATTTGA
ESR1_HUMAN(nuclear-receptor_DNAbind).H10MO.S		chr20:55732679-55732780	38	55	+	21.4455	4.76e-09	0.00069	AGGTCAGAGTGACCTTGC
PPARG_HUMAN(nuclear-receptor_DNAbind).H10MO.A		chr9:92285146-92285247	10	26	-	20.5373	5.03e-09	0.00247	CACTGGGGCAAAGGGCA
ESR1_HUMAN(nuclear-receptor_DNAbind).H10MO.A		chr1:30776112-30776213	36	52	-	19.7424	5.08e-09	0.000414	CAAGGTCACCATGCCCT
ZBT7B_HUMAN(C2H2_ZF).H10MO.D		chr2:132285443-132285544	8	28	+	23.3485	5.21e-09	0.00245	CCCGGTTTCCATGGTGACGGG
ESR1_HUMAN(nuclear-receptor_DNAbind).H10MO.S		chr11:3032167-3032268	83	100	+	21.2818	5.96e-09	0.00069	AGGTCAGTGTGACCCGGC
ESR2_HUMAN(nuclear-receptor_DNAbind).H10MO.A		chr16:49044382-49044483	41	58	-	21.4091	5.99e-09	0.000576	TGGGTCAGTGTGACCTGG
TBX20_HUMAN(T-box_DNAbind).H10MO.D		chr18:56217238-56217339	33	49	-	20.2071	7.01e-09	0.00349	AGGTGTGAGGGTGTGGA
ESR1_HUMAN(nuclear-receptor_DNAbind).H10MO.S		chr2:173138975-173139076	24	41	-	21.1636	7.17e-09	0.00069	AGGTCAGCCTGACCTGTG
ESR2_HUMAN(nuclear-receptor_DNAbind).H10MO.A		chr2:131248717-131248818	7	24	+	21.2121	7.86e-09	0.000598	aaggtcatggtgaccctg
ESR1_HUMAN(nuclear-receptor_DNAbind).H10MO.A		chr6:43878634-43878735	31	47	+	19.5152	8.1e-09	0.000517	CCAGGTCAGCCTGTCCT
ESR1_HUMAN(nuclear-receptor_DNAbind).H10MO.A		chr3:150562427-150562528	54	70	-	19.4848	8.52e-09	0.000517	CCAGGTCACCTTGCCCT
ESR2_HUMAN(nuclear-receptor_DNAbind).H10MO.A		chr9:33199968-33200069	21	38	-	21.1364	8.7e-09	0.000598	TGGGTCAGGGTGACCTGT
ESR1_HUMAN(nuclear-receptor_DNAbind).H10MO.A		chrX:54490066-54490167	34	50	+	19.4242	9.52e-09	0.000517	tcaggtcacactgacct
ESR2_HUMAN(nuclear-receptor_DNAbind).H10MO.A		chr6:43878634-43878735	31	48	-	21.0303	1e-08	0.000601	GAGGACAGGCTGACCTGG
ESR2_HUMAN(nuclear-receptor_DNAbind).H10MO.A		chr1:30776112-30776213	35	52	+	20.9242	1.15e-08	0.000612	AAGGGCATGGTGACCTTG
RFX2_HUMAN(wHTH).H10MO.C		chr2:132285443-132285544	10	31	-	22.7857	1.17e-08	0.00267	CGCCCCGTCACCATGGAAACCG
ESR1_HUMAN(nuclear-receptor_DNAbind).H10MO.S		chr9:33199968-33200069	20	37	-	20.7273	1.28e-08	0.000886	GGGTCAGGGTGACCTGTA
EVI1_HUMAN(C2H2_ZF).H10MO.B		chr4:7437358-7437459	68	83	-	21.2237	1.3e-08	0.00664	AAGATAAGATAACAGA
ERR1_HUMAN(nuclear-receptor_DNAbind).H10MO.D		chr6:171025307-171025408	12	25	-	19.0734	1.32e-08	0.0013	GCCCAAGGTCAGAG
ERR1_HUMAN(nuclear-receptor_DNAbind).H10MO.D		chr5:180867463-180867564	12	25	-	19.0734	1.32e-08	0.0013	GCCCAAGGTCAGAG
ERR1_HUMAN(nuclear-receptor_DNAbind).H10MO.D		chr17:81155062-81155163	27	40	-	19.0734	1.32e-08	0.0013	GCCCAAGGTCAGAG
ERR1_HUMAN(nuclear-receptor_DNAbind).H10MO.D		chr3:57063779-57063880	53	66	+	19.0734	1.32e-08	0.0013	GCCCAAGGTCAGAG
ERR1_HUMAN(nuclear-receptor_DNAbind).H10MO.D		chr8:41667-41768	64	77	+	19.0734	1.32e-08	0.0013	GCCCAAGGTCAGAG
NFE2_HUMAN(bZIP).H10MO.B		chr7:157283251-157283352	88	101	-	20.2903	1.33e-08	0.0068	ACCATGACTCAGCA
ESR1_HUMAN(nuclear-receptor_DNAbind).H10MO.A		chr10:129721485-129721586	58	74	-	19.197	1.42e-08	0.000695	CCAGGTCAGGGTGTCCC
MAZ_HUMAN(C2H2_ZF).H10MO.A		chr15:70667514-70667615	13	34	-	22.6818	1.43e-08	0.00204	GGGAGGGGCGTGTGCGGGGAGG
KLF3_HUMAN(C2H2_ZF).H10MO.D		chr19:12660137-12660238	57	71	-	20.3303	1.43e-08	0.00731	AGCCAGGGTGGGGCT
MAZ_HUMAN(C2H2_ZF).H10MO.A		chr1:206904061-206904162	60	81	+	22.6364	1.48e-08	0.00204	GGGAGGGGGCTGGGTGGGGCAG
ESR2_HUMAN(nuclear-receptor_DNAbind).H10MO.A		chr3:33759861-33759962	54	71	-	20.697	1.51e-08	0.000673	GAGGGCAGGGTGCCCTGA
ESR2_HUMAN(nuclear-receptor_DNAbind).H10MO.A		chr5:173256838-173256939	34	51	+	20.6818	1.54e-08	0.000673	GAGGGCAGTGTGCCCTGG
ESR1_HUMAN(nuclear-receptor_DNAbind).H10MO.A		chr11:3032167-3032268	83	99	-	19.1364	1.58e-08	0.000703	CCGGGTCACACTGACCT
IRF4_HUMAN(IRF-repeat_DNAbind).H10MO.C		chr3:73022499-73022600	34	49	+	18.9636	1.74e-08	0.00845	gaggaggaactgagag
ESR2_HUMAN(nuclear-receptor_DNAbind).H10MO.A		chr10:30951346-30951447	34	51	-	20.5	1.93e-08	0.000773	AAGGTCAGTGTGACCTCC
SP1_HUMAN(C2H2_ZF).H10MO.C		chr22:30722074-30722175	65	83	+	21.0225	2.01e-08	0.00925	GGGGTGGGGGCGGGGCAGT
ESR1_HUMAN(nuclear-receptor_DNAbind).H10MO.A		chr17:41049125-41049226	34	50	+	18.9848	2.02e-08	0.000824	tcaggtcaccctgtccc
ZBT7B_HUMAN(C2H2_ZF).H10MO.D		chr2:132285443-132285544	9	29	-	21.9091	2.07e-08	0.00488	CCCCGTCACCATGGAAACCGG
SP3_HUMAN(C2H2_ZF).H10MO.B		chr22:30722074-30722175	60	79	+	20.5688	2.09e-08	0.00569	GGGAAGGGGTGGGGGCGGGG
ESR1_HUMAN(nuclear-receptor_DNAbind).H10MO.S		chrX:54490066-54490167	33	50	-	20.3455	2.1e-08	0.000886	AGGTCAGTGTGACCTGAA
ESR2_HUMAN(nuclear-receptor_DNAbind).H10MO.A		chr14:75389217-75389318	32	49	+	20.4242	2.12e-08	0.000785	GAGGGCAGGGTGACCCAG
IRF5_HUMAN(IRF-repeat_DNAbind).H10MO.D		chr1:149767173-149767274	12	31	-	22.2114	2.2e-08	0.00528	GAAAGAAAAACAAAAACTGG
IRF5_HUMAN(IRF-repeat_DNAbind).H10MO.D		chr1:149382244-149382345	17	36	-	22.2114	2.2e-08	0.00528	GAAAGAAAAACAAAAACTGG
ESR1_HUMAN(nuclear-receptor_DNAbind).H10MO.S		chr3:197948015-197948116	43	60	-	20.3	2.21e-08	0.000886	GGGTCACGCTGACCTCTG
ESR1_HUMAN(nuclear-receptor_DNAbind).H10MO.S		chr1:327081-327182	47	64	-	20.3	2.21e-08	0.000886	GGGTCACGCTGACCTCTG
ESR1_HUMAN(nuclear-receptor_DNAbind).H10MO.S		chr5:180753684-180753785	59	76	-	20.3	2.21e-08	0.000886	GGGTCACGCTGACCTCTG
ESR1_HUMAN(nuclear-receptor_DNAbind).H10MO.S		chr1:136177-136278	32	49	+	20.3	2.21e-08	0.000886	GGGTCACGCTGACCTCTG
ESR1_HUMAN(nuclear-receptor_DNAbind).H10MO.S		chr19:198300-198401	41	58	+	20.3	2.21e-08	0.000886	GGGTCACGCTGACCTCTG
FOXM1_HUMAN(fork-head_DNAbind).H10MO.D		chr14:86062500-86062601	49	61	+	15.8824	2.29e-08	0.012	GTTGTTTGTTTTC
P53_HUMAN(P53_DNAbind).H10MO.B		chr6:96604438-96604539	54	73	+	21.6515	2.3e-08	0.011	gggcatgtttaggcaagcct
ESR1_HUMAN(nuclear-receptor_DNAbind).H10MO.A		chr20:55732679-55732780	36	52	+	18.8939	2.33e-08	0.000877	ACAGGTCAGAGTGACCT
FOXL1_HUMAN(fork-head_DNAbind).H10MO.D		chr11:61208054-61208155	19	37	-	22.629	2.5e-08	0.00722	GTTTTATTTATTTATTTTT
SP3_HUMAN(C2H2_ZF).H10MO.B		chr4:22031532-22031633	23	42	-	20.3945	2.55e-08	0.00569	ACCTGGGGGCGGGGCGGGGA
ESR2_HUMAN(nuclear-receptor_DNAbind).H10MO.A		chr2:177710558-177710659	60	77	+	20.2576	2.57e-08	0.000848	TGGGTCATGCTGACCTGG
ESR1_HUMAN(nuclear-receptor_DNAbind).H10MO.A		chr20:13039670-13039771	75	91	+	18.8333	2.58e-08	0.000901	ccaggtcacaatgctcc
KLF15_HUMAN(C2H2_ZF).H10MO.D		chr7:36168909-36169010	84	100	+	20.6182	2.58e-08	0.0126	GCAGGGGAGGGTGGGGG
ESR2_HUMAN(nuclear-receptor_DNAbind).H10MO.A		chr2:226480373-226480474	11	28	-	20.2121	2.71e-08	0.000848	CAGGTCATGGTGACCAGG
RXRA_HUMAN(nuclear-receptor_DNAbind).H10MO.C		chr9:92285146-92285247	10	26	-	18.8583	2.75e-08	0.0136	CACTGGGGCAAAGGGCA
ANDR_HUMAN(nuclear-receptor_DNAbind).H10MO.A		chr14:65585244-65585345	7	23	-	18.5152	2.75e-08	0.0137	AGGACACTGTGTTCCTT
ESR2_HUMAN(nuclear-receptor_DNAbind).H10MO.A		chr1:114519365-114519466	36	53	-	20.1818	2.82e-08	0.000848	CAGGTCACTGTGACCCAG
ESR1_HUMAN(nuclear-receptor_DNAbind).H10MO.S		chr3:58336220-58336321	72	89	+	20.0636	2.94e-08	0.000997	gggtcagactggcctggg
ZN148_HUMAN(C2H2_ZF).H10MO.D		chr10:95776855-95776956	1	15	-	20.5618	3.05e-08	0.00755	GGGTTGGGGGTGGGG
ESR1_HUMAN(nuclear-receptor_DNAbind).H10MO.S		chr3:33759861-33759962	53	70	-	20.0273	3.07e-08	0.000997	AGGGCAGGGTGCCCTGAC
SP4_HUMAN(C2H2_ZF).H10MO.D		chr4:22031532-22031633	17	38	-	21.4146	3.1e-08	0.0129	GGGGGCGGGGCGGGGAACCACC
ESR1_HUMAN(nuclear-receptor_DNAbind).H10MO.S		chr20:55732679-55732780	35	52	-	20.0182	3.11e-08	0.000997	AGGTCACTCTGACCTGTG
NR2F6_HUMAN(nuclear-receptor_DNAbind).H10MO.D		chr21:37968740-37968841	51	68	-	19.1927	3.18e-08	0.00766	AGGACAAGGATCACCTGA
ERR1_HUMAN(nuclear-receptor_DNAbind).H10MO.D		chr2:68899979-68900080	35	48	-	18.6055	3.23e-08	0.00176	GCCCAAGGTCACAC
ERR1_HUMAN(nuclear-receptor_DNAbind).H10MO.D		chr7:8540011-8540112	60	73	-	18.6055	3.23e-08	0.00176	GCCCAAGGTCACAC
ERR1_HUMAN(nuclear-receptor_DNAbind).H10MO.D		chr22:38329388-38329489	87	100	-	18.6055	3.23e-08	0.00176	GCCCAAGGTCACAC
ERR1_HUMAN(nuclear-receptor_DNAbind).H10MO.D		chr1:15780880-15780981	10	23	+	18.6055	3.23e-08	0.00176	gcccaaggtcacac
ESR2_HUMAN(nuclear-receptor_DNAbind).H10MO.A		chr12:3623634-3623735	32	49	+	20.0606	3.23e-08	0.000871	CGGGTCAGGGTCACCCTG
ESR1_HUMAN(nuclear-receptor_DNAbind).H10MO.A		chr14:23541474-23541575	22	38	+	18.6667	3.31e-08	0.00106	TAAGGTCACCCTGCCCC
ESR2_HUMAN(nuclear-receptor_DNAbind).H10MO.A		chr22:21914437-21914538	68	85	+	20	3.44e-08	0.000871	CAGGTCTGTGTGACCTGA
ESR1_HUMAN(nuclear-receptor_DNAbind).H10MO.A		chr2:173138975-173139076	25	41	+	18.6364	3.46e-08	0.00106	ACAGGTCAGGCTGACCT
ESR2_HUMAN(nuclear-receptor_DNAbind).H10MO.A		chr3:50458737-50458838	38	55	+	19.9545	3.62e-08	0.000871	AAGGTCAGGGTCACCCTG
ESR2_HUMAN(nuclear-receptor_DNAbind).H10MO.A		chr20:55732679-55732780	36	53	-	19.9545	3.62e-08	0.000871	AAGGTCACTCTGACCTGT
ESR1_HUMAN(nuclear-receptor_DNAbind).H10MO.S		chr17:39572335-39572436	21	38	-	19.8636	3.73e-08	0.00108	GGGTCAGGCAGACCTGGG
ATF6A_HUMAN(bZIP).H10MO.B		chr10:22909345-22909446	26	37	-	20.3265	3.79e-08	0.0192	GTGGTGACGTGG
ESR1_HUMAN(nuclear-receptor_DNAbind).H10MO.S		chr2:131248717-131248818	8	25	+	19.8455	3.8e-08	0.00108	aggtcatggtgaccctgc
TEAD3_HUMAN(TEA_DNAbind).H10MO.D		chr1:65388390-65388491	67	81	-	17.2232	3.82e-08	0.0197	GATATTTTTGCTCTA
ESR2_HUMAN(nuclear-receptor_DNAbind).H10MO.A		chr20:48693333-48693434	31	48	-	19.8788	3.97e-08	0.000908	CGGGCCAAGGTGACCTTG
COE1_HUMAN(??).H10MO.A		chr6:38229543-38229644	19	33	-	19.3182	3.97e-08	0.0199	CAGTCCCTGGGGACT
P63_HUMAN(P53_DNAbind).H10MO.A		chr1:100896005-100896106	57	75	+	20.1	4.29e-08	0.0208	GGGCATGCCAGAACTTGTA
TBX15_HUMAN(T-box_DNAbind).H10MO.D		chr7:36168909-36169010	82	100	+	20.6055	4.49e-08	0.0134	GTGCAGGGGAGGGTGGGGG
EGR1_HUMAN(C2H2_ZF).H10MO.A		chr22:30722074-30722175	63	80	+	19.0455	4.49e-08	0.0215	AAGGGGTGGGGGCGGGGC
BACH1_HUMAN(bZIP).H10MO.A		chr7:157283251-157283352	88	100	+	19.4694	4.62e-08	0.0229	tgctgagtcatgg
ZEP1_HUMAN(C2H2_ZF/homeobox_DNAbind).H10MO.D		chr6:30080926-30081027	65	76	-	19.7064	4.62e-08	0.0245	TGGGAAATCCCC
THA_HUMAN(nuclear-receptor_DNAbind).H10MO.C		chr16:12093473-12093574	61	77	+	17.6627	4.64e-08	0.00532	ggatcacttgaggtcag
PURA_HUMAN(PPUR_DNAbind).H10MO.D		chr22:21610329-21610430	51	67	-	18.6337	4.71e-08	0.0115	GGACTGGGAGGGCCTGG
PURA_HUMAN(PPUR_DNAbind).H10MO.D		chr22:18809064-18809165	68	84	-	18.6337	4.71e-08	0.0115	GGACTGGGAGGGCCTGG
ESR1_HUMAN(nuclear-receptor_DNAbind).H10MO.S		chr20:25477891-25477992	41	58	-	19.6545	4.73e-08	0.00127	GGGTCAGGGTGGCCAGGC
PPARG_HUMAN(nuclear-receptor_DNAbind).H10MO.A		chr1:30776112-30776213	25	41	+	18.9254	4.75e-08	0.0117	AGCCGGGGCAAAGGGCA
ZN148_HUMAN(C2H2_ZF).H10MO.D		chr6:106584056-106584157	69	83	-	20.1685	4.87e-08	0.00805	GGGGAGGGGGAGGAG
ESR2_HUMAN(nuclear-receptor_DNAbind).H10MO.A		chr19:51547761-51547862	30	47	-	19.6818	4.95e-08	0.000925	CAGGTCGCTCTGACCTGG
GCR_HUMAN(nuclear-receptor_DNAbind).H10MO.A		chr3:156260245-156260346	84	98	+	19.1818	4.96e-08	0.00978	GGAACAGTGTGTTCT
ESR2_HUMAN(nuclear-receptor_DNAbind).H10MO.A		chr14:23541474-23541575	22	39	-	19.6364	5.2e-08	0.000925	TGGGGCAGGGTGACCTTA
NFIA_HUMAN(CTF/NF-I_DNAbind).H10MO.C		chr16:83334132-83334233	47	61	-	18.1	5.31e-08	0.0177	CTGGCATGGTGCCAA
FOXL1_HUMAN(fork-head_DNAbind).H10MO.D		chr9:100907927-100908028	66	84	+	21.3548	5.34e-08	0.00722	tttttgtttgtttgttttt
FOXL1_HUMAN(fork-head_DNAbind).H10MO.D		chr16:85330162-85330263	67	85	-	21.3548	5.34e-08	0.00722	TTTTTGTTTGTTTGTTTTT
ESR1_HUMAN(nuclear-receptor_DNAbind).H10MO.S		chr10:30951346-30951447	36	53	+	19.5364	5.38e-08	0.00132	AGGTCACACTGACCTTGA
ESR2_HUMAN(nuclear-receptor_DNAbind).H10MO.A		chr1:136177-136278	31	48	+	19.6061	5.38e-08	0.000925	GGGGTCACGCTGACCTCT
ESR2_HUMAN(nuclear-receptor_DNAbind).H10MO.A		chr19:198300-198401	40	57	+	19.6061	5.38e-08	0.000925	GGGGTCACGCTGACCTCT
ESR2_HUMAN(nuclear-receptor_DNAbind).H10MO.A		chr3:197948015-197948116	44	61	-	19.6061	5.38e-08	0.000925	GGGGTCACGCTGACCTCT
ESR2_HUMAN(nuclear-receptor_DNAbind).H10MO.A		chr1:327081-327182	48	65	-	19.6061	5.38e-08	0.000925	GGGGTCACGCTGACCTCT
ESR2_HUMAN(nuclear-receptor_DNAbind).H10MO.A		chr5:180753684-180753785	60	77	-	19.6061	5.38e-08	0.000925	GGGGTCACGCTGACCTCT
THA_HUMAN(nuclear-receptor_DNAbind).H10MO.C		chr2:1604437-1604538	16	32	-	17.5542	5.39e-08	0.00532	AGGTCACGGCAGGTCAG
MLXPL_HUMAN(bHLH).H10MO.D		chr10:79935997-79936098	37	55	+	20.8899	5.49e-08	0.0263	gcaggtgaccccaccgtgc
ESR1_HUMAN(nuclear-receptor_DNAbind).H10MO.S		chr2:177710558-177710659	61	78	+	19.5	5.6e-08	0.00132	GGGTCATGCTGACCTGGT
FOXA3_HUMAN(fork-head_DNAbind).H10MO.C		chr17:60787475-60787576	18	30	+	16.1782	5.64e-08	0.0297	ATGTTTGCTTTGC
ESR1_HUMAN(nuclear-receptor_DNAbind).H10MO.A		chr5:154448342-154448443	16	32	-	18.303	5.71e-08	0.00131	ACAGGTCACTGTGACCC
TBX15_HUMAN(T-box_DNAbind).H10MO.D		chr1:206904061-206904162	61	79	+	20.3211	5.76e-08	0.0134	GGAGGGGGCTGGGTGGGGC
THB_HUMAN(nuclear-receptor_DNAbind).H10MO.C		chr11:61301085-61301186	49	65	+	19.2778	5.78e-08	0.00953	CAGGTGAGGTCAGGACa
ESR1_HUMAN(nuclear-receptor_DNAbind).H10MO.S		chr10:89417267-89417368	52	69	+	19.4727	5.78e-08	0.00132	aagtcaggctgacctgcg
ERR1_HUMAN(nuclear-receptor_DNAbind).H10MO.D		chr18:42398349-42398450	9	22	+	18.1835	5.84e-08	0.00287	ggccaaggtcaGGC
ESR1_HUMAN(nuclear-receptor_DNAbind).H10MO.A		chr20:55732679-55732780	38	54	-	18.2879	5.85e-08	0.00131	CAAGGTCACTCTGACCT
GCR_HUMAN(nuclear-receptor_DNAbind).H10MO.A		chr17:37030150-37030251	56	70	+	19.0758	5.87e-08	0.00978	GGGACAGGCTGTCCC
FOXL1_HUMAN(fork-head_DNAbind).H10MO.D		chr7:131312653-131312754	2	20	+	21.1774	5.88e-08	0.00722	TTTTTATTTATTTACTTTG
SPI1_HUMAN(ETS_DNAbind).H10MO.A		chr8:100914958-100915059	73	89	-	20.803	6.17e-08	0.0306	AAAAAGAGGAAGTCAAA
AP2A_HUMAN(??).H10MO.C		chr6:109056614-109056715	54	68	-	18.2727	6.17e-08	0.0198	TTGCCCTGGGGCAAT
ZBTB4_HUMAN(C2H2_ZF).H10MO.D		chr7:45497284-45497385	58	74	-	20.9286	6.27e-08	0.031	CCCAGCTGGCAGGTGGT
NR1I2_HUMAN(nuclear-receptor_DNAbind).H10MO.C		chr1:34126185-34126286	66	84	-	19.2247	6.36e-08	0.0305	TGGGCTCCAGAAAGGTCAT
ESR1_HUMAN(nuclear-receptor_DNAbind).H10MO.S		chr11:3032167-3032268	80	97	-	19.3818	6.41e-08	0.00136	GGGTCACACTGACCTCGA
ESR2_HUMAN(nuclear-receptor_DNAbind).H10MO.A		chr4:715305-715406	52	69	-	19.3939	6.76e-08	0.00112	GGGGGCAGGGTGACCCCC
GCR_HUMAN(nuclear-receptor_DNAbind).H10MO.A		chr6:17478902-17479003	37	51	+	19	6.79e-08	0.00978	GGAACACTCTGTCCT
FOXA1_HUMAN(fork-head_DNAbind).H10MO.A		chr7:84639345-84639446	71	83	-	16.5606	6.87e-08	0.0362	ATGTTTACTTAGC
ESR1_HUMAN(nuclear-receptor_DNAbind).H10MO.S		chr1:75169173-75169274	69	86	+	19.3182	6.88e-08	0.00136	AGGTCAAAGTGACCTGAC
BATF_HUMAN(bZIP).H10MO.A		chr7:74865235-74865336	10	27	-	18.3182	6.9e-08	0.00993	AGTTTCAAGATGACTCAG
BATF_HUMAN(bZIP).H10MO.A		chr7:74381112-74381213	76	93	+	18.3182	6.9e-08	0.00993	AGTTTCAAGATGACTCAG
BATF_HUMAN(bZIP).H10MO.A		chr7:72571354-72571455	76	93	+	18.3182	6.9e-08	0.00993	AGTTTCAAGATGACTCAG
RELB_HUMAN(RHD_DNAbind).H10MO.C		chr6:30080926-30081027	64	75	+	17.5824	6.91e-08	0.0368	GGGGGATTTCCC
EHF_HUMAN(ETS_DNAbind).H10MO.C		chr10:71181807-71181908	4	20	+	17.3485	6.92e-08	0.0342	GGAGGAGGAAGTGGGTG
ANDR_HUMAN(nuclear-receptor_DNAbind).H10MO.A		chr5:33550248-33550349	64	80	+	17.9899	6.94e-08	0.0173	TGCACAGCCTGTTCCAG
NFIA_HUMAN(CTF/NF-I_DNAbind).H10MO.C		chr21:33765833-33765934	5	19	+	17.92	7.04e-08	0.0177	TTGGCTAGGTGCCAG
SP2_HUMAN(C2H2_ZF).H10MO.C		chr22:30722074-30722175	65	86	+	20.0894	7.24e-08	0.0268	GGGGTGGGGGCGGGGCAGTCAG
ESR1_HUMAN(nuclear-receptor_DNAbind).H10MO.A		chr7:64099941-64100042	70	86	-	18.1212	7.46e-08	0.00131	ATAGGTCACAATGACCC
SRBP2_HUMAN(bHLH).H10MO.B		chr22:19696632-19696733	8	20	+	15.9818	7.48e-08	0.0261	GGGTGGGGTGAGC
NFE2_HUMAN(bZIP).H10MO.B		chr3:124232213-124232314	29	42	+	19.25	7.51e-08	0.0192	AGAGTGACTCAGCA
BC11A_HUMAN(C2H2_ZF).H10MO.C		chr3:136345623-136345724	24	40	+	17.6746	7.58e-08	0.0294	gaatgaggaaatgaaag
SMAD1_HUMAN(MH1_DNAbind).H10MO.D		chr15:75673816-75673917	57	68	-	18.3694	7.58e-08	0.039	ACCCTGTCTGCC
MCR_HUMAN(nuclear-receptor_DNAbind).H10MO.D		chr3:61155870-61155971	41	57	-	18	7.61e-08	0.038	TTGACCAGGTTGTGGTG
ESR1_HUMAN(nuclear-receptor_DNAbind).H10MO.A		chr10:62608535-62608636	65	81	-	18.1061	7.64e-08	0.00131	GCAGGTCAGCATGACCT
SP1_HUMAN(C2H2_ZF).H10MO.S		chr4:22031532-22031633	28	38	-	19.7191	7.65e-08	0.0193	GGGGGCGGGGC
SP1_HUMAN(C2H2_ZF).H10MO.S		chr22:30722074-30722175	70	80	+	19.7191	7.65e-08	0.0193	GGGGGCGGGGC
ESR2_HUMAN(nuclear-receptor_DNAbind).H10MO.A		chr10:62608535-62608636	64	81	+	19.2727	7.65e-08	0.00112	TAGGTCATGCTGACCTGC
ESR2_HUMAN(nuclear-receptor_DNAbind).H10MO.A		chr20:4117294-4117395	32	49	+	19.2576	7.76e-08	0.00112	CAGGTCAGGCTGCCCTAC
NR2C1_HUMAN(nuclear-receptor_DNAbind).H10MO.C		chr3:12447406-12447507	65	77	-	18.2959	7.76e-08	0.0404	GCCCGGAGGTCAG
NR1I3_HUMAN(nuclear-receptor_DNAbind).H10MO.C		chr9:124049820-124049921	62	79	-	19.5778	7.76e-08	0.038	TGGGTCAGTGAAGTTCAA
E2F6_HUMAN(E2F_wHTH).H10MO.C		chr14:100680260-100680361	75	86	+	17.7449	7.77e-08	0.0398	GGGGCGGGAGGG
ESR1_HUMAN(nuclear-receptor_DNAbind).H10MO.A		chr14:75389217-75389318	33	49	-	18.0909	7.78e-08	0.00131	CTGGGTCACCCTGCCCT
ESR1_HUMAN(nuclear-receptor_DNAbind).H10MO.S		chr2:173138975-173139076	27	44	+	19.2	7.82e-08	0.00136	AGGTCAGGCTGACCTTCT
ESR1_HUMAN(nuclear-receptor_DNAbind).H10MO.S		chr9:100907927-100908028	47	64	+	19.1909	7.89e-08	0.00136	GGGTCAGGTTGGCCTTGG
TEAD1_HUMAN(TEA_DNAbind).H10MO.D		chr11:130523860-130523961	68	81	+	16.7826	7.91e-08	0.0413	CACATTCCTGAGCA
NFIC_HUMAN(CTF/NF-I_DNAbind).H10MO.A		chr20:56839725-56839826	22	38	-	18.1468	7.92e-08	0.0207	TCCTGGCAGCCAGCCCC
ESR1_HUMAN(nuclear-receptor_DNAbind).H10MO.A		chr12:8038758-8038859	24	40	+	18.0758	7.95e-08	0.00131	caaggtcaggctgtccc
ESR1_HUMAN(nuclear-receptor_DNAbind).H10MO.A		chr22:21914437-21914538	69	85	-	18.0758	7.95e-08	0.00131	TCAGGTCACACAGACCT
THA_HUMAN(nuclear-receptor_DNAbind).H10MO.C		chr15:64864085-64864186	12	28	-	17.2771	8e-08	0.00532	AGATCACTTGAGGTCAG
THA_HUMAN(nuclear-receptor_DNAbind).H10MO.C		chr6:672958-673059	77	93	+	17.2771	8e-08	0.00532	agatcacttgaggtcag
MYOG_HUMAN(bHLH).H10MO.D		chr14:65585244-65585345	32	44	+	18.7978	8e-08	0.0408	TGACAGCTGCTGG
BATF_HUMAN(bZIP).H10MO.A		chr15:83039477-83039578	67	84	+	18.2121	8.04e-08	0.00993	ACTCCAGATTTGACTCAG
ESR1_HUMAN(nuclear-receptor_DNAbind).H10MO.S		chr3:150562427-150562528	51	68	-	19.1727	8.06e-08	0.00136	AGGTCACCTTGCCCTGAA
ESR1_HUMAN(nuclear-receptor_DNAbind).H10MO.A		chr11:15280256-15280357	19	35	-	18.0606	8.15e-08	0.00131	CCAGGTCAGAGAGTCCC
ESR2_HUMAN(nuclear-receptor_DNAbind).H10MO.A		chr9:133059824-133059925	43	60	+	19.197	8.28e-08	0.00112	CAGGTCAGGCTGACTCTG
ESR1_HUMAN(nuclear-receptor_DNAbind).H10MO.A		chr3:15440400-15440501	46	62	+	18.0455	8.28e-08	0.00131	acaggtcacaaagacct
ESR1_HUMAN(nuclear-receptor_DNAbind).H10MO.A		chr5:26487444-26487545	41	57	-	18.0455	8.28e-08	0.00131	ACAGGTCACAAAGACCT
ESR1_HUMAN(nuclear-receptor_DNAbind).H10MO.A		chr15:94016563-94016664	48	64	-	18.0455	8.28e-08	0.00131	ACAGGTCACAAAGACCT
ESR1_HUMAN(nuclear-receptor_DNAbind).H10MO.A		chr16:15581782-15581883	52	68	-	18.0455	8.28e-08	0.00131	ACAGGTCACAAAGACCT
ESR1_HUMAN(nuclear-receptor_DNAbind).H10MO.A		chr3:50869920-50870021	53	69	-	18.0455	8.28e-08	0.00131	ACAGGTCACAAAGACCT
ESR1_HUMAN(nuclear-receptor_DNAbind).H10MO.A		chr2:8586933-8587034	61	77	-	18.0455	8.28e-08	0.00131	ACAGGTCACAAAGACCT
ESR1_HUMAN(nuclear-receptor_DNAbind).H10MO.S		chr1:114519365-114519466	35	52	-	19.1455	8.29e-08	0.00136	AGGTCACTGTGACCCAGG
ESR1_HUMAN(nuclear-receptor_DNAbind).H10MO.S		chr5:154448342-154448443	16	33	+	19.1455	8.29e-08	0.00136	GGGTCACAGTGACCTGTT
SPIB_HUMAN(ETS_DNAbind).H10MO.B		chr8:100914958-100915059	78	89	-	17.8293	8.34e-08	0.0445	AAAAAGAGGAAG
P73_HUMAN(P53_DNAbind).H10MO.A		chr1:100896005-100896106	57	76	+	19.7653	8.4e-08	0.0256	GGGCATGCCAGAACTTGTAG
ESR1_HUMAN(nuclear-receptor_DNAbind).H10MO.A		chr1:114519365-114519466	38	54	-	18.0303	8.48e-08	0.00131	TCAGGTCACTGTGACCC
ESR2_HUMAN(nuclear-receptor_DNAbind).H10MO.A		chr7:47581794-47581895	30	47	-	19.1667	8.55e-08	0.00112	AAGGTCATGGTCACCTTG
ESR2_HUMAN(nuclear-receptor_DNAbind).H10MO.A		chr20:49190146-49190247	65	82	+	19.1667	8.55e-08	0.00112	ATGGTCAGGCTGACCCGG
MAZ_HUMAN(C2H2_ZF).H10MO.A		chr5:373321-373422	29	50	-	20.1364	8.56e-08	0.00735	GGGCAGGGCCAGGGCCGCGGGG
ESR1_HUMAN(nuclear-receptor_DNAbind).H10MO.S		chr22:19696632-19696733	31	48	+	19.1091	8.59e-08	0.00136	AGGTCACCGTGCTCTGGC
RREB1_HUMAN(C2H2_ZF).H10MO.D		chr2:184050021-184050122	25	46	+	20.3667	8.66e-08	0.0384	ggtggtgtgtgtgtttggtggt
ESR1_HUMAN(nuclear-receptor_DNAbind).H10MO.A		chr22:19696632-19696733	29	45	+	18.0152	8.67e-08	0.00131	CTAGGTCACCGTGCTCT
ESR1_HUMAN(nuclear-receptor_DNAbind).H10MO.S		chr11:68605589-68605690	31	48	-	19.1	8.67e-08	0.00136	GGGTCACCGTCACCTTGG
FOXO1_HUMAN(fork-head_DNAbind).H10MO.C		chr16:23164523-23164624	3	18	+	16.7952	8.69e-08	0.017	tgtttgttttgttttt
ESR2_HUMAN(nuclear-receptor_DNAbind).H10MO.A		chr22:41974992-41975093	55	72	-	19.1364	8.85e-08	0.00112	CAGGGCTAGGTGACCTTG
AP2C_HUMAN(??).H10MO.A		chr5:60667467-60667568	60	73	-	18.3636	8.85e-08	0.00853	CTGCCCTGAGGCAA
HXC10_HUMAN(homeobox_DNAbind).H10MO.D		chr13:69603307-69603408	38	56	-	15.6806	8.9e-08	0.0438	GTTTTAATTTTTTTATGAG
ESR2_HUMAN(nuclear-receptor_DNAbind).H10MO.A		chr1:184595914-184596015	35	52	-	19.1212	8.99e-08	0.00112	AAGGTCATGCTGACCCAG
ESR2_HUMAN(nuclear-receptor_DNAbind).H10MO.A		chr14:62026107-62026208	54	71	-	19.1212	8.99e-08	0.00112	AGAGTCAGGGTGACCCTG
PKNX1_HUMAN(homeobox_DNAbind).H10MO.D		chr10:173037-173138	5	17	+	16.2477	9.05e-08	0.0477	gggttgactgatg
ESR2_HUMAN(nuclear-receptor_DNAbind).H10MO.A		chr17:41049125-41049226	34	51	-	19.1061	9.15e-08	0.00112	TGGGACAGGGTGACCTGA
KLF15_HUMAN(C2H2_ZF).H10MO.D		chr4:3832065-3832166	8	24	-	19.5	9.16e-08	0.0223	GGGTGGCAGGTGGGGCC
ESR1_HUMAN(nuclear-receptor_DNAbind).H10MO.A		chr22:21498639-21498740	31	47	-	17.9697	9.22e-08	0.00131	CCAGGTCACCATGGTCT
ESR1_HUMAN(nuclear-receptor_DNAbind).H10MO.A		chr22:21620363-21620464	61	77	+	17.9697	9.22e-08	0.00131	CCAGGTCACCATGGTCT
ESR1_HUMAN(nuclear-receptor_DNAbind).H10MO.S		chr3:150562427-150562528	54	71	+	19.0273	9.35e-08	0.00136	AGGGCAAGGTGACCTGGG
MAZ_HUMAN(C2H2_ZF).H10MO.A		chr17:25907652-25907753	75	96	+	20	9.37e-08	0.00735	GGGAGGGAGGAGGGAGGCAGGG
ESR1_HUMAN(nuclear-receptor_DNAbind).H10MO.A		chr2:131248717-131248818	8	24	-	17.9545	9.43e-08	0.00131	CAGGGTCACCATGACCT
ESR1_HUMAN(nuclear-receptor_DNAbind).H10MO.S		chr20:20367519-20367620	48	65	+	19.0091	9.55e-08	0.00136	GGGTCAGGGTGGCCTAAG
FOXJ3_HUMAN(fork-head_DNAbind).H10MO.S		chr11:36660246-36660347	36	48	+	19.1194	9.58e-08	0.0504	TTGTTATTGTTTA
ESR2_HUMAN(nuclear-receptor_DNAbind).H10MO.A		chr10:129721485-129721586	56	73	-	19.0606	9.61e-08	0.00112	CAGGTCAGGGTGTCCCCA
ESR2_HUMAN(nuclear-receptor_DNAbind).H10MO.A		chr12:8038758-8038859	25	42	+	19.0606	9.61e-08	0.00112	aaggtcaggctgtccctg
ESR2_HUMAN(nuclear-receptor_DNAbind).H10MO.A		chr1:110370864-110370965	66	83	+	19.0606	9.61e-08	0.00112	GGGGTCAGGCTGCCCTCC
ESR1_HUMAN(nuclear-receptor_DNAbind).H10MO.S		chr5:173256838-173256939	35	52	+	19	9.63e-08	0.00136	AGGGCAGTGTGCCCTGGC
ESR1_HUMAN(nuclear-receptor_DNAbind).H10MO.S		chr7:155690873-155690974	76	93	+	19	9.63e-08	0.00136	GGGTCACCGTGCCCTGTT
ESR1_HUMAN(nuclear-receptor_DNAbind).H10MO.A		chr19:47881294-47881395	39	55	+	17.9394	9.66e-08	0.00131	ctgggtcacactgcccc
RARG_HUMAN(nuclear-receptor_DNAbind).H10MO.C		chr7:128071437-128071538	44	63	-	18.7347	9.68e-08	0.0456	GGGGTTGAGCAGCAGTTCAG
ZBTB6_HUMAN(C2H2_ZF).H10MO.D		chr14:57944977-57945078	84	96	-	19.764	9.74e-08	0.0511	GGGTGATAGAGCC
THA_HUMAN(nuclear-receptor_DNAbind).H10MO.C		chr3:42121187-42121288	12	28	-	17.1325	9.76e-08	0.00532	GGATCACCTGAGGTCAG
THA_HUMAN(nuclear-receptor_DNAbind).H10MO.C		chr7:43799683-43799784	17	33	-	17.1325	9.76e-08	0.00532	GGATCACCTGAGGTCAG
THA_HUMAN(nuclear-receptor_DNAbind).H10MO.C		chr2:170400807-170400908	48	64	+	17.1325	9.76e-08	0.00532	ggatcacctgaggtcag
THA_HUMAN(nuclear-receptor_DNAbind).H10MO.C		chr22:38945337-38945438	65	81	+	17.1325	9.76e-08	0.00532	ggatcacctgaggtcag
THA_HUMAN(nuclear-receptor_DNAbind).H10MO.C		chr12:104649279-104649380	73	89	+	17.1325	9.76e-08	0.00532	ggatcacctgaggtcag
FOXO1_HUMAN(fork-head_DNAbind).H10MO.C		chr8:56799373-56799474	37	52	+	16.759	1e-07	0.017	tatttgttttcttttt
HEN1_HUMAN(bHLH).H10MO.C		chr8:38371545-38371646	40	59	-	20.1463	1e-07	0.0466	AGGAGCCCAGCTGCTGCCCC
ESR2_HUMAN(nuclear-receptor_DNAbind).H10MO.A		chr17:79394659-79394760	27	44	+	19.0152	1e-07	0.00112	GGGGCCAGGGTGCCCTGA
EVX2_HUMAN(homeobox_DNAbind).H10MO.A		chr20:15019950-15020051	83	94	+	15.5373	1.02e-07	0.0542	ttttatggcttt
NF2L2_HUMAN(bZIP).H10MO.D		chr7:157283251-157283352	88	99	-	17.584	1.02e-07	0.0458	CATGACTCAGCA
P73_HUMAN(P53_DNAbind).H10MO.S		chr5:14009040-14009141	10	21	-	15.697	1.03e-07	0.0535	GGGGCAGGCCCG
ESR2_HUMAN(nuclear-receptor_DNAbind).H10MO.A		chr5:134382542-134382643	34	51	-	18.9848	1.04e-07	0.00112	GAGGTCAATGTGCCCTGA
ESR1_HUMAN(nuclear-receptor_DNAbind).H10MO.S		chr22:30722074-30722175	45	62	+	18.9273	1.04e-07	0.00141	GGGTCAGTCTGTCCTGGG
TBX1_HUMAN(T-box_DNAbind).H10MO.D		chr15:74226832-74226933	32	51	-	19.9541	1.04e-07	0.0424	ATGAGGGCAGGGGTGAGTGG
SRBP2_HUMAN(bHLH).H10MO.B		chr4:8183684-8183785	24	36	+	15.7364	1.05e-07	0.0261	GGGTGGGGTGGGG
ESR2_HUMAN(nuclear-receptor_DNAbind).H10MO.A		chr5:154448342-154448443	14	31	-	18.9697	1.05e-07	0.00112	CAGGTCACTGTGACCCAA
ESR2_HUMAN(nuclear-receptor_DNAbind).H10MO.A		chr21:41095498-41095599	45	62	-	18.9697	1.05e-07	0.00112	GAGGTCAGGGTGACACGA
TBX2_HUMAN(T-box_DNAbind).H10MO.D		chr14:65405291-65405392	7	31	+	20.1441	1.05e-07	0.0418	tgggattataggtgtgagccaccac
MNT_HUMAN(bHLH).H10MO.D		chr4:3832065-3832166	10	25	-	15	1.06e-07	0.0478	GGGGTGGCAGGTGGGG
CREB3_HUMAN(bZIP).H10MO.D		chr10:22909345-22909446	24	36	-	19.622	1.06e-07	0.0559	TGGTGACGTGGCT
MAZ_HUMAN(C2H2_ZF).H10MO.A		chr1:3557138-3557239	45	66	+	19.803	1.07e-07	0.00735	GGGCGGGGTGGAGCGCCCGAGG
REL_HUMAN(RHD_DNAbind).H10MO.C		chr6:30080926-30081027	64	75	+	16.378	1.07e-07	0.0558	GGGGGATTTCCC
ESR1_HUMAN(nuclear-receptor_DNAbind).H10MO.A		chr1:114519365-114519466	36	52	+	17.8636	1.07e-07	0.00138	CTGGGTCACAGTGACCT
ESR1_HUMAN(nuclear-receptor_DNAbind).H10MO.A		chr15:89182007-89182108	25	41	-	17.8636	1.07e-07	0.00138	CCATGTCAGGGTGCCCC
NR2C2_HUMAN(nuclear-receptor_DNAbind).H10MO.A		chr1:202112204-202112305	83	95	+	17.624	1.08e-07	0.0468	AGGGCAGAGGTCA
P73_HUMAN(P53_DNAbind).H10MO.A		chr6:96604438-96604539	54	73	+	19.5102	1.08e-07	0.0256	gggcatgtttaggcaagcct
ESR1_HUMAN(nuclear-receptor_DNAbind).H10MO.S		chr10:129721485-129721586	55	72	-	18.8909	1.08e-07	0.00141	AGGTCAGGGTGTCCCCAC
PBX2_HUMAN(homeobox_DNAbind).H10MO.C		chr11:123171745-123171846	28	42	+	17.1881	1.08e-07	0.0559	GACATTGATTGATTG
ESR2_HUMAN(nuclear-receptor_DNAbind).H10MO.A		chr10:44092316-44092417	60	77	-	18.9394	1.09e-07	0.00112	CAGGTCGTGGTGACCTAG
SPIC_HUMAN(ETS_DNAbind).H10MO.D		chr1:44533404-44533505	79	91	+	13.4857	1.09e-07	0.0421	GGGGAAGGGTGGG
AP2C_HUMAN(??).H10MO.A		chr8:140770848-140770949	32	45	-	18.2273	1.09e-07	0.00853	CTGCCCTGGGGCAA
AP2C_HUMAN(??).H10MO.A		chr1:167570694-167570795	59	72	-	18.2273	1.09e-07	0.00853	CTGCCCTGGGGCAA
ESR1_HUMAN(nuclear-receptor_DNAbind).H10MO.A		chr10:70571431-70571532	34	50	-	17.8333	1.11e-07	0.00139	ACAGGTCACGAAGACCT
IRF5_HUMAN(IRF-repeat_DNAbind).H10MO.D		chr6:113673480-113673581	6	25	-	19.0488	1.11e-07	0.0179	GAAAGGCAAACAAAAAGATA
GCR_HUMAN(nuclear-receptor_DNAbind).H10MO.A		chr6:35569806-35569907	53	67	-	18.697	1.13e-07	0.00978	AGAACAGGGTGTTCT
HTF4_HUMAN(bHLH).H10MO.B		chr8:22960725-22960826	5	15	-	15.2424	1.13e-07	0.0588	CGCCAGGTGCG
ESR1_HUMAN(nuclear-receptor_DNAbind).H10MO.A		chr10:29214495-29214596	14	30	-	17.8182	1.14e-07	0.00139	CCAGGTCATCGAGCCCT
PO2F3_HUMAN(homeobox_DNAbind).H10MO.D		chr9:110144662-110144763	20	33	+	15.9909	1.16e-07	0.0463	gttatgcttatttg
ESR2_HUMAN(nuclear-receptor_DNAbind).H10MO.A		chr7:155690873-155690974	74	91	-	18.8788	1.16e-07	0.00112	CAGGGCACGGTGACCCAT
ESR1_HUMAN(nuclear-receptor_DNAbind).H10MO.S		chr16:2047857-2047958	72	89	-	18.8182	1.17e-07	0.00141	AGGTCACAGTGGCCTGAT
ESR2_HUMAN(nuclear-receptor_DNAbind).H10MO.A		chr8:102092397-102092498	28	45	+	18.8636	1.18e-07	0.00112	caggacaggctgtcctgg
GCR_HUMAN(nuclear-receptor_DNAbind).H10MO.A		chr15:64365107-64365208	36	50	-	18.6818	1.18e-07	0.00978	GGAACAGTGTGTCCT
BHE41_HUMAN(bHLH).H10MO.D		chr8:54411905-54412006	49	68	-	19.3394	1.18e-07	0.053	ACCATGCCACGTGGAGAAAC
ZKSC1_HUMAN(C2H2_ZF).H10MO.C		chr5:170594655-170594756	75	96	+	19.7156	1.18e-07	0.0399	CAGGGCACACAGTAGGGTGTCT
NFIC_HUMAN(CTF/NF-I_DNAbind).H10MO.A		chr20:25003517-25003618	14	30	-	17.9266	1.19e-07	0.0207	CCTTGGCAGGGATCCAG
BC11A_HUMAN(C2H2_ZF).H10MO.C		chr3:73022499-73022600	33	49	+	17.3571	1.21e-07	0.0294	agaggaggaactgagag
ESR2_HUMAN(nuclear-receptor_DNAbind).H10MO.A		chr1:204719978-204720079	31	48	+	18.8333	1.21e-07	0.00112	GAGGTCAGGCTGCCCCCT
ESR2_HUMAN(nuclear-receptor_DNAbind).H10MO.A		chr1:206135123-206135224	48	65	-	18.8333	1.21e-07	0.00112	GGGGGCAGGCTGACCCCA
P53_HUMAN(P53_DNAbind).H10MO.B		chr6:96604438-96604539	54	73	-	19.6515	1.21e-07	0.0291	AGGCTTGCCTAAACATGCCC
ESR2_HUMAN(nuclear-receptor_DNAbind).H10MO.A		chr2:130860138-130860239	26	43	+	18.8182	1.23e-07	0.00112	aaggtcgtggtgaccctg
ESR2_HUMAN(nuclear-receptor_DNAbind).H10MO.A		chr22:30722074-30722175	44	61	+	18.8182	1.23e-07	0.00112	AGGGTCAGTCTGTCCTGG
ESR2_HUMAN(nuclear-receptor_DNAbind).H10MO.A		chr15:62060410-62060511	60	77	-	18.8182	1.23e-07	0.00112	TGGGGCAGGGTCACCTGG
ERR1_HUMAN(nuclear-receptor_DNAbind).H10MO.D		chr2:220352235-220352336	14	27	+	17.7339	1.23e-07	0.00463	gcccaaggtcaggc
ESR1_HUMAN(nuclear-receptor_DNAbind).H10MO.S		chr10:30951346-30951447	33	50	-	18.7636	1.23e-07	0.00141	AGGTCAGTGTGACCTCCA
ESR1_HUMAN(nuclear-receptor_DNAbind).H10MO.S		chr14:23541474-23541575	24	41	+	18.7636	1.23e-07	0.00141	AGGTCACCCTGCCCCAGG
ZN148_HUMAN(C2H2_ZF).H10MO.D		chr4:22031532-22031633	24	38	-	19.3146	1.25e-07	0.0154	GGGGGCGGGGCGGGG
ESR1_HUMAN(nuclear-receptor_DNAbind).H10MO.S		chr22:23508689-23508790	52	69	+	18.7455	1.26e-07	0.00141	gggtcaggttgcccttga
ESR1_HUMAN(nuclear-receptor_DNAbind).H10MO.A		chr7:30199626-30199727	39	55	-	17.7424	1.26e-07	0.00147	CAAGGTCACACAGTCCT
ESR1_HUMAN(nuclear-receptor_DNAbind).H10MO.A		chr15:62060410-62060511	60	76	+	17.7424	1.26e-07	0.00147	CCAGGTGACCCTGCCCC
ESR1_HUMAN(nuclear-receptor_DNAbind).H10MO.S		chr2:226480373-226480474	10	27	-	18.7364	1.27e-07	0.00141	AGGTCATGGTGACCAGGA
NFIC_HUMAN(CTF/NF-I_DNAbind).H10MO.A		chr9:15401418-15401519	4	20	-	17.8716	1.28e-07	0.0207	CCTTGGCTCACTGCCCA
ESR2_HUMAN(nuclear-receptor_DNAbind).H10MO.A		chr17:39572335-39572436	22	39	-	18.7727	1.29e-07	0.00115	AGGGTCAGGCAGACCTGG
AP2C_HUMAN(??).H10MO.A		chr17:62811750-62811851	46	59	+	18.1212	1.29e-07	0.00853	GTGCCCTGGGGCAG
AP2C_HUMAN(??).H10MO.A		chr22:18330248-18330349	46	59	+	18.1212	1.29e-07	0.00853	gtgccctggggcag
ESR1_HUMAN(nuclear-receptor_DNAbind).H10MO.S		chr20:4117294-4117395	30	47	-	18.7182	1.3e-07	0.00141	AGGGCAGCCTGACCTGGT
ZN713_HUMAN(C2H2_ZF).H10MO.D		chr9:5832505-5832606	19	37	+	18.1261	1.31e-07	0.0634	CCAGAAGAAGGACAAGCAA
ESR1_HUMAN(nuclear-receptor_DNAbind).H10MO.S		chr14:62026107-62026208	53	70	-	18.7091	1.31e-07	0.00141	GAGTCAGGGTGACCCTGG
FOXB1_HUMAN(fork-head_DNAbind).H10MO.D		chr8:123716222-123716323	82	98	-	19.3012	1.31e-07	0.0369	ATAAATATTTACATAGA
NR6A1_HUMAN(nuclear-receptor_DNAbind).H10MO.B		chr22:50329807-50329908	57	69	-	19.2584	1.32e-07	0.0466	AAGGTCAAGGCCA
ESR2_HUMAN(nuclear-receptor_DNAbind).H10MO.A		chr10:89417267-89417368	51	68	+	18.7424	1.32e-07	0.00116	gaagtcaggctgacctgc
VAX2_HUMAN(homeobox_DNAbind).H10MO.D		chr6:108060100-108060201	3	18	+	17.087	1.33e-07	0.0676	CACTAATGACCCTAAC
GCR_HUMAN(nuclear-receptor_DNAbind).H10MO.A		chr14:65585244-65585345	9	23	-	18.5909	1.33e-07	0.00978	AGGACACTGTGTTCC
NDF1_HUMAN(bHLH).H10MO.C		chr3:177542031-177542132	55	66	+	16.8539	1.33e-07	0.034	GGGCAGGTGGCC
NDF1_HUMAN(bHLH).H10MO.C		chr1:227953989-227954090	66	77	+	16.8539	1.33e-07	0.034	GGGCAGGTGGCC
PPARA_HUMAN(nuclear-receptor_DNAbind).H10MO.C		chr1:202112204-202112305	83	95	+	18.2895	1.34e-07	0.0681	AGGGCAGAGGTCA
ESR1_HUMAN(nuclear-receptor_DNAbind).H10MO.A		chr19:51547761-51547862	30	46	+	17.697	1.34e-07	0.00148	CCAGGTCAGAGCGACCT
ESR1_HUMAN(nuclear-receptor_DNAbind).H10MO.A		chr1:66084588-66084689	50	66	-	17.697	1.34e-07	0.00148	CTAGGTCACCCAGTCCT
GCR_HUMAN(nuclear-receptor_DNAbind).H10MO.A		chr8:102092397-102092498	29	43	+	18.5758	1.34e-07	0.00978	aggacaggctgtcct
SP3_HUMAN(C2H2_ZF).H10MO.B		chr22:30722074-30722175	66	85	+	18.8073	1.35e-07	0.00886	GGGTGGGGGCGGGGCAGTCA
ESR1_HUMAN(nuclear-receptor_DNAbind).H10MO.S		chr10:62608535-62608636	65	82	+	18.6636	1.37e-07	0.00141	AGGTCATGCTGACCTGCT
TBX15_HUMAN(T-box_DNAbind).H10MO.D		chr16:54451961-54452062	57	75	+	19.2936	1.37e-07	0.0183	GGGGCACGGGGGGAGGGGG
USF2_HUMAN(bHLH).H10MO.A		chr3:64475141-64475242	22	40	+	19.4545	1.38e-07	0.0655	GGGTCACGTGGTCTCCTCC
MESP1_HUMAN(bHLH).H10MO.D		chr15:89182007-89182108	85	95	-	14.4634	1.38e-07	0.0367	GCAGGTGGGGA
KLF1_HUMAN(C2H2_ZF).H10MO.C		chr11:409491-409592	88	98	-	18.4771	1.38e-07	0.0401	CAGGGTGTGGC
MESP1_HUMAN(bHLH).H10MO.D		chr7:139468097-139468198	5	15	+	14.4634	1.38e-07	0.0367	GCAGGTGGGGA
ID4_HUMAN(bHLH).H10MO.D		chr22:39867701-39867802	19	29	+	13.7465	1.38e-07	0.0363	GGCAGGTGCCA
ID4_HUMAN(bHLH).H10MO.D		chr4:125039051-125039152	39	49	+	13.7465	1.38e-07	0.0363	ggcaggtgcca
SRBP1_HUMAN(bHLH).H10MO.B		chr22:19696632-19696733	9	19	+	15.945	1.38e-07	0.0715	GGTGGGGTGAG
ESR1_HUMAN(nuclear-receptor_DNAbind).H10MO.A		chr1:233813556-233813657	75	91	-	17.6667	1.4e-07	0.00148	TAAGGTCACACTGTCCT
ESR2_HUMAN(nuclear-receptor_DNAbind).H10MO.A		chr19:47881294-47881395	39	56	-	18.6818	1.41e-07	0.0012	GGGGGCAGTGTGACCCAG
AP2C_HUMAN(??).H10MO.A		chr9:135989930-135990031	50	63	-	18.0455	1.44e-07	0.00853	GTGCCCTGGGGCCC
SP1_HUMAN(C2H2_ZF).H10MO.C		chr22:30722074-30722175	59	77	+	19.0562	1.44e-07	0.0152	TGGGAAGGGGTGGGGGCGG
ESR2_HUMAN(nuclear-receptor_DNAbind).H10MO.A		chr8:117010588-117010689	36	53	-	18.6515	1.45e-07	0.0012	AGGGACATTGTGACCTGG
ESR1_HUMAN(nuclear-receptor_DNAbind).H10MO.S		chr1:136177-136278	29	46	-	18.6	1.46e-07	0.00141	AGGTCAGCGTGACCCCCT
ESR1_HUMAN(nuclear-receptor_DNAbind).H10MO.S		chr19:198300-198401	38	55	-	18.6	1.46e-07	0.00141	AGGTCAGCGTGACCCCCT
ESR1_HUMAN(nuclear-receptor_DNAbind).H10MO.S		chr3:197948015-197948116	46	63	+	18.6	1.46e-07	0.00141	AGGTCAGCGTGACCCCCT
ESR1_HUMAN(nuclear-receptor_DNAbind).H10MO.S		chr1:327081-327182	50	67	+	18.6	1.46e-07	0.00141	AGGTCAGCGTGACCCCCT
ESR1_HUMAN(nuclear-receptor_DNAbind).H10MO.S		chr5:180753684-180753785	62	79	+	18.6	1.46e-07	0.00141	AGGTCAGCGTGACCCCCT
FOXB1_HUMAN(fork-head_DNAbind).H10MO.D		chr6:151348533-151348634	80	96	+	19.1928	1.47e-07	0.0369	GTCAATATTTACAGAAC
BACH1_HUMAN(bZIP).H10MO.A		chr3:124232213-124232314	30	42	-	18.1735	1.47e-07	0.0364	TGCTGAGTCACTC
THB_HUMAN(nuclear-receptor_DNAbind).H10MO.C		chr8:120667439-120667540	36	52	-	18.5222	1.47e-07	0.0166	GAGGCAATGTCAGGTCA
AP2A_HUMAN(??).H10MO.C		chr18:45979927-45980028	29	43	-	17.7879	1.47e-07	0.0198	CTGCCCTGGGGGCAG
ESR2_HUMAN(nuclear-receptor_DNAbind).H10MO.A		chr2:112050118-112050219	22	39	-	18.6364	1.48e-07	0.0012	GGGGTCAAGGTGGCCTTG
ESR2_HUMAN(nuclear-receptor_DNAbind).H10MO.A		chr2:87957804-87957905	70	87	+	18.6364	1.48e-07	0.0012	GGGGTCAAGGTGGCCTTG
ESR1_HUMAN(nuclear-receptor_DNAbind).H10MO.S		chr7:55060976-55061077	55	72	+	18.5727	1.49e-07	0.00141	GGGTCAGCCTGCCCTAAG
SP1_HUMAN(C2H2_ZF).H10MO.C		chr1:206904061-206904162	59	77	+	19.0112	1.5e-07	0.0152	GGGGAGGGGGCTGGGTGGG
FOXJ3_HUMAN(fork-head_DNAbind).H10MO.A		chr19:51577697-51577798	53	65	-	19.2273	1.51e-07	0.0792	TTGTTTATTTTTA
ESR1_HUMAN(nuclear-receptor_DNAbind).H10MO.S		chr1:110370864-110370965	67	84	+	18.5636	1.51e-07	0.00141	GGGTCAGGCTGCCCTCCA
ESR1_HUMAN(nuclear-receptor_DNAbind).H10MO.A		chr3:197948015-197948116	44	60	+	17.6061	1.52e-07	0.00148	AGAGGTCAGCGTGACCC
ESR1_HUMAN(nuclear-receptor_DNAbind).H10MO.A		chr1:136177-136278	32	48	-	17.6061	1.52e-07	0.00148	AGAGGTCAGCGTGACCC
ESR1_HUMAN(nuclear-receptor_DNAbind).H10MO.A		chr1:327081-327182	48	64	+	17.6061	1.52e-07	0.00148	AGAGGTCAGCGTGACCC
ESR1_HUMAN(nuclear-receptor_DNAbind).H10MO.A		chr19:198300-198401	41	57	-	17.6061	1.52e-07	0.00148	AGAGGTCAGCGTGACCC
ESR1_HUMAN(nuclear-receptor_DNAbind).H10MO.A		chr5:180753684-180753785	60	76	+	17.6061	1.52e-07	0.00148	AGAGGTCAGCGTGACCC
ESR1_HUMAN(nuclear-receptor_DNAbind).H10MO.S		chr15:62060410-62060511	59	76	-	18.5545	1.52e-07	0.00141	GGGGCAGGGTCACCTGGG
AP2C_HUMAN(??).H10MO.A		chr2:11671204-11671305	28	41	-	18.0152	1.53e-07	0.00853	AGGGCCTGAGGCCA
AP2A_HUMAN(??).H10MO.C		chr5:60667467-60667568	59	73	-	17.7576	1.54e-07	0.0198	CTGCCCTGAGGCAAA
ESR2_HUMAN(nuclear-receptor_DNAbind).H10MO.A		chr19:38586234-38586335	53	70	+	18.5909	1.55e-07	0.00122	aggggcagggagacctgg
SP1_HUMAN(C2H2_ZF).H10MO.C		chr4:22031532-22031633	25	43	-	18.9663	1.56e-07	0.0152	AACCTGGGGGCGGGGCGGG
ESR1_HUMAN(nuclear-receptor_DNAbind).H10MO.S		chr12:3623634-3623735	33	50	+	18.5273	1.57e-07	0.00142	GGGTCAGGGTCACCCTGC
ESR2_HUMAN(nuclear-receptor_DNAbind).H10MO.A		chr1:179852255-179852356	11	28	-	18.5758	1.57e-07	0.00122	CGGGTCAGGGTGGCCCTT
ESR2_HUMAN(nuclear-receptor_DNAbind).H10MO.A		chr19:7698486-7698587	69	86	+	18.5758	1.57e-07	0.00122	GGGGGCAGGGCGACCTGA
TBX15_HUMAN(T-box_DNAbind).H10MO.D		chr5:154722654-154722755	75	93	-	19.1284	1.57e-07	0.0183	GGAGGAGGGAGGGAGGGAG
ANDR_HUMAN(nuclear-receptor_DNAbind).H10MO.A		chr8:124417875-124417976	24	40	+	17.4545	1.57e-07	0.0261	tgtacactctgttctgt
ESR1_HUMAN(nuclear-receptor_DNAbind).H10MO.A		chr20:49190146-49190247	66	82	-	17.5758	1.58e-07	0.00151	CCGGGTCAGCCTGACCA
SP3_HUMAN(C2H2_ZF).H10MO.B		chr1:136177-136278	51	70	+	18.6422	1.59e-07	0.00886	CCGCGTGGGAGGGGCCGGTG
SP3_HUMAN(C2H2_ZF).H10MO.B		chr19:198300-198401	60	79	+	18.6422	1.59e-07	0.00886	CCGCGTGGGAGGGGCCGGTG
SP3_HUMAN(C2H2_ZF).H10MO.B		chr3:197948015-197948116	22	41	-	18.6422	1.59e-07	0.00886	CCGCGTGGGAGGGGCCGGTG
SP3_HUMAN(C2H2_ZF).H10MO.B		chr1:327081-327182	26	45	-	18.6422	1.59e-07	0.00886	CCGCGTGGGAGGGGCCGGTG
SP3_HUMAN(C2H2_ZF).H10MO.B		chr5:180753684-180753785	38	57	-	18.6422	1.59e-07	0.00886	CCGCGTGGGAGGGGCCGGTG
AP2A_HUMAN(??).H10MO.C		chr1:167570694-167570795	58	72	-	17.7424	1.6e-07	0.0198	CTGCCCTGGGGCAAG
ERR1_HUMAN(nuclear-receptor_DNAbind).H10MO.D		chr6:169051673-169051774	43	56	-	17.4862	1.6e-07	0.00463	GGCCAGGGTCAGAG
KLF16_HUMAN(C2H2_ZF).H10MO.D		chr15:70667514-70667615	13	31	-	19.0244	1.62e-07	0.0351	AGGGGCGTGTGCGGGGAGG
ESR1_HUMAN(nuclear-receptor_DNAbind).H10MO.A		chr2:11652959-11653060	74	90	+	17.5455	1.64e-07	0.00154	TCAGGTCAAAATGACCT
SP1_HUMAN(C2H2_ZF).H10MO.C		chr16:29623012-29623113	82	100	-	18.9101	1.65e-07	0.0152	GAGAAGGGGGAGGGGGAGG
ESR2_HUMAN(nuclear-receptor_DNAbind).H10MO.A		chr21:16377788-16377889	26	43	+	18.5152	1.66e-07	0.00126	CGGGTTAGTGTGACCTTG
ERR1_HUMAN(nuclear-receptor_DNAbind).H10MO.D		chr3:10067587-10067688	88	101	+	17.4679	1.66e-07	0.00463	GTCCAAGGTCACGG
RORA_HUMAN(nuclear-receptor_DNAbind).H10MO.B		chr4:86286324-86286425	68	79	-	18.3421	1.67e-07	0.0885	ATAACTAGGTCA
ESR1_HUMAN(nuclear-receptor_DNAbind).H10MO.A		chr10:30951346-30951447	34	50	+	17.5303	1.67e-07	0.00154	GGAGGTCACACTGACCT
SMRC1_HUMAN(wHTH).H10MO.D		chr2:39869591-39869692	90	100	+	16.5152	1.68e-07	0.0755	GGCTGAGTCAC
THB_HUMAN(nuclear-receptor_DNAbind).H10MO.C		chr7:1139341-1139442	52	68	+	18.4111	1.68e-07	0.0166	GTGGCCAGGTGAGGACA
TCF7_HUMAN(HMG-box_DNAbind).H10MO.C		chr13:33917887-33917988	46	57	-	15.5644	1.69e-07	0.09	AGAACAAAGGGC
ESR2_HUMAN(nuclear-receptor_DNAbind).H10MO.A		chr16:12093473-12093574	46	63	+	18.4848	1.71e-07	0.00126	gaggtcaaggtgaccgga
FOXM1_HUMAN(fork-head_DNAbind).H10MO.D		chr16:30868323-30868424	18	30	+	15.4706	1.71e-07	0.0177	tttgtttgttttc
FOXM1_HUMAN(fork-head_DNAbind).H10MO.D		chr3:171004350-171004451	76	88	-	15.4706	1.71e-07	0.0177	TTTGTTTGTTTTC
FOXM1_HUMAN(fork-head_DNAbind).H10MO.D		chr9:101043090-101043191	77	89	-	15.4706	1.71e-07	0.0177	TTTGTTTGTTTTC
PAX1_HUMAN(homeobox_DNAbind).H10MO.D		chr12:110783181-110783282	73	89	+	19.4494	1.72e-07	0.0857	TAGTCACGGTTGATTGA
RARA_HUMAN(nuclear-receptor_DNAbind).H10MO.C		chr14:103577847-103577948	49	65	+	17.5263	1.72e-07	0.0407	AGGTCAGGAGCAGGGCA
TFDP1_HUMAN(E2F_wHTH).H10MO.D		chr22:30722074-30722175	59	80	+	18.8485	1.73e-07	0.0397	TGGGAAGGGGTGGGGGCGGGGC
ESR1_HUMAN(nuclear-receptor_DNAbind).H10MO.S		chr9:34981199-34981300	54	71	+	18.4273	1.73e-07	0.00154	ATGTCACCCTGACCTTGC
ESR2_HUMAN(nuclear-receptor_DNAbind).H10MO.A		chr2:105803607-105803708	26	43	+	18.4697	1.73e-07	0.00126	caggccagggtgaccgga
ZFX_HUMAN(C2H2_ZF).H10MO.C		chr12:133101160-133101261	62	80	-	18.7424	1.73e-07	0.0678	TGGGCCCCCAGGCCTCGCA
ESR2_HUMAN(nuclear-receptor_DNAbind).H10MO.A		chr4:71553563-71553664	51	68	-	18.4545	1.76e-07	0.00126	CAGGGCTCGGTGACCCGC
ESR2_HUMAN(nuclear-receptor_DNAbind).H10MO.A		chr9:34981199-34981300	52	69	-	18.4545	1.76e-07	0.00126	AAGGTCAGGGTGACATCC
ESR1_HUMAN(nuclear-receptor_DNAbind).H10MO.A		chr10:30951346-30951447	36	52	-	17.4848	1.77e-07	0.0016	CAAGGTCAGTGTGACCT
HNF4G_HUMAN(nuclear-receptor_DNAbind).H10MO.C		chr8:142238744-142238845	30	43	-	17.8571	1.78e-07	0.0908	CAGGCCAAAGGCCA
PO2F3_HUMAN(homeobox_DNAbind).H10MO.D		chr15:89700509-89700610	1	14	+	15.8182	1.78e-07	0.0463	tttatgcatatttg
BATF_HUMAN(bZIP).H10MO.A		chr1:16894880-16894981	64	81	-	17.6364	1.78e-07	0.0176	AGTTTCATTTTGACTCAA
ARI5B_HUMAN(ARID_DNAbind).H10MO.C		chr19:18026921-18027022	49	61	-	14.7624	1.79e-07	0.0945	GGCTGGTATTGTG
ERR1_HUMAN(nuclear-receptor_DNAbind).H10MO.D		chr8:41667-41768	16	29	+	17.4312	1.79e-07	0.00463	GCCCAGGGTCACAG
ERR1_HUMAN(nuclear-receptor_DNAbind).H10MO.D		chr3:57063779-57063880	38	51	+	17.4312	1.79e-07	0.00463	GCCCAGGGTCACAG
ERR1_HUMAN(nuclear-receptor_DNAbind).H10MO.D		chr7:149796895-149796996	35	48	-	17.4312	1.79e-07	0.00463	GCCCAGGGTCACAG
ERR1_HUMAN(nuclear-receptor_DNAbind).H10MO.D		chr5:180867463-180867564	60	73	-	17.4312	1.79e-07	0.00463	GCCCAGGGTCACAG
ERR1_HUMAN(nuclear-receptor_DNAbind).H10MO.D		chr6:171025307-171025408	60	73	-	17.4312	1.79e-07	0.00463	GCCCAGGGTCACAG
ERR1_HUMAN(nuclear-receptor_DNAbind).H10MO.D		chr17:81155062-81155163	75	88	-	17.4312	1.79e-07	0.00463	GCCCAGGGTCACAG
ZKSC1_HUMAN(C2H2_ZF).H10MO.C		chr14:81867273-81867374	58	79	-	19.1468	1.8e-07	0.0399	CCTGGGGCACAGTAAGCCCTCT
ASCL2_HUMAN(bHLH).H10MO.D		chr4:3832065-3832166	10	23	-	15.7831	1.81e-07	0.0724	GGTGGCAGGTGGGG
ESR1_HUMAN(nuclear-receptor_DNAbind).H10MO.S		chr3:33759861-33759962	56	73	+	18.3818	1.81e-07	0.00158	AGGGCACCCTGCCCTCGC
TFDP1_HUMAN(E2F_wHTH).H10MO.D		chr14:100680260-100680361	63	84	+	18.7879	1.83e-07	0.0397	AGGGCCTGAAGCGGGGCGGGAG
TBX2_HUMAN(T-box_DNAbind).H10MO.D		chr6:36723500-36723601	42	66	+	19.4054	1.84e-07	0.0418	TGCCAgctctggagtgagatgtcat
HXC12_HUMAN(homeobox_DNAbind).H10MO.D		chr2:62155891-62155992	35	46	-	15.2976	1.85e-07	0.0987	TTTTTATGACCT
MBD2_HUMAN(methyl-CpG-binding_DNAbind).H10MO.B		chr6:31797091-31797192	29	39	-	16.8158	1.86e-07	0.0946	GGGGCCGGAGG
ESR1_HUMAN(nuclear-receptor_DNAbind).H10MO.A		chr20:48693333-48693434	31	47	+	17.4394	1.88e-07	0.00167	CAAGGTCACCTTGGCCC
ESR1_HUMAN(nuclear-receptor_DNAbind).H10MO.S		chr8:98361292-98361393	45	62	+	18.3364	1.89e-07	0.00163	GGGTCATGGTGCCCTCTG
ESR2_HUMAN(nuclear-receptor_DNAbind).H10MO.A		chr8:98361292-98361393	44	61	+	18.3788	1.9e-07	0.00134	GGGGTCATGGTGCCCTCT
FOXL1_HUMAN(fork-head_DNAbind).H10MO.D		chr16:68789452-68789553	54	72	+	18.8065	1.91e-07	0.0178	TTTTTATTTATTTATCTTT
RARG_HUMAN(nuclear-receptor_DNAbind).H10MO.C		chr3:50458737-50458838	26	45	+	18.1327	1.93e-07	0.0456	GGGTGGCAGGGAAAGGTCAG
AP2C_HUMAN(??).H10MO.A		chr2:11904633-11904734	22	35	-	17.8788	1.94e-07	0.00853	AGGGCCTGGGGCCA
ESR1_HUMAN(nuclear-receptor_DNAbind).H10MO.S		chr19:7698486-7698587	70	87	+	18.3091	1.94e-07	0.00163	GGGGCAGGGCGACCTGAG
ESR1_HUMAN(nuclear-receptor_DNAbind).H10MO.A		chr14:90891088-90891189	31	47	-	17.4091	1.95e-07	0.00168	GCAGGTCACAAAGACCT
ESR1_HUMAN(nuclear-receptor_DNAbind).H10MO.A		chr8:102623228-102623329	68	84	+	17.4091	1.95e-07	0.00168	tcaggtcacaatgctcc
AP2A_HUMAN(??).H10MO.C		chr10:132897406-132897507	76	90	-	17.6212	1.98e-07	0.0198	GTGCCCTGGGGCCTT
TFCP2_HUMAN(??).H10MO.D		chr3:37987032-37987133	45	60	+	17.1531	1.98e-07	0.0413	GCCTGGTCTGGCCTGA
ESR1_HUMAN(nuclear-receptor_DNAbind).H10MO.S		chr13:29833325-29833426	31	48	+	18.2909	1.98e-07	0.00163	CGGTCACCCTGCCCTGTG
ESR1_HUMAN(nuclear-receptor_DNAbind).H10MO.S		chr4:141556982-141557083	43	60	+	18.2818	2e-07	0.00163	AGGTCAGAGTGGCCTGCT
THAP1_HUMAN(THAP_ZF).H10MO.D		chr16:70148588-70148689	36	57	+	18.4859	2e-07	0.0826	GGCGGCCGGGGTGACCTCGGGC
FOXD2_HUMAN(fork-head_DNAbind).H10MO.D		chr4:184332704-184332805	64	82	+	19.3651	2e-07	0.0445	CTTGTAAATATTAATTTAA
ESR2_HUMAN(nuclear-receptor_DNAbind).H10MO.A		chr3:31989593-31989694	52	69	+	18.3182	2.02e-07	0.00141	aagggctgggtgccctga
AP2C_HUMAN(??).H10MO.A		chr6:43774228-43774329	10	23	-	17.8485	2.02e-07	0.00853	GTGCCCTGAGGCTG
ESR1_HUMAN(nuclear-receptor_DNAbind).H10MO.S		chr14:75389217-75389318	33	50	+	18.2636	2.03e-07	0.00163	AGGGCAGGGTGACCCAGC
ENOA_HUMAN(??).H10MO.A		chr17:36889958-36890059	15	27	-	15.7889	2.04e-07	0.0521	CAGCACGTGGGCC
ENOA_HUMAN(??).H10MO.A		chr21:40279105-40279206	25	37	-	15.7889	2.04e-07	0.0521	CAGCACGTGGGCC
RUNX1_HUMAN(P53_DNAbind).H10MO.A		chr12:87821633-87821734	30	40	-	15.7576	2.05e-07	0.109	CCTGTGGTTTG
JUNB_HUMAN(bZIP).H10MO.C		chrX:41241151-41241252	27	37	-	17.0455	2.05e-07	0.0546	GGATGAGTCAC
JUNB_HUMAN(bZIP).H10MO.C		chr3:194561880-194561981	31	41	-	17.0455	2.05e-07	0.0546	GGATGAGTCAC
ESR2_HUMAN(nuclear-receptor_DNAbind).H10MO.A		chr7:55060976-55061077	53	70	-	18.303	2.05e-07	0.00141	TAGGGCAGGCTGACCCCA
TEAD1_HUMAN(TEA_DNAbind).H10MO.D		chr4:15150691-15150792	85	98	+	16.2935	2.06e-07	0.0538	CACATTCCTGAGGT
ESR2_HUMAN(nuclear-receptor_DNAbind).H10MO.A		chr7:47581794-47581895	25	42	+	18.2879	2.08e-07	0.00141	ggggtcaaggtgaccatg
ZN589_HUMAN(C2H2_ZF).H10MO.D		chr1:9883252-9883353	37	52	+	15.8911	2.08e-07	0.105	CCCAGGGGTGCAGCCC
ESR1_HUMAN(nuclear-receptor_DNAbind).H10MO.S		chr2:201619962-201620063	22	39	-	18.2182	2.13e-07	0.00165	GAGTCACCGTGCCCTGCC
ESR1_HUMAN(nuclear-receptor_DNAbind).H10MO.S		chr4:143329445-143329546	27	44	-	18.2182	2.13e-07	0.00165	AGGTCATCCTGGCCTCGG
ESR1_HUMAN(nuclear-receptor_DNAbind).H10MO.A		chr2:173138975-173139076	27	43	-	17.3333	2.14e-07	0.00178	GAAGGTCAGCCTGACCT
SMAD1_HUMAN(MH1_DNAbind).H10MO.D		chr11:2347052-2347153	76	87	-	17.2793	2.14e-07	0.0549	TCCCTGTCTGCC
ESR1_HUMAN(nuclear-receptor_DNAbind).H10MO.S		chr3:58453053-58453154	13	30	+	18.2	2.17e-07	0.00166	AGGTCACACTCACCTGCG
FOXO1_HUMAN(fork-head_DNAbind).H10MO.C		chr2:119079436-119079537	6	21	+	16.3855	2.18e-07	0.0277	ATCTTGTTTACTTTGT
FOXL1_HUMAN(fork-head_DNAbind).H10MO.D		chr18:9717787-9717888	13	31	+	18.5	2.18e-07	0.0178	TGTGTGTTTGTTTGTTTTT
ESR1_HUMAN(nuclear-receptor_DNAbind).H10MO.A		chr21:16377788-16377889	27	43	-	17.3182	2.18e-07	0.00178	CAAGGTCACACTAACCC
ESR1_HUMAN(nuclear-receptor_DNAbind).H10MO.A		chr10:62608535-62608636	63	79	+	17.3182	2.18e-07	0.00178	CTAGGTCATGCTGACCT
NFIC_HUMAN(CTF/NF-I_DNAbind).H10MO.A		chr16:83334132-83334233	45	61	+	17.5229	2.2e-07	0.0266	gcttggcaccatgccag
ESR2_HUMAN(nuclear-receptor_DNAbind).H10MO.A		chr13:28074961-28075062	34	51	+	18.2273	2.2e-07	0.00145	AAGGTCAAGATGACCTGT
ESR2_HUMAN(nuclear-receptor_DNAbind).H10MO.A		chr2:227046510-227046611	36	53	+	18.2273	2.2e-07	0.00145	aaggtcaagatgacctgt
FOXA3_HUMAN(fork-head_DNAbind).H10MO.C		chr14:20788432-20788533	58	70	-	15.7327	2.21e-07	0.0434	ATGTTTGCTTTCT
OTX2_HUMAN(homeobox_DNAbind).H10MO.C		chr3:129254268-129254369	45	59	-	16.06	2.22e-07	0.114	GTGCTGGGATTAGAG
AP2C_HUMAN(??).H10MO.A		chr18:45979927-45980028	30	43	-	17.803	2.22e-07	0.00853	CTGCCCTGGGGGCA
ESR2_HUMAN(nuclear-receptor_DNAbind).H10MO.A		chr16:2047857-2047958	74	91	+	18.2121	2.24e-07	0.00146	CAGGCCACTGTGACCTCT
MAZ_HUMAN(C2H2_ZF).H10MO.A		chr15:89182007-89182108	5	26	+	18.6364	2.25e-07	0.0133	GGGAGGGCCGGGGCAAAGGAGG
MAFF_HUMAN(bZIP).H10MO.A		chr10:111770288-111770389	60	81	-	19.1212	2.26e-07	0.107	ATATTTGCTGAGTCTTCACATG
ESR1_HUMAN(nuclear-receptor_DNAbind).H10MO.S		chr2:131248717-131248818	5	22	-	18.1545	2.27e-07	0.0017	GGGTCACCATGACCTTTC
ANDR_HUMAN(nuclear-receptor_DNAbind).H10MO.A		chr6:17478902-17479003	35	51	-	17.202	2.27e-07	0.0264	AGGACAGAGTGTTCCTA
ESR2_HUMAN(nuclear-receptor_DNAbind).H10MO.A		chr2:199833079-199833180	49	66	-	18.197	2.27e-07	0.00146	AGGGACAGGGTGCCCCGA
MAFA_HUMAN(bZIP).H10MO.D		chr8:143690700-143690801	21	41	+	18.0787	2.29e-07	0.106	CAGCTGACCCCGCAGCTTGGC
SMAD4_HUMAN(MH1_DNAbind).H10MO.C		chr17:44229968-44230069	39	51	-	17.1101	2.29e-07	0.0471	CAGTCTGACACCT
ESR2_HUMAN(nuclear-receptor_DNAbind).H10MO.A		chr16:15581782-15581883	51	68	+	18.1818	2.3e-07	0.00146	caggtctttgtgacctgt
ESR1_HUMAN(nuclear-receptor_DNAbind).H10MO.A		chr17:38690899-38691000	36	52	+	17.2727	2.31e-07	0.00182	CCAGGTCAGAGTGGTCT
ESR1_HUMAN(nuclear-receptor_DNAbind).H10MO.A		chr16:2047857-2047958	75	91	-	17.2727	2.31e-07	0.00182	AGAGGTCACAGTGGCCT
RARA_HUMAN(nuclear-receptor_DNAbind).H10MO.C		chr6:106584056-106584157	2	18	+	17.2763	2.32e-07	0.0407	AGGGCACAGAGAGGTCA
BCL6_HUMAN(C2H2_ZF).H10MO.C		chr22:50329807-50329908	68	83	-	16.1556	2.34e-07	0.119	AAGGGCTTTCCAAGAA
TBX3_HUMAN(T-box_DNAbind).H10MO.D		chr2:70609278-70609379	25	48	-	19.0917	2.35e-07	0.0782	AGGTAGAGACCCAGGTGTGGGAAA
FOXD2_HUMAN(fork-head_DNAbind).H10MO.D		chr16:80611022-80611123	70	88	+	19.1746	2.36e-07	0.0445	tgaataaatattagcttta
SP2_HUMAN(C2H2_ZF).H10MO.C		chr19:5994876-5994977	41	62	-	18.6341	2.36e-07	0.0268	GGCAGCGAGGCGGGCCCAGACG
SP4_HUMAN(C2H2_ZF).H10MO.D		chr1:206904061-206904162	58	79	+	18.626	2.37e-07	0.0187	TGGGGAGGGGGCTGGGTGGGGC
FLI1_HUMAN(ETS_DNAbind).H10MO.A		chr22:38539508-38539609	32	44	+	17.197	2.37e-07	0.12	GCAGGAAGTGGGC
ESR1_HUMAN(nuclear-receptor_DNAbind).H10MO.S		chr10:62608535-62608636	62	79	-	18.1	2.39e-07	0.00177	AGGTCAGCATGACCTAGA
SPIC_HUMAN(ETS_DNAbind).H10MO.D		chr16:54451961-54452062	65	77	+	13.2143	2.4e-07	0.0421	GGGGGAGGGGGAG
SPIC_HUMAN(ETS_DNAbind).H10MO.D		chr16:29623012-29623113	83	95	-	13.2143	2.4e-07	0.0421	GGGGGAGGGGGAG
TFCP2_HUMAN(??).H10MO.D		chr3:66467894-66467995	79	94	+	17.0204	2.43e-07	0.0413	GCATGACCTGACCAGA
ESR2_HUMAN(nuclear-receptor_DNAbind).H10MO.A		chr10:80159933-80160034	34	51	-	18.1212	2.44e-07	0.00153	CATGTCAGTCTGACCCTG
SP1_HUMAN(C2H2_ZF).H10MO.C		chr6:106584056-106584157	65	83	-	18.4719	2.44e-07	0.0175	GGGGAGGGGGAGGAGAGGA
ESR1_HUMAN(nuclear-receptor_DNAbind).H10MO.A		chr1:204719978-204720079	30	46	+	17.2273	2.44e-07	0.0019	AGAGGTCAGGCTGCCCC
ESR1_HUMAN(nuclear-receptor_DNAbind).H10MO.S		chr8:56861162-56861263	28	45	+	18.0727	2.45e-07	0.00177	ATGTCACTGTGACCTGCC
ESR1_HUMAN(nuclear-receptor_DNAbind).H10MO.S		chr19:51547761-51547862	32	49	+	18.0636	2.47e-07	0.00177	AGGTCAGAGCGACCTGCA
AP2C_HUMAN(??).H10MO.A		chr9:134469758-134469859	17	30	+	17.7273	2.48e-07	0.00853	gaggcctgaggcca
ESR1_HUMAN(nuclear-receptor_DNAbind).H10MO.A		chr12:51610910-51611011	30	46	+	17.2121	2.49e-07	0.0019	ACAGGTCACCCTGGCCG
TGIF2_HUMAN(homeobox_DNAbind).H10MO.D		chr3:73518701-73518802	80	90	-	17.3028	2.49e-07	0.133	ATGACAGCTGT
HME2_HUMAN(homeobox_DNAbind).H10MO.D		chr12:63912079-63912180	80	90	+	10.8472	2.49e-07	0.132	ggtaattaggg
ZN148_HUMAN(C2H2_ZF).H10MO.D		chr9:95431452-95431553	3	17	-	18.5955	2.5e-07	0.0215	GGAACGGGGGAGGGG
HXC10_HUMAN(homeobox_DNAbind).H10MO.D		chr7:43628667-43628768	82	100	-	15.2083	2.5e-07	0.0541	TAAATAAAAGTTTTATGGC
TFCP2_HUMAN(??).H10MO.D		chr1:206713845-206713946	22	37	-	17	2.5e-07	0.0413	GCCTGATCTGGCCAGC
AP2C_HUMAN(??).H10MO.A		chr7:74384303-74384404	5	18	+	17.7121	2.51e-07	0.00853	GTGCCCTGGGGCTG
AP2C_HUMAN(??).H10MO.A		chr7:72574535-72574636	12	25	+	17.7121	2.51e-07	0.00853	GTGCCCTGGGGCTG
AP2C_HUMAN(??).H10MO.A		chr7:74862069-74862170	62	75	-	17.7121	2.51e-07	0.00853	GTGCCCTGGGGCTG
MESP1_HUMAN(bHLH).H10MO.D		chr5:176854598-176854699	87	97	-	14.4268	2.52e-07	0.0446	GCAGGTGGGGG
KLF1_HUMAN(C2H2_ZF).H10MO.C		chr4:7219298-7219399	41	51	+	18.3028	2.52e-07	0.0401	CAGGGTGGGGC
KLF1_HUMAN(C2H2_ZF).H10MO.C		chr19:12660137-12660238	58	68	-	18.3028	2.52e-07	0.0401	CAGGGTGGGGC
HXB3_HUMAN(homeobox_DNAbind).H10MO.D		chr5:57422976-57423077	73	86	-	15.5091	2.52e-07	0.132	TTAATTAGTATTTA
NR1I3_HUMAN(nuclear-receptor_DNAbind).H10MO.C		chr2:1604437-1604538	16	33	-	18.4333	2.53e-07	0.0619	GAGGTCACGGCAGGTCAG
SP2_HUMAN(C2H2_ZF).H10MO.C		chr22:30722074-30722175	59	80	+	18.5366	2.55e-07	0.0268	TGGGAAGGGGTGGGGGCGGGGC
PRDM4_HUMAN(C2H2_ZF).H10MO.D		chr16:57314205-57314306	47	62	+	18.4605	2.55e-07	0.0835	ttggggaggcttgaaa
ESR2_HUMAN(nuclear-receptor_DNAbind).H10MO.A		chr2:110089273-110089374	53	70	-	18.0758	2.55e-07	0.00157	CAGGGCTGTCTGCCCTGG
ESR1_HUMAN(nuclear-receptor_DNAbind).H10MO.S		chr1:179852255-179852356	10	27	-	18.0273	2.56e-07	0.00181	GGGTCAGGGTGGCCCTTG
ESR1_HUMAN(nuclear-receptor_DNAbind).H10MO.A		chr20:46786901-46787002	24	40	+	17.1818	2.57e-07	0.00194	CCAGGTCACCCAGTTCT
PRGR_HUMAN(nuclear-receptor_DNAbind).H10MO.C		chr12:110668718-110668819	71	83	-	16.3535	2.58e-07	0.0625	GGAACATTCTGTA
KLF15_HUMAN(C2H2_ZF).H10MO.D		chr21:44799868-44799969	60	76	-	18.4636	2.6e-07	0.038	GCCTGCCGGGTGGGGCC
ESR1_HUMAN(nuclear-receptor_DNAbind).H10MO.S		chr13:20340740-20340841	17	34	-	18.0091	2.6e-07	0.00182	AGGTCACTATGCCCTCAG
ZN148_HUMAN(C2H2_ZF).H10MO.D		chr1:24924378-24924479	78	92	+	18.5506	2.61e-07	0.0215	ttggtgggggtgggg
NF2L2_HUMAN(bZIP).H10MO.D		chr14:26750981-26751082	14	25	+	16.792	2.61e-07	0.0458	AGTGACTCAGCA
NF2L2_HUMAN(bZIP).H10MO.D		chr3:124232213-124232314	31	42	+	16.792	2.61e-07	0.0458	AGTGACTCAGCA
ESR2_HUMAN(nuclear-receptor_DNAbind).H10MO.A		chr12:3623634-3623735	37	54	-	18.0455	2.62e-07	0.0016	GGAGGCAGGGTGACCCTG
EGR4_HUMAN(C2H2_ZF).H10MO.D		chr19:7698486-7698587	69	79	+	18.7131	2.63e-07	0.0576	GGGGGCAGGGC
SP1_HUMAN(C2H2_ZF).H10MO.C		chr4:22031532-22031633	20	38	-	18.3708	2.67e-07	0.0175	GGGGGCGGGGCGGGGAACC
ESR1_HUMAN(nuclear-receptor_DNAbind).H10MO.S		chr2:55132214-55132315	69	86	-	17.9818	2.67e-07	0.00183	AAGTCACAGTGCCCTGCC
SP3_HUMAN(C2H2_ZF).H10MO.B		chr8:22960725-22960826	12	31	+	18.0917	2.68e-07	0.0133	GGCGCCGGGAGGGGGCAGGG
EVX2_HUMAN(homeobox_DNAbind).H10MO.A		chr1:116472490-116472591	7	18	-	15.3433	2.68e-07	0.0716	TTTTATGGCCTT
KAISO_HUMAN(C2H2_ZF).H10MO.S		chr9:103791546-103791647	24	35	-	15.931	2.68e-07	0.14	CTCGCAGGAGGC
ESR2_HUMAN(nuclear-receptor_DNAbind).H10MO.A		chr7:83570853-83570954	33	50	-	18.0152	2.7e-07	0.00162	CAGGTCAGTCTGACACTG
ZBT7A_HUMAN(C2H2_ZF).H10MO.D		chr19:4058022-4058123	28	44	-	15.9888	2.7e-07	0.128	GGCACTGGGTCCCCGTG
AP2C_HUMAN(??).H10MO.A		chr5:172115938-172116039	18	31	+	17.6818	2.71e-07	0.00853	GTGGCCTGGGGGAA
ERR1_HUMAN(nuclear-receptor_DNAbind).H10MO.D		chr11:15280256-15280357	25	38	-	17.1193	2.71e-07	0.00634	GCCCCAGGTCAGAG
TGIF1_HUMAN(homeobox_DNAbind).H10MO.D		chr11:9890271-9890372	32	47	-	16.34	2.72e-07	0.081	TGTCAGATGTCACCAC
AP2C_HUMAN(??).H10MO.A		chr10:132897406-132897507	77	90	-	17.6667	2.73e-07	0.00853	GTGCCCTGGGGCCT
ESR1_HUMAN(nuclear-receptor_DNAbind).H10MO.S		chr14:24901930-24902031	61	78	-	17.9545	2.74e-07	0.00183	ATGTCACGGTGACCACGG
SMAD4_HUMAN(MH1_DNAbind).H10MO.C		chr10:5152004-5152105	53	65	-	17.0183	2.75e-07	0.0471	CTGTCTGTCACCC
SMAD4_HUMAN(MH1_DNAbind).H10MO.C		chr9:80302980-80303081	76	88	+	17.0183	2.75e-07	0.0471	ctgtctgtcaccc
RARA_HUMAN(nuclear-receptor_DNAbind).H10MO.C		chr19:40763137-40763238	28	44	+	17.1316	2.75e-07	0.0407	GGGTGATCCACAGGTCA
NR2C2_HUMAN(nuclear-receptor_DNAbind).H10MO.A		chr9:92285146-92285247	10	22	-	16.736	2.75e-07	0.0468	GGGGCAAAGGGCA
NR2C2_HUMAN(nuclear-receptor_DNAbind).H10MO.A		chr1:30776112-30776213	29	41	+	16.736	2.75e-07	0.0468	GGGGCAAAGGGCA
TLX1_HUMAN(homeobox_DNAbind).H10MO.S		chr3:64475141-64475242	64	74	+	13.3736	2.76e-07	0.116	CGGCAAGGAGC
GLI3_HUMAN(C2H2_ZF).H10MO.B		chr17:28618353-28618454	85	95	+	18.0714	2.76e-07	0.147	GTGGGTGGTCC
ESR1_HUMAN(nuclear-receptor_DNAbind).H10MO.S		chrX:54490066-54490167	36	53	+	17.9455	2.77e-07	0.00183	aggtcacactgaccttct
ESR1_HUMAN(nuclear-receptor_DNAbind).H10MO.S		chr1:30776112-30776213	33	50	-	17.9364	2.79e-07	0.00183	AGGTCACCATGCCCTTTG
PPARD_HUMAN(nuclear-receptor_DNAbind).H10MO.D		chr6:53708731-53708832	28	41	+	17.4141	2.79e-07	0.085	TAGGGTACAGGTCA
ESR1_HUMAN(nuclear-receptor_DNAbind).H10MO.S		chr17:58876268-58876369	69	86	+	17.9273	2.81e-07	0.00183	gggtgagggtgacctcag
ESR2_HUMAN(nuclear-receptor_DNAbind).H10MO.A		chr17:47965111-47965212	36	53	+	17.9697	2.82e-07	0.00167	GGGGTCActgtgccctcc
MNT_HUMAN(bHLH).H10MO.D		chr16:29623012-29623113	83	98	-	14.4861	2.82e-07	0.0478	GAAGGGGGAGGGGGAG
PURA_HUMAN(PPUR_DNAbind).H10MO.D		chr19:33592133-33592234	57	73	+	17.2079	2.82e-07	0.0417	GGGCGGTGTGGGCCGGG
ASCL2_HUMAN(bHLH).H10MO.D		chr10:80972807-80972908	61	74	-	15.5542	2.83e-07	0.0724	GTGAGTGGCTGGGG
ZSCA4_HUMAN(C2H2_ZF).H10MO.D		chr4:114880460-114880561	36	47	-	19.8361	2.83e-07	0.15	AGTGTGTGCATT
ERR1_HUMAN(nuclear-receptor_DNAbind).H10MO.D		chr1:229359298-229359399	8	21	+	17.0826	2.84e-07	0.00634	gtccaaggtcacac
ERR1_HUMAN(nuclear-receptor_DNAbind).H10MO.D		chr9:92826637-92826738	50	63	-	17.0826	2.84e-07	0.00634	GGTCAAGGGCACAG
BATF3_HUMAN(bZIP).H10MO.D		chr8:29016310-29016411	77	88	+	13.4268	2.87e-07	0.153	CTTTGTTTACGT
WT1_HUMAN(C2H2_ZF).H10MO.D		chr1:24924378-24924479	81	93	+	17.8539	2.87e-07	0.0746	gtgggggtggggg
ZN350_HUMAN(C2H2_ZF).H10MO.C		chr3:133180280-133180381	58	81	-	18.65	2.88e-07	0.0515	AGGTGGGGCTGTGTTTTGTTGCCC
HEN1_HUMAN(bHLH).H10MO.C		chr8:38371545-38371646	40	59	+	18.4878	2.89e-07	0.0671	GGGGCAGCAGCTGGGCTCCT
VDR_HUMAN(nuclear-receptor_DNAbind).H10MO.B		chr8:99272702-99272803	1	16	+	17.064	2.89e-07	0.00227	ggggtcagggagttcc
VDR_HUMAN(nuclear-receptor_DNAbind).H10MO.B		chr12:90930589-90930690	2	17	+	17.064	2.89e-07	0.00227	ggggtcagggagttcc
VDR_HUMAN(nuclear-receptor_DNAbind).H10MO.B		chr4:190058442-190058543	2	17	+	17.064	2.89e-07	0.00227	ggggtcagggagttcc
VDR_HUMAN(nuclear-receptor_DNAbind).H10MO.B		chr18:535905-536006	5	20	+	17.064	2.89e-07	0.00227	ggggtcagggagttcc
VDR_HUMAN(nuclear-receptor_DNAbind).H10MO.B		chr2:178838005-178838106	6	21	+	17.064	2.89e-07	0.00227	ggggtcagggagttcc
VDR_HUMAN(nuclear-receptor_DNAbind).H10MO.B		chrX:28225087-28225188	7	22	+	17.064	2.89e-07	0.00227	ggggtcagggagttcc
VDR_HUMAN(nuclear-receptor_DNAbind).H10MO.B		chr11:95169581-95169682	8	23	+	17.064	2.89e-07	0.00227	ggggtcagggagttcc
VDR_HUMAN(nuclear-receptor_DNAbind).H10MO.B		chr5:74938260-74938361	9	24	+	17.064	2.89e-07	0.00227	ggggtcagggagttcc
VDR_HUMAN(nuclear-receptor_DNAbind).H10MO.B		chr14:71014209-71014310	9	24	+	17.064	2.89e-07	0.00227	ggggtcagggagttcc
VDR_HUMAN(nuclear-receptor_DNAbind).H10MO.B		chrX:72326181-72326282	11	26	+	17.064	2.89e-07	0.00227	ggggtcagggagttcc
VDR_HUMAN(nuclear-receptor_DNAbind).H10MO.B		chr3:108918917-108919018	12	27	+	17.064	2.89e-07	0.00227	ggggtcagggagttcc
VDR_HUMAN(nuclear-receptor_DNAbind).H10MO.B		chr5:102007128-102007229	14	29	+	17.064	2.89e-07	0.00227	ggggtcagggagttcc
VDR_HUMAN(nuclear-receptor_DNAbind).H10MO.B		chr8:26253323-26253424	14	29	+	17.064	2.89e-07	0.00227	ggggtcagggagttcc
VDR_HUMAN(nuclear-receptor_DNAbind).H10MO.B		chr10:5152004-5152105	18	33	+	17.064	2.89e-07	0.00227	ggggtcagggagttcc
VDR_HUMAN(nuclear-receptor_DNAbind).H10MO.B		chr2:4781511-4781612	18	33	+	17.064	2.89e-07	0.00227	ggggtcagggagttcc
VDR_HUMAN(nuclear-receptor_DNAbind).H10MO.B		chr4:21161204-21161305	19	34	+	17.064	2.89e-07	0.00227	ggggtcagggagttcc
VDR_HUMAN(nuclear-receptor_DNAbind).H10MO.B		chr22:29059462-29059563	20	35	+	17.064	2.89e-07	0.00227	ggggtcagggagttcc
VDR_HUMAN(nuclear-receptor_DNAbind).H10MO.B		chrX:11725548-11725649	30	45	+	17.064	2.89e-07	0.00227	ggggtcagggagttcc
VDR_HUMAN(nuclear-receptor_DNAbind).H10MO.B		chrX:86224804-86224905	34	49	+	17.064	2.89e-07	0.00227	ggggtcagggagttcc
VDR_HUMAN(nuclear-receptor_DNAbind).H10MO.B		chr16:83671045-83671146	35	50	+	17.064	2.89e-07	0.00227	ggggtcagggagttcc
VDR_HUMAN(nuclear-receptor_DNAbind).H10MO.B		chr11:24349670-24349771	36	51	+	17.064	2.89e-07	0.00227	ggggtcagggagttcc
VDR_HUMAN(nuclear-receptor_DNAbind).H10MO.B		chr12:109434921-109435022	42	57	+	17.064	2.89e-07	0.00227	ggggtcagggagttcc
VDR_HUMAN(nuclear-receptor_DNAbind).H10MO.B		chr3:153224359-153224460	44	59	+	17.064	2.89e-07	0.00227	ggggtcagggagttcc
VDR_HUMAN(nuclear-receptor_DNAbind).H10MO.B		chr2:198593850-198593951	46	61	+	17.064	2.89e-07	0.00227	ggggtcagggagttcc
VDR_HUMAN(nuclear-receptor_DNAbind).H10MO.B		chr3:4004917-4005018	52	67	+	17.064	2.89e-07	0.00227	ggggtcagggagttcc
VDR_HUMAN(nuclear-receptor_DNAbind).H10MO.B		chrX:105712673-105712774	52	67	+	17.064	2.89e-07	0.00227	ggggtcagggagttcc
VDR_HUMAN(nuclear-receptor_DNAbind).H10MO.B		chr5:145989200-145989301	53	68	+	17.064	2.89e-07	0.00227	ggggtcagggagttcc
VDR_HUMAN(nuclear-receptor_DNAbind).H10MO.B		chr4:107497988-107498089	17	32	-	17.064	2.89e-07	0.00227	GGGGTCAGGGAGTTCC
VDR_HUMAN(nuclear-receptor_DNAbind).H10MO.B		chr7:62614993-62615094	19	34	-	17.064	2.89e-07	0.00227	GGGGTCAGGGAGTTCC
VDR_HUMAN(nuclear-receptor_DNAbind).H10MO.B		chr4:94565228-94565329	37	52	-	17.064	2.89e-07	0.00227	GGGGTCAGGGAGTTCC
VDR_HUMAN(nuclear-receptor_DNAbind).H10MO.B		chr7:25087243-25087344	42	57	-	17.064	2.89e-07	0.00227	GGGGTCAGGGAGTTCC
VDR_HUMAN(nuclear-receptor_DNAbind).H10MO.B		chr7:49725629-49725730	44	59	-	17.064	2.89e-07	0.00227	GGGGTCAGGGAGTTCC
VDR_HUMAN(nuclear-receptor_DNAbind).H10MO.B		chrX:49789845-49789946	44	59	-	17.064	2.89e-07	0.00227	GGGGTCAGGGAGTTCC
VDR_HUMAN(nuclear-receptor_DNAbind).H10MO.B		chr7:91538752-91538853	46	61	-	17.064	2.89e-07	0.00227	GGGGTCAGGGAGTTCC
VDR_HUMAN(nuclear-receptor_DNAbind).H10MO.B		chr16:73864058-73864159	47	62	-	17.064	2.89e-07	0.00227	GGGGTCAGGGAGTTCC
VDR_HUMAN(nuclear-receptor_DNAbind).H10MO.B		chr6:133347613-133347714	48	63	-	17.064	2.89e-07	0.00227	GGGGTCAGGGAGTTCC
VDR_HUMAN(nuclear-receptor_DNAbind).H10MO.B		chr9:116205594-116205695	52	67	-	17.064	2.89e-07	0.00227	GGGGTCAGGGAGTTCC
VDR_HUMAN(nuclear-receptor_DNAbind).H10MO.B		chr5:166399545-166399646	53	68	-	17.064	2.89e-07	0.00227	GGGGTCAGGGAGTTCC
VDR_HUMAN(nuclear-receptor_DNAbind).H10MO.B		chr11:7685126-7685227	54	69	-	17.064	2.89e-07	0.00227	GGGGTCAGGGAGTTCC
VDR_HUMAN(nuclear-receptor_DNAbind).H10MO.B		chr6:2423758-2423859	54	69	-	17.064	2.89e-07	0.00227	GGGGTCAGGGAGTTCC
VDR_HUMAN(nuclear-receptor_DNAbind).H10MO.B		chr2:194082894-194082995	55	70	-	17.064	2.89e-07	0.00227	GGGGTCAGGGAGTTCC
VDR_HUMAN(nuclear-receptor_DNAbind).H10MO.B		chr16:33760799-33760900	56	71	-	17.064	2.89e-07	0.00227	GGGGTCAGGGAGTTCC
VDR_HUMAN(nuclear-receptor_DNAbind).H10MO.B		chr10:111577923-111578024	67	82	-	17.064	2.89e-07	0.00227	GGGGTCAGGGAGTTCC
VDR_HUMAN(nuclear-receptor_DNAbind).H10MO.B		chr16:21059732-21059833	67	82	-	17.064	2.89e-07	0.00227	GGGGTCAGGGAGTTCC
VDR_HUMAN(nuclear-receptor_DNAbind).H10MO.B		chrX:103287173-103287274	68	83	-	17.064	2.89e-07	0.00227	GGGGTCAGGGAGTTCC
VDR_HUMAN(nuclear-receptor_DNAbind).H10MO.B		chrY:5479946-5480047	69	84	-	17.064	2.89e-07	0.00227	GGGGTCAGGGAGTTCC
VDR_HUMAN(nuclear-receptor_DNAbind).H10MO.B		chr6:109572160-109572261	69	84	-	17.064	2.89e-07	0.00227	GGGGTCAGGGAGTTCC
VDR_HUMAN(nuclear-receptor_DNAbind).H10MO.B		chr7:141626219-141626320	69	84	-	17.064	2.89e-07	0.00227	GGGGTCAGGGAGTTCC
VDR_HUMAN(nuclear-receptor_DNAbind).H10MO.B		chr13:51654689-51654790	70	85	-	17.064	2.89e-07	0.00227	GGGGTCAGGGAGTTCC
VDR_HUMAN(nuclear-receptor_DNAbind).H10MO.B		chr4:88274003-88274104	71	86	-	17.064	2.89e-07	0.00227	GGGGTCAGGGAGTTCC
VDR_HUMAN(nuclear-receptor_DNAbind).H10MO.B		chr18:12208160-12208261	73	88	-	17.064	2.89e-07	0.00227	GGGGTCAGGGAGTTCC
VDR_HUMAN(nuclear-receptor_DNAbind).H10MO.B		chrX:11959135-11959236	74	89	-	17.064	2.89e-07	0.00227	GGGGTCAGGGAGTTCC
VDR_HUMAN(nuclear-receptor_DNAbind).H10MO.B		chr11:78394550-78394651	74	89	-	17.064	2.89e-07	0.00227	GGGGTCAGGGAGTTCC
VDR_HUMAN(nuclear-receptor_DNAbind).H10MO.B		chr4:63598388-63598489	75	90	-	17.064	2.89e-07	0.00227	GGGGTCAGGGAGTTCC
VDR_HUMAN(nuclear-receptor_DNAbind).H10MO.B		chrY:4822682-4822783	75	90	-	17.064	2.89e-07	0.00227	GGGGTCAGGGAGTTCC
VDR_HUMAN(nuclear-receptor_DNAbind).H10MO.B		chr1:87150492-87150593	78	93	-	17.064	2.89e-07	0.00227	GGGGTCAGGGAGTTCC
VDR_HUMAN(nuclear-receptor_DNAbind).H10MO.B		chr12:70172916-70173017	80	95	-	17.064	2.89e-07	0.00227	GGGGTCAGGGAGTTCC
VDR_HUMAN(nuclear-receptor_DNAbind).H10MO.B		chr1:174565213-174565314	81	96	-	17.064	2.89e-07	0.00227	GGGGTCAGGGAGTTCC
VDR_HUMAN(nuclear-receptor_DNAbind).H10MO.B		chr20:12787388-12787489	82	97	-	17.064	2.89e-07	0.00227	GGGGTCAGGGAGTTCC
VDR_HUMAN(nuclear-receptor_DNAbind).H10MO.B		chr6:94913471-94913572	82	97	-	17.064	2.89e-07	0.00227	GGGGTCAGGGAGTTCC
VDR_HUMAN(nuclear-receptor_DNAbind).H10MO.B		chr2:113267109-113267210	84	99	-	17.064	2.89e-07	0.00227	GGGGTCAGGGAGTTCC
VDR_HUMAN(nuclear-receptor_DNAbind).H10MO.B		chr9:96881539-96881640	84	99	-	17.064	2.89e-07	0.00227	GGGGTCAGGGAGTTCC
VDR_HUMAN(nuclear-receptor_DNAbind).H10MO.B		chr6:94581191-94581292	85	100	-	17.064	2.89e-07	0.00227	GGGGTCAGGGAGTTCC
ESR1_HUMAN(nuclear-receptor_DNAbind).H10MO.S		chr9:33199968-33200069	23	40	+	17.8909	2.91e-07	0.00183	aggtcaccctgacccagt
ESR1_HUMAN(nuclear-receptor_DNAbind).H10MO.S		chr17:79394659-79394760	28	45	+	17.8909	2.91e-07	0.00183	GGGCCAGGGTGCCCTGAC
ESR1_HUMAN(nuclear-receptor_DNAbind).H10MO.A		chr10:44092316-44092417	60	76	+	17.0758	2.91e-07	0.00211	ctaggtcaccacgacct
ESR1_HUMAN(nuclear-receptor_DNAbind).H10MO.A		chr11:3032167-3032268	81	97	+	17.0758	2.91e-07	0.00211	CGAGGTCAGTGTGACCC
ESR1_HUMAN(nuclear-receptor_DNAbind).H10MO.S		chr1:235142568-235142669	31	48	-	17.8818	2.94e-07	0.00183	AGGTCATCTTGCCCTTGC
EVX1_HUMAN(homeobox_DNAbind).H10MO.D		chr6:122206634-122206735	13	32	+	19.0866	2.94e-07	0.14	TGAAAGCTTGTTTATTTAAG
KLF14_HUMAN(C2H2_ZF).H10MO.D		chr6:33700194-33700295	54	66	-	18.8276	2.95e-07	0.152	GAGGGGGCGTGAC
ESR1_HUMAN(nuclear-receptor_DNAbind).H10MO.A		chr17:57463961-57464062	14	30	+	17.0606	2.97e-07	0.00211	ccaggtcatgaagCCCT
ESR1_HUMAN(nuclear-receptor_DNAbind).H10MO.A		chr22:41974992-41975093	55	71	+	17.0606	2.97e-07	0.00211	caaggtcacctagccct
ZN350_HUMAN(C2H2_ZF).H10MO.C		chr12:124854679-124854780	65	88	+	18.6	2.99e-07	0.0515	AAGAAGCTCAGGGATTTGGTGCCC
RREB1_HUMAN(C2H2_ZF).H10MO.D		chr4:99581582-99581683	57	78	-	18.6333	3e-07	0.0516	GGGGGAGGGTGTGGGGTCGGGT
AP2C_HUMAN(??).H10MO.A		chr19:40763137-40763238	71	84	+	17.6061	3e-07	0.00864	GTGCCCTGGGGCAC
WT1_HUMAN(C2H2_ZF).H10MO.D		chr22:30722074-30722175	68	80	+	17.8315	3e-07	0.0746	GTGGGGGCGGGGC
HNF1A_HUMAN(homeobox_DNAbind).H10MO.A		chr12:69119997-69120098	28	42	-	17.2208	3e-07	0.155	GGTTAATATTTATCA
ESR1_HUMAN(nuclear-receptor_DNAbind).H10MO.S		chr2:112050118-112050219	21	38	-	17.8545	3.01e-07	0.00183	GGGTCAAGGTGGCCTTGC
ESR1_HUMAN(nuclear-receptor_DNAbind).H10MO.S		chr2:87957804-87957905	71	88	+	17.8545	3.01e-07	0.00183	GGGTCAAGGTGGCCTTGC
GATA6_HUMAN(GATA_ZF).H10MO.B		chr4:7437358-7437459	72	85	-	16.5303	3.01e-07	0.157	AAAAGATAAGATAA
ANDR_HUMAN(nuclear-receptor_DNAbind).H10MO.A		chr3:156260245-156260346	84	100	+	16.9899	3.02e-07	0.0264	GGAACAGTGTGTTCTTT
TF2LX_HUMAN(homeobox_DNAbind).H10MO.D		chr22:19278031-19278132	7	21	+	18.12	3.03e-07	0.156	GACAGATGTCAGGGC
FOXA2_HUMAN(fork-head_DNAbind).H10MO.A		chr4:40459459-40459560	34	44	+	16.2537	3.04e-07	0.046	TGTTTActcag
FOXA2_HUMAN(fork-head_DNAbind).H10MO.A		chr15:92015667-92015768	73	83	+	16.2537	3.04e-07	0.046	tgtttactcag
FOXA2_HUMAN(fork-head_DNAbind).H10MO.A		chr13:95966800-95966901	45	55	-	16.2537	3.04e-07	0.046	TGTTTACTCAG
BC11A_HUMAN(C2H2_ZF).H10MO.C		chr8:26007674-26007775	79	95	-	16.619	3.05e-07	0.0494	AGAAGGGGAAGAGAAAA
YBOX1_HUMAN(cold-shock_DNAbind).H10MO.D		chr1:15780880-15780981	2	12	+	13.9176	3.06e-07	0.158	tgggattggcc
TF65_HUMAN(RHD_DNAbind).H10MO.A		chr6:30080926-30081027	65	75	+	17.9697	3.06e-07	0.155	GGGGATTTCCC
GLI2_HUMAN(C2H2_ZF).H10MO.B		chr17:28618353-28618454	85	95	+	20.4098	3.06e-07	0.163	GTGGGTGGTCC
SMAD2_HUMAN(MH1_DNAbind).H10MO.C		chr9:80302980-80303081	77	88	+	16.5364	3.07e-07	0.0802	tgtctgtcaccc
SMAD2_HUMAN(MH1_DNAbind).H10MO.C		chr10:5152004-5152105	53	64	-	16.5364	3.07e-07	0.0802	TGTCTGTCACCC
ESR1_HUMAN(nuclear-receptor_DNAbind).H10MO.A		chrX:103001635-103001736	23	39	-	17.0303	3.08e-07	0.00212	ACAGGTCACTGAGCCCC
ESR1_HUMAN(nuclear-receptor_DNAbind).H10MO.A		chr5:77157571-77157672	48	64	-	17.0303	3.08e-07	0.00212	CCAGGTCATGAAGACCC
ESR1_HUMAN(nuclear-receptor_DNAbind).H10MO.S		chr7:29663747-29663848	18	35	+	17.8273	3.09e-07	0.00186	GAGTCAGCCTGCCCTCGG
THB_HUMAN(nuclear-receptor_DNAbind).H10MO.C		chr22:33157390-33157491	33	49	+	17.8444	3.1e-07	0.0255	CACCCCAGGGCAGGTCA
AP2C_HUMAN(??).H10MO.A		chr16:89386909-89387010	24	37	-	17.5909	3.11e-07	0.00864	GTGGCCTGGGGGCG
EGR1_HUMAN(C2H2_ZF).H10MO.A		chr4:2335322-2335423	31	48	+	17.3788	3.11e-07	0.0445	GGCATGAGTGGGCGGGTG
TBX2_HUMAN(T-box_DNAbind).H10MO.D		chr16:46941401-46941502	20	44	+	18.6667	3.11e-07	0.042	gggacacacaggagtgaactgggag
THA_HUMAN(nuclear-receptor_DNAbind).H10MO.C		chr9:110201213-110201314	79	95	+	16.2289	3.13e-07	0.0154	agatcatctgaggtcag
FOXM1_HUMAN(fork-head_DNAbind).H10MO.D		chr16:17553548-17553649	12	24	+	15.2941	3.14e-07	0.0177	cttgtttgttttt
FOXM1_HUMAN(fork-head_DNAbind).H10MO.D		chr20:55179792-55179893	67	79	+	15.2941	3.14e-07	0.0177	CTTGTTTGTTTTT
FOXM1_HUMAN(fork-head_DNAbind).H10MO.D		chr7:1068691-1068792	77	89	+	15.2941	3.14e-07	0.0177	cttgtttgttttt
ESR2_HUMAN(nuclear-receptor_DNAbind).H10MO.A		chr2:159921167-159921268	25	42	-	17.8485	3.16e-07	0.00182	AAAGGCAGGGTGACCTTT
ESR2_HUMAN(nuclear-receptor_DNAbind).H10MO.A		chr3:58336220-58336321	70	87	-	17.8485	3.16e-07	0.00182	CAGGCCAGTCTGACCCAG
EGR1_HUMAN(C2H2_ZF).H10MO.A		chrX:153657526-153657627	4	21	-	17.3636	3.16e-07	0.0445	GGGGAGAGTGGGCTGGGG
ESR1_HUMAN(nuclear-receptor_DNAbind).H10MO.S		chr2:132236457-132236558	55	72	+	17.8	3.17e-07	0.00188	AAGTCACACTGACCTGGT
HESX1_HUMAN(homeobox_DNAbind).H10MO.D		chr10:112489245-112489346	42	57	-	16.633	3.18e-07	0.159	CTGCGGCTCATAGCCT
ANDR_HUMAN(nuclear-receptor_DNAbind).H10MO.A		chr15:64365107-64365208	36	52	+	16.9495	3.18e-07	0.0264	AGGACACACTGTTCCAC
CR3L2_HUMAN(bZIP).H10MO.D		chr10:22909345-22909446	24	36	-	17.8689	3.19e-07	0.163	TGGTGACGTGGCT
KLF13_HUMAN(C2H2_ZF).H10MO.D		chr6:33700194-33700295	56	66	-	16.4615	3.2e-07	0.168	GAGGGGGCGTG
ESR2_HUMAN(nuclear-receptor_DNAbind).H10MO.A		chr3:58453053-58453154	48	65	+	17.8333	3.2e-07	0.00182	AGGGTCATGCTGCCCTTT
SP1_HUMAN(C2H2_ZF).H10MO.C		chr8:67425137-67425238	51	69	+	18.1573	3.21e-07	0.0185	GGTGGGTGGGCGGGGTTGG
SP2_HUMAN(C2H2_ZF).H10MO.C		chr8:22960725-22960826	17	38	+	18.2358	3.21e-07	0.0268	CGGGAGGGGGCAGGGAGACGGG
SP2_HUMAN(C2H2_ZF).H10MO.C		chr4:22031532-22031633	22	43	-	18.2276	3.23e-07	0.0268	AACCTGGGGGCGGGGCGGGGAA
TGIF1_HUMAN(homeobox_DNAbind).H10MO.D		chr8:143690700-143690801	4	19	-	16.22	3.24e-07	0.081	TGGGTGGTGTCAGCTG
ESR2_HUMAN(nuclear-receptor_DNAbind).H10MO.A		chr9:95411208-95411309	7	24	-	17.8182	3.25e-07	0.00182	AAGGCCAGTGTGACCCTC
ESR2_HUMAN(nuclear-receptor_DNAbind).H10MO.A		chr3:66548791-66548892	51	68	-	17.8182	3.25e-07	0.00182	GAGGGCAGGGTGTCCTCT
ESR1_HUMAN(nuclear-receptor_DNAbind).H10MO.A		chr8:117438569-117438670	38	54	+	16.9848	3.25e-07	0.00218	CAAGGTCACTCAGACCC
ESR1_HUMAN(nuclear-receptor_DNAbind).H10MO.A		chr7:155690873-155690974	74	90	+	16.9848	3.25e-07	0.00218	ATGGGTCACCGTGCCCT
ESR1_HUMAN(nuclear-receptor_DNAbind).H10MO.S		chr1:206135123-206135224	47	64	-	17.7727	3.25e-07	0.0019	GGGGCAGGCTGACCCCAG
ESR1_HUMAN(nuclear-receptor_DNAbind).H10MO.S		chr3:50458737-50458838	39	56	+	17.7636	3.28e-07	0.0019	AGGTCAGGGTCACCCTGA
RARA_HUMAN(nuclear-receptor_DNAbind).H10MO.C		chr14:68658765-68658866	63	79	+	16.9737	3.29e-07	0.0407	AGGTCACCTACAGGCCA
PRDM4_HUMAN(C2H2_ZF).H10MO.D		chr1:145219387-145219488	6	21	-	17.9211	3.29e-07	0.0835	GCGGGGTGCCTTAAAA
ESR2_HUMAN(nuclear-receptor_DNAbind).H10MO.A		chr2:132236457-132236558	53	70	-	17.803	3.3e-07	0.00182	CAGGTCAGTGTGACTTCT
SOX4_HUMAN(HMG-box_DNAbind).H10MO.C		chr21:47288090-47288191	19	30	-	17.4954	3.3e-07	0.173	CGCTTTGTTCTG
HXC10_HUMAN(homeobox_DNAbind).H10MO.D		chr12:79347920-79348021	17	35	-	15.0694	3.3e-07	0.0541	ATTTAAAATGTTTAATTAC
ESR1_HUMAN(nuclear-receptor_DNAbind).H10MO.A		chr12:55327356-55327457	48	64	-	16.9697	3.31e-07	0.00218	AAAGGTCACAAAGACCT
FOXD2_HUMAN(fork-head_DNAbind).H10MO.D		chr1:188031113-188031214	44	62	+	18.746	3.32e-07	0.0445	tgagtcaatgtttgttttg
ESR2_HUMAN(nuclear-receptor_DNAbind).H10MO.A		chr4:143329445-143329546	29	46	+	17.7879	3.34e-07	0.00183	gaggccaggatgacctga
COT2_HUMAN(nuclear-receptor_DNAbind).H10MO.A		chr4:72284808-72284909	40	52	+	16.3788	3.36e-07	0.0388	caggggtcagggg
ESR1_HUMAN(nuclear-receptor_DNAbind).H10MO.S		chr3:196014292-196014393	27	44	+	17.7364	3.37e-07	0.00192	GGGTCACAGTCCCCTCGC
AP2A_HUMAN(??).H10MO.C		chr8:140770848-140770949	31	45	-	17.2576	3.38e-07	0.0244	CTGCCCTGGGGCAAC
ATF6A_HUMAN(bZIP).H10MO.B		chr11:119886949-119887050	78	89	-	18.7041	3.39e-07	0.0856	GGCCTGACGTGG
ESR2_HUMAN(nuclear-receptor_DNAbind).H10MO.A		chr6:33892977-33893078	13	30	-	17.7727	3.39e-07	0.00183	CAGGGCACTGCGCCCTGG
EGR4_HUMAN(C2H2_ZF).H10MO.D		chr4:22031532-22031633	28	38	-	18.5328	3.39e-07	0.0576	GGGGGCGGGGC
EGR4_HUMAN(C2H2_ZF).H10MO.D		chr22:30722074-30722175	70	80	+	18.5328	3.39e-07	0.0576	GGGGGCGGGGC
KLF4_HUMAN(C2H2_ZF).H10MO.A		chr12:116865487-116865588	5	14	+	16.2041	3.39e-07	0.0599	GGGGCGGGGC
KLF4_HUMAN(C2H2_ZF).H10MO.A		chr4:22031532-22031633	28	37	-	16.2041	3.39e-07	0.0599	GGGGCGGGGC
KLF4_HUMAN(C2H2_ZF).H10MO.A		chr22:30722074-30722175	71	80	+	16.2041	3.39e-07	0.0599	GGGGCGGGGC
NFYC_HUMAN(NFYA/HAP2-type_DNAbind).H10MO.B		chr2:175930780-175930881	52	65	+	16.8764	3.4e-07	0.172	tagccaatgagagg
ESR1_HUMAN(nuclear-receptor_DNAbind).H10MO.S		chr8:102133043-102133144	60	77	-	17.7273	3.4e-07	0.00192	GGGGCATGGTGCCCTGAC
ZBTB6_HUMAN(C2H2_ZF).H10MO.D		chr20:48200299-48200400	56	68	+	18.1348	3.4e-07	0.0892	CGGTGCTGGAGCC
GATA1_HUMAN(GATA_ZF).H10MO.A		chr11:64463646-64463747	30	48	-	17.1143	3.41e-07	0.128	CTGAGGGCTGGAGATAAGA
RARG_HUMAN(nuclear-receptor_DNAbind).H10MO.C		chr14:104314925-104315026	53	72	+	17.602	3.43e-07	0.054	GAAGGCCGCCGCGAGGTCAG
PLAG1_HUMAN(C2H2_ZF).H10MO.D		chr5:81179520-81179621	7	23	-	18.0816	3.43e-07	0.141	GGGGGGCCCAAGAGGGA
PURA_HUMAN(PPUR_DNAbind).H10MO.D		chr17:25907652-25907753	80	96	+	17.0297	3.44e-07	0.0417	GGAGGAGGGAGGCAGGG
ESR1_HUMAN(nuclear-receptor_DNAbind).H10MO.S		chr10:70571431-70571532	31	48	-	17.7091	3.46e-07	0.00193	AGGTCACGAAGACCTTGC
PBX3_HUMAN(homeobox_DNAbind).H10MO.B		chr17:29893592-29893693	12	25	+	16.2241	3.47e-07	0.18	ctgtgattgactgg
ZN350_HUMAN(C2H2_ZF).H10MO.C		chr5:148502823-148502924	33	56	-	18.39	3.48e-07	0.0515	GCAGTGAGCAAGGCTCTGTGGGCG
ESR2_HUMAN(nuclear-receptor_DNAbind).H10MO.A		chr3:66533859-66533960	16	33	+	17.7424	3.48e-07	0.00184	GAGGGCAGGGTAACCTGT
ESR2_HUMAN(nuclear-receptor_DNAbind).H10MO.A		chr20:20367519-20367620	47	64	+	17.7424	3.48e-07	0.00184	AGGGTCAGGGTGGCCTAA
ESR1_HUMAN(nuclear-receptor_DNAbind).H10MO.S		chr10:82011483-82011584	36	53	-	17.7	3.49e-07	0.00193	AGGTCAGTGTGACCACCC
NR6A1_HUMAN(nuclear-receptor_DNAbind).H10MO.B		chr1:217884815-217884916	42	54	-	18.4494	3.5e-07	0.0466	TAGTTCAAGGTCA
TBX4_HUMAN(T-box_DNAbind).H10MO.D		chr14:65405291-65405392	15	34	+	17.8227	3.51e-07	0.17	taggtgtgagccaccacacc
HAND1_HUMAN(bHLH).H10MO.D		chr10:8656396-8656497	2	13	+	16.191	3.53e-07	0.123	GTGTCTGGCATT
ESR1_HUMAN(nuclear-receptor_DNAbind).H10MO.S		chr13:44518880-44518981	49	66	+	17.6818	3.55e-07	0.00194	gggtcagacagacctgac
SP3_HUMAN(C2H2_ZF).H10MO.B		chr1:206904061-206904162	60	79	+	17.7798	3.57e-07	0.016	GGGAGGGGGCTGGGTGGGGC
ESR2_HUMAN(nuclear-receptor_DNAbind).H10MO.A		chr17:26825118-26825219	59	76	+	17.7121	3.58e-07	0.00187	GAAGGCAGGCTGACCTGT
ZBTB4_HUMAN(C2H2_ZF).H10MO.D		chr7:151159491-151159592	46	62	-	17.8367	3.59e-07	0.0888	GCTAGCTTGCAGGTGGA
RELB_HUMAN(RHD_DNAbind).H10MO.C		chr20:30743191-30743292	73	84	+	16.4505	3.59e-07	0.0957	GGGGAATTTCCC
TBX1_HUMAN(T-box_DNAbind).H10MO.D		chr10:43540188-43540289	6	25	-	18.1468	3.6e-07	0.0424	GGGCGGGTAGGTGAGGAGCT
MNT_HUMAN(bHLH).H10MO.D		chr16:54451961-54452062	62	77	+	14.3472	3.61e-07	0.0478	ACGGGGGGAGGGGGAG
P63_HUMAN(P53_DNAbind).H10MO.A		chr6:56084992-56085093	37	55	+	18.0143	3.62e-07	0.088	AGGCCAGCCAGGACTTGTA
ESR2_HUMAN(nuclear-receptor_DNAbind).H10MO.A		chr10:29214495-29214596	13	30	+	17.697	3.63e-07	0.00187	CAGGGCTCGATGACCTGG
ESR1_HUMAN(nuclear-receptor_DNAbind).H10MO.S		chr20:48693333-48693434	33	50	+	17.6545	3.64e-07	0.00195	AGGTCACCTTGGCCCGTG
ESR1_HUMAN(nuclear-receptor_DNAbind).H10MO.S		chr10:44092316-44092417	62	79	+	17.6545	3.64e-07	0.00195	aggtcaccacgacctgtc
HIC2_HUMAN(C2H2_ZF).H10MO.D		chr16:83334132-83334233	53	63	+	15.1579	3.65e-07	0.0965	ccatgccaggc
HIC2_HUMAN(C2H2_ZF).H10MO.D		chr19:51547761-51547862	70	80	-	15.1579	3.65e-07	0.0965	CCATGCCAGGC
ZBTB4_HUMAN(C2H2_ZF).H10MO.S		chr5:115228881-115228982	11	25	+	17.7528	3.65e-07	0.184	cactagcgatggtgg
KLF15_HUMAN(C2H2_ZF).H10MO.D		chr11:61627703-61627804	51	67	+	18.0909	3.69e-07	0.038	agtgtggaggttggggg
PKNX1_HUMAN(homeobox_DNAbind).H10MO.D		chr12:123577025-123577126	46	58	-	15.7706	3.7e-07	0.0975	AGCCTGACTGATG
TBX2_HUMAN(T-box_DNAbind).H10MO.D		chr12:112809086-112809187	20	44	-	18.4144	3.7e-07	0.042	TGGGATTACAGGTGTGAACCACCGC
GATA3_HUMAN(GATA_ZF).H10MO.C		chr14:88852549-88852650	12	22	-	13.9697	3.7e-07	0.0996	AGAGATAAGAA
PO6F2_HUMAN(homeobox_DNAbind).H10MO.D		chr14:101725107-101725208	64	74	+	15.4677	3.7e-07	0.2	gttaattagct
FOXF2_HUMAN(fork-head_DNAbind).H10MO.D		chr2:119079436-119079537	10	20	+	15.8043	3.7e-07	0.0664	TGTTTACTTTG
FOXF2_HUMAN(fork-head_DNAbind).H10MO.D		chr8:63437323-63437424	26	36	+	15.8043	3.7e-07	0.0664	TGTTTACTTTG
FOXF2_HUMAN(fork-head_DNAbind).H10MO.D		chr10:51092932-51093033	22	32	-	15.8043	3.7e-07	0.0664	TGTTTACTTTG
SP4_HUMAN(C2H2_ZF).H10MO.D		chr3:197948015-197948116	16	37	-	17.9675	3.71e-07	0.0187	GTGGGAGGGGCCGGTGTGAGGC
SP4_HUMAN(C2H2_ZF).H10MO.D		chr1:327081-327182	20	41	-	17.9675	3.71e-07	0.0187	GTGGGAGGGGCCGGTGTGAGGC
SP4_HUMAN(C2H2_ZF).H10MO.D		chr5:180753684-180753785	32	53	-	17.9675	3.71e-07	0.0187	GTGGGAGGGGCCGGTGTGAGGC
SP4_HUMAN(C2H2_ZF).H10MO.D		chr1:136177-136278	55	76	+	17.9675	3.71e-07	0.0187	GTGGGAGGGGCCGGTGTGAGGC
SP4_HUMAN(C2H2_ZF).H10MO.D		chr19:198300-198401	64	85	+	17.9675	3.71e-07	0.0187	GTGGGAGGGGCCGGTGTGAGGC
FOXM1_HUMAN(fork-head_DNAbind).H10MO.D		chr18:9717787-9717888	19	31	+	15.2451	3.71e-07	0.0177	TTTGTTTGTTTTT
FOXM1_HUMAN(fork-head_DNAbind).H10MO.D		chr9:100907927-100908028	72	84	+	15.2451	3.71e-07	0.0177	tttgtttgttttt
FOXM1_HUMAN(fork-head_DNAbind).H10MO.D		chr16:85330162-85330263	67	79	-	15.2451	3.71e-07	0.0177	TTTGTTTGTTTTT
FOXM1_HUMAN(fork-head_DNAbind).H10MO.D		chr11:123171745-123171846	87	99	-	15.2451	3.71e-07	0.0177	TTTGTTTGTTTTT
ERR1_HUMAN(nuclear-receptor_DNAbind).H10MO.D		chr21:16377788-16377889	33	46	-	16.9174	3.73e-07	0.00795	GCTCAAGGTCACAC
FOSB_HUMAN(bZIP).H10MO.C		chrX:99950545-99950646	1	11	-	17.303	3.73e-07	0.0668	GGTGACTCATC
FOSB_HUMAN(bZIP).H10MO.C		chrX:41241151-41241252	26	36	+	17.303	3.73e-07	0.0668	GGTGACTCATC
FOSB_HUMAN(bZIP).H10MO.C		chr3:194561880-194561981	30	40	+	17.303	3.73e-07	0.0668	GGTGACTCATC
ESR1_HUMAN(nuclear-receptor_DNAbind).H10MO.A		chr1:184595914-184596015	35	51	+	16.8636	3.74e-07	0.0024	CTGGGTCAGCATGACCT
ESR1_HUMAN(nuclear-receptor_DNAbind).H10MO.A		chr3:100583946-100584047	20	36	-	16.8636	3.74e-07	0.0024	TCAGGTCAGAGTGCTCT
NF2L2_HUMAN(bZIP).H10MO.D		chr3:14243923-14244024	66	77	-	16.544	3.76e-07	0.0494	CGTGACACAGCA
FOXO3_HUMAN(fork-head_DNAbind).H10MO.B		chr12:98146520-98146621	32	44	+	15.6667	3.76e-07	0.16	TATTTGTTTACCT
ESR2_HUMAN(nuclear-receptor_DNAbind).H10MO.A		chr4:141556982-141557083	41	58	-	17.6515	3.78e-07	0.00187	CAGGCCACTCTGACCTCA
ESR2_HUMAN(nuclear-receptor_DNAbind).H10MO.A		chr5:149257738-149257839	83	100	-	17.6515	3.78e-07	0.00187	AAAGTCAAGGTGACCTTA
ESR1_HUMAN(nuclear-receptor_DNAbind).H10MO.S		chr22:21914437-21914538	66	83	-	17.6091	3.79e-07	0.00199	AGGTCACACAGACCTGCC
ARX_HUMAN(homeobox_DNAbind).H10MO.D		chr3:187754863-187754964	29	41	-	18.3214	3.8e-07	0.2	TTAATTTAATTAC
THA_HUMAN(nuclear-receptor_DNAbind).H10MO.C		chr1:144992992-144993093	63	79	+	16.0723	3.8e-07	0.0162	gggccacttcaggtcct
AP2A_HUMAN(??).H10MO.C		chr9:93709396-93709497	36	50	+	17.1667	3.81e-07	0.0244	tttccctgggggcat
TLX1_HUMAN(homeobox_DNAbind).H10MO.D		chr10:100074481-100074582	67	83	+	15.2473	3.81e-07	0.0823	CTGGCACCATGACTAGG
SP4_HUMAN(C2H2_ZF).H10MO.D		chr5:373321-373422	31	52	-	17.9268	3.81e-07	0.0187	CAGGGCAGGGCCAGGGCCGCGG
ESR1_HUMAN(nuclear-receptor_DNAbind).H10MO.S		chr17:79518536-79518637	78	95	+	17.6	3.83e-07	0.00199	GGGTCACGGTGCCTTTGC
ESR2_HUMAN(nuclear-receptor_DNAbind).H10MO.A		chr8:56861162-56861263	27	44	+	17.6364	3.84e-07	0.00187	AATGTCACTGTGACCTGC
ESR2_HUMAN(nuclear-receptor_DNAbind).H10MO.A		chr1:233813556-233813657	74	91	+	17.6364	3.84e-07	0.00187	TAGGACAGTGTGACCTTA
ESR2_HUMAN(nuclear-receptor_DNAbind).H10MO.A		chr17:79518536-79518637	77	94	+	17.6364	3.84e-07	0.00187	GGGGTCACGGTGCCTTTG
ESR1_HUMAN(nuclear-receptor_DNAbind).H10MO.S		chr13:28074961-28075062	32	49	-	17.5909	3.86e-07	0.00199	AGGTCATCTTGACCTTCG
COT2_HUMAN(nuclear-receptor_DNAbind).H10MO.S		chr4:72284808-72284909	42	56	+	16.0241	3.86e-07	0.111	ggggtcaggggtcag
SP2_HUMAN(C2H2_ZF).H10MO.C		chr1:206904061-206904162	59	80	+	17.9919	3.87e-07	0.0268	GGGGAGGGGGCTGGGTGGGGCA
ESR1_HUMAN(nuclear-receptor_DNAbind).H10MO.A		chr2:219615353-219615454	33	49	+	16.8333	3.88e-07	0.00246	CAAGGTCAGAATGATCC
KLF1_HUMAN(C2H2_ZF).H10MO.C		chr5:131590482-131590583	82	92	+	17.3486	3.9e-07	0.0401	CTGGGTGTGGC
KLF1_HUMAN(C2H2_ZF).H10MO.C		chr7:151493626-151493727	81	91	-	17.3486	3.9e-07	0.0401	CTGGGTGTGGC
ESR1_HUMAN(nuclear-receptor_DNAbind).H10MO.S		chr22:21914437-21914538	69	86	+	17.5727	3.93e-07	0.00199	AGGTCTGTGTGACCTGAG
FOXG1_HUMAN(fork-head_DNAbind).H10MO.D		chr8:29016310-29016411	78	94	+	17.1127	3.93e-07	0.0536	TTTGTTTACGTTTTTAG
MEIS2_HUMAN(homeobox_DNAbind).H10MO.B		chr2:11904633-11904734	78	90	+	18.1515	3.94e-07	0.206	TTGACAGCTGGCC
ERR1_HUMAN(nuclear-receptor_DNAbind).H10MO.D		chr2:109588901-109589002	55	68	+	16.8807	3.94e-07	0.00798	GGGCAAGGTCAGGC
ESR2_HUMAN(nuclear-receptor_DNAbind).H10MO.A		chr3:73022499-73022600	60	77	-	17.6061	3.95e-07	0.00187	AGGTTCAAGGTGACCTGG
ESR2_HUMAN(nuclear-receptor_DNAbind).H10MO.A		chr8:102133043-102133144	61	78	-	17.6061	3.95e-07	0.00187	TGGGGCATGGTGCCCTGA
RFX4_HUMAN(wHTH).H10MO.D		chr2:132285443-132285544	11	25	+	18.1552	3.95e-07	0.191	GGTTTCCATGGTGAC
THA_HUMAN(nuclear-receptor_DNAbind).H10MO.C		chr19:56467831-56467932	5	21	-	16.0361	3.96e-07	0.0162	GGATGACCTGAGGTCAG
AP2C_HUMAN(??).H10MO.A		chr6:109056614-109056715	55	68	-	17.4394	3.97e-07	0.0105	TTGCCCTGGGGCAA
SMAD4_HUMAN(MH1_DNAbind).H10MO.C		chr16:89142-89243	9	21	+	16.6514	3.99e-07	0.0513	GTGTCTGCCACCT
ESR1_HUMAN(nuclear-receptor_DNAbind).H10MO.S		chr14:23541474-23541575	21	38	-	17.5545	3.99e-07	0.00199	GGGGCAGGGTGACCTTAT
ESR1_HUMAN(nuclear-receptor_DNAbind).H10MO.S		chr16:49044382-49044483	43	60	+	17.5545	3.99e-07	0.00199	AGGTCACACTGACCCAGA
ESR1_HUMAN(nuclear-receptor_DNAbind).H10MO.A		chr9:33199968-33200069	23	39	-	16.803	4.02e-07	0.00252	CTGGGTCAGGGTGACCT
ESR1_HUMAN(nuclear-receptor_DNAbind).H10MO.S		chr17:47965111-47965212	37	54	+	17.5455	4.03e-07	0.00199	GGGTCActgtgccctcca
ZFX_HUMAN(C2H2_ZF).H10MO.C		chr2:96688006-96688107	81	99	-	17.9091	4.03e-07	0.0678	CTGGGGGACAGGCCTGGCC
SP4_HUMAN(C2H2_ZF).H10MO.D		chr22:50329807-50329908	34	55	+	17.8374	4.04e-07	0.0187	TGGGGCGTGGGCCGGAGCGCGG
TCF7_HUMAN(HMG-box_DNAbind).H10MO.C		chr21:47288090-47288191	20	31	+	15.3465	4.06e-07	0.108	AGAACAAAGCGG
TFCP2_HUMAN(??).H10MO.D		chr10:9230704-9230805	39	54	-	16.6327	4.08e-07	0.0444	CTCTGCCCTGACCAGA
ZN148_HUMAN(C2H2_ZF).H10MO.D		chr16:54451961-54452062	60	74	+	18.0674	4.08e-07	0.0289	GCACGGGGGGAGGGG
ESR1_HUMAN(nuclear-receptor_DNAbind).H10MO.S		chr1:1725012-1725113	77	94	-	17.5273	4.09e-07	0.00199	GAGTCAGCGTGCCCTGAA
ESR1_HUMAN(nuclear-receptor_DNAbind).H10MO.S		chr21:41095498-41095599	47	64	+	17.5273	4.09e-07	0.00199	GTGTCACCCTGACCTCAC
PEBB_HUMAN(??).H10MO.C		chr16:10627624-10627725	25	35	-	14.4747	4.1e-07	0.146	TCTGTGGTCAG
NFKB2_HUMAN(RHD_DNAbind).H10MO.D		chr11:113652622-113652723	61	71	-	15.6757	4.1e-07	0.179	GGAATGTCCCT
FOXH1_HUMAN(fork-head_DNAbind).H10MO.A		chr7:45583216-45583317	41	51	+	16.5455	4.1e-07	0.221	TGTGGATTGGG
TBX1_HUMAN(T-box_DNAbind).H10MO.D		chr7:157085444-157085545	75	94	+	17.945	4.11e-07	0.0424	GCGAGGGCTGGGGCGGACAG
ESR2_HUMAN(nuclear-receptor_DNAbind).H10MO.A		chr14:90891088-90891189	30	47	+	17.5606	4.12e-07	0.00187	aaggtctttgtgacctgc
ESR2_HUMAN(nuclear-receptor_DNAbind).H10MO.A		chr5:26487444-26487545	40	57	+	17.5606	4.12e-07	0.00187	aaggtctttgtgacctgt
ESR2_HUMAN(nuclear-receptor_DNAbind).H10MO.A		chr15:94016563-94016664	47	64	+	17.5606	4.12e-07	0.00187	aaggtctttgtgacctgt
ESR2_HUMAN(nuclear-receptor_DNAbind).H10MO.A		chr3:50869920-50870021	52	69	+	17.5606	4.12e-07	0.00187	aaggtctttgtgacctgt
ESR2_HUMAN(nuclear-receptor_DNAbind).H10MO.A		chr2:8586933-8587034	60	77	+	17.5606	4.12e-07	0.00187	aaggtctttgtgacctgt
ESR2_HUMAN(nuclear-receptor_DNAbind).H10MO.A		chr3:15440400-15440501	46	63	-	17.5606	4.12e-07	0.00187	AAGGTCTTTGTGACCTGT
ESR1_HUMAN(nuclear-receptor_DNAbind).H10MO.S		chr16:12093473-12093574	44	61	-	17.5091	4.16e-07	0.002	CGGTCACCTTGACCTCCC
NFKB1_HUMAN(RHD_DNAbind).H10MO.B		chr2:102081503-102081604	22	32	+	17.4342	4.2e-07	0.151	ggggaattccc
ERR1_HUMAN(nuclear-receptor_DNAbind).H10MO.D		chr20:49344035-49344136	20	33	+	16.8257	4.23e-07	0.00798	ggtcaaggtcaccc
ERR1_HUMAN(nuclear-receptor_DNAbind).H10MO.D		chr15:70600727-70600828	21	34	+	16.8257	4.23e-07	0.00798	ggtcaaggtcaccc
ESR2_HUMAN(nuclear-receptor_DNAbind).H10MO.A		chr22:19696632-19696733	29	46	-	17.5303	4.23e-07	0.0019	CAGAGCACGGTGACCTAG
CTCFL_HUMAN(C2H2_ZF).H10MO.A		chr20:62197508-62197609	73	91	+	18.0826	4.23e-07	0.158	CGCCCTGCAGGGGGCACGC
ESR1_HUMAN(nuclear-receptor_DNAbind).H10MO.S		chr4:71553563-71553664	53	70	+	17.4909	4.24e-07	0.00202	GGGTCACCGAGCCCTGTG
SPIC_HUMAN(ETS_DNAbind).H10MO.D		chr16:29623012-29623113	89	101	-	12.9429	4.24e-07	0.0557	GGAGAAGGGGGAG
TFDP1_HUMAN(E2F_wHTH).H10MO.D		chr17:79485826-79485927	31	52	+	17.8333	4.24e-07	0.0587	GGGAAGCGGGTCAGGGCGGGAC
FOXQ1_HUMAN(fork-head_DNAbind).H10MO.C		chr4:14227428-14227529	87	98	+	18.6327	4.25e-07	0.113	AATTGTTTATTT
FOXQ1_HUMAN(fork-head_DNAbind).H10MO.C		chr8:67654125-67654226	3	14	-	18.6327	4.25e-07	0.113	AATTGTTTATTT
IRF8_HUMAN(IRF-repeat_DNAbind).H10MO.D		chr1:118624096-118624197	72	86	-	17.4556	4.25e-07	0.214	GGGAAACTGAAACCT
NR1I2_HUMAN(nuclear-receptor_DNAbind).H10MO.C		chr12:93957810-93957911	12	30	-	17.5618	4.27e-07	0.103	AGAGGTTCACAAAGGTCAA
SRBP2_HUMAN(bHLH).H10MO.B		chr1:45672676-45672777	30	42	-	15.0091	4.29e-07	0.0535	GGGTGGGGTGACC
SRBP2_HUMAN(bHLH).H10MO.B		chr9:5832505-5832606	38	50	-	15.0091	4.29e-07	0.0535	GGGTGGGGTGACC
ESR2_HUMAN(nuclear-receptor_DNAbind).H10MO.A		chr7:30199626-30199727	38	55	+	17.5152	4.29e-07	0.00191	aaggactgtgtgaccttg
THB_HUMAN(nuclear-receptor_DNAbind).H10MO.C		chr19:12660137-12660238	17	33	+	17.5333	4.29e-07	0.0257	AATGTCAGGTGAGGTCA
PRGR_HUMAN(nuclear-receptor_DNAbind).H10MO.C		chr6:35569806-35569907	53	65	+	16.0202	4.31e-07	0.0625	AGAACACCCTGTT
NFYB_HUMAN(NFYA/HAP2-type_DNAbind).H10MO.A		chr2:175930780-175930881	52	64	+	17.1311	4.32e-07	0.225	tagccaatgagag
EGR1_HUMAN(C2H2_ZF).H10MO.A		chr21:43225319-43225420	51	68	-	17.0606	4.34e-07	0.0445	GCAGGGTGTGGGCGGTGA
SP1_HUMAN(C2H2_ZF).H10MO.C		chr1:206904061-206904162	64	82	+	17.7978	4.36e-07	0.0223	GGGGGCTGGGTGGGGCAGG
FOXD1_HUMAN(fork-head_DNAbind).H10MO.D		chr16:18333284-18333385	84	98	-	16.65	4.36e-07	0.178	CTTTGTTTACCTATG
LHX8_HUMAN(homeobox_DNAbind).H10MO.D		chr15:78432766-78432867	56	73	+	17.1132	4.37e-07	0.218	CCCTGATTGCATTTATTT
ESR1_HUMAN(nuclear-receptor_DNAbind).H10MO.S		chr11:69512097-69512198	66	83	-	17.4545	4.38e-07	0.00206	CGGTCAGGGTGACCAGAT
ESR1_HUMAN(nuclear-receptor_DNAbind).H10MO.A		chr17:72734582-72734683	9	25	-	16.7273	4.39e-07	0.00271	CAAGGTCAGGCAGTCCC
SP3_HUMAN(C2H2_ZF).H10MO.B		chr8:67425137-67425238	52	71	+	17.5505	4.39e-07	0.0179	GTGGGTGGGCGGGGTTGGAG
ASCL2_HUMAN(bHLH).H10MO.D		chr9:5440548-5440649	52	65	+	15.3012	4.39e-07	0.0751	gggggctggtgggg
GCR_HUMAN(nuclear-receptor_DNAbind).H10MO.A		chr17:38177818-38177919	52	66	+	17.6515	4.44e-07	0.0283	GGCACAGGCTGTGCC
COT2_HUMAN(nuclear-receptor_DNAbind).H10MO.S		chr1:202112204-202112305	82	96	+	15.9277	4.44e-07	0.111	AAGGGCAGAGGTCAT
RARB_HUMAN(nuclear-receptor_DNAbind).H10MO.D		chr7:13317783-13317884	3	13	+	15.1327	4.44e-07	0.0296	gaggtcagagc
RARB_HUMAN(nuclear-receptor_DNAbind).H10MO.D		chr8:41667-41768	36	46	+	15.1327	4.44e-07	0.0296	GAGGTCAGAGC
TLX1_HUMAN(homeobox_DNAbind).H10MO.S		chr6:16684057-16684158	73	83	+	13.3297	4.44e-07	0.116	TGCCAAGGAGC
SRBP1_HUMAN(bHLH).H10MO.B		chr1:45672676-45672777	31	41	-	15.055	4.44e-07	0.0767	GGTGGGGTGAC
SRBP1_HUMAN(bHLH).H10MO.B		chr9:5832505-5832606	39	49	-	15.055	4.44e-07	0.0767	GGTGGGGTGAC
RARB_HUMAN(nuclear-receptor_DNAbind).H10MO.D		chr6:171025307-171025408	43	53	-	15.1327	4.44e-07	0.0296	GAGGTCAGAGC
RARB_HUMAN(nuclear-receptor_DNAbind).H10MO.D		chr5:180867463-180867564	43	53	-	15.1327	4.44e-07	0.0296	GAGGTCAGAGC
RARB_HUMAN(nuclear-receptor_DNAbind).H10MO.D		chr17:81155062-81155163	58	68	-	15.1327	4.44e-07	0.0296	GAGGTCAGAGC
NR2C1_HUMAN(nuclear-receptor_DNAbind).H10MO.C		chr10:62826841-62826942	87	99	+	17.2143	4.44e-07	0.041	AGCCAGAGGTCAC
NR2C1_HUMAN(nuclear-receptor_DNAbind).H10MO.C		chr16:2047857-2047958	83	95	-	17.2143	4.44e-07	0.041	AGCCAGAGGTCAC
ESR1_HUMAN(nuclear-receptor_DNAbind).H10MO.S		chr12:8038758-8038859	26	43	+	17.4364	4.45e-07	0.00208	aggtcaggctgtccctga
ESR1_HUMAN(nuclear-receptor_DNAbind).H10MO.A		chr3:73022499-73022600	60	76	+	16.7121	4.46e-07	0.00273	ccaggtcaccttgaacc
GATA5_HUMAN(GATA_ZF).H10MO.D		chr14:54569047-54569148	6	22	-	15.4592	4.46e-07	0.161	TGAAAGATAACTTAAAA
ESR2_HUMAN(nuclear-receptor_DNAbind).H10MO.A		chr7:64099941-64100042	69	86	+	17.4697	4.47e-07	0.00197	agggtcattgtgacctat
MAFG_HUMAN(bZIP).H10MO.C		chr20:25827201-25827302	68	88	-	17.9	4.48e-07	0.0981	CAAAATGCAGAGGCAGCAGAG
TFCP2_HUMAN(??).H10MO.D		chr17:39572335-39572436	72	87	+	16.5612	4.48e-07	0.0444	CCCAGAAAGGGCCAGA
ESR1_HUMAN(nuclear-receptor_DNAbind).H10MO.S		chr20:49190146-49190247	66	83	+	17.4273	4.49e-07	0.00208	TGGTCAGGCTGACCCGGT
AP2C_HUMAN(??).H10MO.A		chr2:19873133-19873234	38	51	-	17.3485	4.5e-07	0.0113	GGGCCCTGAGGCCG
HXD11_HUMAN(homeobox_DNAbind).H10MO.D		chr12:96055521-96055622	73	83	-	11.8077	4.51e-07	0.243	TTTTTATGACT
MAZ_HUMAN(C2H2_ZF).H10MO.A		chr1:206904061-206904162	71	92	+	17.5	4.52e-07	0.0214	GGGTGGGGCAGGGAGTCAGGGC
FOXA3_HUMAN(fork-head_DNAbind).H10MO.C		chr2:119079436-119079537	9	21	+	15.4356	4.53e-07	0.0434	TTGTTTACTTTGT
FOXA3_HUMAN(fork-head_DNAbind).H10MO.C		chr8:63437323-63437424	25	37	+	15.4356	4.53e-07	0.0434	TTGTTTACTTTGT
PPARD_HUMAN(nuclear-receptor_DNAbind).H10MO.D		chr7:155711936-155712037	17	30	+	16.9899	4.53e-07	0.085	GAGGAGAAAGGTCA
ETV1_HUMAN(ETS_DNAbind).H10MO.B		chr1:179852255-179852356	32	53	+	17.8	4.54e-07	0.17	CGGGGAAGGAAGCGCCGACCGG
JUND_HUMAN(bZIP).H10MO.A		chrX:99950545-99950646	1	11	+	16.4	4.54e-07	0.0815	GATGAGTCACC
JUND_HUMAN(bZIP).H10MO.A		chrX:41241151-41241252	26	36	-	16.4	4.54e-07	0.0815	GATGAGTCACC
JUND_HUMAN(bZIP).H10MO.A		chr3:194561880-194561981	30	40	-	16.4	4.54e-07	0.0815	GATGAGTCACC
FOS_HUMAN(bZIP).H10MO.A		chrX:99950545-99950646	2	12	+	16.3636	4.54e-07	0.0793	ATGAGTCACCC
FOS_HUMAN(bZIP).H10MO.A		chr2:169134988-169135089	25	35	+	16.3636	4.54e-07	0.0793	atgagtcaccc
FOSL2_HUMAN(bZIP).H10MO.A		chr20:55363572-55363673	72	82	+	16.3788	4.54e-07	0.118	ATGACTCACCC
FOSL1_HUMAN(bZIP).H10MO.A		chrX:99950545-99950646	1	11	-	15.9394	4.54e-07	0.0815	GGTGACTCATC
FOSL1_HUMAN(bZIP).H10MO.A		chrX:41241151-41241252	26	36	+	15.9394	4.54e-07	0.0815	GGTGACTCATC
FOSL1_HUMAN(bZIP).H10MO.A		chr3:194561880-194561981	30	40	+	15.9394	4.54e-07	0.0815	GGTGACTCATC
FOS_HUMAN(bZIP).H10MO.A		chrX:41241151-41241252	25	35	-	16.3636	4.54e-07	0.0793	ATGAGTCACCC
P73_HUMAN(P53_DNAbind).H10MO.S		chr9:93710546-93710647	25	36	+	15.1616	4.55e-07	0.0696	ggggcaggtcct
P73_HUMAN(P53_DNAbind).H10MO.S		chr9:139022847-139022948	52	63	+	15.1616	4.55e-07	0.0696	GGGGCAGGTCCT
ESR1_HUMAN(nuclear-receptor_DNAbind).H10MO.S		chr20:4117294-4117395	33	50	+	17.4091	4.56e-07	0.00209	AGGTCAGGCTGCCCTACT
PROX1_HUMAN(homeobox_DNAbind).H10MO.D		chr15:86337001-86337102	22	38	-	16.0455	4.59e-07	0.129	GGGGAAGGCGGGCTGGA
FOXO1_HUMAN(fork-head_DNAbind).H10MO.C		chr10:7751444-7751545	83	98	-	15.9759	4.59e-07	0.0452	AACTTGTTTTTTTTTT
SP2_HUMAN(C2H2_ZF).H10MO.C		chr14:100680260-100680361	64	85	+	17.7642	4.59e-07	0.0272	GGGCCTGAAGCGGGGCGGGAGG
ESR2_HUMAN(nuclear-receptor_DNAbind).H10MO.A		chr15:89182007-89182108	23	40	-	17.4394	4.6e-07	0.00199	CATGTCAGGGTGCCCCTC
ESR2_HUMAN(nuclear-receptor_DNAbind).H10MO.A		chr22:21424936-21425037	48	65	-	17.4394	4.6e-07	0.00199	AGGGGCAAGGTGACCGTG
COT1_HUMAN(nuclear-receptor_DNAbind).H10MO.S		chr1:202112204-202112305	84	95	+	16.4024	4.6e-07	0.1	GGGCAGAGGTCA
ESR1_HUMAN(nuclear-receptor_DNAbind).H10MO.A		chr4:143329445-143329546	30	46	-	16.6818	4.61e-07	0.00273	TCAGGTCATCCTGGCCT
ESR1_HUMAN(nuclear-receptor_DNAbind).H10MO.S		chr7:83570853-83570954	35	52	+	17.3909	4.64e-07	0.0021	GTGTCAGACTGACCTGCC
ZN713_HUMAN(C2H2_ZF).H10MO.D		chr1:3503939-3504040	2	20	-	16.955	4.66e-07	0.113	AAAGACAAAAGACAAACAA
HAND1_HUMAN(bHLH).H10MO.D		chrX:153315176-153315277	9	20	+	15.9775	4.66e-07	0.123	GCATCTGGCATT
AP2A_HUMAN(??).H10MO.C		chr6:43774228-43774329	9	23	-	17.0303	4.68e-07	0.0244	GTGCCCTGAGGCTGT
ESR1_HUMAN(nuclear-receptor_DNAbind).H10MO.A		chr13:20340740-20340841	20	36	-	16.6667	4.7e-07	0.00273	ATAGGTCACTATGCCCT
ESR1_HUMAN(nuclear-receptor_DNAbind).H10MO.A		chr2:227149179-227149280	37	53	+	16.6667	4.7e-07	0.00273	CCATGTCACCAAGTCCC
ESR1_HUMAN(nuclear-receptor_DNAbind).H10MO.A		chr15:75112429-75112530	66	82	+	16.6667	4.7e-07	0.00273	CCATGTCATGGTGCCCT
FOXA1_HUMAN(fork-head_DNAbind).H10MO.A		chr2:237026692-237026793	73	85	-	15.8636	4.72e-07	0.063	GTGTTTACATTGC
RREB1_HUMAN(C2H2_ZF).H10MO.D		chr8:29016310-29016411	5	26	-	17.9444	4.72e-07	0.0516	GTGGAGGTGTTTGGGTTGTGTT
ESR2_HUMAN(nuclear-receptor_DNAbind).H10MO.A		chr12:80069689-80069790	36	53	-	17.4091	4.73e-07	0.00203	GGGGTCAGTGTCACCTTT
PRD14_HUMAN(C2H2_ZF).H10MO.C		chr2:54804294-54804395	63	76	-	16.7857	4.73e-07	0.242	AGGTTAGAGAACTG
VDR_HUMAN(nuclear-receptor_DNAbind).H10MO.B		chr9:85390038-85390139	28	43	-	16.632	4.73e-07	0.00366	GGGGTCAGGGAGTTCT
HEY2_HUMAN(bHLH).H10MO.D		chr10:134421-134522	4	20	-	18.1009	4.74e-07	0.204	GTGTGCACGTGCCCTGA
NFIC_HUMAN(CTF/NF-I_DNAbind).H10MO.A		chr21:33765833-33765934	5	21	-	16.9725	4.75e-07	0.0415	GCCTGGCACCTAGCCAA
ESR1_HUMAN(nuclear-receptor_DNAbind).H10MO.S		chr4:25525255-25525356	34	51	-	17.3636	4.75e-07	0.00213	AGGTCAGGGTGCTCCTGC
SP4_HUMAN(C2H2_ZF).H10MO.D		chr13:100636013-100636114	57	78	+	17.5935	4.76e-07	0.0198	GGCAGCGCGGCCCCGCGGGGGG
ZKSC1_HUMAN(C2H2_ZF).H10MO.C		chr22:36855808-36855909	45	66	-	17.7615	4.76e-07	0.0544	CCACACACACAGCAGGAGCTCC
ESR1_HUMAN(nuclear-receptor_DNAbind).H10MO.A		chr6:109056614-109056715	30	46	-	16.6515	4.78e-07	0.00275	CCAGGTCCCCATGACCC
ANDR_HUMAN(nuclear-receptor_DNAbind).H10MO.A		chr13:111490226-111490327	44	60	+	16.6364	4.78e-07	0.034	agtacactgtgtccctg
HTF4_HUMAN(bHLH).H10MO.B		chr19:51435213-51435314	57	67	-	14.8333	4.78e-07	0.107	GGCCAGGTGCG
ESR2_HUMAN(nuclear-receptor_DNAbind).H10MO.A		chr1:44533404-44533505	58	75	-	17.3939	4.79e-07	0.00203	GAGGTCAGGGTGGCATTG
ESR1_HUMAN(nuclear-receptor_DNAbind).H10MO.S		chr13:40755845-40755946	44	61	+	17.3545	4.79e-07	0.00213	GGGTCACGAAGACCTGCC
NR6A1_HUMAN(nuclear-receptor_DNAbind).H10MO.B		chr7:47581794-47581895	35	47	-	18.2697	4.8e-07	0.0466	AAGGTCATGGTCA
PURA_HUMAN(PPUR_DNAbind).H10MO.D		chr18:9329383-9329484	16	32	-	16.7327	4.82e-07	0.0468	GGTTGGGGTGGCCGTGG
COE1_HUMAN(??).H10MO.A		chr16:72883041-72883142	34	48	+	17.6364	4.84e-07	0.0548	GTGTCCCTGGGGACA
ESR2_HUMAN(nuclear-receptor_DNAbind).H10MO.A		chr8:98021123-98021224	25	42	-	17.3788	4.85e-07	0.00203	GGTGTCATGCTGACCTTG
ESR2_HUMAN(nuclear-receptor_DNAbind).H10MO.A		chr10:82011483-82011584	37	54	-	17.3788	4.85e-07	0.00203	AAGGTCAGTGTGACCACC
HSF1_HUMAN(HSF_DNAbind).H10MO.A		chr8:142238744-142238845	47	60	-	15.7006	4.86e-07	0.253	GGAAGCTTCCGGAA
RXRA_HUMAN(nuclear-receptor_DNAbind).H10MO.C		chr17:63478311-63478412	55	71	-	16.5276	4.87e-07	0.12	ATGGAAGACAAAGGTCA
ERR1_HUMAN(nuclear-receptor_DNAbind).H10MO.D		chr14:91859516-91859617	34	47	+	16.6514	4.87e-07	0.00853	gccccaggtcacac
ERR1_HUMAN(nuclear-receptor_DNAbind).H10MO.D		chr7:152272364-152272465	42	55	-	16.6514	4.87e-07	0.00853	GCCCCAGGTCACAC
ESR1_HUMAN(nuclear-receptor_DNAbind).H10MO.S		chr7:30329361-30329462	16	33	-	17.3364	4.87e-07	0.00213	AGGTCACGCTGCTCTCAG
ESR1_HUMAN(nuclear-receptor_DNAbind).H10MO.S		chr7:32772535-32772636	25	42	-	17.3364	4.87e-07	0.00213	AGGTCACGCTGCTCTCAG
TEAD4_HUMAN(TEA_DNAbind).H10MO.A		chr9:70502801-70502902	9	21	+	15.9848	4.88e-07	0.128	ACATTCCTGGGAG
TEAD4_HUMAN(TEA_DNAbind).H10MO.A		chr9:40841034-40841135	7	19	-	15.9848	4.88e-07	0.128	ACATTCCTGACAT
ZKSC1_HUMAN(C2H2_ZF).H10MO.C		chr8:101232177-101232278	13	34	-	17.7156	4.91e-07	0.0544	CAAGGCACACAGCAGGGTTTCA
ESR2_HUMAN(nuclear-receptor_DNAbind).H10MO.A		chr22:23508689-23508790	51	68	+	17.3636	4.92e-07	0.00204	tgggtcaggttgcccttg
FOXA3_HUMAN(fork-head_DNAbind).H10MO.C		chr1:10583102-10583203	38	50	+	15.4059	4.95e-07	0.0434	ttgtttgcttttc
FOXA3_HUMAN(fork-head_DNAbind).H10MO.C		chr7:77128448-77128549	62	74	+	15.4059	4.95e-07	0.0434	ttgtttgcttttc
ESR1_HUMAN(nuclear-receptor_DNAbind).H10MO.A		chr2:226480373-226480474	13	29	-	16.6212	4.95e-07	0.0028	ACAGGTCATGGTGACCA
NR2C2_HUMAN(nuclear-receptor_DNAbind).H10MO.A		chr9:110201213-110201314	10	22	+	16.424	4.96e-07	0.0477	GGGTCAGAggcca
ESR2_HUMAN(nuclear-receptor_DNAbind).H10MO.A		chr13:29833325-29833426	29	46	-	17.3485	4.99e-07	0.00205	CAGGGCAGGGTGACCGAC
RFX2_HUMAN(wHTH).H10MO.C		chr10:79945526-79945627	40	61	-	17.7571	4.99e-07	0.0588	TGCCCTGTTGCCATGGAATCAC
FUBP1_HUMAN(??).H10MO.D		chr6:1761853-1761954	27	38	+	15.2805	5e-07	0.108	TTGTATTTTTTT
TLX1_HUMAN(homeobox_DNAbind).H10MO.D		chr16:83334132-83334233	45	61	-	15.0645	5e-07	0.0823	CTGGCATGGTGCCAAGC
BCL6_HUMAN(C2H2_ZF).H10MO.C		chr1:224337541-224337642	55	70	+	15.6222	5e-07	0.127	gatggcattccaggaa
FOXJ3_HUMAN(fork-head_DNAbind).H10MO.A		chr11:100712618-100712719	38	50	+	18.1515	5.01e-07	0.113	ttgtttatttttg
KLF16_HUMAN(C2H2_ZF).H10MO.D		chr4:99581582-99581683	60	78	-	17.5854	5.02e-07	0.0351	GGGGGAGGGTGTGGGGTCG
ESR2_HUMAN(nuclear-receptor_DNAbind).H10MO.A		chr6:109056614-109056715	29	46	+	17.3333	5.06e-07	0.00206	AGGGTCATGGGGACCTGG
ESR1_HUMAN(nuclear-receptor_DNAbind).H10MO.S		chr4:143329445-143329546	30	47	+	17.2909	5.07e-07	0.0022	aggccaggatgacctgac
PPARG_HUMAN(nuclear-receptor_DNAbind).H10MO.A		chr10:96831199-96831300	66	82	+	16.8358	5.08e-07	0.0808	ATCCAGGGCAAAGGGAA
FOXD2_HUMAN(fork-head_DNAbind).H10MO.D		chr1:240162436-240162537	83	101	-	18.1746	5.11e-07	0.0445	TAAATCAATATTTATATTA
TBX15_HUMAN(T-box_DNAbind).H10MO.D		chr19:35526017-35526118	38	56	+	17.6147	5.12e-07	0.0367	GATGGGGAGAGGGTGGGAG
ESR1_HUMAN(nuclear-receptor_DNAbind).H10MO.A		chr5:173256838-173256939	35	51	-	16.5909	5.13e-07	0.0028	CCAGGGCACACTGCCCT
ESR1_HUMAN(nuclear-receptor_DNAbind).H10MO.A		chr17:26825118-26825219	60	76	-	16.5909	5.13e-07	0.0028	ACAGGTCAGCCTGCCTT
ESR2_HUMAN(nuclear-receptor_DNAbind).H10MO.A		chr3:51364701-51364802	27	44	-	17.3182	5.13e-07	0.00207	GGTGTCACTGTGCCCTGG
RFX1_HUMAN(wHTH).H10MO.C		chr10:79945526-79945627	44	55	-	16.5556	5.13e-07	0.263	GTTGCCATGGAA
RFX2_HUMAN(wHTH).H10MO.C		chr17:49027474-49027575	52	73	+	17.7143	5.13e-07	0.0588	GCCCCGGTTGCCCCGGACACGA
ESR1_HUMAN(nuclear-receptor_DNAbind).H10MO.S		chr9:133059824-133059925	41	58	-	17.2727	5.16e-07	0.00221	GAGTCAGCCTGACCTGAT
TBX15_HUMAN(T-box_DNAbind).H10MO.D		chr15:70667514-70667615	1	19	-	17.6055	5.16e-07	0.0367	GGGGAGGTGGAGGAGGGCA
RARA_HUMAN(nuclear-receptor_DNAbind).H10MO.C		chr2:236113674-236113775	21	37	+	16.5658	5.17e-07	0.0512	GGGTCAGGTGCGGGTCA
FOXD2_HUMAN(fork-head_DNAbind).H10MO.D		chr11:20092112-20092213	3	21	-	18.1587	5.18e-07	0.0445	AGACTAAATATTTACTTTA
ESR2_HUMAN(nuclear-receptor_DNAbind).H10MO.A		chr9:90738962-90739063	36	53	-	17.303	5.2e-07	0.00207	CAGGGCAGGGTCACCGTG
ESR2_HUMAN(nuclear-receptor_DNAbind).H10MO.A		chr9:90543731-90543832	49	66	+	17.303	5.2e-07	0.00207	cagggcagggtcaccgtg
RARG_HUMAN(nuclear-receptor_DNAbind).H10MO.C		chr16:70148588-70148689	46	65	-	17.1939	5.22e-07	0.0616	ACGGGGGAGCCCGAGGTCAC
ONEC3_HUMAN(CUT_DNAbind/homeobox_DNAbind).H10MO.D		chr11:36442574-36442675	71	82	+	16.9808	5.22e-07	0.278	GATTGATTTTTT
ESR1_HUMAN(nuclear-receptor_DNAbind).H10MO.A		chr10:82011483-82011584	39	55	-	16.5758	5.22e-07	0.0028	CAAGGTCAGTGTGACCA
ESR1_HUMAN(nuclear-receptor_DNAbind).H10MO.A		chr3:127350983-127351084	40	56	-	16.5758	5.22e-07	0.0028	CCAGGTCATTGTGCCCA
ESR1_HUMAN(nuclear-receptor_DNAbind).H10MO.A		chr2:234956174-234956275	64	80	-	16.5758	5.22e-07	0.0028	CCAGGTCATGATGCTCT
KLF16_HUMAN(C2H2_ZF).H10MO.D		chr20:42916081-42916182	5	23	-	17.5285	5.24e-07	0.0351	CGGGGCGGGCTTTGGGGGG
FOXL1_HUMAN(fork-head_DNAbind).H10MO.D		chr16:68789452-68789553	50	68	+	16.3226	5.25e-07	0.0321	TCATTTTTTATTTATTTAT
PPARD_HUMAN(nuclear-receptor_DNAbind).H10MO.D		chr7:134832457-134832558	10	23	-	16.8384	5.25e-07	0.085	CAGGACCCAGGTCA
ESR2_HUMAN(nuclear-receptor_DNAbind).H10MO.A		chr1:241428968-241429069	77	94	-	17.2879	5.27e-07	0.00207	GAGATCAGGGTGACTTGG
KLF16_HUMAN(C2H2_ZF).H10MO.D		chr22:30722074-30722175	64	82	+	17.5203	5.27e-07	0.0351	AGGGGTGGGGGCGGGGCAG
KLF1_HUMAN(C2H2_ZF).H10MO.C		chr4:7219298-7219399	66	76	-	17.2202	5.28e-07	0.0452	GAGGGTGTGGC
HNF4A_HUMAN(nuclear-receptor_DNAbind).H10MO.A		chr8:142238744-142238845	30	43	-	17.1651	5.28e-07	0.182	CAGGCCAAAGGCCA
ESR1_HUMAN(nuclear-receptor_DNAbind).H10MO.S		chr9:133059824-133059925	44	61	+	17.2455	5.28e-07	0.00221	AGGTCAGGCTGACTCTGG
HMX1_HUMAN(homeobox_DNAbind).H10MO.D		chr9:46967930-46968031	6	22	-	17.8242	5.28e-07	0.266	GTCAATTGATCTTTGAT
CLOCK_HUMAN(bHLH).H10MO.D		chr4:8183684-8183785	25	44	+	17.3394	5.32e-07	0.0939	GGTGGGGTGGGGCAGGCAGG
FOXO1_HUMAN(fork-head_DNAbind).H10MO.C		chr8:63437323-63437424	22	37	+	15.9036	5.32e-07	0.0452	TACTTGTTTACTTTGT
ESR2_HUMAN(nuclear-receptor_DNAbind).H10MO.A		chr9:90543731-90543832	54	71	-	17.2727	5.34e-07	0.00207	GGTGGCACGGTGACCCTG
ESR2_HUMAN(nuclear-receptor_DNAbind).H10MO.A		chr9:90738962-90739063	31	48	+	17.2727	5.34e-07	0.00207	ggtggcacggtgaccctg
BARH1_HUMAN(homeobox_DNAbind).H10MO.D		chr11:68587160-68587261	73	85	+	16.4	5.35e-07	0.282	TAAATGCCCCTAA
NR2C1_HUMAN(nuclear-receptor_DNAbind).H10MO.C		chr10:114476933-114477034	42	54	+	17.051	5.36e-07	0.041	GTCCAGAGGTCAT
PAX5_HUMAN(homeobox_DNAbind/pairebox_DNAbind).H10MO.A		chr9:33506727-33506828	61	81	+	16.9552	5.37e-07	0.0576	gccagggcaacagagtgagac
PKNX2_HUMAN(homeobox_DNAbind).H10MO.D		chr9:135978979-135979080	70	82	+	14.72	5.37e-07	0.146	GGGACAGGTGTGG
P73_HUMAN(P53_DNAbind).H10MO.S		chr20:60946237-60946338	79	90	+	15.0808	5.37e-07	0.0696	GGGGCAGGCCCT
NR2C2_HUMAN(nuclear-receptor_DNAbind).H10MO.A		chr7:64405911-64406012	45	57	-	16.384	5.39e-07	0.0477	AGGGCAGAGGGCA
TBX21_HUMAN(T-box_DNAbind).H10MO.D		chr7:43946427-43946528	72	83	-	17.3008	5.39e-07	0.287	AAGGTGTGAAGT
ESR2_HUMAN(nuclear-receptor_DNAbind).H10MO.A		chr16:71627721-71627822	13	30	-	17.2576	5.41e-07	0.00208	CAGGGCAGGTTGACTTGG
ESR1_HUMAN(nuclear-receptor_DNAbind).H10MO.S		chr1:204719978-204720079	32	49	+	17.2182	5.41e-07	0.00221	AGGTCAGGCTGCCCCCTt
FOXD2_HUMAN(fork-head_DNAbind).H10MO.D		chr8:123716222-123716323	83	101	-	18.0952	5.43e-07	0.0445	AGAATAAATATTTACATAG
ZFX_HUMAN(C2H2_ZF).H10MO.C		chr1:1609950-1610051	82	100	+	17.5909	5.45e-07	0.0678	GGGCACCCCAGGCCTCAGT
FOXG1_HUMAN(fork-head_DNAbind).H10MO.D		chr19:51577697-51577798	50	66	-	16.8169	5.45e-07	0.0536	TTTGTTTATTTTTACTT
KLF15_HUMAN(C2H2_ZF).H10MO.D		chr21:43588343-43588444	18	34	+	17.6545	5.46e-07	0.038	acctgggaggtggaggt
KLF15_HUMAN(C2H2_ZF).H10MO.D		chr16:10679573-10679674	47	63	-	17.6545	5.46e-07	0.038	ACCTGGGAGGTGGAGGT
KLF15_HUMAN(C2H2_ZF).H10MO.D		chr4:40459459-40459560	80	96	-	17.6545	5.46e-07	0.038	ACCTGGGAGGTGGAGGT
THB_HUMAN(nuclear-receptor_DNAbind).H10MO.C		chr12:104649279-104649380	72	88	+	17.2889	5.46e-07	0.0257	cggatcacctgaggtca
THB_HUMAN(nuclear-receptor_DNAbind).H10MO.C		chr3:42121187-42121288	13	29	-	17.2889	5.46e-07	0.0257	CGGATCACCTGAGGTCA
COE1_HUMAN(??).H10MO.A		chr14:104358041-104358142	64	78	+	17.5303	5.47e-07	0.0548	AGGTCTCTGGGGAGA
AP2A_HUMAN(??).H10MO.C		chr9:134469758-134469859	17	31	+	16.9091	5.47e-07	0.0244	gaggcctgaggccaa
NFIC_HUMAN(CTF/NF-I_DNAbind).H10MO.A		chr4:96014099-96014200	22	38	-	16.8624	5.48e-07	0.0415	ACTTGGCAGATTTCCAA
FOXF1_HUMAN(fork-head_DNAbind).H10MO.D		chr3:155879129-155879230	12	22	+	16.2793	5.49e-07	0.12	ATGTTTATTTT
FOXF1_HUMAN(fork-head_DNAbind).H10MO.D		chr17:76375525-76375626	27	37	-	16.2793	5.49e-07	0.12	ATGTTTATTTT
ESR1_HUMAN(nuclear-receptor_DNAbind).H10MO.A		chr2:227046510-227046611	35	51	+	16.5303	5.5e-07	0.00292	aaaggtcaagatgacct
ESR1_HUMAN(nuclear-receptor_DNAbind).H10MO.S		chr1:204719978-204720079	29	46	-	17.2	5.51e-07	0.00221	GGGGCAGCCTGACCTCTG
ESR1_HUMAN(nuclear-receptor_DNAbind).H10MO.S		chr14:75389217-75389318	30	47	-	17.2	5.51e-07	0.00221	GGGTCACCCTGCCCTCTT
ESR1_HUMAN(nuclear-receptor_DNAbind).H10MO.S		chr8:21970316-21970417	34	51	-	17.2	5.51e-07	0.00221	GGGTCACAATGCCCTTGA
ESR1_HUMAN(nuclear-receptor_DNAbind).H10MO.S		chr6:159256191-159256292	36	53	+	17.2	5.51e-07	0.00221	GTGTCAGGGTGGCCCGAC
MNT_HUMAN(bHLH).H10MO.D		chr21:43386507-43386608	82	97	+	14.0833	5.52e-07	0.0478	TGGGAGGAAGGGGGTG
TBX15_HUMAN(T-box_DNAbind).H10MO.D		chr6:34504469-34504570	1	19	-	17.5138	5.52e-07	0.0367	GGAGGAGGGTGGGGGGGAG
PAX5_HUMAN(homeobox_DNAbind/pairebox_DNAbind).H10MO.A		chr2:201619962-201620063	9	29	+	16.9254	5.53e-07	0.0576	TCCAGGCCAGCCAggcagggc
REST_HUMAN(C2H2_ZF).H10MO.A		chr19:16013201-16013302	62	83	+	16.6239	5.53e-07	0.129	ACCAGGAACCTGGACAGGTCCT
TFDP1_HUMAN(E2F_wHTH).H10MO.D		chr5:373321-373422	28	49	-	17.5152	5.53e-07	0.0587	GGCAGGGCCAGGGCCGCGGGGC
RFX5_HUMAN(wHTH).H10MO.A		chr13:27540074-27540175	42	61	-	16.7324	5.54e-07	0.246	GTCAGCTGTCACTGGGCATC
COE1_HUMAN(??).H10MO.A		chr22:29205169-29205270	12	26	-	17.5152	5.54e-07	0.0548	GGCCCCCAGGGGACA
FOXO6_HUMAN(fork-head_DNAbind).H10MO.D		chr5:21171334-21171435	78	90	-	16.5636	5.55e-07	0.292	ATCTTGTTTACAT
PROX1_HUMAN(homeobox_DNAbind).H10MO.D		chr8:127628077-127628178	1	17	-	15.8909	5.56e-07	0.129	GGCTGAGGCGGGTGGGT
AP2A_HUMAN(??).H10MO.C		chr5:172115938-172116039	18	32	+	16.8939	5.57e-07	0.0244	GTGGCCTGGGGGAAA
ESR1_HUMAN(nuclear-receptor_DNAbind).H10MO.A		chr22:38289011-38289112	79	95	+	16.5152	5.59e-07	0.00294	CTGGGTCACACAGACCC
ESR1_HUMAN(nuclear-receptor_DNAbind).H10MO.S		chr1:30776112-30776213	36	53	+	17.1818	5.6e-07	0.00221	AGGGCATGGTGACCTTGA
MAZ_HUMAN(C2H2_ZF).H10MO.A		chr3:53179406-53179507	63	84	-	17.1364	5.61e-07	0.0214	GGGAGGGGTCCTGGGGTGCGGG
VDR_HUMAN(nuclear-receptor_DNAbind).H10MO.B		chr11:64082290-64082391	29	44	-	16.48	5.61e-07	0.00428	GAGGTCACAGAGGGTA
NR2C2_HUMAN(nuclear-receptor_DNAbind).H10MO.A		chr5:134371160-134371261	68	80	-	16.368	5.61e-07	0.0477	GGGGCAGAGGGCA
ESR1_HUMAN(nuclear-receptor_DNAbind).H10MO.S		chr19:17999170-17999271	41	58	-	17.1727	5.65e-07	0.00221	TGGTCAGCGTGCCCAGGG
ESR1_HUMAN(nuclear-receptor_DNAbind).H10MO.S		chr20:49190146-49190247	63	80	-	17.1727	5.65e-07	0.00221	GGGTCAGCCTGACCATGT
ESR1_HUMAN(nuclear-receptor_DNAbind).H10MO.S		chr2:46252960-46253061	64	81	-	17.1727	5.65e-07	0.00221	GGGTCAGTTTGCCCTCCC
ESR1_HUMAN(nuclear-receptor_DNAbind).H10MO.S		chr1:75169173-75169274	66	83	-	17.1727	5.65e-07	0.00221	AGGTCACTTTGACCTACC
EGR1_HUMAN(C2H2_ZF).H10MO.A		chr22:36855808-36855909	56	73	+	16.803	5.66e-07	0.0445	TGTGTGTGTGGGAGGGTG
MAFF_HUMAN(bZIP).H10MO.A		chr9:13122875-13122976	68	89	+	17.7879	5.66e-07	0.134	AATATTGCTGAGTCAATATTTA
SPI1_HUMAN(ETS_DNAbind).H10MO.A		chr3:73022499-73022600	32	48	+	17.8485	5.67e-07	0.13	gagaggaggaactgaga
ANDR_HUMAN(nuclear-receptor_DNAbind).H10MO.A		chr22:38329388-38329489	51	67	+	16.4949	5.68e-07	0.0353	gggtcagactgttcctt
ESR1_HUMAN(nuclear-receptor_DNAbind).H10MO.A		chr2:131248717-131248818	6	22	+	16.5	5.69e-07	0.00296	aaaggtcatggtgaccc
CPEB1_HUMAN(RRM_RNAbind).H10MO.D		chr16:68789452-68789553	54	70	+	17.8475	5.69e-07	0.12	TTTTTATTTATTTATCT
ESR1_HUMAN(nuclear-receptor_DNAbind).H10MO.S		chr3:58453053-58453154	49	66	+	17.1636	5.69e-07	0.00221	GGGTCATGCTGCCCTTTC
ERR1_HUMAN(nuclear-receptor_DNAbind).H10MO.D		chr12:63480476-63480577	35	48	-	16.5596	5.69e-07	0.00963	GGCCCAGGTCACCC
ESR2_HUMAN(nuclear-receptor_DNAbind).H10MO.A		chr1:235142568-235142669	33	50	+	17.197	5.7e-07	0.00216	AAGGGCAAGATGACCTGT
ESR2_HUMAN(nuclear-receptor_DNAbind).H10MO.A		chr2:28308280-28308381	36	53	+	17.197	5.7e-07	0.00216	AATGTCATGCTGACCTGT
ESR2_HUMAN(nuclear-receptor_DNAbind).H10MO.A		chr9:97528221-97528322	62	79	+	17.1818	5.78e-07	0.00217	CGGGTCTGTGTGCCCTTT
ESR1_HUMAN(nuclear-receptor_DNAbind).H10MO.S		chr1:206135123-206135224	50	67	+	17.1455	5.78e-07	0.00223	GGGTCAGCCTGCCCCCAT
IRF4_HUMAN(IRF-repeat_DNAbind).H10MO.C		chr8:26007674-26007775	79	94	-	16.4545	5.79e-07	0.0659	GAAGGGGAAGAGAAAA
FOXC2_HUMAN(fork-head_DNAbind).H10MO.D		chrX:130844507-130844608	36	50	-	17.9524	5.79e-07	0.164	GTTTGTTATCTCAGT
SP3_HUMAN(C2H2_ZF).H10MO.B		chr1:206904061-206904162	65	84	+	17.2385	5.79e-07	0.0216	GGGGCTGGGTGGGGCAGGGA
SOX1_HUMAN(HMG-box_DNAbind).H10MO.D		chr5:140325457-140325558	36	51	-	17.9778	5.8e-07	0.293	GATCAGTGTTATTGAT
ZBT7B_HUMAN(C2H2_ZF).H10MO.D		chr10:79945526-79945627	39	59	-	17.6515	5.81e-07	0.091	CCCTGTTGCCATGGAATCACA
KLF16_HUMAN(C2H2_ZF).H10MO.D		chr6:34504469-34504570	1	19	-	17.3902	5.81e-07	0.0351	GGAGGAGGGTGGGGGGGAG
MAZ_HUMAN(C2H2_ZF).H10MO.A		chr22:30722074-30722175	60	81	+	17.0758	5.82e-07	0.0214	GGGAAGGGGTGGGGGCGGGGCA
ZN148_HUMAN(C2H2_ZF).H10MO.D		chrX:153657526-153657627	45	59	-	17.6517	5.82e-07	0.0355	TCATGGGGGGAGGGG
RARB_HUMAN(nuclear-receptor_DNAbind).H10MO.D		chr7:128071437-128071538	66	76	+	15.1224	5.83e-07	0.0296	CAGGTCAGGGC
RARB_HUMAN(nuclear-receptor_DNAbind).H10MO.D		chr5:134371160-134371261	29	39	-	15.1224	5.83e-07	0.0296	CAGGTCAGGGC
RARB_HUMAN(nuclear-receptor_DNAbind).H10MO.D		chr4:146954441-146954542	67	77	-	15.1224	5.83e-07	0.0296	CAGGTCAGGGC
NFE2_HUMAN(bZIP).H10MO.B		chr14:26750981-26751082	12	25	+	16.9919	5.83e-07	0.0993	ATAGTGACTCAGCA
AP2A_HUMAN(??).H10MO.C		chr10:112216617-112216718	29	43	+	16.8636	5.85e-07	0.0244	TTGCCCTGAGGCCTG
KLF16_HUMAN(C2H2_ZF).H10MO.D		chr1:206904061-206904162	64	82	+	17.3821	5.85e-07	0.0351	GGGGGCTGGGTGGGGCAGG
IRF3_HUMAN(IRF-repeat_DNAbind).H10MO.C		chr1:118624096-118624197	75	91	-	17.4725	5.88e-07	0.296	AAAAAGGGAAACTGAAA
NFKB1_HUMAN(RHD_DNAbind).H10MO.B		chr6:30080926-30081027	65	75	-	17.3816	5.88e-07	0.151	GGGAAATCCCC
ELF2_HUMAN(ETS_DNAbind).H10MO.C		chr10:71181807-71181908	4	20	+	17.0789	5.89e-07	0.131	GGAGGAGGAAGTGGGTG
THB_HUMAN(nuclear-receptor_DNAbind).H10MO.C		chr6:33379155-33379256	66	82	-	17.2111	5.91e-07	0.0257	CAGGTTATGTCAGGTCA
FOXG1_HUMAN(fork-head_DNAbind).H10MO.D		chr9:100907927-100908028	68	84	+	16.7465	5.91e-07	0.0536	tttgtttgtttgttttt
FOXG1_HUMAN(fork-head_DNAbind).H10MO.D		chr16:85330162-85330263	67	83	-	16.7465	5.91e-07	0.0536	TTTGTTTGTTTGTTTTT
ESR2_HUMAN(nuclear-receptor_DNAbind).H10MO.A		chr12:12876655-12876756	9	26	-	17.1515	5.94e-07	0.00221	AAGGACACGGTGACTCGG
NR6A1_HUMAN(nuclear-receptor_DNAbind).H10MO.B		chr7:90950644-90950745	66	78	-	18.0112	5.96e-07	0.0466	AAGGTCAAGGGCA
MAFA_HUMAN(bZIP).H10MO.D		chr20:43391321-43391422	7	27	+	17.0674	5.96e-07	0.139	CGGCTGACGCCCCAGAAACCC
AP2A_HUMAN(??).H10MO.C		chr2:11671204-11671305	27	41	-	16.8485	5.97e-07	0.0244	AGGGCCTGAGGCCAC
ESR1_HUMAN(nuclear-receptor_DNAbind).H10MO.S		chr7:64099941-64100042	67	84	-	17.1091	5.97e-07	0.00228	AGGTCACAATGACCCTGT
ESR1_HUMAN(nuclear-receptor_DNAbind).H10MO.A		chr12:106273179-106273280	39	55	-	16.4545	5.98e-07	0.00303	CTGGGTCACTCTGCCCC
ESR1_HUMAN(nuclear-receptor_DNAbind).H10MO.A		chr2:232384282-232384383	55	71	-	16.4545	5.98e-07	0.00303	ACATGTCAGAATGACCT
CLOCK_HUMAN(bHLH).H10MO.D		chr22:32954763-32954864	82	101	-	17.211	5.98e-07	0.0939	GGGCGGGTGACTCAGGTGGT
MAFG_HUMAN(bZIP).H10MO.C		chr1:90355852-90355953	24	44	+	17.4429	6.02e-07	0.0981	aatggagctgagtcatcaaga
ESR2_HUMAN(nuclear-receptor_DNAbind).H10MO.A		chr16:17553548-17553649	29	46	-	17.1364	6.02e-07	0.00221	GGGGGCAGGATGACCTCC
ESR2_HUMAN(nuclear-receptor_DNAbind).H10MO.A		chr22:38301202-38301303	63	80	+	17.1364	6.02e-07	0.00221	TGGGTCAGGGTGACATCA
CLOCK_HUMAN(bHLH).H10MO.D		chr7:922093-922194	82	101	+	17.2018	6.05e-07	0.0939	CCGGGGATGGCGCGGGTTGT
COT2_HUMAN(nuclear-receptor_DNAbind).H10MO.A		chr12:93957810-93957911	9	21	-	16.0606	6.06e-07	0.0388	CAAAGGTCAAGGC
ZEP2_HUMAN(C2H2_ZF).H10MO.D		chr5:150537046-150537147	55	68	-	15.3069	6.06e-07	0.312	GGCGCGGTAACCCG
FOXA1_HUMAN(fork-head_DNAbind).H10MO.A		chr13:95966800-95966901	44	56	-	15.7424	6.06e-07	0.063	ATGTTTACTCAGT
ESR1_HUMAN(nuclear-receptor_DNAbind).H10MO.A		chr5:154448342-154448443	14	30	+	16.4394	6.07e-07	0.00303	TTGGGTCACAGTGACCT
ESR1_HUMAN(nuclear-receptor_DNAbind).H10MO.A		chr1:71184209-71184310	55	71	-	16.4394	6.07e-07	0.00303	GCAGGTCACACTGCACC
NR6A1_HUMAN(nuclear-receptor_DNAbind).H10MO.B		chr10:18522743-18522844	69	81	+	18	6.08e-07	0.0466	AAGGTCACGGTCA
FOXL1_HUMAN(fork-head_DNAbind).H10MO.D		chr12:98146520-98146621	28	46	+	15.9194	6.09e-07	0.0321	TTTTTATTTGTTTACCTAC
ESR2_HUMAN(nuclear-receptor_DNAbind).H10MO.A		chr19:19062494-19062595	44	61	-	17.1212	6.1e-07	0.00221	GAGGGCAGGGTGTCCTAA
ESR2_HUMAN(nuclear-receptor_DNAbind).H10MO.A		chr1:184537929-184538030	18	35	+	17.1212	6.1e-07	0.00221	AAGGTCATTCTGCCCTTT
WT1_HUMAN(C2H2_ZF).H10MO.D		chr18:71910043-71910144	35	47	-	16.9326	6.12e-07	0.088	GCGAGGGCGGGCG
ZEB1_HUMAN(C2H2_ZF/homeobox_DNAbind).H10MO.B		chr5:60917002-60917103	29	39	+	14.0152	6.13e-07	0.0159	GCCAGGTGAGC
ZEB1_HUMAN(C2H2_ZF/homeobox_DNAbind).H10MO.B		chr2:110097194-110097295	16	26	-	14.0152	6.13e-07	0.0159	GCCAGGTGAGC
USF1_HUMAN(bHLH).H10MO.A		chr3:64475141-64475242	23	32	+	17.8103	6.13e-07	0.32	GGTCACGTGG
GLI1_HUMAN(C2H2_ZF).H10MO.C		chr17:28618353-28618454	85	95	+	18.0444	6.13e-07	0.239	GTGGGTGGTCC
PEBB_HUMAN(??).H10MO.C		chr4:141641992-141642093	44	54	-	14.4343	6.15e-07	0.146	TCTGTGGTCTC
NFIC_HUMAN(CTF/NF-I_DNAbind).H10MO.A		chr16:83334132-83334233	47	63	-	16.7706	6.17e-07	0.0415	GCCTGGCATGGTGCCAA
PPARA_HUMAN(nuclear-receptor_DNAbind).H10MO.C		chr4:72284808-72284909	43	55	+	16.8026	6.17e-07	0.103	gggtcaggggtca
THB_HUMAN(nuclear-receptor_DNAbind).H10MO.C		chr7:55791539-55791640	31	47	-	17.1667	6.17e-07	0.0257	CTGGCCAGGTCAGGACA
ESR1_HUMAN(nuclear-receptor_DNAbind).H10MO.A		chr10:93441719-93441820	54	70	-	16.4242	6.18e-07	0.00305	CAAGGTCACACTGAGCT
SMAD2_HUMAN(MH1_DNAbind).H10MO.C		chr16:89142-89243	10	21	+	16.1909	6.18e-07	0.097	TGTCTGCCACCT
NF2L2_HUMAN(bZIP).H10MO.D		chr11:46987571-46987672	54	65	-	15.96	6.18e-07	0.0577	GGTGACACAGCA
MAFG_HUMAN(bZIP).H10MO.C		chr10:111770288-111770389	59	79	+	17.4	6.19e-07	0.0981	GCATGTGAAGACTCAGCAAAT
COE1_HUMAN(??).H10MO.A		chr1:9050153-9050254	79	93	+	17.4091	6.21e-07	0.0548	GGCTCCCTGGGGAGA
ESR1_HUMAN(nuclear-receptor_DNAbind).H10MO.S		chr1:184595914-184596015	37	54	+	17.0636	6.22e-07	0.00231	GGGTCAGCATGACCTTCT
ATF1_HUMAN(bZIP).H10MO.B		chr16:33957096-33957197	65	75	-	13.9545	6.22e-07	0.335	TGTGACGTCAT
NR6A1_HUMAN(nuclear-receptor_DNAbind).H10MO.B		chr9:90080996-90081097	74	86	+	17.9438	6.24e-07	0.0466	CAGGTCAAGTTCA
NR6A1_HUMAN(nuclear-receptor_DNAbind).H10MO.B		chr18:13616874-13616975	2	14	-	17.9438	6.24e-07	0.0466	CAGGTCAAGTTCA
THB_HUMAN(nuclear-receptor_DNAbind).H10MO.C		chr19:4058022-4058123	46	62	+	17.1556	6.25e-07	0.0257	AAACCCAGCTGAGGTCA
SP4_HUMAN(C2H2_ZF).H10MO.D		chr18:71910043-71910144	30	51	-	17.1789	6.25e-07	0.0236	GAGGGCGAGGGCGGGCGGAAGA
SOX2_HUMAN(HMG-box_DNAbind).H10MO.B		chr8:40263596-40263697	27	42	+	16.791	6.25e-07	0.318	gctttgttctgcaaac
FOXA3_HUMAN(fork-head_DNAbind).H10MO.C		chr5:20218126-20218227	2	14	-	15.3069	6.25e-07	0.047	ATATTTGCTTTGC
ESR2_HUMAN(nuclear-receptor_DNAbind).H10MO.A		chr7:155744726-155744827	45	62	+	17.0909	6.27e-07	0.00225	aggggcagggagacctgc
HES5_HUMAN(bHLH).H10MO.D		chr12:51437563-51437664	64	75	-	18.4615	6.27e-07	0.318	GGGCACGTGTCA
ESR1_HUMAN(nuclear-receptor_DNAbind).H10MO.S		chr19:47881294-47881395	41	58	+	17.0545	6.27e-07	0.00231	gggtcacactgccccctc
HEN1_HUMAN(bHLH).H10MO.C		chr8:145740553-145740654	29	48	-	17.1707	6.29e-07	0.0918	CCTGGAGCAGCTGGGGCACC
GCR_HUMAN(nuclear-receptor_DNAbind).H10MO.A		chr9:130818123-130818224	52	66	+	17.2727	6.29e-07	0.0356	aggacaagctgttcc
KLF16_HUMAN(C2H2_ZF).H10MO.D		chr7:150744207-150744308	82	100	-	17.2846	6.29e-07	0.0351	GGGGGCGGGTGAAGGGCTG
RORG_HUMAN(nuclear-receptor_DNAbind).H10MO.C		chr2:169709878-169709979	82	94	-	17.6422	6.31e-07	0.127	GAAAGAAGGTCAG
ESR1_HUMAN(nuclear-receptor_DNAbind).H10MO.S		chr5:154448342-154448443	13	30	-	17.0455	6.32e-07	0.00231	AGGTCACTGTGACCCAAA
ZN219_HUMAN(C2H2_ZF).H10MO.D		chr5:117281841-117281942	3	14	-	17.2809	6.34e-07	0.104	GAGGTGGGCGGA
ZN219_HUMAN(C2H2_ZF).H10MO.D		chr19:56467831-56467932	19	30	-	17.2809	6.34e-07	0.104	GAGGTGGGCGGA
ZN219_HUMAN(C2H2_ZF).H10MO.D		chr2:61232134-61232235	22	33	+	17.2809	6.34e-07	0.104	gaggtgggcgga
ZFX_HUMAN(C2H2_ZF).H10MO.C		chr6:34504469-34504570	50	68	+	17.4242	6.35e-07	0.0678	GCGAGGCACAGGCCTGGGG
TGIF1_HUMAN(homeobox_DNAbind).H10MO.D		chr7:64405911-64406012	24	39	+	15.7	6.36e-07	0.0825	AGTCAAGTGACACCTG
SPIC_HUMAN(ETS_DNAbind).H10MO.D		chr5:173000764-173000865	7	19	-	12.8143	6.36e-07	0.0668	GAGGAAGGGTGAG
ERR1_HUMAN(nuclear-receptor_DNAbind).H10MO.D		chr20:49031446-49031547	25	38	+	16.4771	6.36e-07	0.0104	ggccagggtcaccc
ESR1_HUMAN(nuclear-receptor_DNAbind).H10MO.S		chr1:32889594-32889695	83	100	-	17.0364	6.37e-07	0.00231	GGGTCACCCCGACCAGAC
ESR1_HUMAN(nuclear-receptor_DNAbind).H10MO.S		chr9:95411208-95411309	9	26	+	17.0364	6.37e-07	0.00231	GGGTCACACTGGCCTTTG
ESR1_HUMAN(nuclear-receptor_DNAbind).H10MO.S		chr3:156260245-156260346	38	55	+	17.0364	6.37e-07	0.00231	GGGTCAAGTTGACCTCCC
FOXC2_HUMAN(fork-head_DNAbind).H10MO.D		chr17:64271862-64271963	80	94	-	17.8571	6.39e-07	0.164	TTTTGTTTTCTCAGT
GATA5_HUMAN(GATA_ZF).H10MO.D		chr18:70963992-70964093	29	45	-	15.2449	6.41e-07	0.161	TCAAAGATTAGTTGGAT
KLF1_HUMAN(C2H2_ZF).H10MO.C		chr1:206904061-206904162	69	79	+	17.1743	6.41e-07	0.0471	CTGGGTGGGGC
ESR1_HUMAN(nuclear-receptor_DNAbind).H10MO.S		chr16:15581782-15581883	49	66	-	17.0273	6.42e-07	0.00231	AGGTCACAAAGACCTGAC
ESR1_HUMAN(nuclear-receptor_DNAbind).H10MO.S		chr6:43878634-43878735	33	50	+	17.0273	6.42e-07	0.00231	AGGTCAGCCTGTCCTCAT
ZN148_HUMAN(C2H2_ZF).H10MO.D		chr19:7698486-7698587	64	78	+	17.5393	6.44e-07	0.0355	GGGTAGGGGGCAGGG
ESR2_HUMAN(nuclear-receptor_DNAbind).H10MO.A		chr20:46635618-46635719	63	80	+	17.0606	6.44e-07	0.00229	gagggcagggagccccgg
MAZ_HUMAN(C2H2_ZF).H10MO.A		chr1:177225635-177225736	78	99	+	16.8939	6.47e-07	0.0214	GGGCGGAGAGTGGGGGTAGGGT
ESR1_HUMAN(nuclear-receptor_DNAbind).H10MO.A		chr19:23583249-23583350	21	37	+	16.3788	6.51e-07	0.00318	atatgtcacagtgaccc
ARI3A_HUMAN(ARID_DNAbind).H10MO.D		chr7:84639345-84639446	47	68	+	17.5978	6.52e-07	0.158	gattaattgatataaaaagatg
RORA_HUMAN(nuclear-receptor_DNAbind).H10MO.B		chr12:285725-285826	46	57	-	17.6316	6.52e-07	0.115	GAAACTAGGTCA
RORA_HUMAN(nuclear-receptor_DNAbind).H10MO.B		chr14:69681232-69681333	88	99	+	17.6316	6.52e-07	0.115	gaaactaggtca
MAFK_HUMAN(bZIP).H10MO.A		chr10:111770288-111770389	60	81	-	17.5606	6.52e-07	0.309	ATATTTGCTGAGTCTTCACATG
FOXA1_HUMAN(fork-head_DNAbind).H10MO.A		chr2:119079436-119079537	9	21	+	15.7121	6.53e-07	0.063	TTGTTTACTTTGT
FOXA1_HUMAN(fork-head_DNAbind).H10MO.A		chr8:63437323-63437424	25	37	+	15.7121	6.53e-07	0.063	TTGTTTACTTTGT
BACH1_HUMAN(bZIP).H10MO.A		chr1:204732897-204732998	34	46	+	17.0816	6.53e-07	0.0838	TGCTGGGTCATGC
ESR1_HUMAN(nuclear-receptor_DNAbind).H10MO.S		chr12:106273179-106273280	36	53	-	17.0091	6.53e-07	0.00232	GGGTCACTCTGCCCCAGC
NR1H2_HUMAN(nuclear-receptor_DNAbind).H10MO.D		chr6:837574-837675	47	65	+	9.39796	6.53e-07	0.155	taaagctcaaaggtaagtg
STAT6_HUMAN(STAT_DNAbind).H10MO.C		chr9:95531159-95531260	37	49	+	15.4605	6.53e-07	0.274	ttcccaggaagtt
PPARG_HUMAN(nuclear-receptor_DNAbind).H10MO.A		chr1:44533404-44533505	12	28	+	16.5821	6.57e-07	0.0808	AACTGGGGCAGGGTGCA
ESR1_HUMAN(nuclear-receptor_DNAbind).H10MO.S		chr17:41049125-41049226	33	50	-	17	6.58e-07	0.00232	GGGACAGGGTGACCTGAC
FOXJ3_HUMAN(fork-head_DNAbind).H10MO.A		chr20:8106901-8107002	29	41	+	17.9242	6.59e-07	0.113	GTGTTTATTTTTA
FOSL2_HUMAN(bZIP).H10MO.A		chrX:41241151-41241252	27	37	+	16.2727	6.59e-07	0.118	GTGACTCATCC
FOSL2_HUMAN(bZIP).H10MO.A		chr3:194561880-194561981	31	41	+	16.2727	6.59e-07	0.118	GTGACTCATCC
RARA_HUMAN(nuclear-receptor_DNAbind).H10MO.C		chr5:142250717-142250818	62	78	+	16.3421	6.6e-07	0.0544	AGGTCACCTGCTGGTCA
FOXG1_HUMAN(fork-head_DNAbind).H10MO.D		chr4:115155857-115155958	71	87	-	16.6479	6.6e-07	0.0536	TCTGTTTATCTTTGTTT
ESR2_HUMAN(nuclear-receptor_DNAbind).H10MO.A		chr22:25604148-25604249	23	40	-	17.0303	6.61e-07	0.00234	CAGGACATTGTGCCCTGT
ANDR_HUMAN(nuclear-receptor_DNAbind).H10MO.A		chr5:149237210-149237311	68	84	+	16.3636	6.61e-07	0.0366	TGTACACTATGTTCTCT
ESR1_HUMAN(nuclear-receptor_DNAbind).H10MO.A		chr2:159921167-159921268	25	41	+	16.3636	6.62e-07	0.0032	AAAGGTCACCCTGCCTT
THA_HUMAN(nuclear-receptor_DNAbind).H10MO.C		chr9:15241969-15242070	1	17	-	15.6024	6.62e-07	0.025	GGATCAACTGAGGTCAG
EVX2_HUMAN(homeobox_DNAbind).H10MO.A		chrX:13852689-13852790	53	64	-	15.0448	6.64e-07	0.118	TTTTATTGCCTT
FOXL1_HUMAN(fork-head_DNAbind).H10MO.D		chr3:171004350-171004451	76	94	-	15.6774	6.64e-07	0.0321	TTCTTGTTTGTTTGTTTTC
ESR1_HUMAN(nuclear-receptor_DNAbind).H10MO.S		chr16:17553548-17553649	28	45	-	16.9909	6.64e-07	0.00232	GGGGCAGGATGACCTCCC
ESR1_HUMAN(nuclear-receptor_DNAbind).H10MO.S		chr22:50015397-50015498	63	80	+	16.9909	6.64e-07	0.00232	AGGTCAGGTCGACCCCGA
MAZ_HUMAN(C2H2_ZF).H10MO.A		chr6:106584056-106584157	66	87	-	16.8485	6.65e-07	0.0214	GGCTGGGGAGGGGGAGGAGAGG
FOXM1_HUMAN(fork-head_DNAbind).H10MO.D		chrX:23907356-23907457	7	19	-	15.0098	6.65e-07	0.0291	TTTGTTTGTTTAC
TBX1_HUMAN(T-box_DNAbind).H10MO.D		chr7:155786770-155786871	77	96	-	17.1927	6.66e-07	0.0424	GGTGGGGCAGGAGTGGGAAG
PPARD_HUMAN(nuclear-receptor_DNAbind).H10MO.D		chr20:49344035-49344136	17	30	+	16.6061	6.68e-07	0.085	cagggtcaaggtca
ARI3A_HUMAN(ARID_DNAbind).H10MO.D		chr12:118036654-118036755	70	91	+	17.5652	6.68e-07	0.158	ATTTCATGAAAATCAAAACAAA
UNC4_HUMAN(homeobox_DNAbind).H10MO.D		chr3:187754863-187754964	30	40	-	18.4444	6.68e-07	0.36	TAATTTAATTA
PHX2B_HUMAN(homeobox_DNAbind).H10MO.D		chr3:187754863-187754964	30	40	-	17.46	6.68e-07	0.36	TAATTTAATTA
PHX2A_HUMAN(homeobox_DNAbind).H10MO.D		chr3:187754863-187754964	30	40	-	17.9245	6.68e-07	0.36	TAATTTAATTA
DRGX_HUMAN(homeobox_DNAbind).H10MO.D		chr3:187754863-187754964	30	40	-	18.3492	6.68e-07	0.36	TAATTTAATTA
EGR1_HUMAN(C2H2_ZF).H10MO.A		chr1:24924378-24924479	76	93	+	16.6364	6.68e-07	0.0445	gtttggtgggggtggggg
ESR2_HUMAN(nuclear-receptor_DNAbind).H10MO.A		chr4:25525255-25525356	35	52	-	17.0152	6.7e-07	0.00234	CAGGTCAGGGTGCTCCTG
ESR2_HUMAN(nuclear-receptor_DNAbind).H10MO.A		chr2:11652959-11653060	74	91	-	17.0152	6.7e-07	0.00234	AAGGTCATTTTGACCTGA
TBX15_HUMAN(T-box_DNAbind).H10MO.D		chr1:24924378-24924479	75	93	+	17.2477	6.72e-07	0.0391	agtttggtgggggtggggg
AP2A_HUMAN(??).H10MO.C		chr17:62811750-62811851	46	60	+	16.7576	6.73e-07	0.0244	GTGCCCTGGGGCAGG
HXA13_HUMAN(homeobox_DNAbind).H10MO.C		chr6:18405828-18405929	58	68	+	15.2178	6.74e-07	0.363	GATTTTATTGG
LBX2_HUMAN(homeobox_DNAbind).H10MO.D		chr9:15241969-15242070	72	82	-	15.3387	6.74e-07	0.363	GTTAATTAGGC
FOXA2_HUMAN(fork-head_DNAbind).H10MO.A		chr7:84639345-84639446	72	82	-	16.0746	6.74e-07	0.046	TGTTTACTTAG
PBX1_HUMAN(homeobox_DNAbind).H10MO.B		chr22:16313986-16314087	30	44	-	15.7632	6.74e-07	0.323	ATATTGATTGATGTC
SP3_HUMAN(C2H2_ZF).H10MO.B		chr16:29623012-29623113	80	99	-	17.0642	6.75e-07	0.0232	AGAAGGGGGAGGGGGAGGCA
ESR1_HUMAN(nuclear-receptor_DNAbind).H10MO.S		chr4:715305-715406	54	71	+	16.9727	6.75e-07	0.00234	GGGTCACCCTGCCCCCCA
TFDP1_HUMAN(E2F_wHTH).H10MO.D		chr1:9406239-9406340	10	31	+	17.2727	6.75e-07	0.0587	ACGGGGCGGCAGAGGGAGGGAA
BACH1_HUMAN(bZIP).H10MO.A		chr12:3652021-3652122	78	90	-	17.0612	6.76e-07	0.0838	TGCTGGGTCATGG
KLF16_HUMAN(C2H2_ZF).H10MO.D		chr22:30722074-30722175	59	77	+	17.187	6.77e-07	0.0351	TGGGAAGGGGTGGGGGCGG
IRF4_HUMAN(IRF-repeat_DNAbind).H10MO.C		chr3:136345623-136345724	25	40	+	16.3	6.78e-07	0.0659	aatgaggaaatgaaag
P73_HUMAN(P53_DNAbind).H10MO.S		chr1:7589234-7589335	70	81	+	14.9899	6.78e-07	0.0701	GGGGCAGGCTTG
TF65_HUMAN(RHD_DNAbind).H10MO.A		chr20:30743191-30743292	74	84	+	17.5909	6.79e-07	0.155	GGGAATTTCCC
ESR1_HUMAN(nuclear-receptor_DNAbind).H10MO.S		chr3:58453053-58453154	46	63	-	16.9636	6.8e-07	0.00234	AGGGCAGCATGACCCTGG
TBX1_HUMAN(T-box_DNAbind).H10MO.D		chr8:67425137-67425238	54	73	+	17.156	6.81e-07	0.0424	GGGTGGGCGGGGTTGGAGTG
TFCP2_HUMAN(??).H10MO.D		chr1:206713845-206713946	16	31	+	16.2143	6.82e-07	0.0562	TCCTGGGCTGGCCAGA
GATA1_HUMAN(GATA_ZF).H10MO.A		chr2:30440865-30440966	12	30	-	16.5571	6.83e-07	0.128	CAGGCAAGCACAGATAAGG
AP2A_HUMAN(??).H10MO.C		chr2:11904633-11904734	21	35	-	16.7424	6.84e-07	0.0244	AGGGCCTGGGGCCAC
ESR1_HUMAN(nuclear-receptor_DNAbind).H10MO.A		chr1:235142568-235142669	34	50	-	16.3333	6.85e-07	0.00325	ACAGGTCATCTTGCCCT
ESR1_HUMAN(nuclear-receptor_DNAbind).H10MO.A		chr4:25525255-25525356	37	53	-	16.3333	6.85e-07	0.00325	GCAGGTCAGGGTGCTCC
KLF16_HUMAN(C2H2_ZF).H10MO.D		chr1:177225635-177225736	76	94	+	17.1707	6.85e-07	0.0351	TGGGGCGGAGAGTGGGGGT
KAISO_HUMAN(C2H2_ZF).H10MO.S		chr13:76299370-76299471	48	59	-	15.6897	6.87e-07	0.18	CTGGCAGGAGGA
TBX1_HUMAN(T-box_DNAbind).H10MO.D		chr10:62608535-62608636	25	44	+	17.1376	6.89e-07	0.0424	AGGAGAGCAGGGGTGGAGGC
SRF_HUMAN(MADS-box_DNAbind).H10MO.A		chr4:48956886-48956987	79	96	+	16.3535	6.9e-07	0.103	tttggctttatttggcct
REST_HUMAN(C2H2_ZF).H10MO.A		chr9:90117377-90117478	17	38	+	16.211	6.91e-07	0.129	GTTGGCACCTCGGGCAGCTGCA
PKNX2_HUMAN(homeobox_DNAbind).H10MO.D		chr1:214553170-214553271	82	94	+	14.55	6.91e-07	0.146	gtgacaggtgtgt
ESR1_HUMAN(nuclear-receptor_DNAbind).H10MO.S		chr1:184595914-184596015	34	51	-	16.9364	6.96e-07	0.00236	AGGTCATGCTGACCCAGA
ESR1_HUMAN(nuclear-receptor_DNAbind).H10MO.S		chr2:28308280-28308381	37	54	+	16.9364	6.96e-07	0.00236	ATGTCATGCTGACCTGTG
TBX19_HUMAN(T-box_DNAbind).H10MO.D		chr6:108060100-108060201	19	40	-	17.156	6.97e-07	0.33	TGGTGACAAATATGTGTGACTT
ESR1_HUMAN(nuclear-receptor_DNAbind).H10MO.A		chr4:71553563-71553664	51	67	+	16.3182	6.97e-07	0.00327	GCGGGTCACCGAGCCCT
NDF1_HUMAN(bHLH).H10MO.C		chr2:232368660-232368761	61	72	+	16.1798	6.98e-07	0.102	AGGCAGGTGGCC
MCR_HUMAN(nuclear-receptor_DNAbind).H10MO.D		chr11:30369930-30370031	35	51	-	16.4234	6.99e-07	0.174	GTGACCAGGTTGATGGA
PRDM1_HUMAN(C2H2_ZF).H10MO.C		chr12:56540779-56540880	44	57	-	17.4394	7.01e-07	0.363	GCAAGGGAAAGTGA
ZN350_HUMAN(C2H2_ZF).H10MO.C		chr10:96831199-96831300	76	99	+	17.38	7.02e-07	0.078	AAGGGAAGTAGTAATTTGCTGCCT
ESR1_HUMAN(nuclear-receptor_DNAbind).H10MO.S		chr5:70927263-70927364	52	69	-	16.9273	7.02e-07	0.00236	ATGTCATGCTGCCCTGAC
CEBPZ_HUMAN(??).H10MO.D		chr7:25064948-25065049	91	101	-	17.8652	7.04e-07	0.318	TCTGATTGGCT
HME2_HUMAN(homeobox_DNAbind).H10MO.D		chr10:75636259-75636360	21	31	+	10.3472	7.04e-07	0.186	GGTGATTAGGG
HTF4_HUMAN(bHLH).H10MO.B		chr1:204542376-204542477	54	64	+	14.7273	7.05e-07	0.107	GGCCAGGTGGG
ERR1_HUMAN(nuclear-receptor_DNAbind).H10MO.D		chr17:62811750-62811851	44	57	-	16.367	7.06e-07	0.0104	GCCCCAGGGCACAG
ERR1_HUMAN(nuclear-receptor_DNAbind).H10MO.D		chr22:18330248-18330349	44	57	-	16.367	7.06e-07	0.0104	GCCCCAGGGCACAG
ESR1_HUMAN(nuclear-receptor_DNAbind).H10MO.S		chr6:33892977-33893078	12	29	-	16.9182	7.08e-07	0.00237	AGGGCACTGCGCCCTGGG
PLAG1_HUMAN(C2H2_ZF).H10MO.D		chr7:55791539-55791640	65	81	-	17.3265	7.08e-07	0.141	GGGGGGCCTGACAGGGG
ZN282_HUMAN(C2H2_ZF).H10MO.D		chr12:120754660-120754761	3	16	-	15.9341	7.08e-07	0.363	AGGGTTGTGGGAAT
NR2C1_HUMAN(nuclear-receptor_DNAbind).H10MO.C		chr1:136177-136278	40	52	-	16.8265	7.09e-07	0.041	GGACAGAGGTCAG
NR2C1_HUMAN(nuclear-receptor_DNAbind).H10MO.C		chr19:198300-198401	49	61	-	16.8265	7.09e-07	0.041	GGACAGAGGTCAG
NR2C1_HUMAN(nuclear-receptor_DNAbind).H10MO.C		chr3:197948015-197948116	40	52	+	16.8265	7.09e-07	0.041	GGACAGAGGTCAG
NR2C1_HUMAN(nuclear-receptor_DNAbind).H10MO.C		chr1:327081-327182	44	56	+	16.8265	7.09e-07	0.041	GGACAGAGGTCAG
NR2C1_HUMAN(nuclear-receptor_DNAbind).H10MO.C		chr5:180753684-180753785	56	68	+	16.8265	7.09e-07	0.041	GGACAGAGGTCAG
ESR1_HUMAN(nuclear-receptor_DNAbind).H10MO.A		chr6:25864233-25864334	61	77	-	16.303	7.09e-07	0.00327	AGAGGTCAGCATGACCA
ESR1_HUMAN(nuclear-receptor_DNAbind).H10MO.A		chr1:75169173-75169274	69	85	-	16.303	7.09e-07	0.00327	TCAGGTCACTTTGACCT
TBX1_HUMAN(T-box_DNAbind).H10MO.D		chr22:30722074-30722175	56	75	+	17.0917	7.09e-07	0.0424	TCCTGGGAAGGGGTGGGGGC
ESR1_HUMAN(nuclear-receptor_DNAbind).H10MO.S		chr3:51364701-51364802	26	43	-	16.9091	7.14e-07	0.00237	GTGTCACTGTGCCCTGGA
EVX1_HUMAN(homeobox_DNAbind).H10MO.D		chr6:134300099-134300200	78	97	+	17.5354	7.14e-07	0.14	GGCTTGTTTGTTTGTATAAA
FOXA3_HUMAN(fork-head_DNAbind).H10MO.C		chr9:97528221-97528322	40	52	+	15.2673	7.15e-07	0.047	ATGTTTGCTTTTC
ESR2_HUMAN(nuclear-receptor_DNAbind).H10MO.A		chr9:100907927-100908028	46	63	+	16.9394	7.15e-07	0.00242	AGGGTCAGGTTGGCCTTG
ERR1_HUMAN(nuclear-receptor_DNAbind).H10MO.D		chr1:204542376-204542477	44	57	-	16.3578	7.16e-07	0.0104	GGCCCAGGCCACAG
COE1_HUMAN(??).H10MO.A		chr1:9050153-9050254	39	53	+	17.2727	7.17e-07	0.0548	TGCTCCCTGGGGAGA
SPZ1_HUMAN(??).H10MO.D		chr4:7219298-7219399	30	45	+	16.3784	7.19e-07	0.354	AGGCAGTTCCCCAGGG
MAZ_HUMAN(C2H2_ZF).H10MO.A		chr4:8183684-8183785	24	45	+	16.7121	7.2e-07	0.0214	GGGTGGGGTGGGGCAGGCAGGC
EGR1_HUMAN(C2H2_ZF).H10MO.A		chr1:206904061-206904162	51	68	+	16.5606	7.2e-07	0.0445	AGTGTGCTGGGGAGGGGG
AP2C_HUMAN(??).H10MO.A		chr8:10614464-10614565	43	56	-	17.0152	7.21e-07	0.0164	AGGCCCTGGGGCAG
AP2C_HUMAN(??).H10MO.A		chr7:43946427-43946528	52	65	-	17.0152	7.21e-07	0.0164	AGGCCCTGGGGCAG
FOXJ3_HUMAN(fork-head_DNAbind).H10MO.S		chr9:124585741-124585842	86	98	-	17.1343	7.23e-07	0.0933	TTGTTTTTGTTTT
ESR2_HUMAN(nuclear-receptor_DNAbind).H10MO.A		chr9:67035994-67036095	38	55	-	16.9242	7.24e-07	0.00242	CAGGGCGAGGTGACCCTC
ESR2_HUMAN(nuclear-receptor_DNAbind).H10MO.A		chr22:21620363-21620464	61	78	-	16.9242	7.24e-07	0.00242	AAGACCATGGTGACCTGG
ESR2_HUMAN(nuclear-receptor_DNAbind).H10MO.A		chr22:21498639-21498740	30	47	+	16.9242	7.24e-07	0.00242	AAGACCATGGTGACCTGG
ESR2_HUMAN(nuclear-receptor_DNAbind).H10MO.A		chr9:69646260-69646361	36	53	+	16.9242	7.24e-07	0.00242	CAGGGCGAGGTGACCCTC
ESR2_HUMAN(nuclear-receptor_DNAbind).H10MO.A		chr17:62811750-62811851	37	54	+	16.9242	7.24e-07	0.00242	CAGGACTCTGTGCCCTGG
BC11A_HUMAN(C2H2_ZF).H10MO.C		chr1:118624096-118624197	74	90	-	15.873	7.25e-07	0.069	AAAAGGGAAACTGAAAC
FUBP1_HUMAN(??).H10MO.D		chr9:82433052-82433153	76	87	-	15.0854	7.25e-07	0.108	TCGTCTTTTTTT
ESR1_HUMAN(nuclear-receptor_DNAbind).H10MO.S		chr7:47581794-47581895	29	46	-	16.8909	7.25e-07	0.00239	AGGTCATGGTCACCTTGA
NR1I3_HUMAN(nuclear-receptor_DNAbind).H10MO.C		chr9:33851446-33851547	45	62	-	17.2778	7.25e-07	0.1	AAGGTCATGAAAGTCTAG
MAZ_HUMAN(C2H2_ZF).H10MO.A		chrY:10022421-10022522	59	80	-	16.697	7.26e-07	0.0214	GGGAGGGGCCTCCAGAAGGGAG
FOXD1_HUMAN(fork-head_DNAbind).H10MO.D		chr17:31414026-31414127	79	93	+	16.24	7.26e-07	0.178	ctttgtttacttttg
FOXL1_HUMAN(fork-head_DNAbind).H10MO.D		chr11:80405106-80405207	8	26	-	15.4194	7.26e-07	0.0321	AGGTTTTTTGTTTATTTTG
NR6A1_HUMAN(nuclear-receptor_DNAbind).H10MO.B		chr12:51437563-51437664	27	39	+	17.7303	7.32e-07	0.0478	aaggtcaaggaca
HES7_HUMAN(bHLH).H10MO.D		chr12:51437563-51437664	64	75	+	17.1857	7.32e-07	0.375	tgacacgtgccc
COT2_HUMAN(nuclear-receptor_DNAbind).H10MO.A		chr11:82886951-82887052	60	72	+	15.8939	7.34e-07	0.0388	CAAAGGTCATAGG
ESR1_HUMAN(nuclear-receptor_DNAbind).H10MO.S		chr1:184342439-184342540	36	53	+	16.8727	7.36e-07	0.00241	agggcacagtaacctggg
ZBT7A_HUMAN(C2H2_ZF).H10MO.D		chrX:19911832-19911933	22	38	+	15.3146	7.36e-07	0.141	AGGACTGGGTTCACCTG
MNX1_HUMAN(homeobox_DNAbind).H10MO.D		chr12:122596843-122596944	17	35	-	14	7.38e-07	0.252	CTTTTTACATAACTCTGAT
FOXL1_HUMAN(fork-head_DNAbind).H10MO.D		chr22:25604148-25604249	74	92	-	15.371	7.39e-07	0.0321	GACCTGTTTATTTACTTTC
SRBP2_HUMAN(bHLH).H10MO.B		chr14:95501445-95501546	71	83	+	14.7	7.4e-07	0.0738	AGGTGGGGAGATG
GATA3_HUMAN(GATA_ZF).H10MO.C		chr3:62163081-62163182	4	14	-	13.8788	7.4e-07	0.0996	ACAGATAAGAA
GATA3_HUMAN(GATA_ZF).H10MO.C		chr13:100427142-100427243	81	91	-	13.8788	7.4e-07	0.0996	ACAGATAAGAA
FOXF2_HUMAN(fork-head_DNAbind).H10MO.D		chr7:84639345-84639446	72	82	-	15.7826	7.4e-07	0.0916	TGTTTACTTAG
TBR1_HUMAN(T-box_DNAbind).H10MO.D		chr7:43946427-43946528	72	84	-	17.2105	7.41e-07	0.375	AAAGGTGTGAAGT
EGR1_HUMAN(C2H2_ZF).H10MO.A		chr2:165812114-165812215	22	39	-	16.5303	7.42e-07	0.0445	GGGCAGCGTGGGTGGAAC
SMAD2_HUMAN(MH1_DNAbind).H10MO.C		chr17:44229968-44230069	39	50	-	15.8636	7.43e-07	0.097	AGTCTGACACCT
ESR1_HUMAN(nuclear-receptor_DNAbind).H10MO.A		chrX:47142433-47142534	16	32	-	16.2576	7.44e-07	0.00333	CTGGGTCACATTGCCCT
ESR1_HUMAN(nuclear-receptor_DNAbind).H10MO.A		chr13:28074961-28075062	35	51	-	16.2576	7.44e-07	0.00333	ACAGGTCATCTTGACCT
ESR1_HUMAN(nuclear-receptor_DNAbind).H10MO.A		chr2:227046510-227046611	37	53	-	16.2576	7.44e-07	0.00333	ACAGGTCATCTTGACCT
NR1I2_HUMAN(nuclear-receptor_DNAbind).H10MO.C		chr9:124049820-124049921	62	80	-	17	7.45e-07	0.119	GTGGGTCAGTGAAGTTCAA
THA_HUMAN(nuclear-receptor_DNAbind).H10MO.S		chr12:48338895-48338996	15	24	+	15.1687	7.46e-07	0.0515	CTCAGGTCAG
THA_HUMAN(nuclear-receptor_DNAbind).H10MO.S		chrX:49626908-49627009	13	22	-	15.1687	7.46e-07	0.0515	CTCAGGTCAG
THA_HUMAN(nuclear-receptor_DNAbind).H10MO.S		chr6:33700194-33700295	19	28	-	15.1687	7.46e-07	0.0515	CTCAGGTCAG
THA_HUMAN(nuclear-receptor_DNAbind).H10MO.S		chr20:31884278-31884379	37	46	+	15.1687	7.46e-07	0.0515	CTCAGGTCAG
THA_HUMAN(nuclear-receptor_DNAbind).H10MO.S		chr6:125524754-125524855	59	68	+	15.1687	7.46e-07	0.0515	CTCAGGTCAG
THA_HUMAN(nuclear-receptor_DNAbind).H10MO.S		chr17:76375525-76375626	52	61	-	15.1687	7.46e-07	0.0515	CTCAGGTCAG
THB_HUMAN(nuclear-receptor_DNAbind).H10MO.S		chr19:19745789-19745890	3	12	+	15.9512	7.46e-07	0.0363	GGTCAGGTCA
THB_HUMAN(nuclear-receptor_DNAbind).H10MO.S		chr5:55977975-55978076	34	43	+	15.9512	7.46e-07	0.0363	GGTCAGGTCA
THB_HUMAN(nuclear-receptor_DNAbind).H10MO.S		chrX:122341715-122341816	48	57	+	15.9512	7.46e-07	0.0363	GGTCAGGTCA
THB_HUMAN(nuclear-receptor_DNAbind).H10MO.S		chr19:13946609-13946710	59	68	+	15.9512	7.46e-07	0.0363	GGTCAGGTCA
THB_HUMAN(nuclear-receptor_DNAbind).H10MO.S		chr8:102623228-102623329	66	75	+	15.9512	7.46e-07	0.0363	ggtcaggtca
NFKB2_HUMAN(RHD_DNAbind).H10MO.D		chr5:134996667-134996768	27	37	+	15.3333	7.46e-07	0.179	GGAATGCCCCT
THB_HUMAN(nuclear-receptor_DNAbind).H10MO.S		chr4:141171438-141171539	11	20	-	15.9512	7.46e-07	0.0363	GGTCAGGTCA
THB_HUMAN(nuclear-receptor_DNAbind).H10MO.S		chr9:134469758-134469859	35	44	-	15.9512	7.46e-07	0.0363	GGTCAGGTCA
THB_HUMAN(nuclear-receptor_DNAbind).H10MO.S		chr2:19498802-19498903	38	47	-	15.9512	7.46e-07	0.0363	GGTCAGGTCA
THB_HUMAN(nuclear-receptor_DNAbind).H10MO.S		chr1:114519365-114519466	47	56	-	15.9512	7.46e-07	0.0363	GGTCAGGTCA
THB_HUMAN(nuclear-receptor_DNAbind).H10MO.S		chr19:54653911-54654012	57	66	-	15.9512	7.46e-07	0.0363	GGTCAGGTCA
THB_HUMAN(nuclear-receptor_DNAbind).H10MO.S		chr3:66467894-66467995	82	91	-	15.9512	7.46e-07	0.0363	GGTCAGGTCA
TFE3_HUMAN(bHLH).H10MO.C		chr1:204719220-204719321	9	18	+	15.3265	7.46e-07	0.201	GGTCATGTGG
TFE3_HUMAN(bHLH).H10MO.C		chr6:125524754-125524855	50	59	-	15.3265	7.46e-07	0.201	GGTCATGTGG
FOXG1_HUMAN(fork-head_DNAbind).H10MO.D		chr11:61208054-61208155	19	35	-	16.5352	7.47e-07	0.0536	TTTATTTATTTATTTTT
FOXG1_HUMAN(fork-head_DNAbind).H10MO.D		chr14:69681232-69681333	31	47	-	16.5352	7.47e-07	0.0536	AGTGTTTATTTTTGTTC
HXC12_HUMAN(homeobox_DNAbind).H10MO.D		chr12:96055521-96055622	72	83	-	14.869	7.47e-07	0.169	TTTTTATGACTT
THA_HUMAN(nuclear-receptor_DNAbind).H10MO.C		chr7:89564475-89564576	48	64	+	15.494	7.48e-07	0.0262	GGGAGAGACCAGGTCAG
ZFX_HUMAN(C2H2_ZF).H10MO.C		chr5:14009040-14009141	7	25	-	17.2424	7.49e-07	0.0678	TGCAGGGGCAGGCCCGGCC
HNF4G_HUMAN(nuclear-receptor_DNAbind).H10MO.C		chr12:71105759-71105860	68	81	-	16.7143	7.5e-07	0.155	GGGAGCAAAGGTCA
ZEB1_HUMAN(C2H2_ZF/homeobox_DNAbind).H10MO.B		chr17:64598488-64598589	24	34	+	13.9242	7.51e-07	0.0159	cccaggtgagg
ZEB1_HUMAN(C2H2_ZF/homeobox_DNAbind).H10MO.B		chr4:107497988-107498089	41	51	+	13.9242	7.51e-07	0.0159	cccaggtgagg
ZEB1_HUMAN(C2H2_ZF/homeobox_DNAbind).H10MO.B		chr7:62614993-62615094	43	53	+	13.9242	7.51e-07	0.0159	cccaggtgagg
ZEB1_HUMAN(C2H2_ZF/homeobox_DNAbind).H10MO.B		chr4:94565228-94565329	61	71	+	13.9242	7.51e-07	0.0159	cccaggtgagg
ZEB1_HUMAN(C2H2_ZF/homeobox_DNAbind).H10MO.B		chr7:25087243-25087344	66	76	+	13.9242	7.51e-07	0.0159	cccaggtgagg
ZEB1_HUMAN(C2H2_ZF/homeobox_DNAbind).H10MO.B		chr7:49725629-49725730	68	78	+	13.9242	7.51e-07	0.0159	cccaggtgagg
ZEB1_HUMAN(C2H2_ZF/homeobox_DNAbind).H10MO.B		chrX:49789845-49789946	68	78	+	13.9242	7.51e-07	0.0159	cccaggtgagg
ZEB1_HUMAN(C2H2_ZF/homeobox_DNAbind).H10MO.B		chr16:73864058-73864159	71	81	+	13.9242	7.51e-07	0.0159	cccaggtgagg
ZEB1_HUMAN(C2H2_ZF/homeobox_DNAbind).H10MO.B		chr6:133347613-133347714	72	82	+	13.9242	7.51e-07	0.0159	cccaggtgagg
ZEB1_HUMAN(C2H2_ZF/homeobox_DNAbind).H10MO.B		chr9:116205594-116205695	76	86	+	13.9242	7.51e-07	0.0159	cccaggtgagg
ZEB1_HUMAN(C2H2_ZF/homeobox_DNAbind).H10MO.B		chr5:166399545-166399646	77	87	+	13.9242	7.51e-07	0.0159	cccaggtgagg
ZEB1_HUMAN(C2H2_ZF/homeobox_DNAbind).H10MO.B		chr6:2423758-2423859	78	88	+	13.9242	7.51e-07	0.0159	cccaggtgagg
ZEB1_HUMAN(C2H2_ZF/homeobox_DNAbind).H10MO.B		chr2:194082894-194082995	79	89	+	13.9242	7.51e-07	0.0159	cccaggtgagg
ZEB1_HUMAN(C2H2_ZF/homeobox_DNAbind).H10MO.B		chr16:33760799-33760900	80	90	+	13.9242	7.51e-07	0.0159	cccaggtgagg
ZEB1_HUMAN(C2H2_ZF/homeobox_DNAbind).H10MO.B		chr10:111577923-111578024	91	101	+	13.9242	7.51e-07	0.0159	cccaggtgagg
ZEB1_HUMAN(C2H2_ZF/homeobox_DNAbind).H10MO.B		chr16:21059732-21059833	91	101	+	13.9242	7.51e-07	0.0159	cccaggtgagg
ZEB1_HUMAN(C2H2_ZF/homeobox_DNAbind).H10MO.B		chr22:29059462-29059563	1	11	-	13.9242	7.51e-07	0.0159	CCCAGGTGAGG
ZEB1_HUMAN(C2H2_ZF/homeobox_DNAbind).H10MO.B		chrX:11725548-11725649	11	21	-	13.9242	7.51e-07	0.0159	CCCAGGTGAGG
ZEB1_HUMAN(C2H2_ZF/homeobox_DNAbind).H10MO.B		chr16:83671045-83671146	16	26	-	13.9242	7.51e-07	0.0159	CCCAGGTGAGG
ZEB1_HUMAN(C2H2_ZF/homeobox_DNAbind).H10MO.B		chr11:24349670-24349771	17	27	-	13.9242	7.51e-07	0.0159	CCCAGGTGAGG
ZEB1_HUMAN(C2H2_ZF/homeobox_DNAbind).H10MO.B		chr3:4004917-4005018	33	43	-	13.9242	7.51e-07	0.0159	CCCAGGTGAGG
ZEB1_HUMAN(C2H2_ZF/homeobox_DNAbind).H10MO.B		chrX:105712673-105712774	33	43	-	13.9242	7.51e-07	0.0159	CCCAGGTGAGG
ZEB1_HUMAN(C2H2_ZF/homeobox_DNAbind).H10MO.B		chr5:145989200-145989301	34	44	-	13.9242	7.51e-07	0.0159	CCCAGGTGAGG
RARB_HUMAN(nuclear-receptor_DNAbind).H10MO.D		chr16:49686078-49686179	58	68	-	15.0918	7.51e-07	0.0296	GAGGTCAGAGG
FOXJ3_HUMAN(fork-head_DNAbind).H10MO.S		chr7:17448289-17448390	75	87	-	17.0746	7.51e-07	0.0933	TTGTTTTTGTTTC
PLAL1_HUMAN(C2H2_ZF).H10MO.D		chr21:45187980-45188081	41	50	-	17.1284	7.52e-07	0.211	CAGGGGGCCC
IRF1_HUMAN(IRF-repeat_DNAbind).H10MO.A		chr1:118624096-118624197	71	90	-	17.3099	7.52e-07	0.354	AAAAGGGAAACTGAAACCTT
LMX1B_HUMAN(homeobox_DNAbind).H10MO.D		chr3:187754863-187754964	30	47	+	16.8804	7.54e-07	0.145	taattaaattaattattt
ERR1_HUMAN(nuclear-receptor_DNAbind).H10MO.D		chr7:64406806-64406907	21	34	-	16.2844	7.54e-07	0.0104	GCCCAGGGGCACAG
ESR1_HUMAN(nuclear-receptor_DNAbind).H10MO.S		chr3:156260245-156260346	35	52	-	16.8455	7.54e-07	0.00243	AGGTCAACTTGACCCTGC
ESR1_HUMAN(nuclear-receptor_DNAbind).H10MO.S		chr7:55060976-55061077	52	69	-	16.8455	7.54e-07	0.00243	AGGGCAGGCTGACCCCAA
HIC2_HUMAN(C2H2_ZF).H10MO.D		chr1:16403611-16403712	44	54	+	15.0132	7.55e-07	0.133	CCATGCCAGCC
MNT_HUMAN(bHLH).H10MO.D		chr13:28751618-28751719	3	18	-	13.8889	7.55e-07	0.0478	GGAGGGTGAGGGGTGG
ESR1_HUMAN(nuclear-receptor_DNAbind).H10MO.A		chr7:47581794-47581895	30	46	+	16.2424	7.55e-07	0.00333	caaggtgaccatgacct
RFX3_HUMAN(wHTH).H10MO.B		chr2:132285443-132285544	11	24	+	17.803	7.57e-07	0.251	GGTTTCCATGGTGA
ALX4_HUMAN(homeobox_DNAbind).H10MO.D		chr3:187754863-187754964	29	40	-	18.48	7.59e-07	0.405	TAATTTAATTAC
ESR1_HUMAN(nuclear-receptor_DNAbind).H10MO.S		chr22:38301202-38301303	64	81	+	16.8364	7.6e-07	0.00244	GGGTCAGGGTGACATCAC
TAL1_HUMAN(bHLH).H10MO.A		chr2:30440865-30440966	12	30	-	16.1212	7.62e-07	0.21	CAGGCAAGCACAGATAAGG
PRGR_HUMAN(nuclear-receptor_DNAbind).H10MO.C		chr8:102092397-102092498	31	43	-	15.6465	7.64e-07	0.0625	AGGACAGCCTGTC
PRGR_HUMAN(nuclear-receptor_DNAbind).H10MO.C		chr11:61301085-61301186	78	90	-	15.6465	7.64e-07	0.0625	AGAACACTCTGTC
BHE22_HUMAN(bHLH).H10MO.D		chr10:7751444-7751545	63	75	+	17.6379	7.64e-07	0.403	GCCATATGTTTCT
COE1_HUMAN(??).H10MO.A		chr11:117173934-117174035	25	39	-	17.2121	7.65e-07	0.0548	TGACCCCAGGGGACA
ERR1_HUMAN(nuclear-receptor_DNAbind).H10MO.D		chr5:171056423-171056524	6	19	+	16.2752	7.66e-07	0.0104	ggacaaggtcacag
ERR1_HUMAN(nuclear-receptor_DNAbind).H10MO.D		chr11:63639801-63639902	61	74	+	16.2752	7.66e-07	0.0104	GGTCCAGGTCACAG
GCR_HUMAN(nuclear-receptor_DNAbind).H10MO.A		chr13:111490226-111490327	44	58	+	17.0606	7.67e-07	0.0391	agtacactgtgtccc
NR1H2_HUMAN(nuclear-receptor_DNAbind).H10MO.D		chr8:103343434-103343535	57	75	+	8.85714	7.67e-07	0.155	catagttcaagggtcagct
COT2_HUMAN(nuclear-receptor_DNAbind).H10MO.A		chr20:55850136-55850237	17	29	+	15.8788	7.67e-07	0.0388	caggggtcaaagg
COT2_HUMAN(nuclear-receptor_DNAbind).H10MO.A		chr3:57063779-57063880	55	67	+	15.8788	7.67e-07	0.0388	CCAAGGTCAGAGG
ESR1_HUMAN(nuclear-receptor_DNAbind).H10MO.A		chr10:76924594-76924695	9	25	-	16.2273	7.69e-07	0.00333	CTATGTCACAATGACCA
ESR1_HUMAN(nuclear-receptor_DNAbind).H10MO.A		chr11:68605589-68605690	32	48	+	16.2273	7.69e-07	0.00333	CAAGGTGACGGTGACCC
ESR1_HUMAN(nuclear-receptor_DNAbind).H10MO.A		chr3:99844521-99844622	47	63	-	16.2273	7.69e-07	0.00333	CCAAGTCAGGATGCCCC
SP2_HUMAN(C2H2_ZF).H10MO.C		chr8:67454783-67454884	34	55	-	17.0569	7.7e-07	0.0364	CGGCCTGGTGCGGGGCGGCCGC
FOXB1_HUMAN(fork-head_DNAbind).H10MO.D		chr12:106674997-106675098	34	50	+	17.3253	7.71e-07	0.103	gtacatatttacacaag
KLF16_HUMAN(C2H2_ZF).H10MO.D		chr4:8183684-8183785	22	40	+	17.0081	7.72e-07	0.0356	CAGGGTGGGGTGGGGCAGG
NFIC_HUMAN(CTF/NF-I_DNAbind).H10MO.A		chr21:33765833-33765934	3	19	+	16.578	7.73e-07	0.0415	CCTTGGCTAGGTGCCAG
NFIC_HUMAN(CTF/NF-I_DNAbind).H10MO.A		chr2:208259845-208259946	14	30	-	16.578	7.73e-07	0.0415	ATTTGGCAGGCTTCCAA
TBX1_HUMAN(T-box_DNAbind).H10MO.D		chr22:19696632-19696733	3	22	+	16.9541	7.73e-07	0.0424	TGGAGGGGTGGGGTGAGCCG
ESR2_HUMAN(nuclear-receptor_DNAbind).H10MO.A		chr20:25036864-25036965	73	90	-	16.8485	7.73e-07	0.00257	TGGGGCAATGTGCCCTTG
ZN148_HUMAN(C2H2_ZF).H10MO.D		chr8:22960725-22960826	17	31	+	17.3146	7.74e-07	0.0384	CGGGAGGGGGCAGGG
P53_HUMAN(P53_DNAbind).H10MO.B		chr7:55791539-55791640	26	45	-	17.1061	7.78e-07	0.0956	GGCCAGGTCAGGACATGCTA
ESR1_HUMAN(nuclear-receptor_DNAbind).H10MO.S		chr1:144891925-144892026	41	58	+	16.8091	7.78e-07	0.00248	GAGTCACCATGACCTCAG
ESR1_HUMAN(nuclear-receptor_DNAbind).H10MO.A		chr1:75169173-75169274	67	83	+	16.2121	7.81e-07	0.00335	GTAGGTCAAAGTGACCT
MAX_HUMAN(bHLH).H10MO.A		chr3:64475141-64475242	23	33	+	15.8539	7.81e-07	0.416	GGTCACGTGGT
CR3L1_HUMAN(bZIP).H10MO.D		chr8:54411905-54412006	54	64	+	18.766	7.81e-07	0.239	tccacgtggca
ETS2_HUMAN(ETS_DNAbind).H10MO.C		chr22:38539508-38539609	32	42	+	14.1889	7.81e-07	0.414	GCAGGAAGTGG
GATA1_HUMAN(GATA_ZF).H10MO.A		chr8:21970316-21970417	69	87	+	16.4429	7.81e-07	0.128	CGGTTAAGAGGAGATAAGG
NR2F6_HUMAN(nuclear-receptor_DNAbind).H10MO.D		chr1:110370864-110370965	23	40	+	16.8807	7.84e-07	0.126	AGGAAAAAGGGCATTTGG
CPEB1_HUMAN(RRM_RNAbind).H10MO.D		chr14:91737001-91737102	70	86	-	17.4576	7.85e-07	0.12	ATTTTATTTGTTTTTCT
HXA10_HUMAN(homeobox_DNAbind).H10MO.C		chr1:16894880-16894981	6	17	+	15.1696	7.86e-07	0.419	GATAGTTTATGA
BC11A_HUMAN(C2H2_ZF).H10MO.C		chr8:100914958-100915059	72	88	-	15.8016	7.87e-07	0.069	AAAAGAGGAAGTCAAAT
MYOG_HUMAN(bHLH).H10MO.D		chr4:147257652-147257753	17	29	-	17.0337	7.88e-07	0.111	CAACAGCTGCTGG
SP2_HUMAN(C2H2_ZF).H10MO.C		chr5:373321-373422	36	57	-	17.0244	7.89e-07	0.0364	GGGTGCAGGGCAGGGCCAGGGC
HEN1_HUMAN(bHLH).H10MO.C		chr1:204732897-204732998	74	93	+	16.7683	7.9e-07	0.0918	CTGGCAGCAGCTGCAGCCAA
ESR1_HUMAN(nuclear-receptor_DNAbind).H10MO.S		chr1:65510194-65510295	84	101	+	16.7909	7.9e-07	0.00248	AAGTCAGGGTGACCAGAT
RFX4_HUMAN(wHTH).H10MO.D		chr10:29228900-29229001	63	77	+	17.2069	7.91e-07	0.191	GGTTGTCTTGGCAAC
SPIC_HUMAN(ETS_DNAbind).H10MO.D		chr6:34504469-34504570	3	15	-	12.7143	7.91e-07	0.0693	GAGGGTGGGGGGG
ESR2_HUMAN(nuclear-receptor_DNAbind).H10MO.A		chr12:4484755-4484856	75	92	+	16.8182	7.94e-07	0.00258	ggggtcaaggtgtcctct
CTCF_HUMAN(C2H2_ZF).H10MO.A		chr22:16205255-16205356	52	71	+	17.2245	7.96e-07	0.197	ggcccagcagaggtcaccag
STAT2_HUMAN(STAT_DNAbind).H10MO.B		chr1:118624096-118624197	77	91	+	16.1024	7.96e-07	0.234	TCAGTTTCCCTTTTT
ESR1_HUMAN(nuclear-receptor_DNAbind).H10MO.S		chr17:38690899-38691000	38	55	+	16.7727	8.02e-07	0.00248	AGGTCAGAGTGGTCTGAc
ESR1_HUMAN(nuclear-receptor_DNAbind).H10MO.S		chrX:152084122-152084223	27	44	-	16.7727	8.02e-07	0.00248	CAGTCAGGGTGACCTGCA
ESR1_HUMAN(nuclear-receptor_DNAbind).H10MO.S		chr19:38586234-38586335	54	71	+	16.7727	8.02e-07	0.00248	ggggcagggagacctgga
HXA2_HUMAN(homeobox_DNAbind).H10MO.D		chr12:63912079-63912180	80	90	+	13.98	8.03e-07	0.433	ggtaattaggg
BCL6B_HUMAN(C2H2_ZF).H10MO.D		chr2:161339288-161339389	51	61	-	17.9634	8.03e-07	0.433	CTGCTTTCTAG
ESR2_HUMAN(nuclear-receptor_DNAbind).H10MO.A		chrY:59354184-59354285	47	64	-	16.803	8.05e-07	0.00258	GAAGTCAGGGTCACCTGC
ESR2_HUMAN(nuclear-receptor_DNAbind).H10MO.A		chr2:114352445-114352546	61	78	-	16.803	8.05e-07	0.00258	GAAGTCAGGGTCACCTGC
ESR2_HUMAN(nuclear-receptor_DNAbind).H10MO.A		chr16:68151-68252	21	38	+	16.803	8.05e-07	0.00258	GAAGTCAGGGTCACCTGC
ESR2_HUMAN(nuclear-receptor_DNAbind).H10MO.A		chr1:65510194-65510295	83	100	+	16.803	8.05e-07	0.00258	AAAGTCAGGGTGACCAGA
HEY1_HUMAN(bHLH).H10MO.D		chr12:51437563-51437664	64	75	-	17.0857	8.06e-07	0.297	GGGCACGTGTCA
COT2_HUMAN(nuclear-receptor_DNAbind).H10MO.A		chr3:177542031-177542132	4	16	-	15.8636	8.07e-07	0.0388	TAAAGGTCAGAGG
ESR1_HUMAN(nuclear-receptor_DNAbind).H10MO.S		chr3:127350983-127351084	37	54	-	16.7636	8.09e-07	0.00248	AGGTCATTGTGCCCAGAG
ESR1_HUMAN(nuclear-receptor_DNAbind).H10MO.S		chr15:75112429-75112530	68	85	+	16.7636	8.09e-07	0.00248	ATGTCATGGTGCCCTCAG
TAL1_HUMAN(bHLH).H10MO.S		chrX:47719455-47719556	11	22	-	17.7416	8.11e-07	0.268	CAACAGATGTTC
IRF4_HUMAN(IRF-repeat_DNAbind).H10MO.C		chr7:72571354-72571455	5	20	-	16.1364	8.13e-07	0.0659	AGGGAGGAAGGGGGAC
IRF4_HUMAN(IRF-repeat_DNAbind).H10MO.C		chr7:74381112-74381213	5	20	-	16.1364	8.13e-07	0.0659	AGGGAGGAAGGGGGAC
IRF4_HUMAN(IRF-repeat_DNAbind).H10MO.C		chr7:74865235-74865336	83	98	+	16.1364	8.13e-07	0.0659	AGGGAGGAAGGGGGAC
ESR1_HUMAN(nuclear-receptor_DNAbind).H10MO.S		chr6:109777224-109777325	74	91	+	16.7545	8.15e-07	0.00248	GGGTCAGGGCGCCCAGTG
KLF15_HUMAN(C2H2_ZF).H10MO.D		chr1:206904061-206904162	56	72	+	17.1818	8.17e-07	0.0414	GCTGGGGAGGGGGCTGG
KLF15_HUMAN(C2H2_ZF).H10MO.D		chr12:123307710-123307811	40	56	-	17.1818	8.17e-07	0.0414	GGAGGCCAGGGTGGGCG
PEBB_HUMAN(??).H10MO.C		chr1:86016747-86016848	39	49	-	14.3939	8.19e-07	0.146	TCTGTGGTCAC
ESR1_HUMAN(nuclear-receptor_DNAbind).H10MO.A		chr16:71627721-71627822	13	29	+	16.1667	8.2e-07	0.00342	CCAAGTCAACCTGCCCT
ESR1_HUMAN(nuclear-receptor_DNAbind).H10MO.A		chr4:154005057-154005158	66	82	-	16.1667	8.2e-07	0.00342	CAAGGTCACCCAAACCC
NR1I3_HUMAN(nuclear-receptor_DNAbind).H10MO.C		chr1:111745874-111745975	3	20	+	17.1333	8.2e-07	0.1	GAGGTCACTGCAGTTCAA
ESR1_HUMAN(nuclear-receptor_DNAbind).H10MO.S		chr9:34981199-34981300	51	68	-	16.7455	8.22e-07	0.00249	AGGTCAGGGTGACATCCC
TBX15_HUMAN(T-box_DNAbind).H10MO.D		chr11:119995811-119995912	63	81	-	16.9725	8.22e-07	0.0407	GGGCTGGGGACGGTGGGAC
RORG_HUMAN(nuclear-receptor_DNAbind).H10MO.C		chr12:3623634-3623735	27	39	+	17.4679	8.27e-07	0.127	ATAAGCGGGTCAG
JUNB_HUMAN(bZIP).H10MO.C		chr20:55363572-55363673	72	82	-	16.7576	8.27e-07	0.0762	GGGTGAGTCAT
ESR1_HUMAN(nuclear-receptor_DNAbind).H10MO.A		chr4:141556982-141557083	41	57	+	16.1515	8.34e-07	0.00342	TGAGGTCAGAGTGGCCT
HXA7_HUMAN(homeobox_DNAbind).H10MO.D		chr8:125973970-125974071	54	68	-	14.8812	8.35e-07	0.431	CATCAATCGAGTGGG
ESR1_HUMAN(nuclear-receptor_DNAbind).H10MO.S		chr12:106273179-106273280	39	56	+	16.7273	8.35e-07	0.00251	ggggcagagtgacccagg
KLF3_HUMAN(C2H2_ZF).H10MO.D		chr4:7219298-7219399	38	52	+	17.0642	8.35e-07	0.127	CCCCAGGGTGGGGCA
COT2_HUMAN(nuclear-receptor_DNAbind).H10MO.A		chr7:13317783-13317884	1	13	+	15.8182	8.36e-07	0.0388	cagaggtcagagc
ESR2_HUMAN(nuclear-receptor_DNAbind).H10MO.A		chr12:55327356-55327457	47	64	+	16.7576	8.37e-07	0.00265	gaggtctttgtgaccttt
NR2C2_HUMAN(nuclear-receptor_DNAbind).H10MO.A		chr4:72284808-72284909	43	55	+	15.944	8.37e-07	0.0609	gggtcaggggtca
SP4_HUMAN(C2H2_ZF).H10MO.D		chr1:913751-913852	9	30	-	16.7236	8.38e-07	0.029	GCGGGCGGTTCCCGGGGCAGGC
SP3_HUMAN(C2H2_ZF).H10MO.B		chr1:206904061-206904162	54	73	+	16.8073	8.41e-07	0.0255	GTGCTGGGGAGGGGGCTGGG
PAX3_HUMAN(homeobox_DNAbind/pairebox_DNAbind).H10MO.D		chr17:31414026-31414127	34	46	+	18.3636	8.42e-07	0.444	aataattgattaa
RREB1_HUMAN(C2H2_ZF).H10MO.D		chr17:55660398-55660499	13	34	+	17.0222	8.43e-07	0.0516	GTTTTTGGGGGTgtgatgtggc
EGR1_HUMAN(C2H2_ZF).H10MO.S		chr15:29979791-29979892	91	101	+	17.3103	8.45e-07	0.305	GGCGGGGGCGT
NF2L2_HUMAN(bZIP).H10MO.D		chr3:123392019-123392120	22	33	-	15.8	8.46e-07	0.0577	GATGACACAGCA
ZIC4_HUMAN(C2H2_ZF).H10MO.D		chr16:17553548-17553649	85	99	-	17.3818	8.46e-07	0.354	GCACAGCAGGGGGAA
ESR1_HUMAN(nuclear-receptor_DNAbind).H10MO.A		chr5:55365037-55365138	33	49	+	16.1364	8.48e-07	0.00342	TCAGGTCACAGTCACCt
ESR1_HUMAN(nuclear-receptor_DNAbind).H10MO.A		chr7:30329361-30329462	19	35	-	16.1364	8.48e-07	0.00342	TTAGGTCACGCTGCTCT
ESR1_HUMAN(nuclear-receptor_DNAbind).H10MO.A		chr7:32772535-32772636	28	44	-	16.1364	8.48e-07	0.00342	TTAGGTCACGCTGCTCT
ESR1_HUMAN(nuclear-receptor_DNAbind).H10MO.A		chr4:715305-715406	52	68	+	16.1364	8.48e-07	0.00342	GGGGGTCACCCTGCCCC
ESR2_HUMAN(nuclear-receptor_DNAbind).H10MO.A		chr20:25477891-25477992	42	59	-	16.7424	8.48e-07	0.00265	TGGGTCAGGGTGGCCAGG
ESR2_HUMAN(nuclear-receptor_DNAbind).H10MO.A		chr6:131800009-131800110	64	81	-	16.7424	8.48e-07	0.00265	CAGGGCATTGTGTCCCTG
ESR2_HUMAN(nuclear-receptor_DNAbind).H10MO.A		chr12:3595124-3595225	25	42	+	16.7424	8.48e-07	0.00265	CAGGTCGGGTTGCCCTGA
MAZ_HUMAN(C2H2_ZF).H10MO.A		chr1:206135123-206135224	57	78	-	16.4242	8.5e-07	0.0219	GGGTGGAGCAGATGGGGGCAGG
TLX1_HUMAN(homeobox_DNAbind).H10MO.D		chr20:47280441-47280542	70	86	+	14.6882	8.52e-07	0.105	ctggcacggtgcctgga
TGIF1_HUMAN(homeobox_DNAbind).H10MO.D		chr2:98914640-98914741	9	24	+	15.46	8.53e-07	0.0825	TGGGACCTGTCACCTG
SP3_HUMAN(C2H2_ZF).H10MO.B		chr8:22960725-22960826	18	37	+	16.789	8.54e-07	0.0255	GGGAGGGGGCAGGGAGACGG
TBX3_HUMAN(T-box_DNAbind).H10MO.D		chr20:16523295-16523396	62	85	+	16.6422	8.54e-07	0.0782	aagtagaagaagaggtcagaaaag
ESR1_HUMAN(nuclear-receptor_DNAbind).H10MO.S		chr7:155744726-155744827	46	63	+	16.7	8.55e-07	0.00254	ggggcagggagacctgcc
ESR1_HUMAN(nuclear-receptor_DNAbind).H10MO.S		chr5:131590482-131590583	58	75	-	16.7	8.55e-07	0.00254	AGGGCACGATGCCCAGGC
FOXO1_HUMAN(fork-head_DNAbind).H10MO.C		chr12:118036654-118036755	78	93	-	15.6145	8.57e-07	0.0615	TATTTGTTTTGATTTT
SOX9_HUMAN(HMG-box_DNAbind).H10MO.B		chr13:23519973-23520074	49	59	-	16.1316	8.57e-07	0.253	CCCATTGTTTT
AP2C_HUMAN(??).H10MO.A		chr2:10592661-10592762	76	89	+	16.8788	8.57e-07	0.0186	GGGCCCTGGGGGCA
RREB1_HUMAN(C2H2_ZF).H10MO.D		chr17:80597680-80597781	79	100	+	16.9889	8.61e-07	0.0516	GGGAGGGCTGCTGGGTTGTGTG
ESR1_HUMAN(nuclear-receptor_DNAbind).H10MO.S		chr5:172115938-172116039	10	27	+	16.6909	8.62e-07	0.00254	GGGTCTCAGTGGCCTGGG
ETV5_HUMAN(ETS_DNAbind).H10MO.D		chr1:100905798-100905899	79	91	+	15.1717	8.62e-07	0.447	GTCAGGAAGTTAT
LMX1B_HUMAN(homeobox_DNAbind).H10MO.D		chr4:4995975-4996076	67	84	+	16.7391	8.64e-07	0.145	taattaacaaatatttat
FOXL1_HUMAN(fork-head_DNAbind).H10MO.D		chr11:100563284-100563385	19	37	+	14.9194	8.65e-07	0.0321	GCTTTATTTGTTTATTACT
SCRT2_HUMAN(C2H2_ZF).H10MO.D		chr3:183862458-183862559	29	41	+	17.9242	8.66e-07	0.453	AATCAACAGGTGC
COT1_HUMAN(nuclear-receptor_DNAbind).H10MO.S		chr8:103343434-103343535	61	72	+	15.8415	8.67e-07	0.1	gttcaagggtca
COT1_HUMAN(nuclear-receptor_DNAbind).H10MO.S		chr14:71583581-71583682	82	93	-	15.8415	8.67e-07	0.1	GTTCAAGGGTCA
CEBPB_HUMAN(bZIP).H10MO.A		chr1:118400268-118400369	10	21	-	16.2	8.68e-07	0.463	GATTGCATAATC
ESR1_HUMAN(nuclear-receptor_DNAbind).H10MO.S		chr15:89182007-89182108	22	39	-	16.6818	8.68e-07	0.00254	ATGTCAGGGTGCCCCTCC
ESR2_HUMAN(nuclear-receptor_DNAbind).H10MO.A		chr10:93441719-93441820	53	70	+	16.7121	8.7e-07	0.00269	AAGCTCAGTGTGACCTTG
LMX1B_HUMAN(homeobox_DNAbind).H10MO.D		chr16:12133041-12133142	4	21	-	16.7283	8.73e-07	0.145	TAATTAATTCCCTTCATA
ASCL2_HUMAN(bHLH).H10MO.D		chr8:145740553-145740654	33	46	-	14.8795	8.74e-07	0.0796	TGGAGCAGCTGGGG
FUBP1_HUMAN(??).H10MO.D		chr10:7751444-7751545	84	95	-	14.9512	8.75e-07	0.108	TTGTTTTTTTTT
FOXC1_HUMAN(fork-head_DNAbind).H10MO.C		chr15:92015667-92015768	70	84	+	17.4382	8.75e-07	0.151	ctttgtttactcagc
ESR1_HUMAN(nuclear-receptor_DNAbind).H10MO.A		chr15:54031978-54032079	37	53	+	16.1061	8.76e-07	0.00348	CTGGGTCACACTGCTCC
ESR1_HUMAN(nuclear-receptor_DNAbind).H10MO.A		chr20:20367519-20367620	46	62	+	16.1061	8.76e-07	0.00348	CAGGGTCAGGGTGGCCT
SRF_HUMAN(MADS-box_DNAbind).H10MO.A		chr1:116472490-116472591	8	25	-	16.1313	8.78e-07	0.103	AACTCCCTTTTATGGCCT
KLF16_HUMAN(C2H2_ZF).H10MO.D		chr4:22031532-22031633	20	38	-	16.8293	8.81e-07	0.0369	GGGGGCGGGGCGGGGAACC
ESR2_HUMAN(nuclear-receptor_DNAbind).H10MO.A		chr4:154005057-154005158	65	82	+	16.697	8.82e-07	0.00269	AGGGTTTGGGTGACCTTG
ESR2_HUMAN(nuclear-receptor_DNAbind).H10MO.A		chr14:23541474-23541575	73	90	+	16.697	8.82e-07	0.00269	CAGGGCAAGGGGACCTTG
ESR1_HUMAN(nuclear-receptor_DNAbind).H10MO.S		chr1:27884623-27884724	38	55	+	16.6636	8.82e-07	0.00254	AGGGCAGCTTCACCTGGC
ESR1_HUMAN(nuclear-receptor_DNAbind).H10MO.S		chr16:28621168-28621269	45	62	+	16.6636	8.82e-07	0.00254	GGGTGAGGGCGCCCTGGG
ESR1_HUMAN(nuclear-receptor_DNAbind).H10MO.S		chr16:29481182-29481283	62	79	-	16.6636	8.82e-07	0.00254	GGGTGAGGGCGCCCTGGG
PRGR_HUMAN(nuclear-receptor_DNAbind).H10MO.C		chr6:17478902-17479003	37	49	+	15.5354	8.86e-07	0.0625	GGAACACTCTGTC
PRGR_HUMAN(nuclear-receptor_DNAbind).H10MO.C		chr17:37030150-37030251	58	70	-	15.5354	8.86e-07	0.0625	GGGACAGCCTGTC
FOXJ3_HUMAN(fork-head_DNAbind).H10MO.S		chr16:85330162-85330263	55	67	-	16.9701	8.87e-07	0.0933	TGGTTTTTGTTTG
FOXJ3_HUMAN(fork-head_DNAbind).H10MO.S		chr6:135580259-135580360	75	87	-	16.9701	8.87e-07	0.0933	TGGTTTTTGTTTG
ZEB1_HUMAN(C2H2_ZF/homeobox_DNAbind).H10MO.B		chr7:1139341-1139442	55	65	+	13.9091	8.89e-07	0.0174	GCCAGGTGAGG
ZEB1_HUMAN(C2H2_ZF/homeobox_DNAbind).H10MO.B		chr2:129049154-129049255	84	94	-	13.9091	8.89e-07	0.0174	GCCAGGTGAGG
RARB_HUMAN(nuclear-receptor_DNAbind).H10MO.D		chr6:33700194-33700295	16	26	-	15.0816	8.89e-07	0.0296	CAGGTCAGGGG
RARB_HUMAN(nuclear-receptor_DNAbind).H10MO.D		chr18:21631366-21631467	43	53	-	15.0816	8.89e-07	0.0296	CAGGTCAGGGG
TGIF1_HUMAN(homeobox_DNAbind).H10MO.D		chr2:14638600-14638701	21	36	+	15.42	8.9e-07	0.0825	TGTCAGATGTGACCAG
TBX15_HUMAN(T-box_DNAbind).H10MO.D		chr22:30722074-30722175	62	80	+	16.8624	8.91e-07	0.0407	GAAGGGGTGGGGGCGGGGC
IRX2_HUMAN(homeobox_DNAbind).H10MO.D		chr4:2335322-2335423	32	50	+	14.5955	8.93e-07	0.13	GCATGAGTGGGCGGGTGGC
ESR2_HUMAN(nuclear-receptor_DNAbind).H10MO.A		chr20:49344035-49344136	18	35	+	16.6818	8.93e-07	0.00269	agggtcaaggtcacccag
ESR2_HUMAN(nuclear-receptor_DNAbind).H10MO.A		chr14:74249395-74249496	64	81	+	16.6818	8.93e-07	0.00269	CAGGGCAGGCTGACTGGG
ESR2_HUMAN(nuclear-receptor_DNAbind).H10MO.A		chr15:75112429-75112530	67	84	+	16.6818	8.93e-07	0.00269	CATGTCATGGTGCCCTCA
RORG_HUMAN(nuclear-receptor_DNAbind).H10MO.C		chr12:56540779-56540880	72	84	-	17.422	8.95e-07	0.127	AAAACTGGGTCAG
KLF15_HUMAN(C2H2_ZF).H10MO.D		chr16:19765450-19765551	45	61	+	17.0727	8.96e-07	0.0414	GGGTGGCAGTTTGGGGG
ZN143_HUMAN(C2H2_ZF).H10MO.A		chr5:60917002-60917103	38	59	+	17.2921	8.96e-07	0.319	GCTGGGCATGCTGGGGCACAGA
NFAT5_HUMAN(RHD_DNAbind).H10MO.D		chr1:157102103-157102204	84	98	+	17.7156	8.97e-07	0.339	CTGGAAAACCACATT
AP2A_HUMAN(??).H10MO.C		chr16:89386909-89387010	23	37	-	16.5303	9e-07	0.0295	GTGGCCTGGGGGCGG
SPI1_HUMAN(ETS_DNAbind).H10MO.A		chr4:16399259-16399360	85	101	-	17.1364	9e-07	0.13	AGAATGAGGAACTGCAC
ERR1_HUMAN(nuclear-receptor_DNAbind).H10MO.D		chr19:31189568-31189669	56	69	-	16.1468	9.01e-07	0.0119	GACCAAGGTCAGGC
HXD8_HUMAN(homeobox_DNAbind).H10MO.D		chr12:32686067-32686168	59	69	-	12.4714	9.01e-07	0.343	TAATTTGCATT
PRGR_HUMAN(nuclear-receptor_DNAbind).H10MO.C		chr20:42916081-42916182	24	36	-	15.5152	9.02e-07	0.0625	AGGACATCCTGTT
ESR1_HUMAN(nuclear-receptor_DNAbind).H10MO.S		chr4:715305-715406	51	68	-	16.6364	9.03e-07	0.00259	GGGGCAGGGTGACCCCCA
ASCL2_HUMAN(bHLH).H10MO.D		chr5:159688025-159688126	57	70	-	14.8554	9.07e-07	0.0796	GGGAGCAGGTGCGT
IRX2_HUMAN(homeobox_DNAbind).H10MO.D		chr16:72883041-72883142	2	20	+	14.5843	9.08e-07	0.13	ACAGGGCAGTGCGTGTGAG
NR4A3_HUMAN(nuclear-receptor_DNAbind).H10MO.D		chr8:29235545-29235646	32	41	-	18.1301	9.09e-07	0.0539	CAAAGGTCAG
MYBB_HUMAN(HTH-myb-type_DNAbind).H10MO.D		chr3:96465973-96466074	41	50	+	12.8108	9.09e-07	0.124	TGCAGGTTGA
RXRB_HUMAN(nuclear-receptor_DNAbind).H10MO.C		chr13:26555282-26555383	38	47	-	14.978	9.09e-07	0.049	TGAGGTCACA
RXRB_HUMAN(nuclear-receptor_DNAbind).H10MO.C		chr4:37443380-37443481	43	52	-	14.978	9.09e-07	0.049	TGAGGTCACA
RUNX2_HUMAN(P53_DNAbind).H10MO.B		chr12:87821633-87821734	29	39	-	14.5854	9.09e-07	0.278	CTGTGGTTTGG
RUNX1_HUMAN(P53_DNAbind).H10MO.A		chr1:113469830-113469931	25	35	-	15.2121	9.09e-07	0.243	CTTGTGGTTTG
PITX1_HUMAN(homeobox_DNAbind).H10MO.D		chr13:114570408-114570509	20	30	+	15.2	9.09e-07	0.0245	tggattaaggg
PITX1_HUMAN(homeobox_DNAbind).H10MO.D		chr17:61534762-61534863	28	38	+	15.2	9.09e-07	0.0245	tggattaaggg
PITX1_HUMAN(homeobox_DNAbind).H10MO.D		chr10:8911601-8911702	29	39	+	15.2	9.09e-07	0.0245	tggattaaggg
PITX1_HUMAN(homeobox_DNAbind).H10MO.D		chr2:95909801-95909902	39	49	+	15.2	9.09e-07	0.0245	tggattaaggg
PITX1_HUMAN(homeobox_DNAbind).H10MO.D		chr20:46153899-46154000	34	44	-	15.2	9.09e-07	0.0245	TGGATTAAGGG
PITX1_HUMAN(homeobox_DNAbind).H10MO.D		chr11:117121550-117121651	36	46	-	15.2	9.09e-07	0.0245	TGGATTAAGGG
PITX1_HUMAN(homeobox_DNAbind).H10MO.D		chr15:89083917-89084018	47	57	+	15.2	9.09e-07	0.0245	tggattaaggg
PITX1_HUMAN(homeobox_DNAbind).H10MO.D		chr12:124585907-124586008	41	51	-	15.2	9.09e-07	0.0245	TGGATTAAGGG
PITX1_HUMAN(homeobox_DNAbind).H10MO.D		chr1:112072204-112072305	42	52	-	15.2	9.09e-07	0.0245	TGGATTAAGGG
PITX1_HUMAN(homeobox_DNAbind).H10MO.D		chr9:95592557-95592658	45	55	-	15.2	9.09e-07	0.0245	TGGATTAAGGG
PITX1_HUMAN(homeobox_DNAbind).H10MO.D		chr4:87917569-87917670	58	68	+	15.2	9.09e-07	0.0245	tggattaaggg
PITX1_HUMAN(homeobox_DNAbind).H10MO.D		chr10:123962381-123962482	49	59	-	15.2	9.09e-07	0.0245	TGGATTAAGGG
PITX1_HUMAN(homeobox_DNAbind).H10MO.D		chr10:69452182-69452283	66	76	+	15.2	9.09e-07	0.0245	tggattaaggg
PITX1_HUMAN(homeobox_DNAbind).H10MO.D		chr20:34588860-34588961	65	75	-	15.2	9.09e-07	0.0245	TGGATTAAGGG
PITX1_HUMAN(homeobox_DNAbind).H10MO.D		chr19:35412525-35412626	66	76	-	15.2	9.09e-07	0.0245	TGGATTAAGGG
PITX1_HUMAN(homeobox_DNAbind).H10MO.D		chr2:202103679-202103780	67	77	-	15.2	9.09e-07	0.0245	TGGATTAAGGG
PITX1_HUMAN(homeobox_DNAbind).H10MO.D		chr10:43343437-43343538	87	97	+	15.2	9.09e-07	0.0245	tggattaaggg
PITX1_HUMAN(homeobox_DNAbind).H10MO.D		chr9:128090653-128090754	82	92	-	15.2	9.09e-07	0.0245	TGGATTAAGGG
PITX1_HUMAN(homeobox_DNAbind).H10MO.D		chr12:16065125-16065226	82	92	-	15.2	9.09e-07	0.0245	TGGATTAAGGG
PITX1_HUMAN(homeobox_DNAbind).H10MO.D		chr18:14382347-14382448	83	93	-	15.2	9.09e-07	0.0245	TGGATTAAGGG
NR4A3_HUMAN(nuclear-receptor_DNAbind).H10MO.D		chr11:36442574-36442675	26	35	+	18.1301	9.09e-07	0.0539	CAAAGGTCAG
NR4A3_HUMAN(nuclear-receptor_DNAbind).H10MO.D		chr3:53184334-53184435	43	52	+	18.1301	9.09e-07	0.0539	CAAAGGTCAG
MYBB_HUMAN(HTH-myb-type_DNAbind).H10MO.D		chr7:106870959-106871060	33	42	-	12.8108	9.09e-07	0.124	TGCAGGTTGA
MYBB_HUMAN(HTH-myb-type_DNAbind).H10MO.D		chr8:88674857-88674958	41	50	-	12.8108	9.09e-07	0.124	TGCAGGTTGA
MYBB_HUMAN(HTH-myb-type_DNAbind).H10MO.D		chr16:48744082-48744183	48	57	-	12.8108	9.09e-07	0.124	TGCAGGTTGA
MAFK_HUMAN(bZIP).H10MO.S		chr14:26750981-26751082	16	25	-	18.4796	9.09e-07	0.0704	TGCTGAGTCA
MAFK_HUMAN(bZIP).H10MO.S		chr17:55051165-55051266	29	38	+	18.4796	9.09e-07	0.0704	tgctgagtca
MAFK_HUMAN(bZIP).H10MO.S		chr3:124232213-124232314	33	42	-	18.4796	9.09e-07	0.0704	TGCTGAGTCA
MAFK_HUMAN(bZIP).H10MO.S		chr22:48534418-48534519	56	65	-	18.4796	9.09e-07	0.0704	TGCTGAGTCA
MAFK_HUMAN(bZIP).H10MO.S		chr9:13122875-13122976	73	82	+	18.4796	9.09e-07	0.0704	TGCTGAGTCA
MAFK_HUMAN(bZIP).H10MO.S		chr7:157283251-157283352	88	97	+	18.4796	9.09e-07	0.0704	tgctgagtca
MAFK_HUMAN(bZIP).H10MO.S		chr7:151355900-151356001	91	100	+	18.4796	9.09e-07	0.0704	TGCTGAGTCA
GATA1_HUMAN(GATA_ZF).H10MO.S		chr6:96604438-96604539	87	96	-	14.9344	9.09e-07	0.244	GCAGATAAGG
FOS_HUMAN(bZIP).H10MO.A		chr7:43799683-43799784	79	89	+	16.2424	9.09e-07	0.0793	atgagtcaccg
RXRB_HUMAN(nuclear-receptor_DNAbind).H10MO.C		chr19:39603174-39603275	4	13	+	14.978	9.09e-07	0.049	TGAGGTCACA
RXRB_HUMAN(nuclear-receptor_DNAbind).H10MO.C		chr3:58453053-58453154	11	20	+	14.978	9.09e-07	0.049	TGAGGTCACA
RXRB_HUMAN(nuclear-receptor_DNAbind).H10MO.C		chr22:41107587-41107688	12	21	+	14.978	9.09e-07	0.049	tgaggtcaca
RXRB_HUMAN(nuclear-receptor_DNAbind).H10MO.C		chr7:151627556-151627657	22	31	+	14.978	9.09e-07	0.049	TGAGGTCACA
RXRB_HUMAN(nuclear-receptor_DNAbind).H10MO.C		chr20:25827201-25827302	30	39	+	14.978	9.09e-07	0.049	tgaGGTCACA
RXRB_HUMAN(nuclear-receptor_DNAbind).H10MO.C		chr6:16684057-16684158	56	65	+	14.978	9.09e-07	0.049	TGAGGTCACA
RXRB_HUMAN(nuclear-receptor_DNAbind).H10MO.C		chr5:173018137-173018238	83	92	+	14.978	9.09e-07	0.049	TGAGGTCACA
RXRB_HUMAN(nuclear-receptor_DNAbind).H10MO.C		chr7:2465110-2465211	91	100	+	14.978	9.09e-07	0.049	TGAGGTCACA
HXB1_HUMAN(homeobox_DNAbind).H10MO.D		chr4:79571416-79571517	50	59	-	18.1429	9.09e-07	0.489	TGATGGATGG
FOS_HUMAN(bZIP).H10MO.A		chr16:10627624-10627725	74	84	-	16.2424	9.09e-07	0.0793	ATGAGTCACCG
MAZ_HUMAN(C2H2_ZF).H10MO.A		chr22:30722074-30722175	61	82	+	16.303	9.11e-07	0.0219	GGAAGGGGTGGGGGCGGGGCAG
ANDR_HUMAN(nuclear-receptor_DNAbind).H10MO.A		chr5:106613261-106613362	64	80	+	16.0808	9.13e-07	0.0423	gtgACAGCCTGTTCCAG
BACH1_HUMAN(bZIP).H10MO.A		chr1:114543197-114543298	36	48	+	16.7041	9.16e-07	0.0908	TGCTGGGTCAGGG
ESR2_HUMAN(nuclear-receptor_DNAbind).H10MO.A		chr3:8359853-8359954	38	55	+	16.6515	9.16e-07	0.00274	TAAGTCATGCTGACCTCG
COT2_HUMAN(nuclear-receptor_DNAbind).H10MO.A		chr3:50458737-50458838	36	48	+	15.7576	9.16e-07	0.0388	GAAAGGTCAGGGT
CR3L1_HUMAN(bZIP).H10MO.D		chr2:130158567-130158668	23	33	-	17.9149	9.19e-07	0.239	CCCACGTGGCA
THA_HUMAN(nuclear-receptor_DNAbind).H10MO.C		chr10:89417267-89417368	25	41	+	15.3133	9.2e-07	0.0301	AGGACATTTGGGGTCag
HXB13_HUMAN(homeobox_DNAbind).H10MO.D		chr4:6455364-6455465	6	16	-	14.4727	9.23e-07	0.211	AGTTTTATGAG
SMAD1_HUMAN(MH1_DNAbind).H10MO.D		chr8:27262724-27262825	83	94	-	16.2072	9.26e-07	0.141	GGCCTGTGTGCC
IRF5_HUMAN(IRF-repeat_DNAbind).H10MO.D		chr13:114565593-114565694	68	87	+	14.3252	9.27e-07	0.111	GAAATGTAAGCGGAAACAGG
NR2C1_HUMAN(nuclear-receptor_DNAbind).H10MO.C		chr6:25864233-25864334	69	81	-	16.6224	9.27e-07	0.0482	CCCCAGAGGTCAG
MAZ_HUMAN(C2H2_ZF).H10MO.A		chr10:117928540-117928641	19	40	-	16.2727	9.27e-07	0.0219	GGGAGGTGACAGAGGGGATGGG
ZN350_HUMAN(C2H2_ZF).H10MO.C		chr1:184342439-184342540	34	57	+	16.96	9.28e-07	0.0825	tcagggcacagtaacctggggccc
ESR2_HUMAN(nuclear-receptor_DNAbind).H10MO.A		chrX:47142433-47142534	15	32	+	16.6364	9.28e-07	0.00276	TAGGGCAATGTGACCCAG
RARA_HUMAN(nuclear-receptor_DNAbind).H10MO.C		chr10:71181807-71181908	65	81	+	16.0132	9.3e-07	0.0657	GGGTCACGGGGGAGTCA
ESR1_HUMAN(nuclear-receptor_DNAbind).H10MO.S		chr2:11652959-11653060	73	90	-	16.6	9.31e-07	0.00265	AGGTCATTTTGACCTGAT
ASCL2_HUMAN(bHLH).H10MO.D		chr4:4995975-4996076	5	18	-	14.8434	9.31e-07	0.0796	TTGGGCGGGGGGGT
KLF3_HUMAN(C2H2_ZF).H10MO.D		chr19:17907475-17907576	33	47	+	16.945	9.33e-07	0.127	CCCTAGGGTGTGGCA
BC11A_HUMAN(C2H2_ZF).H10MO.C		chr15:95674498-95674599	5	21	-	15.6508	9.35e-07	0.069	GGAAGGGGAAATGAAGA
ESR1_HUMAN(nuclear-receptor_DNAbind).H10MO.A		chr16:28340576-28340677	22	38	-	16.0455	9.35e-07	0.00357	ACAGGTCATAAAGACCT
ESR1_HUMAN(nuclear-receptor_DNAbind).H10MO.A		chr2:164483226-164483327	48	64	+	16.0455	9.35e-07	0.00357	acaggtcataaagacct
ESR1_HUMAN(nuclear-receptor_DNAbind).H10MO.A		chr18:26582906-26583007	48	64	-	16.0455	9.35e-07	0.00357	ACAGGTCATAAAGACCT
ESR1_HUMAN(nuclear-receptor_DNAbind).H10MO.A		chr11:110169980-110170081	76	92	+	16.0455	9.35e-07	0.00357	acaggtcataaagacct
ESR1_HUMAN(nuclear-receptor_DNAbind).H10MO.A		chr22:38301202-38301303	64	80	-	16.0455	9.35e-07	0.00357	TGATGTCACCCTGACCC
KLF15_HUMAN(C2H2_ZF).H10MO.D		chr2:901198-901299	61	77	+	17.0182	9.36e-07	0.0414	ACCTGCCAGGTCGGGGG
ANDR_HUMAN(nuclear-receptor_DNAbind).H10MO.A		chr17:38177818-38177919	52	68	+	16.0606	9.36e-07	0.0423	GGCACAGGCTGTGCCTG
BATF_HUMAN(bZIP).H10MO.A		chr18:9870084-9870185	17	34	+	16.2424	9.36e-07	0.0771	TTTTTTGAAATGACTCAT
MAFG_HUMAN(bZIP).H10MO.C		chr4:115214943-115215044	15	35	+	16.7429	9.36e-07	0.111	ataaattcagagtcagcaatg
NDF1_HUMAN(bHLH).H10MO.C		chr19:33367668-33367769	20	31	-	15.7303	9.37e-07	0.102	GGGCAGGTGTCC
THB_HUMAN(nuclear-receptor_DNAbind).H10MO.C		chr16:23164523-23164624	58	74	-	16.7222	9.38e-07	0.0284	GAGCTGAGATCATGTCA
NFIC_HUMAN(CTF/NF-I_DNAbind).H10MO.A		chr7:361288-361389	52	68	+	16.4037	9.42e-07	0.0456	ACCTGGCAGTGGGCCAT
TBX1_HUMAN(T-box_DNAbind).H10MO.D		chr5:11385704-11385805	49	68	-	16.633	9.43e-07	0.0424	GGGTGGGGAGTGGGGGACAG
P73_HUMAN(P53_DNAbind).H10MO.S		chr18:71946169-71946270	76	87	+	14.8283	9.47e-07	0.0701	GGGACAGGCCTG
P73_HUMAN(P53_DNAbind).H10MO.S		chr2:96688006-96688107	84	95	-	14.8283	9.47e-07	0.0701	GGGACAGGCCTG
ZN148_HUMAN(C2H2_ZF).H10MO.D		chr1:177225635-177225736	84	98	+	17.0674	9.48e-07	0.0427	AGAGTGGGGGTAGGG
ESR1_HUMAN(nuclear-receptor_DNAbind).H10MO.A		chr3:58336220-58336321	70	86	+	16.0303	9.5e-07	0.00357	ctgggtcagactggcct
ESR1_HUMAN(nuclear-receptor_DNAbind).H10MO.A		chr2:132236457-132236558	55	71	-	16.0303	9.5e-07	0.00357	CCAGGTCAGTGTGACTT
HXC12_HUMAN(homeobox_DNAbind).H10MO.D		chr9:81881853-81881954	83	94	-	14.7262	9.5e-07	0.169	TTTTTACTACCT
ESR2_HUMAN(nuclear-receptor_DNAbind).H10MO.A		chr1:146502055-146502156	14	31	-	16.6061	9.52e-07	0.00276	GAGGTCATGGTGACTCAG
ESR2_HUMAN(nuclear-receptor_DNAbind).H10MO.A		chr1:184342439-184342540	34	51	-	16.6061	9.52e-07	0.00276	CAGGTTACTGTGCCCTGA
ESR2_HUMAN(nuclear-receptor_DNAbind).H10MO.A		chr1:144891925-144892026	39	56	-	16.6061	9.52e-07	0.00276	GAGGTCATGGTGACTCAG
ESR2_HUMAN(nuclear-receptor_DNAbind).H10MO.A		chr2:55132214-55132315	71	88	+	16.6061	9.52e-07	0.00276	CAGGGCACTGTGACTTTA
VDR_HUMAN(nuclear-receptor_DNAbind).H10MO.B		chr11:2181634-2181735	11	26	-	15.976	9.53e-07	0.00716	GGGGTCACAGGGTGCC
P53_HUMAN(P53_DNAbind).H10MO.B		chr1:100896005-100896106	57	76	+	16.803	9.55e-07	0.0956	GGGCATGCCAGAACTTGTAG
THB_HUMAN(nuclear-receptor_DNAbind).H10MO.C		chr22:49912030-49912131	83	99	-	16.7	9.58e-07	0.0284	GGGTCCAGGGGAGGTCA
RREB1_HUMAN(C2H2_ZF).H10MO.D		chr12:28367266-28367367	28	49	-	16.8111	9.59e-07	0.0516	CCTGCTTGGGTTGGGTTGGGTT
COT1_HUMAN(nuclear-receptor_DNAbind).H10MO.S		chr4:72284808-72284909	44	55	+	15.6829	9.61e-07	0.1	ggtcaggggtca
PAX5_HUMAN(homeobox_DNAbind/pairebox_DNAbind).H10MO.A		chr4:3254949-3255050	16	36	-	16.3433	9.62e-07	0.0576	ATAGGGCCAGTCGGGCGGGGC
RFX3_HUMAN(wHTH).H10MO.B		chr10:79945526-79945627	43	56	-	17.4545	9.63e-07	0.251	TGTTGCCATGGAAT
NR1H2_HUMAN(nuclear-receptor_DNAbind).H10MO.D		chr4:143437791-143437892	81	99	+	8.14286	9.64e-07	0.155	TAGAggtgaaaggacagtg
TBX15_HUMAN(T-box_DNAbind).H10MO.D		chr4:1770528-1770629	53	71	+	16.7523	9.64e-07	0.0407	GTGGGGGGCCGGCTGGGGG
FOXD2_HUMAN(fork-head_DNAbind).H10MO.D		chr22:22574177-22574278	2	20	+	17.2698	9.64e-07	0.0645	AATGTAAATGTTTGCATTT
ESR1_HUMAN(nuclear-receptor_DNAbind).H10MO.A		chr11:2181634-2181735	25	41	+	16.0152	9.65e-07	0.00357	CCAGGTCACCCAGGACT
ESR1_HUMAN(nuclear-receptor_DNAbind).H10MO.A		chr8:56861162-56861263	28	44	-	16.0152	9.65e-07	0.00357	GCAGGTCACAGTGACAT
IRF4_HUMAN(IRF-repeat_DNAbind).H10MO.C		chr1:118624096-118624197	74	89	-	15.9818	9.66e-07	0.0672	AAAGGGAAACTGAAAC
FOXO1_HUMAN(fork-head_DNAbind).H10MO.C		chr20:25365326-25365427	59	74	-	15.5181	9.66e-07	0.0615	AGTTTGTTTTGTTTTG
E2F6_HUMAN(E2F_wHTH).H10MO.C		chr22:39686813-39686914	23	34	+	16.1531	9.66e-07	0.247	AGGGCGGGAAAG
HNF1B_HUMAN(homeobox_DNAbind).H10MO.B		chr14:68658765-68658866	29	42	-	15.9529	9.68e-07	0.263	GGTTAAAATTTAAC
PAX4_HUMAN(homeobox_DNAbind/pairebox_DNAbind).H10MO.D		chr16:21115909-21116010	67	78	-	13.6825	9.68e-07	0.517	TAATTAATTCGC
ESR1_HUMAN(nuclear-receptor_DNAbind).H10MO.S		chr17:47965111-47965212	34	51	-	16.5545	9.69e-07	0.00273	AGGGCACAGTGACCCCTC
ESR1_HUMAN(nuclear-receptor_DNAbind).H10MO.S		chr17:26825118-26825219	60	77	+	16.5545	9.69e-07	0.00273	AAGGCAGGCTGACCTGTG
SP4_HUMAN(C2H2_ZF).H10MO.D		chr20:60946237-60946338	5	26	-	16.4959	9.7e-07	0.0294	GGCAGAGGGGCCAGGGGCCAGG
NFYB_HUMAN(NFYA/HAP2-type_DNAbind).H10MO.A		chr4:84014343-84014444	62	74	+	16.6557	9.7e-07	0.253	cagccaatgggaa
TEAD3_HUMAN(TEA_DNAbind).H10MO.D		chr2:46219745-46219846	35	49	+	15.4643	9.7e-07	0.218	GAAATTCCTGCAGCA
ZSCA4_HUMAN(C2H2_ZF).H10MO.D		chr10:7751444-7751545	34	45	+	18.1475	9.73e-07	0.258	AGCGTGTGCACA
PAX5_HUMAN(homeobox_DNAbind/pairebox_DNAbind).H10MO.A		chr12:105949634-105949735	48	68	-	16.3284	9.75e-07	0.0576	CCTGGCCCAGCCGGGCAGGGC
ESR1_HUMAN(nuclear-receptor_DNAbind).H10MO.S		chr11:117173934-117174035	34	51	+	16.5455	9.76e-07	0.00273	GGGTCAGGCAGACCCAGG
ESR2_HUMAN(nuclear-receptor_DNAbind).H10MO.A		chr1:161691368-161691469	50	67	+	16.5758	9.77e-07	0.00281	GGGATCAAGGTGCCCCGG
FOXA2_HUMAN(fork-head_DNAbind).H10MO.A		chr4:129320246-129320347	5	15	+	15.9701	9.78e-07	0.046	tgtttactctg
FOXA2_HUMAN(fork-head_DNAbind).H10MO.A		chr5:121630112-121630213	23	33	+	15.9701	9.78e-07	0.046	tgtttactctg
FOXA2_HUMAN(fork-head_DNAbind).H10MO.A		chr5:77969872-77969973	40	50	+	15.9701	9.78e-07	0.046	tgtttactctg
FOXA2_HUMAN(fork-head_DNAbind).H10MO.A		chrX:115365279-115365380	91	101	+	15.9701	9.78e-07	0.046	tgtttactctg
OLIG2_HUMAN(bHLH).H10MO.D		chr10:7751444-7751545	63	73	+	16.1717	9.78e-07	0.527	GCCATATGTTT
FOXA2_HUMAN(fork-head_DNAbind).H10MO.A		chr3:187924706-187924807	7	17	-	15.9701	9.78e-07	0.046	TGTTTACTCTG
FOXA2_HUMAN(fork-head_DNAbind).H10MO.A		chr4:135053407-135053508	11	21	-	15.9701	9.78e-07	0.046	TGTTTACTCTG
FOXA2_HUMAN(fork-head_DNAbind).H10MO.A		chr2:150375559-150375660	72	82	-	15.9701	9.78e-07	0.046	TGTTTACTCTG
EGR4_HUMAN(C2H2_ZF).H10MO.D		chr8:22960725-22960826	22	32	+	17.459	9.79e-07	0.0831	GGGGGCAGGGA
EGR4_HUMAN(C2H2_ZF).H10MO.D		chr6:33379155-33379256	39	49	+	17.459	9.79e-07	0.0831	GGGGGCAGGGA
EGR4_HUMAN(C2H2_ZF).H10MO.D		chr12:46654958-46655059	82	92	+	17.459	9.79e-07	0.0831	GGGGGCAGGGA
AP2C_HUMAN(??).H10MO.A		chr2:149365276-149365377	33	46	+	16.7727	9.8e-07	0.0204	GTAGCCTGGGGCAA
RXRA_HUMAN(nuclear-receptor_DNAbind).H10MO.C		chr3:53184334-53184435	35	51	+	15.8583	9.8e-07	0.122	TTGCAGAGCAAAGGTCA
ERR1_HUMAN(nuclear-receptor_DNAbind).H10MO.D		chr19:4058022-4058123	58	71	+	16.0826	9.82e-07	0.0122	GGTCAAGGCCACCG
FOXC1_HUMAN(fork-head_DNAbind).H10MO.C		chr17:31414026-31414127	79	93	+	17.3146	9.82e-07	0.151	ctttgtttacttttg
GCR_HUMAN(nuclear-receptor_DNAbind).H10MO.A		chr8:56861162-56861263	78	92	+	16.7576	9.82e-07	0.0455	AGGACAAGGTGTTCC
PROX1_HUMAN(homeobox_DNAbind).H10MO.D		chr6:106584056-106584157	80	96	-	15.4182	9.83e-07	0.129	TGGTAAGATGGCTGGGG
PAX5_HUMAN(homeobox_DNAbind/pairebox_DNAbind).H10MO.A		chr3:171004350-171004451	45	65	+	16.3134	9.89e-07	0.0576	gcttgggcaacagagcaagac
TGIF1_HUMAN(homeobox_DNAbind).H10MO.D		chr7:45497284-45497385	53	68	-	15.33	9.9e-07	0.0825	TGGCAGGTGGTAGCTG
SP4_HUMAN(C2H2_ZF).H10MO.D		chr19:5994876-5994977	36	57	-	16.4634	9.9e-07	0.0294	CGAGGCGGGCCCAGACGCCCGC
BC11A_HUMAN(C2H2_ZF).H10MO.C		chr18:3711053-3711154	10	26	+	15.5952	9.92e-07	0.069	GACAGAGGAAGTCAGAG
AP2D_HUMAN(??).H10MO.D		chr7:43799683-43799784	34	47	-	17.5366	9.93e-07	0.102	AGGCCGAGGCGGGT
NFKB2_HUMAN(RHD_DNAbind).H10MO.D		chr20:30743191-30743292	75	85	+	15.2072	9.96e-07	0.179	GGAATTTCCCT
JUNB_HUMAN(bZIP).H10MO.C		chr2:39869591-39869692	90	100	+	16.5758	9.96e-07	0.0762	GGCTGAGTCAC
FOSB_HUMAN(bZIP).H10MO.C		chr2:39869591-39869692	91	101	-	16.6061	9.96e-07	0.068	GGTGACTCAGC
BRAC_HUMAN(T-box_DNAbind).H10MO.D		chr15:70600727-70600828	39	63	+	6.05618	9.96e-07	0.454	cctttgtgacactgacgtgagtcat
KLF3_HUMAN(C2H2_ZF).H10MO.D		chr2:119079436-119079537	62	76	+	16.8807	9.97e-07	0.127	ACCTAGGGTGTGGAT
TBX1_HUMAN(T-box_DNAbind).H10MO.D		chr21:45605139-45605240	3	22	-	16.5413	9.97e-07	0.0424	GAGGGGGCAGCTGTGGGCAG
PAX6_HUMAN(homeobox_DNAbind/pairebox_DNAbind).H10MO.D		chr4:99495105-99495206	38	48	-	15.7949	9.98e-07	0.538	TGATGCGTGAA
FOXA3_HUMAN(fork-head_DNAbind).H10MO.C		chr9:16065693-16065794	43	55	+	15.1188	9.99e-07	0.0495	ttatttgctttgt
DUXA_HUMAN(homeobox_DNAbind).H10MO.D		chr1:186967135-186967236	51	61	+	16.8714	9.99e-07	0.539	TGATTAGATTA
NDF1_HUMAN(bHLH).H10MO.C		chr2:20669034-20669135	29	40	+	15.6854	1e-06	0.102	cgccaggtggcc
WT1_HUMAN(C2H2_ZF).H10MO.D		chr4:2335322-2335423	36	48	+	16.427	1e-06	0.088	GAGTGGGCGGGTG
MYOG_HUMAN(bHLH).H10MO.D		chr1:230820076-230820177	33	45	+	16.7753	1e-06	0.111	TCACAGCTGGAGC
HNF1B_HUMAN(homeobox_DNAbind).H10MO.B		chr12:69119997-69120098	29	42	-	15.9176	1.01e-06	0.263	GGTTAATATTTATC
ESR1_HUMAN(nuclear-receptor_DNAbind).H10MO.S		chr8:98361292-98361393	42	59	-	16.5091	1.01e-06	0.00274	AGGGCACCATGACCCCAG
ESR1_HUMAN(nuclear-receptor_DNAbind).H10MO.S		chr5:149257738-149257839	82	99	-	16.5091	1.01e-06	0.00274	AAGTCAAGGTGACCTTAC
ATF7_HUMAN(bZIP/C2H2_ZF).H10MO.D		chr16:33957096-33957197	65	75	-	18.2115	1.01e-06	0.542	TGTGACGTCAT
THB_HUMAN(nuclear-receptor_DNAbind).H10MO.C		chr9:126139667-126139768	37	53	-	16.6444	1.01e-06	0.0284	GGAGCCATGTCAGGACA
ERR1_HUMAN(nuclear-receptor_DNAbind).H10MO.D		chr20:25036864-25036965	40	53	-	16.055	1.01e-06	0.0122	GCCCAAGGACAGAG
RREB1_HUMAN(C2H2_ZF).H10MO.D		chr16:22489441-22489542	17	38	+	16.7222	1.01e-06	0.0516	tgtgtggctggtgttttgtttt
RREB1_HUMAN(C2H2_ZF).H10MO.D		chr4:2335322-2335423	36	57	+	16.7222	1.01e-06	0.0516	GAGTGGGCGGGTGGCTTGGTGC
THA_HUMAN(nuclear-receptor_DNAbind).H10MO.C		chr19:13946609-13946710	53	69	+	15.2289	1.01e-06	0.031	GGGCCAGGTCAGGTCAA
REL_HUMAN(RHD_DNAbind).H10MO.C		chr20:30743191-30743292	73	84	+	15.3902	1.01e-06	0.19	GGGGAATTTCCC
SOX8_HUMAN(HMG-box_DNAbind).H10MO.D		chrX:17432470-17432571	38	53	-	16.8043	1.01e-06	0.416	ACACTGACATTCATGA
KLF16_HUMAN(C2H2_ZF).H10MO.D		chr5:11385704-11385805	52	70	-	16.6341	1.02e-06	0.0373	AAGGGTGGGGAGTGGGGGA
FOXL1_HUMAN(fork-head_DNAbind).H10MO.D		chr6:134300099-134300200	78	96	+	14.4516	1.02e-06	0.0321	GGCTTGTTTGTTTGTATAA
ZFX_HUMAN(C2H2_ZF).H10MO.C		chr3:194258104-194258205	30	48	-	16.8939	1.02e-06	0.0768	CAGGCCACCAGGCCCCAGG
EVX1_HUMAN(homeobox_DNAbind).H10MO.D		chr16:68789452-68789553	50	69	+	16.7874	1.02e-06	0.14	TCATTTTTTATTTATTTATC
AP2A_HUMAN(??).H10MO.C		chr9:102597832-102597933	32	46	-	16.4242	1.02e-06	0.0295	ATGCCCTGGAGCAAT
TBX1_HUMAN(T-box_DNAbind).H10MO.D		chr3:126806361-126806462	65	84	-	16.5046	1.02e-06	0.0424	GTCAGGGCAGGTGAGGGCGC
FOXK1_HUMAN(fork-head_DNAbind).H10MO.D		chr20:46084082-46084183	76	87	+	14.2778	1.02e-06	0.321	GATTGTGTGCGG
FOXL1_HUMAN(fork-head_DNAbind).H10MO.D		chrX:71044834-71044935	83	101	+	14.4355	1.02e-06	0.0321	tttttttttgtttgctttt
ESR1_HUMAN(nuclear-receptor_DNAbind).H10MO.S		chr5:134382542-134382643	33	50	-	16.4909	1.02e-06	0.00274	AGGTCAATGTGCCCTGAT
ESR1_HUMAN(nuclear-receptor_DNAbind).H10MO.S		chr19:31189568-31189669	50	67	+	16.4909	1.02e-06	0.00274	ctgtcagcctgaccttgg
MNX1_HUMAN(homeobox_DNAbind).H10MO.D		chr18:20204136-20204237	51	69	+	13.8022	1.02e-06	0.252	CTATTTGCTTATCTTCTAA
PPARA_HUMAN(nuclear-receptor_DNAbind).H10MO.C		chr7:64406806-64406907	17	29	-	16.3026	1.02e-06	0.103	GGGGCACAGGTCA
FOXB1_HUMAN(fork-head_DNAbind).H10MO.D		chr10:22016686-22016787	80	96	+	16.9639	1.03e-06	0.103	TGAAATATTTACACTAC
FOXB1_HUMAN(fork-head_DNAbind).H10MO.D		chr1:240162436-240162537	82	98	-	16.9639	1.03e-06	0.103	ATCAATATTTATATTAG
CPEB1_HUMAN(RRM_RNAbind).H10MO.D		chr7:131312653-131312754	2	18	+	17.1186	1.03e-06	0.12	TTTTTATTTATTTACTT
TBX3_HUMAN(T-box_DNAbind).H10MO.D		chr9:66029469-66029570	18	41	+	16.2569	1.03e-06	0.0782	aagaagccacttaggtcatgaatt
TBX3_HUMAN(T-box_DNAbind).H10MO.D		chr9:46968790-46968891	61	84	+	16.2569	1.03e-06	0.0782	aagaagccacttaggtcatgaatt
TBX3_HUMAN(T-box_DNAbind).H10MO.D		chr9:44529804-44529905	69	92	+	16.2569	1.03e-06	0.0782	aagaagccacttaggtcatgaatt
TBX3_HUMAN(T-box_DNAbind).H10MO.D		chr9:41829835-41829936	41	64	-	16.2569	1.03e-06	0.0782	AAGAAGCCACTTAGGTCATGAATT
SOX4_HUMAN(HMG-box_DNAbind).H10MO.C		chr13:33917887-33917988	47	58	+	16.7706	1.03e-06	0.198	ccctttgttctt
ESR2_HUMAN(nuclear-receptor_DNAbind).H10MO.A		chr8:144820931-144821032	20	37	-	16.5152	1.03e-06	0.00293	AGGGTCAGTGCGACCAGG
ESR2_HUMAN(nuclear-receptor_DNAbind).H10MO.A		chr3:127350983-127351084	38	55	-	16.5152	1.03e-06	0.00293	CAGGTCATTGTGCCCAGA
ESR1_HUMAN(nuclear-receptor_DNAbind).H10MO.A		chr17:76375525-76375626	44	60	-	15.9545	1.03e-06	0.00375	TCAGGTCAGCATGTTCT
ESR1_HUMAN(nuclear-receptor_DNAbind).H10MO.A		chr5:36732447-36732548	81	97	+	15.9545	1.03e-06	0.00375	TTATGTCACCATGACCC
KLF15_HUMAN(C2H2_ZF).H10MO.D		chr5:11385704-11385805	51	67	-	16.9	1.03e-06	0.0418	GGTGGGGAGTGGGGGAC
TFDP1_HUMAN(E2F_wHTH).H10MO.D		chr4:22031532-22031633	23	44	-	16.7424	1.03e-06	0.0746	AAACCTGGGGGCGGGGCGGGGA
TFAP4_HUMAN(bHLH).H10MO.C		chr7:2669453-2669554	6	16	-	17	1.03e-06	0.255	GCCAGCTGCAG
ESR1_HUMAN(nuclear-receptor_DNAbind).H10MO.S		chr10:89417267-89417368	49	66	-	16.4818	1.03e-06	0.00274	AGGTCAGCCTGACTTCCC
ESR1_HUMAN(nuclear-receptor_DNAbind).H10MO.S		chr15:70670563-70670664	83	100	+	16.4818	1.03e-06	0.00274	atgtcagcgtgaccccaa
JUND_HUMAN(bZIP).H10MO.A		chr1:90355852-90355953	30	40	+	15.7818	1.03e-06	0.119	gctgagtcatc
P53_HUMAN(P53_DNAbind).H10MO.B		chr13:85356165-85356266	50	69	+	16.6818	1.04e-06	0.0956	gcacttgccagtgcatgcct
ERR1_HUMAN(nuclear-receptor_DNAbind).H10MO.D		chr9:90543731-90543832	51	64	+	16.0367	1.04e-06	0.0122	gggcagggtcaccg
ERR1_HUMAN(nuclear-receptor_DNAbind).H10MO.D		chr9:90738962-90739063	38	51	-	16.0367	1.04e-06	0.0122	GGGCAGGGTCACCG
FOXD1_HUMAN(fork-head_DNAbind).H10MO.D		chr3:5252598-5252699	74	88	-	15.96	1.04e-06	0.178	CTATGTTTACATTGA
MAZ_HUMAN(C2H2_ZF).H10MO.A		chr6:106584056-106584157	61	82	-	16.0758	1.04e-06	0.0219	GGGAGGGGGAGGAGAGGAACAC
USF2_HUMAN(bHLH).H10MO.A		chr2:130158567-130158668	31	49	+	17.1212	1.04e-06	0.229	gggtcacatgacccagcag
ESR1_HUMAN(nuclear-receptor_DNAbind).H10MO.S		chr14:20788432-20788533	31	48	-	16.4727	1.04e-06	0.00274	TGGTCACTCTGGCCTGGC
SMAD4_HUMAN(MH1_DNAbind).H10MO.C		chr21:33765833-33765934	11	23	-	15.9083	1.04e-06	0.0979	CTGCCTGGCACCT
ESR2_HUMAN(nuclear-receptor_DNAbind).H10MO.A		chr5:172718120-172718221	17	34	-	16.5	1.04e-06	0.00295	GGGGGCATGGTGACCAGC
STA5A_HUMAN(STAT_DNAbind).H10MO.B		chr12:680979-681080	5	15	+	15.3485	1.04e-06	0.318	TTTCTTGGAAA
RREB1_HUMAN(C2H2_ZF).H10MO.D		chr8:143690700-143690801	9	30	-	16.6667	1.05e-06	0.0516	GGGTCAGCTGGTGGGTGGTGTC
FOXL1_HUMAN(fork-head_DNAbind).H10MO.D		chr11:46987571-46987672	25	43	+	14.371	1.05e-06	0.0321	tttttgtttgtttgtttga
FOXL1_HUMAN(fork-head_DNAbind).H10MO.D		chr6:135580259-135580360	66	84	-	14.371	1.05e-06	0.0321	TTTTTGTTTGTTTGTTTGA
GATA6_HUMAN(GATA_ZF).H10MO.B		chr3:62163081-62163182	2	15	-	15.8788	1.05e-06	0.157	TACAGATAAGAAGA
SPI1_HUMAN(ETS_DNAbind).H10MO.A		chr3:136345623-136345724	23	39	+	16.8939	1.05e-06	0.13	tgaatgaggaaatgaaa
ESR1_HUMAN(nuclear-receptor_DNAbind).H10MO.S		chr1:110370864-110370965	64	81	-	16.4636	1.05e-06	0.00274	AGGGCAGCCTGACCCCTC
ERR1_HUMAN(nuclear-receptor_DNAbind).H10MO.D		chr2:139147286-139147387	34	47	-	16.0183	1.05e-06	0.0122	AGTCAAGGTCACAG
FOXD2_HUMAN(fork-head_DNAbind).H10MO.D		chr5:106276792-106276893	59	77	-	17.1429	1.05e-06	0.0645	TAACTCAATATTTGCTTTA
HME1_HUMAN(homeobox_DNAbind).H10MO.D		chr18:74805350-74805451	60	76	+	16.5224	1.05e-06	0.529	GCTAATTACGCCTTATA
ZBT7A_HUMAN(C2H2_ZF).H10MO.D		chr7:155744726-155744827	2	18	-	15.0562	1.05e-06	0.141	AGCTGTGGGTCGAGTTG
ZN639_HUMAN(C2H2_ZF).H10MO.D		chr8:74335742-74335843	18	37	+	16.4079	1.05e-06	0.412	AGATGGGCATGAGCAGGCAG
FIGLA_HUMAN(bHLH).H10MO.D		chr9:82106347-82106448	22	32	+	14.5789	1.05e-06	0.258	GAACAGGTGTT
NFIA_HUMAN(CTF/NF-I_DNAbind).H10MO.C		chr7:361288-361389	54	68	-	15.73	1.05e-06	0.087	ATGGCCCACTGCCAG
NF2L2_HUMAN(bZIP).H10MO.D		chr22:18330248-18330349	24	35	+	15.592	1.05e-06	0.0577	agtgacacagca
MCR_HUMAN(nuclear-receptor_DNAbind).H10MO.D		chr17:60878120-60878221	6	22	-	16.0721	1.06e-06	0.175	CAGACTAGGTTGTGGGA
ZN219_HUMAN(C2H2_ZF).H10MO.D		chr12:112809086-112809187	60	71	+	16.8427	1.06e-06	0.13	gaggtgggtgga
ESR1_HUMAN(nuclear-receptor_DNAbind).H10MO.S		chr5:173256838-173256939	32	49	-	16.4545	1.06e-06	0.00274	AGGGCACACTGCCCTCCC
MAZ_HUMAN(C2H2_ZF).H10MO.A		chr16:49050503-49050604	8	29	+	16.0455	1.06e-06	0.0219	GGGAGGGGGACACGCAGGGAAG
RARB_HUMAN(nuclear-receptor_DNAbind).H10MO.D		chr1:215647318-215647419	42	52	+	15.0306	1.06e-06	0.0296	gaggtcaggac
RARB_HUMAN(nuclear-receptor_DNAbind).H10MO.D		chr11:61301085-61301186	54	64	+	15.0306	1.06e-06	0.0296	GAGGTCAGGAC
SP3_HUMAN(C2H2_ZF).H10MO.B		chr17:25907652-25907753	73	92	+	16.5321	1.06e-06	0.0296	GCGGGAGGGAGGAGGGAGGC
FOSL1_HUMAN(bZIP).H10MO.A		chr4:114880460-114880561	78	88	-	15.8182	1.06e-06	0.138	GATGACTCATT
ESR1_HUMAN(nuclear-receptor_DNAbind).H10MO.A		chr3:57063779-57063880	41	57	+	15.9242	1.06e-06	0.00382	CAGGGTCACAGAGCCCA
ESR1_HUMAN(nuclear-receptor_DNAbind).H10MO.A		chr3:58453053-58453154	47	63	+	15.9242	1.06e-06	0.00382	CAGGGTCATGCTGCCCT
SP1_HUMAN(C2H2_ZF).H10MO.S		chr12:116865487-116865588	4	14	+	16.573	1.07e-06	0.0839	TGGGGCGGGGC
PRGR_HUMAN(nuclear-receptor_DNAbind).H10MO.C		chr16:28340576-28340677	2	14	-	15.3939	1.07e-06	0.0625	AGAACAGTTTGTA
ONEC2_HUMAN(CUT_DNAbind/homeobox_DNAbind).H10MO.D		chr15:97263468-97263569	28	48	+	17.3036	1.07e-06	0.513	TAAGGGTTATTGATTATTCTT
SP2_HUMAN(C2H2_ZF).H10MO.C		chr12:122594834-122594935	76	97	-	16.5935	1.07e-06	0.0419	GCCCAGGAGGCGGAGGTTGCAG
ESR1_HUMAN(nuclear-receptor_DNAbind).H10MO.S		chr14:90891088-90891189	28	45	-	16.4364	1.07e-06	0.00274	AGGTCACAAAGACCTTGC
ESR1_HUMAN(nuclear-receptor_DNAbind).H10MO.S		chr3:15440400-15440501	48	65	+	16.4364	1.07e-06	0.00274	aggtcacaaagaccttgc
ESR1_HUMAN(nuclear-receptor_DNAbind).H10MO.S		chr5:26487444-26487545	38	55	-	16.4364	1.07e-06	0.00274	AGGTCACAAAGACCTTGC
ESR1_HUMAN(nuclear-receptor_DNAbind).H10MO.S		chr15:94016563-94016664	45	62	-	16.4364	1.07e-06	0.00274	AGGTCACAAAGACCTTGC
ESR1_HUMAN(nuclear-receptor_DNAbind).H10MO.S		chr3:50869920-50870021	50	67	-	16.4364	1.07e-06	0.00274	AGGTCACAAAGACCTTGC
ESR1_HUMAN(nuclear-receptor_DNAbind).H10MO.S		chr2:8586933-8587034	58	75	-	16.4364	1.07e-06	0.00274	AGGTCACAAAGACCTTGC
EGR2_HUMAN(C2H2_ZF).H10MO.C		chr21:43225319-43225420	54	64	-	16.7245	1.07e-06	0.184	GGTGTGGGCGG
THB_HUMAN(nuclear-receptor_DNAbind).H10MO.C		chr9:110201213-110201314	78	94	+	16.5778	1.07e-06	0.0284	cagatcatctgaggtca
ERR1_HUMAN(nuclear-receptor_DNAbind).H10MO.D		chr12:120754660-120754761	48	61	+	15.9908	1.07e-06	0.0122	gcccaaggtcacca
SRBP2_HUMAN(bHLH).H10MO.B		chr9:5832505-5832606	43	55	-	14.4727	1.08e-06	0.0895	ACGTGGGGTGGGG
RUNX2_HUMAN(P53_DNAbind).H10MO.B		chr2:10627429-10627530	19	29	-	14.4878	1.08e-06	0.278	CTGTGGTTGGG
TBX15_HUMAN(T-box_DNAbind).H10MO.D		chr6:34504469-34504570	5	23	-	16.5963	1.08e-06	0.0413	TGTAGGAGGAGGGTGGGGG
ESR1_HUMAN(nuclear-receptor_DNAbind).H10MO.A		chr20:25827201-25827302	30	46	+	15.9091	1.08e-06	0.00382	tgaGGTCACAGAGTCCT
ESR1_HUMAN(nuclear-receptor_DNAbind).H10MO.A		chr15:45740320-45740421	77	93	-	15.9091	1.08e-06	0.00382	GAATGTCACCATGCCCC
ESR2_HUMAN(nuclear-receptor_DNAbind).H10MO.A		chr5:33537561-33537662	34	51	+	16.4545	1.08e-06	0.00302	TGTGTCAAGGTGACCTGT
ESR2_HUMAN(nuclear-receptor_DNAbind).H10MO.A		chr6:159256191-159256292	35	52	+	16.4545	1.08e-06	0.00302	CGTGTCAGGGTGGCCCGA
MYOG_HUMAN(bHLH).H10MO.D		chr1:20813618-20813719	86	98	+	16.7416	1.08e-06	0.111	TGCCAGCTGCTGG
IRX2_HUMAN(homeobox_DNAbind).H10MO.D		chr15:70667514-70667615	19	37	-	14.4607	1.08e-06	0.13	ACCGGGAGGGGCGTGTGCG
IRX2_HUMAN(homeobox_DNAbind).H10MO.D		chr21:47167931-47168032	67	85	+	14.4607	1.08e-06	0.13	ACTGGGGATGGCATGTCAG
THA_HUMAN(nuclear-receptor_DNAbind).H10MO.C		chr12:112809086-112809187	69	85	+	15.1687	1.09e-06	0.0312	ggagcacctgaggtcag
RARG_HUMAN(nuclear-receptor_DNAbind).H10MO.C		chr12:126375582-126375683	44	63	-	16.4388	1.09e-06	0.0729	TGGGCACAAGGAAAGGTCAG
ELF2_HUMAN(ETS_DNAbind).H10MO.C		chr7:74381112-74381213	5	21	-	16.5132	1.09e-06	0.131	GAGGGAGGAAGGGGGAC
ELF2_HUMAN(ETS_DNAbind).H10MO.C		chr7:72571354-72571455	5	21	-	16.5132	1.09e-06	0.131	GAGGGAGGAAGGGGGAC
ELF2_HUMAN(ETS_DNAbind).H10MO.C		chr7:74865235-74865336	82	98	+	16.5132	1.09e-06	0.131	GAGGGAGGAAGGGGGAC
ESR1_HUMAN(nuclear-receptor_DNAbind).H10MO.S		chr3:58453053-58453154	10	27	-	16.4182	1.09e-06	0.00274	AGGTGAGTGTGACCTCAC
ESR1_HUMAN(nuclear-receptor_DNAbind).H10MO.S		chr11:68605589-68605690	34	51	+	16.4182	1.09e-06	0.00274	AGGTGACGGTGACCCTCC
ESR1_HUMAN(nuclear-receptor_DNAbind).H10MO.S		chr10:129721485-129721586	58	75	+	16.4182	1.09e-06	0.00274	GGGACACCCTGACCTGGC
REL_HUMAN(RHD_DNAbind).H10MO.C		chr2:102081503-102081604	21	32	+	15.378	1.09e-06	0.19	gggggaattccc
GATA6_HUMAN(GATA_ZF).H10MO.B		chr14:88852549-88852650	10	23	-	15.8485	1.09e-06	0.157	AAGAGATAAGAAAA
MYOG_HUMAN(bHLH).H10MO.D		chr1:204732897-204732998	78	90	+	16.7303	1.09e-06	0.111	CAGCAGCTGCAGC
AP2B_HUMAN(??).H10MO.B		chr15:81118152-81118253	65	74	+	15.618	1.09e-06	0.273	GCCCGAGGGC
CTCFL_HUMAN(C2H2_ZF).H10MO.A		chr22:16205255-16205356	52	70	+	16.7248	1.09e-06	0.158	ggcccagcagaggtcacca
HTF4_HUMAN(bHLH).H10MO.B		chr17:20551765-20551866	24	34	+	14.697	1.09e-06	0.107	ggccaggtgtg
HTF4_HUMAN(bHLH).H10MO.B		chr15:89182007-89182108	87	97	-	14.697	1.09e-06	0.107	CGGCAGGTGGG
ESR2_HUMAN(nuclear-receptor_DNAbind).H10MO.A		chr3:156260245-156260346	37	54	+	16.4394	1.09e-06	0.00304	AGGGTCAAGTTGACCTCC
MNT_HUMAN(bHLH).H10MO.D		chr7:74381112-74381213	5	20	-	13.6667	1.1e-06	0.0478	AGGGAGGAAGGGGGAC
MNT_HUMAN(bHLH).H10MO.D		chr7:72571354-72571455	5	20	-	13.6667	1.1e-06	0.0478	AGGGAGGAAGGGGGAC
MNT_HUMAN(bHLH).H10MO.D		chr7:74865235-74865336	83	98	+	13.6667	1.1e-06	0.0478	AGGGAGGAAGGGGGAC
THB_HUMAN(nuclear-receptor_DNAbind).H10MO.C		chr15:64864085-64864186	13	29	-	16.5556	1.1e-06	0.0284	GAGATCACTTGAGGTCA
ESR1_HUMAN(nuclear-receptor_DNAbind).H10MO.S		chr10:80159933-80160034	33	50	-	16.4091	1.1e-06	0.00274	ATGTCAGTCTGACCCTGG
ESR1_HUMAN(nuclear-receptor_DNAbind).H10MO.A		chr13:28074961-28075062	33	49	+	15.8939	1.1e-06	0.00386	GAAGGTCAAGATGACCT
ELF3_HUMAN(ETS_DNAbind).H10MO.D		chr19:15704733-15704834	86	99	+	16.7755	1.1e-06	0.238	GGCACTCAGGAAGC
ZBTB4_HUMAN(C2H2_ZF).H10MO.D		chr1:177445976-177446077	6	22	-	15.5306	1.1e-06	0.157	ACCAGCTTGCAGGTGGC
ANDR_HUMAN(nuclear-receptor_DNAbind).H10MO.A		chr10:105708453-105708554	5	21	-	15.9091	1.1e-06	0.0437	TTGACACTGTGTTCCTT
ESR1_HUMAN(nuclear-receptor_DNAbind).H10MO.S		chr7:47581794-47581895	32	49	+	16.4	1.11e-06	0.00274	aggtgaccatgaccttgg
ESR1_HUMAN(nuclear-receptor_DNAbind).H10MO.S		chr5:33537561-33537662	35	52	+	16.4	1.11e-06	0.00274	GTGTCAAGGTGACCTGTG
ESR1_HUMAN(nuclear-receptor_DNAbind).H10MO.S		chr22:41974992-41975093	57	74	+	16.4	1.11e-06	0.00274	aggtcacctagccctggt
IRF7_HUMAN(IRF-repeat_DNAbind).H10MO.C		chr17:8021965-8022066	81	90	+	14.6848	1.11e-06	0.546	GAAAGCGAAA
GATA3_HUMAN(GATA_ZF).H10MO.C		chr5:19880966-19881067	41	51	-	13.8485	1.11e-06	0.0996	AGAGATAAGAT
GATA3_HUMAN(GATA_ZF).H10MO.C		chr20:48200299-48200400	9	19	+	13.8485	1.11e-06	0.0996	AGAGATAAGAT
GATA3_HUMAN(GATA_ZF).H10MO.C		chr18:56217238-56217339	69	79	+	13.8485	1.11e-06	0.0996	AGAGATAAGAT
SRF_HUMAN(MADS-box_DNAbind).H10MO.A		chr7:74594190-74594291	11	28	-	15.9091	1.11e-06	0.103	AGTCTCCTGCCTCGGCCT
ERR1_HUMAN(nuclear-receptor_DNAbind).H10MO.D		chr3:46029422-46029523	61	74	-	15.9541	1.11e-06	0.0122	TCCCAAGGTCAGAC
FOXA1_HUMAN(fork-head_DNAbind).H10MO.A		chr4:129320246-129320347	4	16	+	15.4697	1.11e-06	0.063	ctgtttactctgc
FOXA1_HUMAN(fork-head_DNAbind).H10MO.A		chr5:77969872-77969973	39	51	+	15.4697	1.11e-06	0.063	ctgtttactctgc
FOXA1_HUMAN(fork-head_DNAbind).H10MO.A		chr2:150375559-150375660	71	83	-	15.4697	1.11e-06	0.063	CTGTTTACTCTGC
ESR1_HUMAN(nuclear-receptor_DNAbind).H10MO.A		chr9:133059824-133059925	42	58	+	15.8788	1.11e-06	0.00387	TCAGGTCAGGCTGACTC
ESR1_HUMAN(nuclear-receptor_DNAbind).H10MO.A		chr10:89417267-89417368	52	68	-	15.8788	1.11e-06	0.00387	GCAGGTCAGCCTGACTT
TWST1_HUMAN(bHLH).H10MO.D		chr18:45979927-45980028	19	28	+	16.8374	1.12e-06	0.266	ACCCAGGTGG
NR0B1_HUMAN(??).H10MO.D		chr1:136177-136278	53	62	+	14.7615	1.12e-06	0.0988	GCGTGGGAGG
NR0B1_HUMAN(??).H10MO.D		chr19:198300-198401	62	71	+	14.7615	1.12e-06	0.0988	GCGTGGGAGG
NR0B1_HUMAN(??).H10MO.D		chr3:197948015-197948116	30	39	-	14.7615	1.12e-06	0.0988	GCGTGGGAGG
NR0B1_HUMAN(??).H10MO.D		chr1:327081-327182	34	43	-	14.7615	1.12e-06	0.0988	GCGTGGGAGG
NR0B1_HUMAN(??).H10MO.D		chr14:68864641-68864742	37	46	-	14.7615	1.12e-06	0.0988	GCGTGGGAGG
NR0B1_HUMAN(??).H10MO.D		chr5:180753684-180753785	46	55	-	14.7615	1.12e-06	0.0988	GCGTGGGAGG
MESP1_HUMAN(bHLH).H10MO.D		chr20:62197508-62197609	33	43	+	14.2317	1.12e-06	0.148	GCAGGTGTGCA
TWST1_HUMAN(bHLH).H10MO.D		chr8:54411905-54412006	30	39	-	16.8374	1.12e-06	0.266	ACCCAGGTGG
MNT_HUMAN(bHLH).H10MO.D		chr6:42105192-42105293	9	24	+	13.6528	1.12e-06	0.0478	GGGGTAGGAGGTGGGA
COE1_HUMAN(??).H10MO.A		chr9:19409525-19409626	18	32	-	16.8182	1.12e-06	0.0588	AGATCCCAGGGGAGG
ARNT2_HUMAN(bHLH).H10MO.D		chr3:183544504-183544605	66	77	-	15.1414	1.12e-06	0.412	GCCGTGGCGGAC
ERR1_HUMAN(nuclear-receptor_DNAbind).H10MO.D		chr4:1041383-1041484	22	35	+	15.945	1.12e-06	0.0122	GGCCCAGGGCAGGG
NR1D1_HUMAN(nuclear-receptor_DNAbind).H10MO.C		chr11:63390065-63390166	87	100	+	17.0102	1.12e-06	0.157	ATAAATAGGTCACT
ESR2_HUMAN(nuclear-receptor_DNAbind).H10MO.A		chr13:44518880-44518981	47	64	-	16.4091	1.12e-06	0.00309	CAGGTCTGTCTGACCCAA
ESR2_HUMAN(nuclear-receptor_DNAbind).H10MO.A		chr1:66084588-66084689	49	66	+	16.4091	1.12e-06	0.00309	TAGGACTGGGTGACCTAG
GLIS2_HUMAN(C2H2_ZF).H10MO.D		chr5:150537046-150537147	83	96	+	16.9655	1.12e-06	0.572	CCTGGCGGGGGGTA
CPEB1_HUMAN(RRM_RNAbind).H10MO.D		chr11:61208054-61208155	21	37	-	17	1.12e-06	0.12	GTTTTATTTATTTATTT
HXD13_HUMAN(homeobox_DNAbind).H10MO.D		chr4:87288838-87288939	74	84	+	14.04	1.12e-06	0.303	TTTATGAGGGA
HXD13_HUMAN(homeobox_DNAbind).H10MO.D		chr7:77128448-77128549	73	83	-	14.04	1.12e-06	0.303	TTTATGAGGGA
SP1_HUMAN(C2H2_ZF).H10MO.C		chr10:129721485-129721586	15	33	+	16.618	1.13e-06	0.0441	AGGTGAGGGGTGGGGCAGG
SP1_HUMAN(C2H2_ZF).H10MO.C		chr4:8183684-8183785	22	40	+	16.618	1.13e-06	0.0441	CAGGGTGGGGTGGGGCAGG
PURA_HUMAN(PPUR_DNAbind).H10MO.D		chr4:8183684-8183785	25	41	+	15.9307	1.13e-06	0.0902	GGTGGGGTGGGGCAGGC
SP2_HUMAN(C2H2_ZF).H10MO.C		chr5:11385704-11385805	54	75	-	16.5203	1.13e-06	0.0419	GGGGCAAGGGTGGGGAGTGGGG
PKNX2_HUMAN(homeobox_DNAbind).H10MO.D		chr4:3832065-3832166	10	22	-	14.23	1.13e-06	0.146	GTGGCAGGTGGGG
PKNX2_HUMAN(homeobox_DNAbind).H10MO.D		chr5:176854598-176854699	88	100	-	14.23	1.13e-06	0.146	GTGGCAGGTGGGG
KLF1_HUMAN(C2H2_ZF).H10MO.C		chr19:17907475-17907576	36	46	+	16.8624	1.13e-06	0.0726	TAGGGTGTGGC
SRF_HUMAN(MADS-box_DNAbind).H10MO.A		chr5:108992429-108992530	51	68	+	15.8889	1.13e-06	0.103	CTCCTCCTTTCATGGCCA
COT1_HUMAN(nuclear-receptor_DNAbind).H10MO.S		chr10:114476933-114477034	42	53	+	15.4878	1.14e-06	0.1	GTCCAGAGGTCA
ESR2_HUMAN(nuclear-receptor_DNAbind).H10MO.A		chr5:153780635-153780736	27	44	-	16.3939	1.14e-06	0.00309	GGGACCAGGGTGACCCTG
ESR2_HUMAN(nuclear-receptor_DNAbind).H10MO.A		chr15:51378219-51378320	46	63	-	16.3939	1.14e-06	0.00309	CAGGACATGGTGACCAGC
NF2L2_HUMAN(bZIP).H10MO.D		chr1:204732897-204732998	34	45	-	15.44	1.14e-06	0.0577	CATGACCCAGCA
NF2L2_HUMAN(bZIP).H10MO.D		chr2:130158567-130158668	37	48	+	15.44	1.14e-06	0.0577	catgacccagca
NF2L2_HUMAN(bZIP).H10MO.D		chr12:3652021-3652122	79	90	+	15.44	1.14e-06	0.0577	CATGACCCAGCA
MEIS2_HUMAN(homeobox_DNAbind).H10MO.B		chr1:76525263-76525364	15	27	-	17.0606	1.14e-06	0.298	CTGACAGCTTTCC
ESR1_HUMAN(nuclear-receptor_DNAbind).H10MO.S		chr11:9113462-9113563	72	89	+	16.3636	1.14e-06	0.00281	GGGTCAGGGCGCCCAGAA
ANDR_HUMAN(nuclear-receptor_DNAbind).H10MO.A		chr3:156260245-156260346	82	98	-	15.8788	1.14e-06	0.0437	AGAACACACTGTTCCAC
SMAD4_HUMAN(MH1_DNAbind).H10MO.C		chr6:163275438-163275539	60	72	+	15.8073	1.14e-06	0.0979	CTGTCTGACACAT
ERR1_HUMAN(nuclear-receptor_DNAbind).H10MO.D		chr6:14061337-14061438	33	46	-	15.9174	1.14e-06	0.0122	TGCCAAGGTCACTG
COT2_HUMAN(nuclear-receptor_DNAbind).H10MO.S		chr7:64405911-64406012	44	58	-	15.1446	1.14e-06	0.141	GAGGGCAGAGGGCAG
PITX3_HUMAN(homeobox_DNAbind).H10MO.D		chr13:114570408-114570509	10	27	+	16.5455	1.14e-06	0.129	cagggttaaatggattaa
PITX3_HUMAN(homeobox_DNAbind).H10MO.D		chr10:8911601-8911702	19	36	+	16.5455	1.14e-06	0.129	cagggttaaatggattaa
PITX3_HUMAN(homeobox_DNAbind).H10MO.D		chr10:43343437-43343538	77	94	+	16.5455	1.14e-06	0.129	cagggttaaatggattaa
PITX3_HUMAN(homeobox_DNAbind).H10MO.D		chr20:34588860-34588961	68	85	-	16.5455	1.14e-06	0.129	CAGGGTTAAATGGATTAA
ESR1_HUMAN(nuclear-receptor_DNAbind).H10MO.S		chr2:177710558-177710659	58	75	-	16.3545	1.15e-06	0.00282	AGGTCAGCATGACCCAAA
ESR1_HUMAN(nuclear-receptor_DNAbind).H10MO.A		chr16:17553548-17553649	29	45	+	15.8485	1.15e-06	0.00389	ggaggtcatcctgcccc
ESR1_HUMAN(nuclear-receptor_DNAbind).H10MO.A		chr12:3623634-3623735	37	53	+	15.8485	1.15e-06	0.00389	CAGGGTCACCCTGCCTC
PLAG1_HUMAN(C2H2_ZF).H10MO.D		chr4:1770528-1770629	55	71	+	16.7755	1.15e-06	0.141	GGGGGGCCGGCTGGGGG
PRGR_HUMAN(nuclear-receptor_DNAbind).H10MO.C		chr6:15160074-15160175	47	59	+	15.3333	1.15e-06	0.0625	ggaacaacctgtc
ESR2_HUMAN(nuclear-receptor_DNAbind).H10MO.A		chr2:232368660-232368761	43	60	+	16.3788	1.15e-06	0.00311	GAGGGCAAGGTGCCACGG
EVX1_HUMAN(homeobox_DNAbind).H10MO.D		chr9:41819942-41820043	69	88	+	16.5591	1.15e-06	0.14	TTCTTTCCTGTTTACTTAAA
SP3_HUMAN(C2H2_ZF).H10MO.B		chr1:224374538-224374639	74	93	+	16.4312	1.15e-06	0.0303	TGGCGGGGGAGGGAAGGGGC
NFYA_HUMAN(NFYA/HAP2-type_DNAbind).H10MO.A		chr2:175930780-175930881	52	64	+	16.2584	1.15e-06	0.26	tagccaatgagag
MEIS3_HUMAN(homeobox_DNAbind).H10MO.D		chr1:214553170-214553271	81	91	+	15.0714	1.16e-06	0.285	tgtgacaggtg
TGIF2_HUMAN(homeobox_DNAbind).H10MO.D		chr3:134913770-134913871	30	40	-	16.2202	1.16e-06	0.286	ATGACAGGTGT
KLF12_HUMAN(C2H2_ZF).H10MO.D		chr1:190733365-190733466	28	39	-	16.3049	1.16e-06	0.23	TAGGGCGTGGCC
SP1_HUMAN(C2H2_ZF).H10MO.S		chr9:95431452-95431553	2	12	-	16.427	1.16e-06	0.0839	GGGGGAGGGGG
SP1_HUMAN(C2H2_ZF).H10MO.S		chrX:153657526-153657627	44	54	-	16.427	1.16e-06	0.0839	GGGGGAGGGGG
SP1_HUMAN(C2H2_ZF).H10MO.S		chr16:54451961-54452062	65	75	+	16.427	1.16e-06	0.0839	GGGGGAGGGGG
SP1_HUMAN(C2H2_ZF).H10MO.S		chr16:29623012-29623113	85	95	-	16.427	1.16e-06	0.0839	GGGGGAGGGGG
NFIA_HUMAN(CTF/NF-I_DNAbind).H10MO.C		chr3:169042317-169042418	56	70	-	15.61	1.16e-06	0.087	TTGGCACGTTGCCGA
KLF4_HUMAN(C2H2_ZF).H10MO.A		chr16:57300110-57300211	5	14	-	16.1633	1.17e-06	0.105	AGGGCGGGGC
THB_HUMAN(nuclear-receptor_DNAbind).H10MO.C		chr16:70170652-70170753	52	68	+	16.4889	1.17e-06	0.0284	gacatgatctcaggtca
THB_HUMAN(nuclear-receptor_DNAbind).H10MO.C		chr1:145030254-145030355	77	93	+	16.4889	1.17e-06	0.0284	AAGGCTATGTCAGGTCA
THB_HUMAN(nuclear-receptor_DNAbind).H10MO.C		chr19:56467831-56467932	6	22	-	16.4889	1.17e-06	0.0284	CGGATGACCTGAGGTCA
ESR2_HUMAN(nuclear-receptor_DNAbind).H10MO.A		chr22:50015397-50015498	62	79	+	16.3636	1.17e-06	0.00313	AAGGTCAGGTCGACCCCG
ESR1_HUMAN(nuclear-receptor_DNAbind).H10MO.A		chr3:8359853-8359954	39	55	-	15.8333	1.17e-06	0.00389	CGAGGTCAGCATGACTT
ESR1_HUMAN(nuclear-receptor_DNAbind).H10MO.A		chr1:241428968-241429069	77	93	+	15.8333	1.17e-06	0.00389	CCAAGTCACCCTGATCT
COE1_HUMAN(??).H10MO.A		chr8:143867251-143867352	21	35	+	16.7727	1.17e-06	0.0588	CAGCCTCAGGGGACA
COE1_HUMAN(??).H10MO.A		chr10:54069927-54070028	68	82	+	16.7727	1.17e-06	0.0588	AGCTCTCAGGGGAGT
ESR1_HUMAN(nuclear-receptor_DNAbind).H10MO.S		chr1:7508000-7508101	4	21	-	16.3273	1.17e-06	0.00287	AGGTCAGACCAACCTGGG
EGR1_HUMAN(C2H2_ZF).H10MO.A		chr9:95431452-95431553	2	19	-	16.0455	1.18e-06	0.0546	CTGGAACGGGGGAGGGGG
TBX15_HUMAN(T-box_DNAbind).H10MO.D		chr12:123307710-123307811	40	58	-	16.4679	1.18e-06	0.0413	TGGGAGGCCAGGGTGGGCG
ESR2_HUMAN(nuclear-receptor_DNAbind).H10MO.A		chr20:13039670-13039771	75	92	-	16.3485	1.18e-06	0.00316	AGGAGCATTGTGACCTGG
HEY2_HUMAN(bHLH).H10MO.D		chr4:2335322-2335423	38	54	+	16.9633	1.18e-06	0.204	GTGGGCGGGTGGCTTGG
PAX5_HUMAN(homeobox_DNAbind/pairebox_DNAbind).H10MO.A		chr19:10871037-10871138	65	85	-	16.1194	1.18e-06	0.0576	GGAGGTGCACTGGGGCGTGAA
ZN423_HUMAN(C2H2_ZF).H10MO.D		chr1:25808282-25808383	31	45	+	8.70408	1.18e-06	0.388	GACACCCAGCGGTGC
ESR1_HUMAN(nuclear-receptor_DNAbind).H10MO.S		chr10:38033070-38033171	53	70	-	16.3182	1.18e-06	0.00287	AAGTCAGACTGGCCTGCC
P73_HUMAN(P53_DNAbind).H10MO.A		chr8:22960725-22960826	77	96	+	16.7041	1.18e-06	0.126	GGGCATGTCCGGGCAGGACG
ESR1_HUMAN(nuclear-receptor_DNAbind).H10MO.A		chr3:50414704-50414805	26	42	+	15.8182	1.19e-06	0.00389	cAAGGTCACCTTGTTCT
ESR1_HUMAN(nuclear-receptor_DNAbind).H10MO.A		chr2:207544144-207544245	32	48	+	15.8182	1.19e-06	0.00389	CCAGGTCATCTTGTCCA
ESR1_HUMAN(nuclear-receptor_DNAbind).H10MO.A		chr21:41095498-41095599	45	61	+	15.8182	1.19e-06	0.00389	TCGTGTCACCCTGACCT
ESR1_HUMAN(nuclear-receptor_DNAbind).H10MO.A		chr1:184595914-184596015	37	53	-	15.8182	1.19e-06	0.00389	GAAGGTCATGCTGACCC
NFE2_HUMAN(bZIP).H10MO.B		chr16:12130979-12131080	56	69	+	16.2742	1.19e-06	0.134	gcagtgactcagct
EHF_HUMAN(ETS_DNAbind).H10MO.C		chr20:37231017-37231118	8	24	-	15.6061	1.19e-06	0.122	GGAAGAGGAAATGGCAC
STAT6_HUMAN(STAT_DNAbind).H10MO.C		chr3:148943066-148943167	63	75	+	15.0658	1.19e-06	0.274	TTCACAGGAAATT
NOTO_HUMAN(homeobox_DNAbind).H10MO.D		chr14:101725107-101725208	64	74	+	14.6905	1.19e-06	0.552	gttaattagct
FOXF2_HUMAN(fork-head_DNAbind).H10MO.D		chr3:159505759-159505860	8	18	+	15.5978	1.19e-06	0.0916	TGTTTACTTTT
FOXF2_HUMAN(fork-head_DNAbind).H10MO.D		chr17:31414026-31414127	82	92	+	15.5978	1.19e-06	0.0916	tgtttactttt
FOXF2_HUMAN(fork-head_DNAbind).H10MO.D		chr3:50200046-50200147	86	96	+	15.5978	1.19e-06	0.0916	TGTTTACTTTT
ESR1_HUMAN(nuclear-receptor_DNAbind).H10MO.S		chr10:29214495-29214596	11	28	-	16.3091	1.19e-06	0.00287	AGGTCATCGAGCCCTGCC
ESR1_HUMAN(nuclear-receptor_DNAbind).H10MO.S		chr12:32686067-32686168	30	47	+	16.3091	1.19e-06	0.00287	gtgtcactgtcacctggg
TAL1_HUMAN(bHLH).H10MO.A		chr11:64463646-64463747	30	48	-	15.7576	1.19e-06	0.21	CTGAGGGCTGGAGATAAGA
NR2C1_HUMAN(nuclear-receptor_DNAbind).H10MO.C		chr1:215647318-215647419	37	49	+	16.4082	1.19e-06	0.0541	gcacagaggtcag
ESR2_HUMAN(nuclear-receptor_DNAbind).H10MO.A		chr15:70670563-70670664	81	98	-	16.3333	1.2e-06	0.00318	GGGGTCACGCTGACATCT
NFIA_HUMAN(CTF/NF-I_DNAbind).H10MO.C		chr20:25003517-25003618	14	28	-	15.58	1.2e-06	0.087	TTGGCAGGGATCCAG
NFIA_HUMAN(CTF/NF-I_DNAbind).H10MO.C		chr20:47280441-47280542	70	84	+	15.58	1.2e-06	0.087	ctggcacggtgcctg
PRGR_HUMAN(nuclear-receptor_DNAbind).H10MO.C		chr17:54885990-54886091	28	40	+	15.3131	1.2e-06	0.0625	AGAACAGCTTGTT
SMAD1_HUMAN(MH1_DNAbind).H10MO.D		chr17:81122219-81122320	22	33	+	16.0631	1.2e-06	0.141	GGTCTGTCTGCC
VDR_HUMAN(nuclear-receptor_DNAbind).H10MO.B		chr22:27196970-27197071	4	19	+	15.744	1.2e-06	0.00889	GAGGTCACTGGGGCCG
ESR1_HUMAN(nuclear-receptor_DNAbind).H10MO.A		chr1:182922705-182922806	27	43	+	15.803	1.2e-06	0.0039	CCAGGTCATCAGGACCT
ESR1_HUMAN(nuclear-receptor_DNAbind).H10MO.A		chr8:21970316-21970417	37	53	-	15.803	1.2e-06	0.0039	GTGGGTCACAATGCCCT
GATA6_HUMAN(GATA_ZF).H10MO.B		chr13:100427142-100427243	79	92	-	15.7879	1.21e-06	0.157	TACAGATAAGAAAT
IRF5_HUMAN(IRF-repeat_DNAbind).H10MO.D		chr11:129503417-129503518	21	40	+	13.6423	1.21e-06	0.116	TAAAGGGAAACAAACACATT
NF2L2_HUMAN(bZIP).H10MO.D		chr6:125524754-125524855	14	25	+	15.432	1.21e-06	0.0577	AATGACACAGCA
NFIA_HUMAN(CTF/NF-I_DNAbind).H10MO.C		chr2:208259845-208259946	14	28	-	15.57	1.21e-06	0.087	TTGGCAGGCTTCCAA
AP2C_HUMAN(??).H10MO.A		chr10:112216617-112216718	29	42	+	16.5909	1.21e-06	0.024	TTGCCCTGAGGCCT
PRDM4_HUMAN(C2H2_ZF).H10MO.D		chr14:64757977-64758078	24	39	-	14.9211	1.21e-06	0.151	TAGGGTGACCTAGAAA
GATA2_HUMAN(GATA_ZF).H10MO.A		chr3:29982464-29982565	33	43	-	14.7727	1.21e-06	0.185	GGAGATAAGAA
GATA2_HUMAN(GATA_ZF).H10MO.A		chr13:33917887-33917988	54	64	-	14.7727	1.21e-06	0.185	GGAGATAAGAA
AP2A_HUMAN(??).H10MO.C		chr22:18330248-18330349	46	60	+	16.2727	1.21e-06	0.0295	gtgccctggggcagc
RARA_HUMAN(nuclear-receptor_DNAbind).H10MO.C		chr1:232758484-232758585	5	21	+	15.75	1.21e-06	0.0751	AGTTCAATCACAGGTCA
ALX3_HUMAN(homeobox_DNAbind).H10MO.D		chr3:187754863-187754964	30	40	-	17.0377	1.22e-06	0.656	TAATTTAATTA
MNT_HUMAN(bHLH).H10MO.D		chr15:70667514-70667615	8	23	-	13.5972	1.22e-06	0.0478	GTGCGGGGAGGTGGAG
MNT_HUMAN(bHLH).H10MO.D		chr10:102884352-102884453	75	90	-	13.5972	1.22e-06	0.0478	AGAGGTGGAGGTGGGG
ELF3_HUMAN(ETS_DNAbind).H10MO.D		chrX:13047641-13047742	24	37	-	16.6939	1.22e-06	0.238	TGGGAACAGGAAAT
NDF1_HUMAN(bHLH).H10MO.C		chr15:89182007-89182108	86	97	-	15.4944	1.22e-06	0.103	CGGCAGGTGGGG
PTF1A_HUMAN(bHLH).H10MO.C		chr1:27868645-27868746	77	97	+	16.8624	1.22e-06	0.218	TGGGGGAGAGGACTGGTGTGC
TEAD4_HUMAN(TEA_DNAbind).H10MO.A		chr8:129259917-129260018	69	81	+	15.4545	1.22e-06	0.136	aCATTCCAGGGGT
KLF16_HUMAN(C2H2_ZF).H10MO.D		chr6:106584056-106584157	66	84	-	16.374	1.22e-06	0.0373	TGGGGAGGGGGAGGAGAGG
FOXC1_HUMAN(fork-head_DNAbind).H10MO.C		chr8:21969045-21969146	9	23	-	17.0674	1.22e-06	0.151	TGTTGTTTACCTTAG
FOXC1_HUMAN(fork-head_DNAbind).H10MO.C		chr7:84639345-84639446	71	85	-	17.0674	1.22e-06	0.151	AGATGTTTACTTAGC
THB_HUMAN(nuclear-receptor_DNAbind).H10MO.C		chr8:143867251-143867352	67	83	-	16.4333	1.23e-06	0.0284	AGGGGCAGGGCAGGACA
ESR2_HUMAN(nuclear-receptor_DNAbind).H10MO.A		chr3:58453053-58453154	11	28	-	16.303	1.23e-06	0.00319	CAGGTGAGTGTGACCTCA
ESR2_HUMAN(nuclear-receptor_DNAbind).H10MO.A		chr3:61118308-61118409	19	36	-	16.303	1.23e-06	0.00319	CAAGTCACTGTGCCCTTC
ESR2_HUMAN(nuclear-receptor_DNAbind).H10MO.A		chr12:51610910-51611011	30	47	-	16.303	1.23e-06	0.00319	GCGGCCAGGGTGACCTGT
ESR2_HUMAN(nuclear-receptor_DNAbind).H10MO.A		chr2:236224286-236224387	58	75	-	16.303	1.23e-06	0.00319	GAGGGCACGGTAACCTCA
RUNX3_HUMAN(P53_DNAbind).H10MO.C		chr16:54458147-54458248	18	28	+	15.5152	1.23e-06	0.238	TTTTGTGGTTT
HXB13_HUMAN(homeobox_DNAbind).H10MO.D		chr3:60093775-60093876	49	59	+	14.4545	1.23e-06	0.211	AGTTTTATGGG
HXB13_HUMAN(homeobox_DNAbind).H10MO.D		chr9:99824770-99824871	81	91	-	14.4545	1.23e-06	0.211	AGTTTTATGGG
ESR1_HUMAN(nuclear-receptor_DNAbind).H10MO.S		chr13:28074961-28075062	35	52	+	16.2727	1.23e-06	0.00292	AGGTCAAGATGACCTGTT
ESR1_HUMAN(nuclear-receptor_DNAbind).H10MO.S		chr2:227046510-227046611	37	54	+	16.2727	1.23e-06	0.00292	aggtcaagatgacctgtt
ESR1_HUMAN(nuclear-receptor_DNAbind).H10MO.S		chr6:31797091-31797192	51	68	-	16.2727	1.23e-06	0.00292	AGGTCACCTCGATCTGGG
GCR_HUMAN(nuclear-receptor_DNAbind).H10MO.A		chr8:124417875-124417976	24	38	+	16.5	1.23e-06	0.0524	tgtacactctgttct
HTF4_HUMAN(bHLH).H10MO.B		chr20:46875260-46875361	69	79	-	14.6667	1.23e-06	0.107	CGGCAGGTGTG
FOXK1_HUMAN(fork-head_DNAbind).H10MO.D		chr16:14659364-14659465	75	86	-	14.1667	1.24e-06	0.321	GATTGTGTGGGG
NFKB1_HUMAN(RHD_DNAbind).H10MO.B		chr20:30743191-30743292	74	84	-	16.5	1.24e-06	0.183	GGGAAATTCCC
EHF_HUMAN(ETS_DNAbind).H10MO.C		chr1:234748548-234748649	42	58	+	15.5758	1.24e-06	0.122	GAAAGAGGAAGTTGGTA
EHF_HUMAN(ETS_DNAbind).H10MO.C		chr16:49044382-49044483	82	98	+	15.5758	1.24e-06	0.122	AAAGCAGGAAGGAGCGG
AP2A_HUMAN(??).H10MO.C		chr7:74384303-74384404	5	19	+	16.2576	1.24e-06	0.0295	GTGCCCTGGGGCTGG
AP2A_HUMAN(??).H10MO.C		chr7:72574535-72574636	12	26	+	16.2576	1.24e-06	0.0295	GTGCCCTGGGGCTGG
AP2A_HUMAN(??).H10MO.C		chr19:6720760-6720861	32	46	+	16.2576	1.24e-06	0.0295	AGTCCCTGGGGCCAA
AP2A_HUMAN(??).H10MO.C		chr7:74862069-74862170	61	75	-	16.2576	1.24e-06	0.0295	GTGCCCTGGGGCTGG
IRF4_HUMAN(IRF-repeat_DNAbind).H10MO.C		chr1:235003127-235003228	6	21	+	15.7545	1.24e-06	0.0754	AGACAGGAAGAGAGAC
ESR1_HUMAN(nuclear-receptor_DNAbind).H10MO.A		chr8:98021123-98021224	25	41	+	15.7727	1.24e-06	0.00394	CAAGGTCAGCATGACAC
ESR1_HUMAN(nuclear-receptor_DNAbind).H10MO.A		chr14:62026107-62026208	54	70	+	15.7727	1.24e-06	0.00394	cagggtcaccctgactc
ESR1_HUMAN(nuclear-receptor_DNAbind).H10MO.A		chr7:34527239-34527340	83	99	-	15.7727	1.24e-06	0.00394	TCATGTCAGCCTGACCA
SPIC_HUMAN(ETS_DNAbind).H10MO.D		chr4:6455364-6455465	41	53	+	12.5286	1.24e-06	0.074	GATGATGGGGAGG
ESR2_HUMAN(nuclear-receptor_DNAbind).H10MO.A		chr10:70571431-70571532	32	49	-	16.2879	1.24e-06	0.0032	CAGGTCACGAAGACCTTG
ESR2_HUMAN(nuclear-receptor_DNAbind).H10MO.A		chr17:38690899-38691000	36	53	-	16.2879	1.24e-06	0.0032	CAGACCACTCTGACCTGG
TBX15_HUMAN(T-box_DNAbind).H10MO.D		chr4:22031532-22031633	23	41	-	16.3945	1.24e-06	0.0413	CCTGGGGGCGGGGCGGGGA
NR6A1_HUMAN(nuclear-receptor_DNAbind).H10MO.B		chr3:50458737-50458838	38	50	+	16.9438	1.24e-06	0.0672	AAGGTCAGGGTCA
MNT_HUMAN(bHLH).H10MO.D		chr6:106584056-106584157	66	81	-	13.5833	1.25e-06	0.0478	GGAGGGGGAGGAGAGG
AP2C_HUMAN(??).H10MO.A		chr18:42591271-42591372	62	75	-	16.5606	1.25e-06	0.024	AAGCCCTGGGGCTG
KLF3_HUMAN(C2H2_ZF).H10MO.D		chr17:38228740-38228841	26	40	+	16.633	1.25e-06	0.128	AGCCAGGGTGTGCCA
ERR1_HUMAN(nuclear-receptor_DNAbind).H10MO.D		chr9:103762006-103762107	38	51	+	15.8257	1.25e-06	0.013	gctccaggtcacag
NR2C1_HUMAN(nuclear-receptor_DNAbind).H10MO.C		chr13:49165283-49165384	52	64	+	16.3265	1.25e-06	0.0541	GCTGAGAGGTCAC
ESR1_HUMAN(nuclear-receptor_DNAbind).H10MO.S		chr3:66533859-66533960	17	34	+	16.2545	1.25e-06	0.00293	AGGGCAGGGTAACCTGTC
ESR1_HUMAN(nuclear-receptor_DNAbind).H10MO.S		chr16:54458147-54458248	56	73	+	16.2545	1.25e-06	0.00293	GGGTCATGATCACCTCGG
CTCFL_HUMAN(C2H2_ZF).H10MO.A		chr20:46635618-46635719	54	72	+	16.5229	1.25e-06	0.158	tggacgccagagggcaggg
PBX1_HUMAN(homeobox_DNAbind).H10MO.B		chr11:123171745-123171846	33	47	+	15.2763	1.25e-06	0.323	TGATTGATTGATTTG
NR2E1_HUMAN(nuclear-receptor_DNAbind).H10MO.D		chr6:977614-977715	41	57	+	16.561	1.25e-06	0.291	tgttgactttctgtctt
THA_HUMAN(nuclear-receptor_DNAbind).H10MO.C		chr12:124852391-124852492	15	31	-	15.0361	1.25e-06	0.0312	GGATCATTTGAGGTCAA
THA_HUMAN(nuclear-receptor_DNAbind).H10MO.C		chr20:31884278-31884379	30	46	+	15.0361	1.25e-06	0.0312	AGAACAGCTCAGGTCAG
SOX7_HUMAN(HMG-box_DNAbind).H10MO.D		chr6:112535982-112536083	79	94	-	15.7424	1.25e-06	0.364	TACAATGACATTGTCA
FOXC2_HUMAN(fork-head_DNAbind).H10MO.D		chr1:97331461-97331562	21	35	-	17.1032	1.25e-06	0.202	GTTTGTTTAGACAGC
RAX2_HUMAN(homeobox_DNAbind).H10MO.D		chr3:187754863-187754964	29	40	+	15.2388	1.26e-06	0.568	gtaattaaatta
THB_HUMAN(nuclear-receptor_DNAbind).H10MO.C		chr6:125524754-125524855	51	67	+	16.4	1.26e-06	0.0284	CACATGACCTCAGGTCA
FOXA3_HUMAN(fork-head_DNAbind).H10MO.C		chr1:65388390-65388491	33	45	-	15	1.26e-06	0.0495	TTGTTTACTTACC
SOX3_HUMAN(HMG-box_DNAbind).H10MO.D		chr17:34327887-34327988	85	97	+	16.6379	1.26e-06	0.447	tcaatgtcattga
TAL1_HUMAN(bHLH).H10MO.S		chr9:112919967-112920068	51	62	-	17.0787	1.26e-06	0.268	GACCAGATGGTT
RARG_HUMAN(nuclear-receptor_DNAbind).H10MO.C		chr11:70105310-70105411	49	68	+	16.2755	1.27e-06	0.0729	gtggtgcaatcacaggtcac
TBX1_HUMAN(T-box_DNAbind).H10MO.D		chr3:64475141-64475242	75	94	+	16.1468	1.27e-06	0.0463	AGGAGTGCAGGGGAGGGGCA
SPIC_HUMAN(ETS_DNAbind).H10MO.D		chr22:29915979-29916080	33	45	+	12.5143	1.27e-06	0.074	GGGGAAGTGGAGG
SPIC_HUMAN(ETS_DNAbind).H10MO.D		chr22:30722074-30722175	59	71	+	12.5143	1.27e-06	0.074	TGGGAAGGGGTGG
EGR1_HUMAN(C2H2_ZF).H10MO.A		chr8:22960725-22960826	15	32	+	15.9697	1.27e-06	0.0546	GCCGGGAGGGGGCAGGGA
ZBTB4_HUMAN(C2H2_ZF).H10MO.D		chr6:96604438-96604539	22	38	+	15.2143	1.27e-06	0.157	cctagcgtgcatgtgga
TEAD3_HUMAN(TEA_DNAbind).H10MO.D		chr13:76299370-76299471	24	38	-	15.2768	1.27e-06	0.218	TAAATTTCTGCTCCA
THA_HUMAN(nuclear-receptor_DNAbind).H10MO.C		chr17:20551765-20551866	81	97	+	15.0241	1.27e-06	0.0312	ggatcacctgaggtcaa
HXD8_HUMAN(homeobox_DNAbind).H10MO.D		chr6:56246769-56246870	27	37	-	12.4286	1.27e-06	0.343	TAATTTGCATC
RFX4_HUMAN(wHTH).H10MO.D		chr10:79945526-79945627	42	56	-	16.5517	1.27e-06	0.191	TGTTGCCATGGAATC
HNF1A_HUMAN(homeobox_DNAbind).H10MO.A		chr6:3870391-3870492	66	80	-	15.9221	1.27e-06	0.228	AGTTAATATTTAGCA
ZEP1_HUMAN(C2H2_ZF/homeobox_DNAbind).H10MO.D		chr11:84698867-84698968	7	18	+	16.9266	1.27e-06	0.312	tggaaaatccct
ESR2_HUMAN(nuclear-receptor_DNAbind).H10MO.A		chr7:29663747-29663848	16	33	-	16.2576	1.27e-06	0.00324	GAGGGCAGGCTGACTCAG
ESR2_HUMAN(nuclear-receptor_DNAbind).H10MO.A		chr2:106739968-106740069	82	99	+	16.2576	1.27e-06	0.00324	AGGGACGGGGTGCCCCTG
FOXJ3_HUMAN(fork-head_DNAbind).H10MO.S		chr11:46987571-46987672	22	34	+	16.7761	1.28e-06	0.096	ttttttttgtttg
FOXJ3_HUMAN(fork-head_DNAbind).H10MO.S		chrX:71044834-71044935	84	96	+	16.7761	1.28e-06	0.096	ttttttttgtttg
ESR1_HUMAN(nuclear-receptor_DNAbind).H10MO.S		chr17:60781937-60782038	49	66	+	16.2273	1.28e-06	0.00296	gtgtcaggatcacctggg
ESR1_HUMAN(nuclear-receptor_DNAbind).H10MO.S		chr19:47881294-47881395	38	55	-	16.2273	1.28e-06	0.00296	GGGGCAGTGTGACCCAGG
ESR1_HUMAN(nuclear-receptor_DNAbind).H10MO.S		chr7:34527239-34527340	80	97	-	16.2273	1.28e-06	0.00296	ATGTCAGCCTGACCAGCC
PLAG1_HUMAN(C2H2_ZF).H10MO.D		chr12:46654958-46655059	82	98	+	16.6531	1.28e-06	0.141	GGGGGCAGGGAGAGGGA
ZN148_HUMAN(C2H2_ZF).H10MO.D		chr4:99581582-99581683	63	77	-	16.6854	1.28e-06	0.0529	GGGGAGGGTGTGGGG
FOXA2_HUMAN(fork-head_DNAbind).H10MO.A		chr10:22605993-22606094	4	14	+	15.806	1.28e-06	0.046	TGTTTACACAG
FOXA2_HUMAN(fork-head_DNAbind).H10MO.A		chr18:20453331-20453432	4	14	-	15.806	1.28e-06	0.046	TGTTTACACAG
FOXA2_HUMAN(fork-head_DNAbind).H10MO.A		chr14:38016221-38016322	19	29	-	15.806	1.28e-06	0.046	TGTTTACACAG
FOXA2_HUMAN(fork-head_DNAbind).H10MO.A		chr1:112519019-112519120	88	98	-	15.806	1.28e-06	0.046	TGTTTACACAG
FOS_HUMAN(bZIP).H10MO.A		chr19:51472672-51472773	59	69	-	15.8939	1.28e-06	0.0793	GTGAGTCACCC
PPARD_HUMAN(nuclear-receptor_DNAbind).H10MO.D		chr9:139022847-139022948	79	92	-	15.9495	1.28e-06	0.0896	CAGGACAGAGGACA
STAT2_HUMAN(STAT_DNAbind).H10MO.B		chr17:55686752-55686853	84	98	-	15.7087	1.28e-06	0.234	GCAGTTTCATTTCTC
HIC2_HUMAN(C2H2_ZF).H10MO.D		chr20:47280441-47280542	68	78	-	14.8816	1.28e-06	0.168	CCGTGCCAGGT
EGR1_HUMAN(C2H2_ZF).H10MO.A		chr6:33700194-33700295	54	71	-	15.9545	1.29e-06	0.0546	GGAGGGAGGGGGCGTGAC
NR1H4_HUMAN(nuclear-receptor_DNAbind).H10MO.C		chrX:17804755-17804856	48	61	+	16.3889	1.29e-06	0.216	ggggtcagggaccc
NR1H4_HUMAN(nuclear-receptor_DNAbind).H10MO.C		chr5:148961693-148961794	87	100	-	16.3889	1.29e-06	0.216	GGGGTCAGGGACCC
P63_HUMAN(P53_DNAbind).H10MO.S		chr15:75109879-75109980	75	85	-	15.1327	1.29e-06	0.34	GGACATGTCCC
PPARA_HUMAN(nuclear-receptor_DNAbind).H10MO.C		chr8:92043248-92043349	89	101	-	16.0263	1.29e-06	0.103	AGGACATAGGTCA
FOXL1_HUMAN(fork-head_DNAbind).H10MO.D		chr18:9717787-9717888	17	35	+	13.7258	1.29e-06	0.0372	TGTTTGTTTGTTTTTTAAA
ESR2_HUMAN(nuclear-receptor_DNAbind).H10MO.A		chr22:38289011-38289112	79	96	-	16.2424	1.29e-06	0.00327	TGGGTCTGTGTGACCCAG
ZN713_HUMAN(C2H2_ZF).H10MO.D		chr6:159338704-159338805	38	56	-	15.9099	1.29e-06	0.208	GAAGAAAAAGGCCACGCCG
FOXA1_HUMAN(fork-head_DNAbind).H10MO.A		chr17:60787475-60787576	18	30	+	15.4242	1.29e-06	0.063	ATGTTTGCTTTGC
TFCP2_HUMAN(??).H10MO.D		chr5:153578440-153578541	9	24	-	15.6735	1.29e-06	0.081	GGCTGCCCTGGCAGGA
ASCL2_HUMAN(bHLH).H10MO.D		chr5:176854598-176854699	88	101	-	14.6145	1.29e-06	0.0818	TGTGGCAGGTGGGG
CPEB1_HUMAN(RRM_RNAbind).H10MO.D		chr2:53103403-53103504	6	22	+	16.8136	1.3e-06	0.12	TTTTTATTTTTTTAAGT
NR2C2_HUMAN(nuclear-receptor_DNAbind).H10MO.A		chr15:59848026-59848127	20	32	+	15.528	1.3e-06	0.0807	gaggcagaggtca
FOXD2_HUMAN(fork-head_DNAbind).H10MO.D		chr17:60868082-60868183	67	85	-	16.8095	1.3e-06	0.0709	GGAGTAAATGTTTTGTTAG
ESR1_HUMAN(nuclear-receptor_DNAbind).H10MO.S		chr9:95431452-95431553	57	74	+	16.2091	1.3e-06	0.00296	AGGTCAGAGAGATCTGGG
ESR1_HUMAN(nuclear-receptor_DNAbind).H10MO.S		chr20:20367519-20367620	45	62	-	16.2091	1.3e-06	0.00296	AGGCCACCCTGACCCTGC
ESR1_HUMAN(nuclear-receptor_DNAbind).H10MO.S		chr16:29471256-29471357	72	89	-	16.2091	1.3e-06	0.00296	GGGTGAAGGTGCCCTGGG
TEAD4_HUMAN(TEA_DNAbind).H10MO.A		chr9:33506727-33506828	53	65	+	15.3939	1.3e-06	0.136	gcattccagccag
EGR2_HUMAN(C2H2_ZF).H10MO.C		chr12:123307710-123307811	39	49	-	16.6939	1.3e-06	0.184	AGGGTGGGCGG
ZFX_HUMAN(C2H2_ZF).H10MO.C		chr1:19991169-19991270	79	97	+	16.6061	1.3e-06	0.0841	TCGGCCCACAGGCCCGGGG
ESR1_HUMAN(nuclear-receptor_DNAbind).H10MO.A		chr2:131880959-131881060	22	38	-	15.7273	1.3e-06	0.00407	CCAAGTCAGGCTGTCCT
ESR1_HUMAN(nuclear-receptor_DNAbind).H10MO.A		chr16:23149337-23149438	53	69	+	15.7273	1.3e-06	0.00407	GTATGTCACACTGCCCT
SP3_HUMAN(C2H2_ZF).H10MO.B		chr22:21610329-21610430	49	68	-	16.2844	1.3e-06	0.0306	GGGACTGGGAGGGCCTGGGA
SP3_HUMAN(C2H2_ZF).H10MO.B		chr22:18809064-18809165	66	85	-	16.2844	1.3e-06	0.0306	GGGACTGGGAGGGCCTGGGA
KLF16_HUMAN(C2H2_ZF).H10MO.D		chr8:67425137-67425238	56	74	+	16.2846	1.3e-06	0.0373	GTGGGCGGGGTTGGAGTGC
ERR1_HUMAN(nuclear-receptor_DNAbind).H10MO.D		chr10:129721485-129721586	64	77	-	15.789	1.31e-06	0.0132	GGGCCAGGTCAGGG
TFCP2_HUMAN(??).H10MO.D		chr3:37987032-37987133	51	66	-	15.6633	1.31e-06	0.081	GGCAGGTCAGGCCAGA
SOX11_HUMAN(HMG-box_DNAbind).H10MO.D		chr6:112535982-112536083	79	94	-	16.5915	1.31e-06	0.399	TACAATGACATTGTCA
EHF_HUMAN(ETS_DNAbind).H10MO.C		chr2:161339288-161339389	15	31	+	15.5303	1.31e-06	0.122	GGAAGAGGAAACAAAGA
TBX21_HUMAN(T-box_DNAbind).H10MO.D		chr9:38639085-38639186	54	65	+	16.4228	1.31e-06	0.35	AAGGTGTGACAT
EVI1_HUMAN(C2H2_ZF).H10MO.B		chr1:190254376-190254477	19	34	+	16.6579	1.31e-06	0.335	AATACAAGATAAGACA
NFAT5_HUMAN(RHD_DNAbind).H10MO.D		chr2:61232134-61232235	72	86	+	17.2202	1.31e-06	0.339	gtggagaaaccccgt
FOXG1_HUMAN(fork-head_DNAbind).H10MO.D		chr1:223840022-223840123	28	44	-	15.9718	1.32e-06	0.0826	GATGTTTATATATATAT
FOXA3_HUMAN(fork-head_DNAbind).H10MO.C		chr7:84639345-84639446	71	83	-	14.9802	1.32e-06	0.0495	ATGTTTACTTAGC
BC11A_HUMAN(C2H2_ZF).H10MO.C		chr20:37231017-37231118	8	24	-	15.3413	1.32e-06	0.0779	GGAAGAGGAAATGGCAC
ERR1_HUMAN(nuclear-receptor_DNAbind).H10MO.D		chr10:22909345-22909446	39	52	-	15.7798	1.32e-06	0.0132	GCTCAAGGCCAGAG
PAX5_HUMAN(homeobox_DNAbind/pairebox_DNAbind).H10MO.A		chr5:373321-373422	23	43	-	16	1.32e-06	0.0576	GCCAGGGCCGCGGGGCAGGGC
TBX1_HUMAN(T-box_DNAbind).H10MO.D		chr7:36168909-36169010	78	97	+	16.0826	1.32e-06	0.0463	GCATGTGCAGGGGAGGGTGG
TFDP1_HUMAN(E2F_wHTH).H10MO.D		chr15:89182007-89182108	8	29	+	16.4242	1.32e-06	0.0818	AGGGCCGGGGCAAAGGAGGGGC
P73_HUMAN(P53_DNAbind).H10MO.A		chr6:96604438-96604539	54	73	-	16.5612	1.32e-06	0.126	AGGCTTGCCTAAACATGCCC
ZBTB6_HUMAN(C2H2_ZF).H10MO.D		chr17:63329747-63329848	9	21	+	16.7753	1.32e-06	0.231	AGATGCTTGAGCC
ESR1_HUMAN(nuclear-receptor_DNAbind).H10MO.A		chr1:27884623-27884724	38	54	-	15.7121	1.32e-06	0.00411	CCAGGTGAAGCTGCCCT
HXA9_HUMAN(homeobox_DNAbind).H10MO.D		chr10:112489245-112489346	10	23	+	16.6111	1.32e-06	0.394	TGACAgtttgatta
ESR2_HUMAN(nuclear-receptor_DNAbind).H10MO.A		chr8:21970316-21970417	36	53	+	16.2121	1.32e-06	0.00332	AAGGGCATTGTGACCCAC
SOX17_HUMAN(HMG-box_DNAbind).H10MO.D		chr3:178100401-178100502	8	25	+	16.8659	1.32e-06	0.525	AAACAGTCCACATTGTGC
NR1I3_HUMAN(nuclear-receptor_DNAbind).H10MO.C		chr1:198905944-198906045	36	53	+	16.5556	1.32e-06	0.13	GGAGTCAGCAAAGTTTGT
HNF1A_HUMAN(homeobox_DNAbind).H10MO.A		chr8:139783148-139783249	43	57	-	15.8831	1.32e-06	0.228	AGTTAATATTTACAA
RXRA_HUMAN(nuclear-receptor_DNAbind).H10MO.C		chr19:18026921-18027022	11	27	+	15.5591	1.32e-06	0.122	aactgggacaaagacca
MAFK_HUMAN(bZIP).H10MO.A		chr9:13122875-13122976	68	89	+	16.5	1.33e-06	0.314	AATATTGCTGAGTCAATATTTA
ESR1_HUMAN(nuclear-receptor_DNAbind).H10MO.S		chr21:16377788-16377889	24	41	-	16.1818	1.33e-06	0.003	AGGTCACACTAACCCGCC
ESR1_HUMAN(nuclear-receptor_DNAbind).H10MO.S		chr1:44533404-44533505	57	74	-	16.1818	1.33e-06	0.003	AGGTCAGGGTGGCATTGG
MNT_HUMAN(bHLH).H10MO.D		chr11:101608560-101608661	79	94	+	13.5417	1.33e-06	0.0478	GTGGGGTAAGGTGAAA
THB_HUMAN(nuclear-receptor_DNAbind).H10MO.C		chr21:43588343-43588444	40	56	-	16.3444	1.33e-06	0.0285	AGCGCGATCTCAGGTCA
KLF16_HUMAN(C2H2_ZF).H10MO.D		chr1:206904061-206904162	58	76	+	16.2602	1.33e-06	0.0373	TGGGGAGGGGGCTGGGTGG
PO5F1_HUMAN(homeobox_DNAbind).H10MO.A		chr12:110461439-110461540	4	19	+	16.1515	1.33e-06	0.359	CCATTGACATGCATGT
SP2_HUMAN(C2H2_ZF).H10MO.C		chr4:22031532-22031633	17	38	-	16.2846	1.33e-06	0.0419	GGGGGCGGGGCGGGGAACCACC
PAX5_HUMAN(homeobox_DNAbind/pairebox_DNAbind).H10MO.A		chr19:4792347-4792448	75	95	-	15.9851	1.33e-06	0.0576	CTCGGCGCAGTCATGCAGGGC
FOXA1_HUMAN(fork-head_DNAbind).H10MO.A		chr14:101772456-101772557	38	50	-	15.3939	1.33e-06	0.063	TTGTTTACACTGC
NR6A1_HUMAN(nuclear-receptor_DNAbind).H10MO.B		chr20:49344035-49344136	18	30	+	16.8427	1.34e-06	0.0672	agggtcaaggtca
THA_HUMAN(nuclear-receptor_DNAbind).H10MO.C		chr1:204731219-204731320	36	52	-	14.9759	1.34e-06	0.0313	AGGGGATGCCAGGTCAG
ESR2_HUMAN(nuclear-receptor_DNAbind).H10MO.A		chr17:25907652-25907753	25	42	-	16.197	1.34e-06	0.00332	GAGGTCACTGTGACTCAG
ESR2_HUMAN(nuclear-receptor_DNAbind).H10MO.A		chr2:20669034-20669135	31	48	-	16.197	1.34e-06	0.00332	AAGGTCGGGGCCACCTGG
ESR2_HUMAN(nuclear-receptor_DNAbind).H10MO.A		chr11:15280256-15280357	18	35	+	16.197	1.34e-06	0.00332	AGGGACTCTCTGACCTGG
MAZ_HUMAN(C2H2_ZF).H10MO.A		chr12:12120991-12121092	61	82	+	15.6212	1.34e-06	0.0219	GGGAGGTGAGAGTGGCAGGCGG
ESR1_HUMAN(nuclear-receptor_DNAbind).H10MO.A		chrX:54490066-54490167	36	52	-	15.697	1.34e-06	0.00413	GAAGGTCAGTGTGACCT
PROX1_HUMAN(homeobox_DNAbind).H10MO.D		chr3:129226573-129226674	31	47	+	15.1545	1.34e-06	0.129	CGGTAAGGTGGCTGGGT
BHE41_HUMAN(bHLH).H10MO.D		chr7:151442439-151442540	11	30	-	16.7339	1.34e-06	0.179	TCAGAGTCAAGTGCAGCAGT
SMRC1_HUMAN(wHTH).H10MO.D		chr17:25907652-25907753	23	33	+	15.4646	1.35e-06	0.0755	ccctgagtcac
SMRC1_HUMAN(wHTH).H10MO.D		chr22:39686813-39686914	16	26	-	15.4646	1.35e-06	0.0755	CCCTGAGTCAC
SMRC1_HUMAN(wHTH).H10MO.D		chr14:95996909-95997010	69	79	-	15.4646	1.35e-06	0.0755	CCCTGAGTCAC
ESR1_HUMAN(nuclear-receptor_DNAbind).H10MO.S		chr19:19062494-19062595	43	60	-	16.1636	1.35e-06	0.00301	AGGGCAGGGTGTCCTAAC
ESR1_HUMAN(nuclear-receptor_DNAbind).H10MO.S		chr19:52774772-52774873	45	62	-	16.1636	1.35e-06	0.00301	ATGTCACACTGTCCTGAG
ASCL2_HUMAN(bHLH).H10MO.D		chr4:2335322-2335423	38	51	+	14.5904	1.35e-06	0.0818	GTGGGCGGGTGGCT
HXA13_HUMAN(homeobox_DNAbind).H10MO.C		chr16:17553548-17553649	19	29	+	14.5743	1.35e-06	0.363	gtttttattgg
BATF_HUMAN(bZIP).H10MO.S		chr3:123324884-123324985	70	79	+	15.1379	1.35e-06	0.178	ATGAGTCATA
FOXM1_HUMAN(fork-head_DNAbind).H10MO.D		chr6:14061337-14061438	64	76	+	14.5784	1.35e-06	0.0545	GTTGAGTGATTTC
FOXB1_HUMAN(fork-head_DNAbind).H10MO.D		chr8:139783148-139783249	40	56	-	16.6024	1.35e-06	0.104	GTTAATATTTACAAAAG
ZBT7B_HUMAN(C2H2_ZF).H10MO.D		chr10:29228900-29229001	61	81	-	16.3636	1.35e-06	0.129	GCTGGTTGCCAAGACAACCAT
MAZ_HUMAN(C2H2_ZF).H10MO.A		chr8:38371545-38371646	12	33	-	15.6061	1.35e-06	0.0219	GGGAGGGAGGGAGGCTGCGGAC
FOXJ3_HUMAN(fork-head_DNAbind).H10MO.A		chr9:124585741-124585842	86	98	-	17.2121	1.35e-06	0.113	TTGTTTTTGTTTT
MNT_HUMAN(bHLH).H10MO.D		chr3:177542031-177542132	51	66	+	13.5278	1.36e-06	0.0478	GGAGGGGCAGGTGGCC
ANDR_HUMAN(nuclear-receptor_DNAbind).H10MO.A		chr9:130818123-130818224	52	68	+	15.7172	1.36e-06	0.045	aggacaagctgttccct
ANDR_HUMAN(nuclear-receptor_DNAbind).H10MO.A		chr17:38177818-38177919	50	66	-	15.7172	1.36e-06	0.045	GGCACAGCCTGTGCCAT
MEIS1_HUMAN(homeobox_DNAbind).H10MO.C		chr3:171858660-171858761	27	39	-	16.3889	1.36e-06	0.337	TGACAGTTTTATC
KLF16_HUMAN(C2H2_ZF).H10MO.D		chr8:67425137-67425238	52	70	+	16.2276	1.36e-06	0.0373	GTGGGTGGGCGGGGTTGGA
SMAD3_HUMAN(MH1_DNAbind).H10MO.C		chr7:45497284-45497385	21	30	-	13.9512	1.36e-06	0.349	GTGTCTGGCT
SMAD3_HUMAN(MH1_DNAbind).H10MO.C		chr3:66527699-66527800	24	33	-	13.9512	1.36e-06	0.349	GTGTCTGGCT
TFE3_HUMAN(bHLH).H10MO.C		chr3:64475141-64475242	23	32	+	15.2857	1.36e-06	0.226	GGTCACGTGG
FOXA3_HUMAN(fork-head_DNAbind).H10MO.C		chr16:23164523-23164624	2	14	+	14.9703	1.36e-06	0.0495	ttgtttgttttgt
FOXA3_HUMAN(fork-head_DNAbind).H10MO.C		chr11:20090436-20090537	84	96	-	14.9703	1.36e-06	0.0495	TTGTTTGTTTTGT
CEBPG_HUMAN(bZIP).H10MO.C		chr18:70963992-70964093	52	64	-	15.3366	1.36e-06	0.436	ATTATGCAATGTG
NFE2_HUMAN(bZIP).H10MO.B		chr12:3652021-3652122	77	90	+	16.1371	1.37e-06	0.134	ACCATGACCCAGCA
ESR1_HUMAN(nuclear-receptor_DNAbind).H10MO.S		chr8:144820931-144821032	19	36	-	16.1455	1.37e-06	0.00304	GGGTCAGTGCGACCAGGA
OLIG1_HUMAN(bHLH).H10MO.D		chr10:7751444-7751545	63	76	+	16.8333	1.37e-06	0.714	GCCATATGTTTCTC
PROX1_HUMAN(homeobox_DNAbind).H10MO.D		chr5:11385704-11385805	52	68	-	15.1364	1.37e-06	0.129	GGGTGGGGAGTGGGGGA
[truncated: 69,391 more rows]

## Sheet: FI_only
FI-only
motif_id	motif_alt_id	sequence_name	start	stop	strand	score	p-value	q-value	matched_sequence
ESR1_HUMAN(nuclear-receptor_DNAbind).H10MO.A		chr4:991707-991808	77	93	+	21.2121	2.21e-11	7.28e-06	CCAGGTCACCGTGCCCC
ESR2_HUMAN(nuclear-receptor_DNAbind).H10MO.A		chr12:117443344-117443445	63	80	+	24.1061	5.23e-11	9.76e-06	CAGGTCAGGGTGACCTTG
ESR2_HUMAN(nuclear-receptor_DNAbind).H10MO.A		chr14:106091022-106091123	35	52	+	24.0152	5.96e-11	9.76e-06	CAGGTCAGGCTGACCTGG
ESR2_HUMAN(nuclear-receptor_DNAbind).H10MO.A		chr12:116828329-116828430	54	71	+	23.3485	2.49e-10	2.72e-05	caggtcaaggtgacctgg
ESR2_HUMAN(nuclear-receptor_DNAbind).H10MO.A		chr6:166795638-166795739	46	63	-	23.0909	3.75e-10	3.06e-05	CAGGGCAGGGTGACCCGG
ESR1_HUMAN(nuclear-receptor_DNAbind).H10MO.A		chr16:49044385-49044486	38	54	+	20.8939	4.42e-10	6.55e-05	CCAGGTCACACTGACCC
ESR1_HUMAN(nuclear-receptor_DNAbind).H10MO.A		chr3:50642644-50642745	52	68	-	20.7879	5.96e-10	6.55e-05	CCAGGTCACCATGACCC
ESR1_HUMAN(nuclear-receptor_DNAbind).H10MO.S		chr5:173910523-173910624	60	77	-	22.5364	7.17e-10	0.000167	GGGTCACAGTGACCTGGG
ESR2_HUMAN(nuclear-receptor_DNAbind).H10MO.A		chr4:991707-991808	77	94	-	22.6061	9.93e-10	6.5e-05	CGGGGCACGGTGACCTGG
ZKSC1_HUMAN(C2H2_ZF).H10MO.C		chr22:45680616-45680717	13	34	+	25.156	1.01e-09	0.000295	CTGGGCACACAGTAGGCGCTTT
SP2_HUMAN(C2H2_ZF).H10MO.C		chr5:60704729-60704830	43	64	+	24.3902	1.1e-09	0.000307	GGCGCGGGGGCGGGGCGGCGTG
ESR2_HUMAN(nuclear-receptor_DNAbind).H10MO.A		chr3:150562434-150562535	46	63	+	22.3182	1.5e-09	8.19e-05	CAGGGCAAGGTGACCTGG
SP4_HUMAN(C2H2_ZF).H10MO.D		chr6:17394165-17394266	6	27	+	25.0325	1.5e-09	0.000407	gggcgcggggcgcgggcgcggg
ESR1_HUMAN(nuclear-receptor_DNAbind).H10MO.A		chr14:106091022-106091123	36	52	-	20.197	1.64e-09	0.000135	CCAGGTCAGCCTGACCT
ESR1_HUMAN(nuclear-receptor_DNAbind).H10MO.S		chr4:173884241-173884342	60	77	-	22.0455	1.85e-09	0.000167	AGGTCAGACTGACCTGGC
ESR1_HUMAN(nuclear-receptor_DNAbind).H10MO.S		chr16:49044385-49044486	37	54	-	22.0182	1.89e-09	0.000167	GGGTCAGTGTGACCTGGG
ESR1_HUMAN(nuclear-receptor_DNAbind).H10MO.S		chr15:31733291-31733392	69	86	+	21.9545	2.11e-09	0.000167	AGGTCAGGGTGACCCGCG
SP1_HUMAN(C2H2_ZF).H10MO.C		chr5:60704729-60704830	43	61	+	22.8202	2.37e-09	0.000714	GGCGCGGGGGCGGGGCGGC
ESR1_HUMAN(nuclear-receptor_DNAbind).H10MO.S		chr14:106091022-106091123	36	53	+	21.8	2.7e-09	0.000171	AGGTCAGGCTGACCTGGT
ESR2_HUMAN(nuclear-receptor_DNAbind).H10MO.A		chr15:31733291-31733392	68	85	+	21.9545	2.74e-09	0.000128	GAGGTCAGGGTGACCCGC
ESR1_HUMAN(nuclear-receptor_DNAbind).H10MO.A		chr12:117443344-117443445	64	80	-	19.9697	2.86e-09	0.000136	CAAGGTCACCCTGACCT
ESR1_HUMAN(nuclear-receptor_DNAbind).H10MO.A		chr2:177710561-177710662	58	74	-	19.9394	3.15e-09	0.000136	CCAGGTCAGCATGACCC
ESR1_HUMAN(nuclear-receptor_DNAbind).H10MO.A		chr2:189715699-189715800	23	39	+	19.9394	3.15e-09	0.000136	CCAGGTCACACTGACCA
ESR1_HUMAN(nuclear-receptor_DNAbind).H10MO.A		chr8:117010597-117010698	27	43	+	19.9091	3.3e-09	0.000136	CCAGGTCACAATGTCCC
ESR2_HUMAN(nuclear-receptor_DNAbind).H10MO.A		chr2:173138957-173139058	44	61	+	21.7576	3.7e-09	0.000144	CAGGTCAGGCTGACCTTC
ESR2_HUMAN(nuclear-receptor_DNAbind).H10MO.A		chr8:116879838-116879939	33	50	-	21.7121	3.95e-09	0.000144	CAGGTCACTGTGACCTGA
SP4_HUMAN(C2H2_ZF).H10MO.D		chr6:17394165-17394266	54	75	-	23.7398	4.7e-09	0.000637	GGAGGCGGGGGCAGGGCGCGCC
ESR1_HUMAN(nuclear-receptor_DNAbind).H10MO.S		chr14:106091022-106091123	33	50	-	21.4455	4.76e-09	0.000207	AGGTCAGCCTGACCTGCC
SP3_HUMAN(C2H2_ZF).H10MO.B		chr5:60704729-60704830	44	63	+	21.7615	5e-09	0.00123	GCGCGGGGGCGGGGCGGCGT
ESR1_HUMAN(nuclear-receptor_DNAbind).H10MO.S		chr20:55204444-55204545	62	79	-	21.3909	5.07e-09	0.000207	GGGTCACGGTGACCAGGC
ZN148_HUMAN(C2H2_ZF).H10MO.D		chr5:78531966-78532067	82	96	+	21.8427	5.2e-09	0.0017	GGGGCGGGGGCGGGG
ASCL2_HUMAN(bHLH).H10MO.D		chr1:16500236-16500337	52	65	+	17.2289	5.25e-09	0.00183	GGGGGCAGGTGGGG
ESR1_HUMAN(nuclear-receptor_DNAbind).H10MO.S		chr12:116828329-116828430	55	72	+	21.3364	5.52e-09	0.000207	aggtcaaggtgacctggc
ESR2_HUMAN(nuclear-receptor_DNAbind).H10MO.A		chr5:173910523-173910624	62	79	+	21.4242	5.84e-09	0.000178	CAGGTCACTGTGACCCTG
ESR2_HUMAN(nuclear-receptor_DNAbind).H10MO.A		chr16:49044385-49044486	38	55	-	21.4091	5.99e-09	0.000178	TGGGTCAGTGTGACCTGG
TBX1_HUMAN(T-box_DNAbind).H10MO.D		chr16:81309522-81309623	17	36	+	23.5229	6.12e-09	0.0019	GTGTGGGCAGGGGTGGGTCA
HXA9_HUMAN(homeobox_DNAbind).H10MO.D		chr15:57451607-57451708	83	96	-	21.3444	6.29e-09	0.00224	TGACAGTTTTATGA
ESR1_HUMAN(nuclear-receptor_DNAbind).H10MO.S		chr12:117443344-117443445	64	81	+	21.2	6.7e-09	0.000207	AGGTCAGGGTGACCTTGT
ESR1_HUMAN(nuclear-receptor_DNAbind).H10MO.S		chr12:117443344-117443445	61	78	-	21.1818	6.93e-09	0.000207	AGGTCACCCTGACCTGTG
ESR1_HUMAN(nuclear-receptor_DNAbind).H10MO.S		chr2:173138957-173139058	42	59	-	21.1636	7.17e-09	0.000207	AGGTCAGCCTGACCTGTG
HNF4G_HUMAN(nuclear-receptor_DNAbind).H10MO.C		chr7:74865196-74865297	36	49	-	18.8061	7.55e-09	0.00132	GAGGCCAAAGGCCA
HNF4G_HUMAN(nuclear-receptor_DNAbind).H10MO.C		chr7:74381130-74381231	75	88	+	18.8061	7.55e-09	0.00132	GAGGCCAAAGGCCA
EGR1_HUMAN(C2H2_ZF).H10MO.A		chr5:78531966-78532067	80	97	+	20.2879	8.1e-09	0.00263	CAGGGGCGGGGGCGGGGA
SP2_HUMAN(C2H2_ZF).H10MO.C		chr6:17394165-17394266	59	80	-	22.4878	8.13e-09	0.000838	GCTGGGGAGGCGGGGGCAGGGC
SP3_HUMAN(C2H2_ZF).H10MO.B		chr3:193852287-193852388	57	76	+	21.3486	8.33e-09	0.00123	gggAGAGGGCGGGGGCGAGG
TFDP1_HUMAN(E2F_wHTH).H10MO.D		chr5:78531966-78532067	76	97	+	21.7273	8.49e-09	0.00159	GCACCAGGGGCGGGGGCGGGGA
ESR1_HUMAN(nuclear-receptor_DNAbind).H10MO.A		chr3:150562434-150562535	47	63	-	19.4848	8.52e-09	0.000249	CCAGGTCACCTTGCCCT
ESR1_HUMAN(nuclear-receptor_DNAbind).H10MO.A		chr8:116879838-116879939	33	49	+	19.4697	8.83e-09	0.000249	TCAGGTCACAGTGACCT
ESR1_HUMAN(nuclear-receptor_DNAbind).H10MO.A		chr5:173910523-173910624	61	77	+	19.4545	8.99e-09	0.000249	CCAGGTCACTGTGACCC
ESR2_HUMAN(nuclear-receptor_DNAbind).H10MO.A		chr3:50642644-50642745	51	68	+	21.1061	9.09e-09	0.000248	TGGGTCATGGTGACCTGG
ESR1_HUMAN(nuclear-receptor_DNAbind).H10MO.S		chr12:124877666-124877767	49	66	-	20.9909	9.16e-09	0.000242	AGGTCAGCCTGGCCTGGC
PURA_HUMAN(PPUR_DNAbind).H10MO.D		chr18:41456815-41456916	17	33	-	19.7129	9.81e-09	0.0021	GGAGGTGGGGGCCGGGG
ESR1_HUMAN(nuclear-receptor_DNAbind).H10MO.A		chr6:166795638-166795739	46	62	+	19.4091	9.83e-09	0.000249	CCGGGTCACCCTGCCCT
ESR1_HUMAN(nuclear-receptor_DNAbind).H10MO.A		chr12:116828329-116828430	55	71	-	19.4091	9.83e-09	0.000249	CCAGGTCACCTTGACCT
ESR1_HUMAN(nuclear-receptor_DNAbind).H10MO.S		chr6:166795638-166795739	48	65	+	20.9091	1.01e-08	0.000246	GGGTCACCCTGCCCTGAG
RXRA_HUMAN(nuclear-receptor_DNAbind).H10MO.C		chr16:46902892-46902993	34	50	-	19.4803	1.09e-08	0.00362	AACTGGAGCAAAGGTCA
PPARG_HUMAN(nuclear-receptor_DNAbind).H10MO.A		chr16:46902892-46902993	34	50	-	20	1.11e-08	0.00372	AACTGGAGCAAAGGTCA
TFDP1_HUMAN(E2F_wHTH).H10MO.D		chr3:193852287-193852388	50	71	+	21.5	1.11e-08	0.00159	ccccgcggggAGAGGGCGGGGG
SP2_HUMAN(C2H2_ZF).H10MO.C		chr3:193852287-193852388	56	77	+	22.1626	1.12e-08	0.000838	ggggAGAGGGCGGGGGCGAGGA
P53_HUMAN(P53_DNAbind).H10MO.B		chr22:16205246-16205347	7	26	+	22.4394	1.12e-08	0.00362	agacatgcctgtgcaagcct
SP2_HUMAN(C2H2_ZF).H10MO.C		chr6:35454140-35454241	65	86	-	22.0894	1.2e-08	0.000838	GGGGCGCGGGCGGGACTGCGGC
PURA_HUMAN(PPUR_DNAbind).H10MO.D		chr9:140116203-140116304	18	34	-	19.5644	1.24e-08	0.0021	GGTGGGGGTGGCCGGGG
ERR1_HUMAN(nuclear-receptor_DNAbind).H10MO.D		chr1:440917-441018	4	17	-	19.0734	1.32e-08	0.000855	GCCCAAGGTCAGAG
ERR1_HUMAN(nuclear-receptor_DNAbind).H10MO.D		chr6:171025298-171025399	21	34	-	19.0734	1.32e-08	0.000855	GCCCAAGGTCAGAG
ERR1_HUMAN(nuclear-receptor_DNAbind).H10MO.D		chr5:180867448-180867549	27	40	-	19.0734	1.32e-08	0.000855	GCCCAAGGTCAGAG
ERR1_HUMAN(nuclear-receptor_DNAbind).H10MO.D		chr1:541936-542037	38	51	+	19.0734	1.32e-08	0.000855	GCCCAAGGTCAGAG
ERR1_HUMAN(nuclear-receptor_DNAbind).H10MO.D		chr8:41675-41776	56	69	+	19.0734	1.32e-08	0.000855	GCCCAAGGTCAGAG
SP1_HUMAN(C2H2_ZF).H10MO.C		chr3:193852287-193852388	56	74	+	21.382	1.35e-08	0.00185	ggggAGAGGGCGGGGGCGA
MAZ_HUMAN(C2H2_ZF).H10MO.A		chr19:1253553-1253654	72	93	-	22.7273	1.38e-08	0.00117	GGGCGGGGCGGAGGCCTAGGGG
AP2C_HUMAN(??).H10MO.A		chr7:475056-475157	73	86	-	19.0909	1.4e-08	0.00471	GTGCCCTGGGGCCA
ESR1_HUMAN(nuclear-receptor_DNAbind).H10MO.S		chr12:116828329-116828430	52	69	-	20.6545	1.41e-08	0.00031	AGGTCACCTTGACCTGCC
PPARD_HUMAN(nuclear-receptor_DNAbind).H10MO.D		chr10:5530309-5530410	6	19	+	19.5758	1.47e-08	0.00511	TAGGCCAAAGGTCA
MAZ_HUMAN(C2H2_ZF).H10MO.A		chr1:206904103-206904204	18	39	+	22.6364	1.48e-08	0.00117	GGGAGGGGGCTGGGTGGGGCAG
ESR1_HUMAN(nuclear-receptor_DNAbind).H10MO.S		chr6:166795638-166795739	45	62	-	20.5818	1.55e-08	0.00031	AGGGCAGGGTGACCCGGC
ESR1_HUMAN(nuclear-receptor_DNAbind).H10MO.S		chr3:50642644-50642745	52	69	+	20.5636	1.6e-08	0.00031	GGGTCATGGTGACCTGGA
ESR1_HUMAN(nuclear-receptor_DNAbind).H10MO.S		chr20:61086517-61086618	51	68	+	20.5364	1.66e-08	0.00031	GGGTCAGGCTGTCCTGGC
ESR1_HUMAN(nuclear-receptor_DNAbind).H10MO.A		chr14:93511589-93511690	71	87	+	19.1061	1.66e-08	0.000392	CCAGGTCAGAGTGGCCT
ESR2_HUMAN(nuclear-receptor_DNAbind).H10MO.A		chr4:173884241-173884342	62	79	+	20.5606	1.8e-08	0.000453	caggtcagtctgacctca
MNT_HUMAN(bHLH).H10MO.D		chr1:16500236-16500337	50	65	+	15.8611	1.8e-08	0.00611	TGGGGGGCAGGTGGGG
SP1_HUMAN(C2H2_ZF).H10MO.C		chr1:16403533-16403634	49	67	+	21.1011	1.84e-08	0.00185	GGGGGTGGGGCGGGGACGC
ESR1_HUMAN(nuclear-receptor_DNAbind).H10MO.A		chr3:47205832-47205933	64	80	-	19.0455	1.85e-08	0.000407	CCGGGTCACGCTGCCCC
SP4_HUMAN(C2H2_ZF).H10MO.D		chr3:125635131-125635232	28	49	-	22.0732	1.85e-08	0.00113	TGGGGCGGGGCCAGGACAGGGC
SP4_HUMAN(C2H2_ZF).H10MO.D		chr11:3443956-3444057	57	78	+	22.0732	1.85e-08	0.00113	TGGGGCGGGGCCAGGACAGGGC
NFE2_HUMAN(bZIP).H10MO.B		chr12:6178683-6178784	47	60	-	20.0484	1.9e-08	0.00428	GCCATGACTCAGCA
FOXL1_HUMAN(fork-head_DNAbind).H10MO.D		chr7:155163321-155163422	28	46	-	22.9839	2.03e-08	0.0068	GTTTTATTTATTTACTTTT
TFDP1_HUMAN(E2F_wHTH).H10MO.D		chr6:35454140-35454241	71	92	-	20.9697	2.03e-08	0.00182	TGCCGGGGGGCGCGGGCGGGAC
PRD14_HUMAN(C2H2_ZF).H10MO.C		chr1:184442807-184442908	32	45	-	18.8929	2.04e-08	0.0072	AGGTTAGAGACCTG
ESR1_HUMAN(nuclear-receptor_DNAbind).H10MO.S		chr8:116879838-116879939	32	49	-	20.3636	2.06e-08	0.000316	AGGTCACTGTGACCTGAA
BACH1_HUMAN(bZIP).H10MO.A		chr1:146713717-146713818	2	14	+	19.5	2.08e-08	0.00698	TGCTGAGTCACGG
ESR2_HUMAN(nuclear-receptor_DNAbind).H10MO.A		chr19:1513318-1513419	26	43	-	20.4242	2.12e-08	0.00048	CAGGGCGGGGTGACCTCG
IRF5_HUMAN(IRF-repeat_DNAbind).H10MO.D		chr1:120922943-120923044	72	91	+	22.2114	2.2e-08	0.00362	gaaagaaaaacaaaaactgg
IRF5_HUMAN(IRF-repeat_DNAbind).H10MO.D		chr1:149382200-149382301	61	80	-	22.2114	2.2e-08	0.00362	GAAAGAAAAACAAAAACTGG
ESR2_HUMAN(nuclear-receptor_DNAbind).H10MO.A		chr7:101957839-101957940	75	92	+	20.3939	2.2e-08	0.00048	GGGGTCATGGTGACCCCG
ESR1_HUMAN(nuclear-receptor_DNAbind).H10MO.S		chr1:327103-327204	25	42	-	20.3	2.21e-08	0.000316	GGGTCACGCTGACCTCTG
ESR1_HUMAN(nuclear-receptor_DNAbind).H10MO.S		chr19:198330-198431	11	28	+	20.3	2.21e-08	0.000316	GGGTCACGCTGACCTCTG
ESR1_HUMAN(nuclear-receptor_DNAbind).H10MO.S		chr1:136172-136273	37	54	+	20.3	2.21e-08	0.000316	GGGTCACGCTGACCTCTG
ZN148_HUMAN(C2H2_ZF).H10MO.D		chr5:60704729-60704830	43	57	+	20.8202	2.21e-08	0.00362	GGCGCGGGGGCGGGG
ESR1_HUMAN(nuclear-receptor_DNAbind).H10MO.A		chr10:93691462-93691563	49	65	+	18.9242	2.22e-08	0.000431	ACAGGTCAGACTGCCCT
ESR1_HUMAN(nuclear-receptor_DNAbind).H10MO.A		chr17:19457820-19457921	49	65	-	18.9242	2.22e-08	0.000431	CAAGGTCACGCTGTCCC
SP3_HUMAN(C2H2_ZF).H10MO.B		chr1:59042984-59043085	35	54	-	20.5138	2.23e-08	0.00183	GGGACGGGGAGGGGGGCGGG
SP4_HUMAN(C2H2_ZF).H10MO.D		chr19:1657974-1658075	58	79	+	21.813	2.28e-08	0.00113	CGAGGCGGGGGCAGGGCAGGGG
ESR1_HUMAN(nuclear-receptor_DNAbind).H10MO.S		chr4:3468806-3468907	32	49	-	20.2727	2.28e-08	0.000316	AGGTCACAGTGACCTTGA
ESR1_HUMAN(nuclear-receptor_DNAbind).H10MO.S		chr19:1208103-1208204	57	74	-	20.2727	2.28e-08	0.000316	AGGTCATGGTGCCCTGCG
HESX1_HUMAN(homeobox_DNAbind).H10MO.D		chr16:89069843-89069944	20	35	-	18.0826	2.34e-08	0.00791	AGGTGGCACGTGACCT
EGR1_HUMAN(C2H2_ZF).H10MO.A		chr16:81309522-81309623	12	29	+	19.5	2.47e-08	0.00278	GAGGGGTGTGGGCAGGGG
ESR1_HUMAN(nuclear-receptor_DNAbind).H10MO.S		chr3:47205832-47205933	61	78	-	20.2	2.49e-08	0.00033	GGGTCACGCTGCCCCCGG
SP2_HUMAN(C2H2_ZF).H10MO.C		chr5:78531966-78532067	76	97	+	21.2846	2.54e-08	0.00124	GCACCAGGGGCGGGGGCGGGGA
ARNT2_HUMAN(bHLH).H10MO.D		chr8:110657126-110657227	1	12	-	16.9596	2.56e-08	0.00868	GGCGTGGGAGGC
EGR1_HUMAN(C2H2_ZF).H10MO.A		chr6:17394165-17394266	59	76	-	19.4697	2.57e-08	0.00278	GGGAGGCGGGGGCAGGGC
ESR2_HUMAN(nuclear-receptor_DNAbind).H10MO.A		chr2:177710561-177710662	57	74	+	20.2576	2.57e-08	0.000525	TGGGTCATGCTGACCTGG
MAFA_HUMAN(bZIP).H10MO.D		chr10:134416596-134416697	39	59	+	20.1124	2.63e-08	0.00841	CTGCTGACGTCTCTGCCTTCC
SP2_HUMAN(C2H2_ZF).H10MO.C		chr7:56032544-56032645	5	26	+	21.2358	2.65e-08	0.00124	ggagctggggcggggtcggggc
ESR1_HUMAN(nuclear-receptor_DNAbind).H10MO.A		chr8:97958170-97958271	53	69	-	18.7879	2.76e-08	0.000506	ACAGGTCAGCATGACCC
PRGR_HUMAN(nuclear-receptor_DNAbind).H10MO.C		chr6:135224878-135224979	64	76	-	16.8586	2.81e-08	0.0101	GGAACAGCCTGTA
ESR2_HUMAN(nuclear-receptor_DNAbind).H10MO.A		chr19:18392614-18392715	41	58	-	20.1818	2.82e-08	0.000543	CGGGGCGGGGTGACCCGG
TFDP1_HUMAN(E2F_wHTH).H10MO.D		chr1:59042984-59043085	33	54	-	20.6515	2.88e-08	0.00182	GGGACGGGGAGGGGGGCGGGAT
MAZ_HUMAN(C2H2_ZF).H10MO.A		chr6:17394165-17394266	55	76	-	21.7121	2.89e-08	0.00117	GGGAGGCGGGGGCAGGGCGCGC
TBX15_HUMAN(T-box_DNAbind).H10MO.D		chr17:17686640-17686741	82	100	+	21.0917	2.91e-08	0.00584	AGGCGGGGGCGGGCGGGGG
SP4_HUMAN(C2H2_ZF).H10MO.D		chr6:35454140-35454241	66	87	-	21.4715	2.97e-08	0.00113	GGGGGCGCGGGCGGGACTGCGG
ESR1_HUMAN(nuclear-receptor_DNAbind).H10MO.S		chr15:31733291-31733392	66	83	-	20.0455	3.01e-08	0.00038	GGGTCACCCTGACCTCGA
WT1_HUMAN(C2H2_ZF).H10MO.D		chr5:60704729-60704830	46	58	+	19.7079	3.06e-08	0.0101	GCGGGGGCGGGGC
PAX5_HUMAN(homeobox_DNAbind/pairebox_DNAbind).H10MO.A		chr17:55979595-55979696	65	85	+	19.5522	3.07e-08	0.00906	gcctgggcaacagagcgagac
ESR1_HUMAN(nuclear-receptor_DNAbind).H10MO.S		chr8:116879838-116879939	35	52	+	20.0182	3.11e-08	0.00038	AGGTCACAGTGACCTGCT
KLF16_HUMAN(C2H2_ZF).H10MO.D		chr19:3387787-3387888	14	32	+	20.935	3.12e-08	0.00617	GGGGGTGGGGCGGGAGAGG
TFDP1_HUMAN(E2F_wHTH).H10MO.D		chr19:3387787-3387888	8	29	+	20.5606	3.17e-08	0.00182	CCAGCCGGGGGTGGGGCGGGAG
ESR1_HUMAN(nuclear-receptor_DNAbind).H10MO.A		chr12:117443344-117443445	62	78	+	18.6818	3.21e-08	0.000556	ACAGGTCAGGGTGACCT
SP4_HUMAN(C2H2_ZF).H10MO.D		chr3:71114352-71114453	57	78	+	21.3659	3.22e-08	0.00113	ggggccggggctgccggcgggg
NFE2_HUMAN(bZIP).H10MO.B		chr16:14404510-14404611	51	64	+	19.9194	3.25e-08	0.00428	ACGATGACTCAGCA
TGIF1_HUMAN(homeobox_DNAbind).H10MO.D		chr17:73545593-73545694	50	65	+	17.79	3.26e-08	0.0112	TGTCAGGTGACAGCAG
ESR1_HUMAN(nuclear-receptor_DNAbind).H10MO.S		chr4:991707-991808	76	93	-	19.9818	3.26e-08	0.000384	GGGGCACGGTGACCTGGA
ESR2_HUMAN(nuclear-receptor_DNAbind).H10MO.A		chr20:61086517-61086618	50	67	+	20.0455	3.28e-08	0.000596	AGGGTCAGGCTGTCCTGG
SP4_HUMAN(C2H2_ZF).H10MO.D		chr11:65189609-65189710	77	98	-	21.3252	3.32e-08	0.00113	GGGGGCGGGGCGGCCCAGAAGG
NR6A1_HUMAN(nuclear-receptor_DNAbind).H10MO.B		chrX:40368067-40368168	75	87	-	22.0787	3.42e-08	0.0102	AAGGTCAAGGTCA
ZFX_HUMAN(C2H2_ZF).H10MO.C		chr2:10572838-10572939	49	67	-	20.1364	3.45e-08	0.00996	CCGGGGCCCAGGCCGCAGT
ESR1_HUMAN(nuclear-receptor_DNAbind).H10MO.A		chr2:173138957-173139058	43	59	+	18.6364	3.46e-08	0.00057	ACAGGTCAGGCTGACCT
ESR1_HUMAN(nuclear-receptor_DNAbind).H10MO.S		chr4:173884241-173884342	63	80	+	19.9	3.59e-08	0.000398	aggtcagtctgacctcag
ESR2_HUMAN(nuclear-receptor_DNAbind).H10MO.A		chr19:1208103-1208204	58	75	-	19.9545	3.62e-08	0.000623	AAGGTCATGGTGCCCTGC
MAZ_HUMAN(C2H2_ZF).H10MO.A		chr16:2908106-2908207	8	29	+	21.3788	3.66e-08	0.00117	GGGCGGGGGAGCAGGCAGCAGG
MAZ_HUMAN(C2H2_ZF).H10MO.A		chr4:153857297-153857398	32	53	+	21.3788	3.66e-08	0.00117	GGGAGGCGAGGGAGGGGCGGAG
SP3_HUMAN(C2H2_ZF).H10MO.B		chr5:172756889-172756990	33	52	+	20.0642	3.67e-08	0.00183	GGCTGGGGGAGGGGGCGAGG
SP3_HUMAN(C2H2_ZF).H10MO.B		chr5:78531966-78532067	77	96	+	20.055	3.71e-08	0.00183	CACCAGGGGCGGGGGCGGGG
SP3_HUMAN(C2H2_ZF).H10MO.B		chr17:17686640-17686741	82	101	+	20.055	3.71e-08	0.00183	AGGCGGGGGCGGGCGGGGGA
ESR1_HUMAN(nuclear-receptor_DNAbind).H10MO.A		chr2:171095390-171095491	38	54	-	18.5909	3.73e-08	0.000585	GCAGGTCACGATGACCC
ESR1_HUMAN(nuclear-receptor_DNAbind).H10MO.S		chr17:39572337-39572438	19	36	-	19.8636	3.73e-08	0.000398	GGGTCAGGCAGACCTGGG
ESR1_HUMAN(nuclear-receptor_DNAbind).H10MO.S		chr7:101957839-101957940	76	93	+	19.8545	3.76e-08	0.000398	GGGTCATGGTGACCCCGG
IRF4_HUMAN(IRF-repeat_DNAbind).H10MO.C		chr19:41446836-41446937	83	98	+	18.5273	3.8e-08	0.0127	agaaaggaagtgagac
SP2_HUMAN(C2H2_ZF).H10MO.C		chr1:16403533-16403634	49	70	+	20.8211	3.84e-08	0.00142	GGGGGTGGGGCGGGGACGCTGC
ESR1_HUMAN(nuclear-receptor_DNAbind).H10MO.S		chr19:1513318-1513419	28	45	+	19.8182	3.93e-08	0.000403	AGGTCACCCCGCCCTGGG
PURA_HUMAN(PPUR_DNAbind).H10MO.D		chr6:17394165-17394266	60	76	-	18.7426	4.04e-08	0.00455	GGGAGGCGGGGGCAGGG
ESR2_HUMAN(nuclear-receptor_DNAbind).H10MO.A		chr20:55204444-55204545	63	80	-	19.8485	4.12e-08	0.000635	GGGGTCACGGTGACCAGG
ESR1_HUMAN(nuclear-receptor_DNAbind).H10MO.A		chr4:173884241-173884342	61	77	+	18.5152	4.16e-08	0.000622	ccaggtcagtctgacct
MEIS1_HUMAN(homeobox_DNAbind).H10MO.C		chr15:57451607-57451708	84	96	-	18.9111	4.17e-08	0.015	TGACAGTTTTATG
ESR1_HUMAN(nuclear-receptor_DNAbind).H10MO.S		chr12:89858879-89858980	36	53	-	19.7364	4.32e-08	0.000421	GGGTCAGGCTGACCCAGG
ESR1_HUMAN(nuclear-receptor_DNAbind).H10MO.A		chr9:137262096-137262197	26	42	-	18.4848	4.34e-08	0.000622	CGAGGTCACACTGCCCA
ESR1_HUMAN(nuclear-receptor_DNAbind).H10MO.S		chr2:10873300-10873401	52	69	+	19.7273	4.37e-08	0.000421	GGGTCAGGGTGTCCTGTG
ESR2_HUMAN(nuclear-receptor_DNAbind).H10MO.A		chr4:3468806-3468907	34	51	+	19.7879	4.4e-08	0.000635	AAGGTCACTGTGACCTCC
NFE2_HUMAN(bZIP).H10MO.B		chr10:4999232-4999333	31	44	-	19.6613	4.4e-08	0.00428	AGGGTGACTCAGCA
MAZ_HUMAN(C2H2_ZF).H10MO.A		chr3:193852287-193852388	57	78	+	21.1061	4.42e-08	0.00117	gggAGAGGGCGGGGGCGAGGAG
ESR2_HUMAN(nuclear-receptor_DNAbind).H10MO.A		chr3:47205832-47205933	62	79	-	19.7727	4.46e-08	0.000635	CGGGTCACGCTGCCCCCG
CENPB_HUMAN(HTH).H10MO.D		chr10:42539911-42540012	6	22	-	21.069	4.59e-08	0.00518	TTCGTTGGAAACGGGAT
ESR1_HUMAN(nuclear-receptor_DNAbind).H10MO.S		chrX:100868991-100869092	25	42	-	19.6818	4.59e-08	0.000429	GGGTCACTGTGTCCTGGG
MAZ_HUMAN(C2H2_ZF).H10MO.A		chr3:125635131-125635232	26	47	-	21.0455	4.61e-08	0.00117	GGGCGGGGCCAGGACAGGGCGA
MAZ_HUMAN(C2H2_ZF).H10MO.A		chr11:3443956-3444057	59	80	+	21.0455	4.61e-08	0.00117	GGGCGGGGCCAGGACAGGGCGA
NF2L2_HUMAN(bZIP).H10MO.D		chr1:146713717-146713818	2	13	-	17.744	4.62e-08	0.0122	CGTGACTCAGCA
BACH1_HUMAN(bZIP).H10MO.A		chr12:6178683-6178784	47	59	+	19.4694	4.62e-08	0.00775	TGCTGAGTCATGG
EVX1_HUMAN(homeobox_DNAbind).H10MO.D		chr12:65248049-65248150	67	86	-	21.4882	4.7e-08	0.0156	TTTTTGCATGTTTACTTATG
ESR1_HUMAN(nuclear-receptor_DNAbind).H10MO.S		chr20:25477889-25477990	43	60	-	19.6545	4.73e-08	0.00043	GGGTCAGGGTGGCCAGGC
MAZ_HUMAN(C2H2_ZF).H10MO.A		chr16:11277061-11277162	39	60	+	21	4.76e-08	0.00117	GGGCGGGGCCAGCAAGGGCAGG
TBX15_HUMAN(T-box_DNAbind).H10MO.D		chr19:1260553-1260654	45	63	+	20.5321	4.79e-08	0.00584	TGGGGGCGTGGGGTGGGGT
MAZ_HUMAN(C2H2_ZF).H10MO.A		chr19:49256044-49256145	42	63	-	20.9848	4.81e-08	0.00117	GGGCGGAGGGGCAGGGCGCGGT
MAZ_HUMAN(C2H2_ZF).H10MO.A		chr6:74290145-74290246	66	87	-	20.9848	4.81e-08	0.00117	GGGCGGCGCAGCGGGTGAGGGC
KLF15_HUMAN(C2H2_ZF).H10MO.D		chr1:16500236-16500337	51	67	+	20.0727	4.9e-08	0.00875	GGGGGGCAGGTGGGGGG
SP2_HUMAN(C2H2_ZF).H10MO.C		chr15:75230049-75230150	8	29	+	20.5366	4.93e-08	0.00142	GCGCGGGGGGAGGCCCCGGGGG
ESR2_HUMAN(nuclear-receptor_DNAbind).H10MO.A		chr19:51547755-51547856	36	53	-	19.6818	4.95e-08	0.000635	CAGGTCGCTCTGACCTGG
NFE2_HUMAN(bZIP).H10MO.B		chr1:146713717-146713818	2	15	-	19.5645	4.97e-08	0.00428	ACCGTGACTCAGCA
TFDP1_HUMAN(E2F_wHTH).H10MO.D		chr16:1133161-1133262	79	100	+	20.1212	5.02e-08	0.00238	GGCAGGACGAGGAGGGCGGGAG
ESR1_HUMAN(nuclear-receptor_DNAbind).H10MO.S		chr9:92263785-92263886	69	86	+	19.5909	5.07e-08	0.000448	AGGGCAGCCTGCCCTGGG
ESR2_HUMAN(nuclear-receptor_DNAbind).H10MO.A		chr2:171095390-171095491	36	53	-	19.6515	5.11e-08	0.000635	CAGGTCACGATGACCCTG
ESR1_HUMAN(nuclear-receptor_DNAbind).H10MO.A		chr3:18202932-18203033	44	60	-	18.3788	5.13e-08	0.000695	CTAGGTCAGAATGACCT
SP2_HUMAN(C2H2_ZF).H10MO.C		chr20:55204444-55204545	41	62	+	20.4797	5.18e-08	0.00142	gcggcgggggcggcggcAGACG
EGR1_HUMAN(C2H2_ZF).H10MO.A		chr20:55204444-55204545	39	56	+	18.9242	5.22e-08	0.00351	gcgcggcgggggcggcgg
SP1_HUMAN(C2H2_ZF).H10MO.C		chr11:67231535-67231636	54	72	+	20.1011	5.26e-08	0.00396	GGGCTGGGGGTGGGGCAGG
SP2_HUMAN(C2H2_ZF).H10MO.C		chr17:53828338-53828439	48	69	-	20.4553	5.29e-08	0.00142	GGCCTGGGGGCGGGGTGACCGG
KLF16_HUMAN(C2H2_ZF).H10MO.D		chr1:16403533-16403634	49	67	+	20.3415	5.31e-08	0.00617	GGGGGTGGGGCGGGGACGC
ESR1_HUMAN(nuclear-receptor_DNAbind).H10MO.S		chr3:47205832-47205933	64	81	+	19.5455	5.33e-08	0.000458	GGGGCAGCGTGACCCGGC
ESR1_HUMAN(nuclear-receptor_DNAbind).H10MO.A		chr15:31733291-31733392	67	83	+	18.3485	5.36e-08	0.000695	CGAGGTCAGGGTGACCC
ESR2_HUMAN(nuclear-receptor_DNAbind).H10MO.A		chr19:198330-198431	10	27	+	19.6061	5.38e-08	0.000635	GGGGTCACGCTGACCTCT
ESR2_HUMAN(nuclear-receptor_DNAbind).H10MO.A		chr1:136172-136273	36	53	+	19.6061	5.38e-08	0.000635	GGGGTCACGCTGACCTCT
ESR2_HUMAN(nuclear-receptor_DNAbind).H10MO.A		chr1:327103-327204	26	43	-	19.6061	5.38e-08	0.000635	GGGGTCACGCTGACCTCT
ERR1_HUMAN(nuclear-receptor_DNAbind).H10MO.D		chr8:145022447-145022548	3	16	-	18.2202	5.41e-08	0.00291	GGGCAAGGTCAGAG
EGR1_HUMAN(C2H2_ZF).H10MO.A		chr4:3463498-3463599	8	25	-	18.8939	5.42e-08	0.00351	CCGGTGCGGAGGCGGGGG
MAZ_HUMAN(C2H2_ZF).H10MO.A		chr11:94277432-94277533	39	60	-	20.803	5.45e-08	0.00117	GGGCGGGGCGAGCCGCCAGGGC
ESR2_HUMAN(nuclear-receptor_DNAbind).H10MO.A		chr10:93691462-93691563	49	66	-	19.5909	5.47e-08	0.000635	GAGGGCAGTCTGACCTGT
ESR1_HUMAN(nuclear-receptor_DNAbind).H10MO.A		chr4:3468806-3468907	33	49	+	18.3333	5.48e-08	0.000695	CAAGGTCACTGTGACCT
KLF15_HUMAN(C2H2_ZF).H10MO.D		chr5:172756889-172756990	33	49	+	19.9545	5.53e-08	0.00875	GGCTGGGGGAGGGGGCG
ESR1_HUMAN(nuclear-receptor_DNAbind).H10MO.S		chr2:177710561-177710662	58	75	+	19.5	5.6e-08	0.000465	GGGTCATGCTGACCTGGT
MAZ_HUMAN(C2H2_ZF).H10MO.A		chr7:985472-985573	11	32	+	20.7576	5.62e-08	0.00117	GGGCGGAGCCAGGTGGGGCAGG
JDP2_HUMAN(bZIP).H10MO.D		chr7:98048404-98048505	4	15	-	19.9737	5.62e-08	0.0205	TGATGACGTCAC
ESR2_HUMAN(nuclear-receptor_DNAbind).H10MO.A		chr12:124877666-124877767	51	68	+	19.5606	5.65e-08	0.000635	CAGGCCAGGCTGACCTTT
SP4_HUMAN(C2H2_ZF).H10MO.D		chr1:16403533-16403634	49	70	+	20.6179	5.68e-08	0.00171	GGGGGTGGGGCGGGGACGCTGC
NR6A1_HUMAN(nuclear-receptor_DNAbind).H10MO.B		chr16:82116484-82116585	41	53	-	21.4607	5.71e-08	0.0102	AAGTTCAAGTTCA
TBX15_HUMAN(T-box_DNAbind).H10MO.D		chr1:206904103-206904204	19	37	+	20.3211	5.76e-08	0.00584	GGAGGGGGCTGGGTGGGGC
ESR1_HUMAN(nuclear-receptor_DNAbind).H10MO.S		chr4:147166378-147166479	5	22	+	19.4727	5.78e-08	0.000465	AGGTCAGTCTGCCCTGCC
PROP1_HUMAN(homeobox_DNAbind).H10MO.D		chr19:31140599-31140700	71	85	+	17.0696	5.82e-08	0.0205	GAGTAATTAATTTAG
ESR2_HUMAN(nuclear-receptor_DNAbind).H10MO.A		chr2:189715699-189715800	23	40	-	19.5303	5.82e-08	0.000635	ATGGTCAGTGTGACCTGG
AP2C_HUMAN(??).H10MO.A		chr12:121640945-121641046	62	75	+	18.5455	5.82e-08	0.00823	gtggcctggggcaa
ESR1_HUMAN(nuclear-receptor_DNAbind).H10MO.S		chr19:19110418-19110519	34	51	+	19.4636	5.85e-08	0.000465	GGGTCAGACTGACCTAGG
TBX1_HUMAN(T-box_DNAbind).H10MO.D		chr12:122500817-122500918	38	57	+	20.7339	5.87e-08	0.00909	GAGCTGGCAGGGGTGGGGGT
SP2_HUMAN(C2H2_ZF).H10MO.C		chr20:55204444-55204545	35	56	+	20.3252	5.92e-08	0.00142	ccgcgcgcggcgggggcggcgg
KLF16_HUMAN(C2H2_ZF).H10MO.D		chr7:56032544-56032645	10	28	+	20.1951	6.03e-08	0.00617	tggggcggggtcggggcGT
TFDP1_HUMAN(E2F_wHTH).H10MO.D		chr6:17394165-17394266	65	86	-	19.9394	6.05e-08	0.00238	GCCGGAGCTGGGGAGGCGGGGG
SP2_HUMAN(C2H2_ZF).H10MO.C		chr6:17394165-17394266	6	27	+	20.2927	6.09e-08	0.00142	gggcgcggggcgcgggcgcggg
HEY2_HUMAN(bHLH).H10MO.D		chr16:89069843-89069944	18	34	-	20.1376	6.12e-08	0.0186	GGTGGCACGTGACCTGC
AP2A_HUMAN(??).H10MO.C		chr6:109056595-109056696	73	87	-	18.2727	6.17e-08	0.0205	TTGCCCTGGGGCAAT
HNF6_HUMAN(CUT_DNAbind/homeobox_DNAbind).H10MO.C		chr7:116327245-116327346	80	93	+	17.4796	6.2e-08	0.0221	TTTATTGATTTTTC
ESR2_HUMAN(nuclear-receptor_DNAbind).H10MO.A		chr9:92263785-92263886	67	84	-	19.4697	6.22e-08	0.000656	CAGGGCAGGCTGCCCTTT
NR1I2_HUMAN(nuclear-receptor_DNAbind).H10MO.C		chr1:34126185-34126286	66	84	-	19.2247	6.36e-08	0.0205	TGGGCTCCAGAAAGGTCAT
PPARA_HUMAN(nuclear-receptor_DNAbind).H10MO.C		chr10:5530309-5530410	7	19	+	19.0395	6.39e-08	0.0224	AGGCCAAAGGTCA
CENPB_HUMAN(HTH).H10MO.D		chr7:61080553-61080654	6	22	+	20.7414	6.41e-08	0.00518	ttcgttggaaacgggaa
CENPB_HUMAN(HTH).H10MO.D		chr8:43824782-43824883	41	57	+	20.7414	6.41e-08	0.00518	ttcgttggaaacgggaa
CENPB_HUMAN(HTH).H10MO.D		chr9:69711056-69711157	47	63	+	20.7414	6.41e-08	0.00518	ttcgttggaaacgggaa
ESR1_HUMAN(nuclear-receptor_DNAbind).H10MO.S		chr7:74781806-74781907	39	56	+	19.3818	6.41e-08	0.000497	AGGTCACGTTGCCCCTGC
MAZ_HUMAN(C2H2_ZF).H10MO.A		chr6:17394165-17394266	8	29	+	20.5606	6.43e-08	0.00124	gcgcggggcgcgggcgcgggcg
WT1_HUMAN(C2H2_ZF).H10MO.D		chr17:17686640-17686741	84	96	+	19.1011	6.59e-08	0.0109	GCGGGGGCGGGCG
TFDP1_HUMAN(E2F_wHTH).H10MO.D		chr20:55204444-55204545	35	56	+	19.8485	6.62e-08	0.00238	ccgcgcgcggcgggggcggcgg
ESR2_HUMAN(nuclear-receptor_DNAbind).H10MO.A		chr4:147166378-147166479	4	21	+	19.4091	6.64e-08	0.000679	AAGGTCAGTCTGCCCTGC
BATF_HUMAN(bZIP).H10MO.A		chr7:74865196-74865297	49	66	-	18.3182	6.9e-08	0.00683	AGTTTCAAGATGACTCAG
BATF_HUMAN(bZIP).H10MO.A		chr7:74381130-74381231	58	75	+	18.3182	6.9e-08	0.00683	AGTTTCAAGATGACTCAG
BATF_HUMAN(bZIP).H10MO.A		chr7:72571357-72571458	73	90	+	18.3182	6.9e-08	0.00683	AGTTTCAAGATGACTCAG
EHF_HUMAN(ETS_DNAbind).H10MO.C		chr10:71181806-71181907	5	21	+	17.3485	6.92e-08	0.0227	GGAGGAGGAAGTGGGTG
ESR1_HUMAN(nuclear-receptor_DNAbind).H10MO.S		chr2:113994168-113994269	70	87	+	19.3091	6.95e-08	0.000526	GGGTCAGGGTGGCCTTCC
P73_HUMAN(P53_DNAbind).H10MO.A		chr22:16205246-16205347	7	26	+	19.9388	7.07e-08	0.0227	agacatgcctgtgcaagcct
ESR2_HUMAN(nuclear-receptor_DNAbind).H10MO.A		chr2:10873300-10873401	51	68	+	19.3485	7.1e-08	0.000704	GGGGTCAGGGTGTCCTGT
SP3_HUMAN(C2H2_ZF).H10MO.B		chr19:3387787-3387888	10	29	+	19.4404	7.11e-08	0.00248	AGCCGGGGGTGGGGCGGGAG
SP4_HUMAN(C2H2_ZF).H10MO.D		chr15:75230049-75230150	13	34	+	20.3008	7.18e-08	0.0019	GGGGGAGGCCCCGGGGGCGCGC
SP3_HUMAN(C2H2_ZF).H10MO.B		chr6:17394165-17394266	60	79	-	19.4312	7.18e-08	0.00248	CTGGGGAGGCGGGGGCAGGG
ZN148_HUMAN(C2H2_ZF).H10MO.D		chr11:67231535-67231636	54	68	+	19.7978	7.28e-08	0.00794	GGGCTGGGGGTGGGG
MAZ_HUMAN(C2H2_ZF).H10MO.A		chr6:17394165-17394266	6	27	+	20.3636	7.35e-08	0.00132	gggcgcggggcgcgggcgcggg
SP3_HUMAN(C2H2_ZF).H10MO.B		chr16:11277061-11277162	33	52	+	19.3853	7.53e-08	0.00248	GCCGGAGGGCGGGGCCAGCA
ESR1_HUMAN(nuclear-receptor_DNAbind).H10MO.A		chr5:173910523-173910624	63	79	-	18.1061	7.64e-08	0.000933	CAGGGTCACAGTGACCT
SP1_HUMAN(C2H2_ZF).H10MO.S		chr5:60704729-60704830	48	58	+	19.7191	7.65e-08	0.013	GGGGGCGGGGC
SP1_HUMAN(C2H2_ZF).H10MO.S		chr11:65189609-65189710	88	98	-	19.7191	7.65e-08	0.013	GGGGGCGGGGC
EGR1_HUMAN(C2H2_ZF).H10MO.S		chr9:1050414-1050515	3	13	+	18.9655	7.65e-08	0.00507	GGCGGGGGCGG
EGR1_HUMAN(C2H2_ZF).H10MO.S		chr20:55204444-55204545	43	53	+	18.9655	7.65e-08	0.00507	ggcgggggcgg
EGR1_HUMAN(C2H2_ZF).H10MO.S		chr17:81039178-81039279	60	70	-	18.9655	7.65e-08	0.00507	GGCGGGGGCGG
EGR1_HUMAN(C2H2_ZF).H10MO.S		chr17:17686640-17686741	83	93	+	18.9655	7.65e-08	0.00507	GGCGGGGGCGG
EGR1_HUMAN(C2H2_ZF).H10MO.S		chr5:78531966-78532067	84	94	+	18.9655	7.65e-08	0.00507	GGCGGGGGCGG
ESR2_HUMAN(nuclear-receptor_DNAbind).H10MO.A		chr12:97894503-97894604	36	53	-	19.2727	7.65e-08	0.000725	AGGGTCGGGCTGACCTGA
ARNT2_HUMAN(bHLH).H10MO.D		chr2:242682337-242682438	24	35	+	16.7172	7.67e-08	0.013	GGCGTGGCAGGC
SP4_HUMAN(C2H2_ZF).H10MO.D		chr17:17686640-17686741	80	101	+	20.2033	7.71e-08	0.0019	CAAGGCGGGGGCGGGCGGGGGA
BACH1_HUMAN(bZIP).H10MO.A		chr10:4999232-4999333	31	43	+	18.949	7.74e-08	0.00866	TGCTGAGTCACCC
ESR2_HUMAN(nuclear-receptor_DNAbind).H10MO.A		chr14:93511589-93511690	71	88	-	19.2576	7.76e-08	0.000725	AAGGCCACTCTGACCTGG
ESR1_HUMAN(nuclear-receptor_DNAbind).H10MO.S		chr2:173138957-173139058	45	62	+	19.2	7.82e-08	0.000577	AGGTCAGGCTGACCTTCT
ESR1_HUMAN(nuclear-receptor_DNAbind).H10MO.A		chr12:8038734-8038835	48	64	+	18.0758	7.95e-08	0.000936	caaggtcaggctgtccc
THB_HUMAN(nuclear-receptor_DNAbind).H10MO.C		chr21:46290356-46290457	28	44	-	19.0556	7.97e-08	0.0163	GGCGTGATGTCAGGTCA
ZFX_HUMAN(C2H2_ZF).H10MO.C		chr3:124585528-124585629	24	42	-	19.4394	8e-08	0.0107	CAGGGGGCCAGGCCCTGCC
BATF_HUMAN(bZIP).H10MO.A		chr15:83039509-83039610	35	52	+	18.2121	8.04e-08	0.00683	ACTCCAGATTTGACTCAG
ESR1_HUMAN(nuclear-receptor_DNAbind).H10MO.S		chr3:150562434-150562535	44	61	-	19.1727	8.06e-08	0.000582	AGGTCACCTTGCCCTGAA
THAP1_HUMAN(THAP_ZF).H10MO.D		chr3:193852287-193852388	49	70	-	19.4789	8.17e-08	0.0106	CCCCGCCCTCTCCCCGCGGGGC
KLF16_HUMAN(C2H2_ZF).H10MO.D		chr5:60704729-60704830	48	66	+	19.8374	8.21e-08	0.00617	GGGGGCGGGGCGGCGTGTG
HXB2_HUMAN(homeobox_DNAbind).H10MO.D		chr16:84907329-84907430	35	49	-	19.7121	8.23e-08	0.029	TAGAATGTTCTAGAC
CEBPA_HUMAN(bZIP).H10MO.A		chr9:33329306-33329407	1	13	+	17.3788	8.34e-08	0.0301	tattgtgcaatca
ESR1_HUMAN(nuclear-receptor_DNAbind).H10MO.A		chr17:17743743-17743844	33	49	+	18.0303	8.48e-08	0.000964	CCAGGTCACCCAGCCCG
RREB1_HUMAN(C2H2_ZF).H10MO.D		chr2:184050024-184050125	22	43	+	20.3667	8.66e-08	0.0256	ggtggtgtgtgtgtttggtggt
ESR2_HUMAN(nuclear-receptor_DNAbind).H10MO.A		chr4:1239328-1239429	63	80	+	19.1515	8.7e-08	0.00079	gagggcagggtgacacgg
ESR1_HUMAN(nuclear-receptor_DNAbind).H10MO.A		chr14:106091022-106091123	34	50	+	18	8.83e-08	0.00097	GCAGGTCAGGCTGACCT
ESR1_HUMAN(nuclear-receptor_DNAbind).H10MO.S		chr2:189715699-189715800	22	39	-	19.0727	8.91e-08	0.000629	TGGTCAGTGTGACCTGGG
SP1_HUMAN(C2H2_ZF).H10MO.C		chr19:3387787-3387888	9	27	+	19.5618	8.96e-08	0.00426	CAGCCGGGGGTGGGGCGGG
ESR2_HUMAN(nuclear-receptor_DNAbind).H10MO.A		chr1:184595896-184595997	53	70	-	19.1212	8.99e-08	0.000795	AAGGTCATGCTGACCCAG
SP4_HUMAN(C2H2_ZF).H10MO.D		chr3:71114352-71114453	56	77	+	19.9837	9.05e-08	0.00204	cggggccggggctgccggcggg
HAND1_HUMAN(bHLH).H10MO.D		chr1:206887626-206887727	4	15	+	16.8427	9.24e-08	0.0326	gcgtctggcatt
EGR4_HUMAN(C2H2_ZF).H10MO.D		chr7:1598677-1598778	64	74	+	19.3197	9.31e-08	0.0111	GGCGGCAGGGC
EGR2_HUMAN(C2H2_ZF).H10MO.C		chr12:57482512-57482613	8	18	+	18.5918	9.31e-08	0.00981	GGCGTGGGCGG
NR1I3_HUMAN(nuclear-receptor_DNAbind).H10MO.C		chr4:12736371-12736472	12	29	+	19.4111	9.33e-08	0.0312	TAGGTCATGAAAGGTCAG
ESR1_HUMAN(nuclear-receptor_DNAbind).H10MO.S		chr7:45916126-45916227	67	84	-	19.0273	9.35e-08	0.000632	AGGTCACAGAGACCTGAG
ESR1_HUMAN(nuclear-receptor_DNAbind).H10MO.S		chr3:150562434-150562535	47	64	+	19.0273	9.35e-08	0.000632	AGGGCAAGGTGACCTGGG
SP1_HUMAN(C2H2_ZF).H10MO.C		chr4:153857297-153857398	39	57	+	19.5169	9.35e-08	0.00426	GAGGGAGGGGCGGAGCAGG
TFDP1_HUMAN(E2F_wHTH).H10MO.D		chr10:112678360-112678461	2	23	-	19.4848	9.48e-08	0.00286	CCCAGCGGGGAATGGGCGGGGA
ESR2_HUMAN(nuclear-receptor_DNAbind).H10MO.A		chr12:8038734-8038835	49	66	+	19.0606	9.61e-08	0.000808	aaggtcaggctgtccctg
ESR2_HUMAN(nuclear-receptor_DNAbind).H10MO.A		chr12:89858879-89858980	37	54	-	19.0455	9.75e-08	0.000808	TGGGTCAGGCTGACCCAG
PBX3_HUMAN(homeobox_DNAbind).H10MO.B		chr3:117348021-117348122	12	25	-	16.8621	9.87e-08	0.0351	GGCTGATTGGCTGG
ESR1_HUMAN(nuclear-receptor_DNAbind).H10MO.S		chr12:89858879-89858980	39	56	+	18.9636	1e-07	0.000663	GGGTCAGCCTGACCCAGC
TEAD4_HUMAN(TEA_DNAbind).H10MO.A		chr11:69251997-69252098	6	18	-	16.7576	1e-07	0.0361	ACATTCCTGGGAT
KLF16_HUMAN(C2H2_ZF).H10MO.D		chr19:1260553-1260654	46	64	+	19.6016	1e-07	0.00617	GGGGGCGTGGGGTGGGGTA
ESR1_HUMAN(nuclear-receptor_DNAbind).H10MO.A		chr14:106025821-106025922	38	54	+	17.9091	1.01e-07	0.00104	CCAGGTCACAGCGTCCC
ESR1_HUMAN(nuclear-receptor_DNAbind).H10MO.A		chr14:106025821-106025922	54	70	+	17.9091	1.01e-07	0.00104	CCAGGTCACAGCGTCCC
SP4_HUMAN(C2H2_ZF).H10MO.D		chr16:11277061-11277162	37	58	+	19.8293	1.01e-07	0.00211	GAGGGCGGGGCCAGCAAGGGCA
NF2L2_HUMAN(bZIP).H10MO.D		chr12:6178683-6178784	47	58	-	17.584	1.02e-07	0.0122	CATGACTCAGCA
NF2L2_HUMAN(bZIP).H10MO.D		chr6:4942550-4942651	71	82	-	17.584	1.02e-07	0.0122	CATGACTCAGCA
MAZ_HUMAN(C2H2_ZF).H10MO.A		chr4:153857297-153857398	41	62	+	19.8485	1.04e-07	0.0016	GGGAGGGGCGGAGCAGGAAAGG
AP2C_HUMAN(??).H10MO.A		chr20:48993627-48993728	35	48	+	18.2576	1.04e-07	0.00823	GTGCCCTGAGGCAG
SP3_HUMAN(C2H2_ZF).H10MO.B		chr7:56032544-56032645	6	25	+	19.0642	1.04e-07	0.0031	gagctggggcggggtcgggg
SRBP2_HUMAN(bHLH).H10MO.B		chr4:8183696-8183797	12	24	+	15.7364	1.05e-07	0.0218	GGGTGGGGTGGGG
ESR1_HUMAN(nuclear-receptor_DNAbind).H10MO.A		chr20:43970887-43970988	44	60	+	17.8788	1.05e-07	0.00105	CCAGGTCAGTCTGTCCC
ESR2_HUMAN(nuclear-receptor_DNAbind).H10MO.A		chr4:184540764-184540865	35	52	-	18.9697	1.05e-07	0.000808	CAGGACAGTCTGACCCTG
TFDP1_HUMAN(E2F_wHTH).H10MO.D		chr4:153857297-153857398	33	54	+	19.3636	1.07e-07	0.00286	GGAGGCGAGGGAGGGGCGGAGC
MAZ_HUMAN(C2H2_ZF).H10MO.A		chr1:3556974-3557075	24	45	+	19.803	1.07e-07	0.0016	GGGCGGGGTGGAGCGCCCGAGG
ERR1_HUMAN(nuclear-receptor_DNAbind).H10MO.D		chr15:69487368-69487469	1	14	-	17.7798	1.08e-07	0.005	GCTCAAGGTCACAG
ESR2_HUMAN(nuclear-receptor_DNAbind).H10MO.A		chr10:44092319-44092420	57	74	-	18.9394	1.09e-07	0.000808	CAGGTCGTGGTGACCTAG
ESR2_HUMAN(nuclear-receptor_DNAbind).H10MO.A		chr9:137230200-137230301	7	24	+	18.9394	1.09e-07	0.000808	CATGTCAGGGTGCCCCTG
ESR2_HUMAN(nuclear-receptor_DNAbind).H10MO.A		chr5:60629616-60629717	52	69	+	18.9394	1.09e-07	0.000808	CAGGTCGTGGTGCCCCGG
ESR2_HUMAN(nuclear-receptor_DNAbind).H10MO.A		chr17:72766045-72766146	70	87	+	18.9394	1.09e-07	0.000808	AAGGGCAAGGTGCCCTGC
MAZ_HUMAN(C2H2_ZF).H10MO.A		chr19:1657974-1658075	60	81	+	19.7727	1.09e-07	0.0016	AGGCGGGGGCAGGGCAGGGGAC
NR2E3_HUMAN(nuclear-receptor_DNAbind).H10MO.C		chr7:107077410-107077511	51	64	+	18.7	1.09e-07	0.0385	caagtcaaaaatca
ESR1_HUMAN(nuclear-receptor_DNAbind).H10MO.S		chr4:991707-991808	79	96	+	18.8727	1.1e-07	0.000713	AGGTCACCGTGCCCCGCT
SP1_HUMAN(C2H2_ZF).H10MO.C		chr5:78531966-78532067	82	100	+	19.3371	1.11e-07	0.00426	GGGGCGGGGGCGGGGATCT
ZFX_HUMAN(C2H2_ZF).H10MO.C		chr19:1253553-1253654	73	91	-	19.1515	1.11e-07	0.0107	GCGGGGCGGAGGCCTAGGG
TCF7_HUMAN(HMG-box_DNAbind).H10MO.C		chr22:29426825-29426926	46	57	-	15.9901	1.12e-07	0.041	AGATCAAAGCGC
AP2C_HUMAN(??).H10MO.A		chr11:1244109-1244210	7	20	-	18.1818	1.13e-07	0.00823	GTGCCCTGAGGCCC
MAZ_HUMAN(C2H2_ZF).H10MO.A		chr15:75230049-75230150	8	29	+	19.7121	1.13e-07	0.0016	GCGCGGGGGGAGGCCCCGGGGG
BACH1_HUMAN(bZIP).H10MO.A		chr16:14404510-14404611	52	64	-	18.898	1.13e-07	0.00949	TGCTGAGTCATCG
MNT_HUMAN(bHLH).H10MO.D		chr6:37070281-37070382	9	24	+	14.9722	1.13e-07	0.0125	GGGTGGGGAGGGGGTG
THB_HUMAN(nuclear-receptor_DNAbind).H10MO.C		chr17:79694851-79694952	70	86	-	18.7333	1.14e-07	0.0163	GAGCCAAGATCAGGTCA
PLAG1_HUMAN(C2H2_ZF).H10MO.D		chr15:83620976-83621077	34	50	-	19.102	1.14e-07	0.0342	GGGGGCACCTGACGGGG
EVI1_HUMAN(C2H2_ZF).H10MO.B		chr9:43371119-43371220	47	62	+	19.5263	1.14e-07	0.0396	tagacaagataatatg
NFIA_HUMAN(CTF/NF-I_DNAbind).H10MO.C		chr7:83176966-83177067	27	41	-	17.64	1.14e-07	0.0392	TTGGCAAGCAGCCAA
PO2F3_HUMAN(homeobox_DNAbind).H10MO.D		chr9:110144603-110144704	79	92	+	15.9909	1.16e-07	0.0412	gttatgcttatttg
SP3_HUMAN(C2H2_ZF).H10MO.B		chr19:1657974-1658075	60	79	+	18.945	1.18e-07	0.00317	AGGCGGGGGCAGGGCAGGGG
SP2_HUMAN(C2H2_ZF).H10MO.C		chr3:193721058-193721159	49	70	-	19.5041	1.18e-07	0.0024	GGCCGGCGGGCTGGGCCCGGCG
TFDP1_HUMAN(E2F_wHTH).H10MO.D		chr2:238395932-238396033	9	30	-	19.2576	1.18e-07	0.00286	GGGGGCAAGCAGGGCGCGGGGC
ESR1_HUMAN(nuclear-receptor_DNAbind).H10MO.S		chr18:42939690-42939791	51	68	+	18.8	1.19e-07	0.000739	GGGGCAGGGTGTCCTGGC
RARA_HUMAN(nuclear-receptor_DNAbind).H10MO.C		chr5:177543460-177543561	79	95	-	17.8289	1.19e-07	0.0229	AGGTCACCCACAGGACA
TFDP1_HUMAN(E2F_wHTH).H10MO.D		chr10:134729033-134729134	5	26	+	19.2424	1.2e-07	0.00286	AAGGGACCGGCGAGGGCGGGGC
ESR1_HUMAN(nuclear-receptor_DNAbind).H10MO.S		chr2:216847430-216847531	38	55	+	18.7909	1.2e-07	0.000739	gggtcacaccgacctgag
ESR1_HUMAN(nuclear-receptor_DNAbind).H10MO.S		chr4:3468806-3468907	35	52	+	18.7818	1.21e-07	0.000739	AGGTCACTGTGACCTCCA
AP2C_HUMAN(??).H10MO.A		chr3:63897545-63897646	60	73	+	18.1364	1.22e-07	0.00823	CTGCCCTGGGGCCG
AP2A_HUMAN(??).H10MO.C		chr7:475056-475157	72	86	-	17.9091	1.22e-07	0.0205	GTGCCCTGGGGCCAC
SP4_HUMAN(C2H2_ZF).H10MO.D		chr19:18392614-18392715	20	41	+	19.5528	1.23e-07	0.00219	gggggcggccgcgcgcccgggc
AIRE_HUMAN(??).H10MO.C		chr1:153493662-153493763	17	34	-	16.4382	1.25e-07	0.0424	CTTGGTTTTAATGGATTT
SP4_HUMAN(C2H2_ZF).H10MO.D		chr1:155161335-155161436	54	75	+	19.5366	1.25e-07	0.00219	ggcggtggagcccggggccggc
PAX5_HUMAN(homeobox_DNAbind/pairebox_DNAbind).H10MO.A		chr2:242682337-242682438	51	71	+	18.3582	1.25e-07	0.0184	CCCAGGGCGCCAGAGCGTGGC
CPEB1_HUMAN(RRM_RNAbind).H10MO.D		chr4:89447685-89447786	3	19	+	19.4576	1.27e-07	0.0437	tttttattttattttct
MAZ_HUMAN(C2H2_ZF).H10MO.A		chr11:94277432-94277533	68	89	+	19.5303	1.27e-07	0.0016	GGGAGGAGCAGGGCAGGGCCCG
KLF16_HUMAN(C2H2_ZF).H10MO.D		chr6:37070281-37070382	7	25	+	19.3089	1.28e-07	0.00658	CTGGGTGGGGAGGGGGTGC
SP2_HUMAN(C2H2_ZF).H10MO.C		chr1:155161335-155161436	49	70	+	19.3984	1.28e-07	0.0024	gggggggcggtggagcccgggg
ESR2_HUMAN(nuclear-receptor_DNAbind).H10MO.A		chr17:39572337-39572438	20	37	-	18.7727	1.29e-07	0.000908	AGGGTCAGGCAGACCTGG
ESR2_HUMAN(nuclear-receptor_DNAbind).H10MO.A		chr18:42939690-42939791	50	67	+	18.7727	1.29e-07	0.000908	TGGGGCAGGGTGTCCTGG
SRBP2_HUMAN(bHLH).H10MO.B		chr14:65823407-65823508	72	84	+	15.6273	1.29e-07	0.0218	AGGTGGGGTGATG
SP2_HUMAN(C2H2_ZF).H10MO.C		chr3:125635131-125635232	33	54	-	19.3902	1.29e-07	0.0024	GGTCCTGGGGCGGGGCCAGGAC
SP4_HUMAN(C2H2_ZF).H10MO.D		chr6:17394165-17394266	11	32	+	19.4878	1.29e-07	0.00219	cggggcgcgggcgcgggcggAC
THAP1_HUMAN(THAP_ZF).H10MO.D		chr5:132299489-132299590	60	81	-	18.9718	1.3e-07	0.0106	GGCAGCCCTGCCGGACGCGGCC
ZN148_HUMAN(C2H2_ZF).H10MO.D		chr17:53828338-53828439	55	69	-	19.2697	1.3e-07	0.00954	GGCCTGGGGGCGGGG
KLF15_HUMAN(C2H2_ZF).H10MO.D		chrX:53713318-53713419	84	100	-	19.1636	1.3e-07	0.013	GGCGCGGAGGTGGCGGC
ESR2_HUMAN(nuclear-receptor_DNAbind).H10MO.A		chr8:97958170-97958271	52	69	+	18.7576	1.3e-07	0.000908	TGGGTCATGCTGACCTGT
TEAD1_HUMAN(TEA_DNAbind).H10MO.D		chr5:173840501-173840602	46	59	-	16.5326	1.31e-07	0.025	CACATTCCAGAGGC
NR6A1_HUMAN(nuclear-receptor_DNAbind).H10MO.B		chr22:50329810-50329911	54	66	-	19.2584	1.32e-07	0.0158	AAGGTCAAGGCCA
MAZ_HUMAN(C2H2_ZF).H10MO.A		chr5:172756889-172756990	39	60	+	19.4697	1.32e-07	0.0016	GGGAGGGGGCGAGGAGACACGC
NDF1_HUMAN(bHLH).H10MO.C		chr21:45236760-45236861	36	47	+	16.8539	1.33e-07	0.0454	GGGCAGGTGGCC
MAZ_HUMAN(C2H2_ZF).H10MO.A		chr1:155161335-155161436	53	74	+	19.4545	1.34e-07	0.0016	gggcggtggagcccggggccgg
SP1_HUMAN(C2H2_ZF).H10MO.C		chr20:55204444-55204545	41	59	+	19.1348	1.34e-07	0.00426	gcggcgggggcggcggcAG
ESR1_HUMAN(nuclear-receptor_DNAbind).H10MO.A		chr19:51547755-51547856	36	52	+	17.697	1.34e-07	0.00117	CCAGGTCAGAGCGACCT
ESR1_HUMAN(nuclear-receptor_DNAbind).H10MO.A		chr7:74781806-74781907	37	53	+	17.697	1.34e-07	0.00117	TCAGGTCACGTTGCCCC
HNF1A_HUMAN(homeobox_DNAbind).H10MO.A		chr2:138733242-138733343	80	94	+	17.7922	1.35e-07	0.0476	GGTTAATGTTTACCA
MAZ_HUMAN(C2H2_ZF).H10MO.A		chr6:17394165-17394266	52	73	-	19.4242	1.36e-07	0.0016	AGGCGGGGGCAGGGCGCGCCGC
ESR1_HUMAN(nuclear-receptor_DNAbind).H10MO.A		chr19:1208103-1208204	60	76	-	17.6818	1.37e-07	0.00117	CAAGGTCATGGTGCCCT
GCR_HUMAN(nuclear-receptor_DNAbind).H10MO.A		chr1:84899127-84899228	47	61	-	18.5606	1.37e-07	0.0248	GGGACATGGTGTCCT
ETV1_HUMAN(ETS_DNAbind).H10MO.B		chr11:68585059-68585160	14	35	+	18.9857	1.38e-07	0.041	GGAGGCAGGAAGGGCAGGAGGA
SMAD1_HUMAN(MH1_DNAbind).H10MO.D		chr16:14826142-14826243	41	52	+	18.2523	1.38e-07	0.0244	GCCCTGTCTGCC
RARB_HUMAN(nuclear-receptor_DNAbind).H10MO.D		chr2:1680266-1680367	15	25	+	15.6735	1.38e-07	0.0161	GAGGTCAGGGC
SMAD1_HUMAN(MH1_DNAbind).H10MO.D		chr16:28386798-28386899	14	25	-	18.2523	1.38e-07	0.0244	GCCCTGTCTGCC
RARB_HUMAN(nuclear-receptor_DNAbind).H10MO.D		chr7:45916126-45916227	25	35	-	15.6735	1.38e-07	0.0161	GAGGTCAGGGC
MESP1_HUMAN(bHLH).H10MO.D		chr20:44408142-44408243	71	81	-	14.4634	1.38e-07	0.0449	GCAGGTGGGGA
ATF6A_HUMAN(bZIP).H10MO.B		chr20:48993627-48993728	57	68	+	19.898	1.38e-07	0.0232	GGGCTGACGTGG
ATF6A_HUMAN(bZIP).H10MO.B		chr22:45554970-45555071	78	89	-	19.898	1.38e-07	0.0232	GGGCTGACGTGG
ID4_HUMAN(bHLH).H10MO.D		chr17:57923205-57923306	11	21	+	13.7465	1.38e-07	0.0491	GGCAGGTGCCA
SP2_HUMAN(C2H2_ZF).H10MO.C		chr10:134729033-134729134	11	32	+	19.3008	1.39e-07	0.0024	CCGGCGAGGGCGGGGCGCCGTG
TEAD1_HUMAN(TEA_DNAbind).H10MO.D		chr10:134330614-134330715	67	80	+	16.5	1.4e-07	0.025	CACATTCCTGCGGA
WT1_HUMAN(C2H2_ZF).H10MO.D		chr20:55204444-55204545	44	56	+	18.236	1.41e-07	0.0126	gcgggggcggcgg
ESR2_HUMAN(nuclear-receptor_DNAbind).H10MO.A		chr14:88935505-88935606	57	74	+	18.6818	1.41e-07	0.000947	agggacagtgtgaccctg
GCR_HUMAN(nuclear-receptor_DNAbind).H10MO.A		chr6:135224878-135224979	62	76	+	18.5455	1.43e-07	0.0248	GGTACAGGCTGTTCC
MNT_HUMAN(bHLH).H10MO.D		chr1:207494804-207494905	22	37	-	14.8611	1.44e-07	0.0125	GGAGGGGAAGGAGGAG
THAP1_HUMAN(THAP_ZF).H10MO.D		chr22:50343059-50343160	24	45	+	18.8521	1.45e-07	0.0106	CGCAGCCACCCTCCCGGCTGGC
ESR2_HUMAN(nuclear-receptor_DNAbind).H10MO.A		chr8:117010597-117010698	27	44	-	18.6515	1.45e-07	0.000947	AGGGACATTGTGACCTGG
ESR2_HUMAN(nuclear-receptor_DNAbind).H10MO.A		chr2:113994168-113994269	69	86	+	18.6515	1.45e-07	0.000947	GGGGTCAGGGTGGCCTTC
ESR1_HUMAN(nuclear-receptor_DNAbind).H10MO.S		chr19:198330-198431	8	25	-	18.6	1.46e-07	0.000833	AGGTCAGCGTGACCCCCT
ESR1_HUMAN(nuclear-receptor_DNAbind).H10MO.S		chr1:136172-136273	34	51	-	18.6	1.46e-07	0.000833	AGGTCAGCGTGACCCCCT
ESR1_HUMAN(nuclear-receptor_DNAbind).H10MO.S		chr1:327103-327204	28	45	+	18.6	1.46e-07	0.000833	AGGTCAGCGTGACCCCCT
ZN148_HUMAN(C2H2_ZF).H10MO.D		chr5:172756889-172756990	32	46	+	19.1461	1.46e-07	0.00954	CGGCTGGGGGAGGGG
INSM1_HUMAN(C2H2_ZF).H10MO.C		chr17:55485186-55485287	77	88	-	20.2143	1.46e-07	0.0513	GGTCAGGGGGCA
THB_HUMAN(nuclear-receptor_DNAbind).H10MO.C		chr8:120667431-120667532	44	60	-	18.5222	1.47e-07	0.0163	GAGGCAATGTCAGGTCA
ESR2_HUMAN(nuclear-receptor_DNAbind).H10MO.A		chr3:18202932-18203033	43	60	+	18.6364	1.48e-07	0.000947	AAGGTCATTCTGACCTAG
PURA_HUMAN(PPUR_DNAbind).H10MO.D		chr4:153857297-153857398	27	43	+	17.7525	1.48e-07	0.0125	GGAAGGGGAGGCGAGGG
MNT_HUMAN(bHLH).H10MO.D		chr7:47783938-47784039	81	96	+	14.8472	1.48e-07	0.0125	Aggggtggaggtggag
ESR1_HUMAN(nuclear-receptor_DNAbind).H10MO.S		chr10:43871154-43871255	24	41	-	18.5818	1.48e-07	0.000833	GGGTCAGGCTCACCTGTG
NF2L2_HUMAN(bZIP).H10MO.D		chr10:4999232-4999333	31	42	-	17.16	1.49e-07	0.0133	GGTGACTCAGCA
RFX1_HUMAN(wHTH).H10MO.C		chr4:184540764-184540865	13	24	+	17.4141	1.49e-07	0.0525	GTTGCCAGGCAA
COT1_HUMAN(nuclear-receptor_DNAbind).H10MO.S		chr10:5530309-5530410	8	19	+	17.2561	1.49e-07	0.0531	GGCCAAAGGTCA
ESR1_HUMAN(nuclear-receptor_DNAbind).H10MO.A		chr8:116879838-116879939	35	51	-	17.6212	1.49e-07	0.00117	GCAGGTCACTGTGACCT
ESR1_HUMAN(nuclear-receptor_DNAbind).H10MO.A		chr1:202304596-202304697	62	78	-	17.6212	1.49e-07	0.00117	TAAGGTCAGAGTGCCCT
ESR1_HUMAN(nuclear-receptor_DNAbind).H10MO.S		chr10:134572565-134572666	69	86	+	18.5727	1.49e-07	0.000833	AGGTCAGCGTGGCCCAGG
SP1_HUMAN(C2H2_ZF).H10MO.C		chr1:206904103-206904204	17	35	+	19.0112	1.5e-07	0.00426	GGGGAGGGGGCTGGGTGGG
SP2_HUMAN(C2H2_ZF).H10MO.C		chrX:53713318-53713419	6	27	+	19.2033	1.5e-07	0.0024	GGAGAGGAGGCGGGGTTCAGGG
ESR1_HUMAN(nuclear-receptor_DNAbind).H10MO.A		chr1:327103-327204	26	42	+	17.6061	1.52e-07	0.00117	AGAGGTCAGCGTGACCC
ESR1_HUMAN(nuclear-receptor_DNAbind).H10MO.A		chr19:198330-198431	11	27	-	17.6061	1.52e-07	0.00117	AGAGGTCAGCGTGACCC
ESR1_HUMAN(nuclear-receptor_DNAbind).H10MO.A		chr1:136172-136273	37	53	-	17.6061	1.52e-07	0.00117	AGAGGTCAGCGTGACCC
EGR1_HUMAN(C2H2_ZF).H10MO.A		chr17:80174765-80174866	3	20	+	18.0303	1.52e-07	0.00756	GGTGGGTGTGGGCGGGCC
NFE2_HUMAN(bZIP).H10MO.B		chr6:4942550-4942651	71	84	-	18.5	1.53e-07	0.0105	ATCATGACTCAGCA
SP2_HUMAN(C2H2_ZF).H10MO.C		chr6:17394165-17394266	53	74	-	19.1707	1.54e-07	0.0024	GAGGCGGGGGCAGGGCGCGCCG
ESR2_HUMAN(nuclear-receptor_DNAbind).H10MO.A		chr10:43871154-43871255	25	42	-	18.5909	1.55e-07	0.000972	AGGGTCAGGCTCACCTGT
SP1_HUMAN(C2H2_ZF).H10MO.C		chr14:104165391-104165492	3	21	-	18.9663	1.56e-07	0.00426	CCGAAGTGGGCGGGGCCAC
ESR1_HUMAN(nuclear-receptor_DNAbind).H10MO.S		chr19:43769193-43769294	50	67	+	18.5273	1.57e-07	0.000858	aggtcaggctaaccttgg
ESR1_HUMAN(nuclear-receptor_DNAbind).H10MO.A		chr4:3468806-3468907	35	51	-	17.5758	1.58e-07	0.00117	GGAGGTCACAGTGACCT
MAZ_HUMAN(C2H2_ZF).H10MO.A		chr4:25608459-25608560	66	87	+	19.197	1.58e-07	0.00172	gggagggggaaggtcagggagg
SP3_HUMAN(C2H2_ZF).H10MO.B		chr19:198330-198431	30	49	+	18.6422	1.59e-07	0.00336	CCGCGTGGGAGGGGCCGGTG
SP3_HUMAN(C2H2_ZF).H10MO.B		chr1:136172-136273	56	75	+	18.6422	1.59e-07	0.00336	CCGCGTGGGAGGGGCCGGTG
SP3_HUMAN(C2H2_ZF).H10MO.B		chr1:327103-327204	4	23	-	18.6422	1.59e-07	0.00336	CCGCGTGGGAGGGGCCGGTG
MAZ_HUMAN(C2H2_ZF).H10MO.A		chr16:81309522-81309623	10	31	+	19.1818	1.59e-07	0.00172	GGGAGGGGTGTGGGCAGGGGTG
ESR1_HUMAN(nuclear-receptor_DNAbind).H10MO.A		chr10:134572565-134572666	67	83	+	17.5606	1.6e-07	0.00117	GCAGGTCAGCGTGGCCC
FOXC2_HUMAN(fork-head_DNAbind).H10MO.D		chr17:27134722-27134823	62	76	-	19.127	1.6e-07	0.0564	TTTTGTTTAGTCAGA
ESR1_HUMAN(nuclear-receptor_DNAbind).H10MO.S		chr10:563382-563483	34	51	-	18.5	1.61e-07	0.000865	GGGTCAGAGTGACCCTGT
ASCL2_HUMAN(bHLH).H10MO.D		chr16:85636514-85636615	15	28	+	15.8675	1.61e-07	0.0282	GTGGGCAGCTGGTG
EGR1_HUMAN(C2H2_ZF).H10MO.A		chr15:69487368-69487469	75	92	+	17.9697	1.63e-07	0.00756	gggaggtgggggaggatg
ESR1_HUMAN(nuclear-receptor_DNAbind).H10MO.A		chr2:11652958-11653059	75	91	+	17.5455	1.64e-07	0.00117	TCAGGTCAAAATGACCT
ESR1_HUMAN(nuclear-receptor_DNAbind).H10MO.A		chr15:31733291-31733392	69	85	-	17.5455	1.64e-07	0.00117	GCGGGTCACCCTGACCT
ESR1_HUMAN(nuclear-receptor_DNAbind).H10MO.A		chr7:101957839-101957940	76	92	-	17.5455	1.64e-07	0.00117	CGGGGTCACCATGACCC
MAFA_HUMAN(bZIP).H10MO.D		chr2:18305819-18305920	1	21	+	18.4045	1.66e-07	0.0264	GTGCTGTCCCTGCAGTCCTTG
TBX15_HUMAN(T-box_DNAbind).H10MO.D		chr19:3387787-3387888	11	29	+	19.0642	1.66e-07	0.0101	GCCGGGGGTGGGGCGGGAG
MAZ_HUMAN(C2H2_ZF).H10MO.A		chr3:71114352-71114453	59	80	+	19.1061	1.67e-07	0.00173	ggccggggctgccggcggggcg
SMRC1_HUMAN(wHTH).H10MO.D		chr19:19739726-19739827	75	85	-	16.5152	1.68e-07	0.06	GGCTGAGTCAC
HSF4_HUMAN(HSF_DNAbind).H10MO.D		chr16:84907329-84907430	35	49	-	19.551	1.68e-07	0.0593	TAGAATGTTCTAGAC
ESR1_HUMAN(nuclear-receptor_DNAbind).H10MO.S		chr8:97958170-97958271	50	67	-	18.4545	1.68e-07	0.000885	AGGTCAGCATGACCCAGG
FOXO3_HUMAN(fork-head_DNAbind).H10MO.B		chr2:164976096-164976197	36	48	+	16.131	1.68e-07	0.0607	GGTTTGTTTACAT
ESR2_HUMAN(nuclear-receptor_DNAbind).H10MO.A		chr2:216847430-216847531	36	53	-	18.5	1.69e-07	0.00104	CAGGTCGGTGTGACCCAG
EGR4_HUMAN(C2H2_ZF).H10MO.D		chr5:60629616-60629717	17	27	-	19.1393	1.7e-07	0.0111	GGCGGCGGGGC
EGR4_HUMAN(C2H2_ZF).H10MO.D		chr17:7255230-7255331	32	42	+	19.1393	1.7e-07	0.0111	GGCGGCGGGGC
EGR4_HUMAN(C2H2_ZF).H10MO.D		chr9:140123103-140123204	75	85	-	19.1393	1.7e-07	0.0111	GGCGGCGGGGC
EGR2_HUMAN(C2H2_ZF).H10MO.C		chr9:1050414-1050515	3	13	+	17.7449	1.7e-07	0.00981	GGCGGGGGCGG
EGR2_HUMAN(C2H2_ZF).H10MO.C		chr20:55204444-55204545	43	53	+	17.7449	1.7e-07	0.00981	ggcgggggcgg
EGR2_HUMAN(C2H2_ZF).H10MO.C		chr17:81039178-81039279	60	70	-	17.7449	1.7e-07	0.00981	GGCGGGGGCGG
EGR2_HUMAN(C2H2_ZF).H10MO.C		chr17:17686640-17686741	83	93	+	17.7449	1.7e-07	0.00981	GGCGGGGGCGG
EGR2_HUMAN(C2H2_ZF).H10MO.C		chr5:78531966-78532067	84	94	+	17.7449	1.7e-07	0.00981	GGCGGGGGCGG
ESR1_HUMAN(nuclear-receptor_DNAbind).H10MO.S		chr5:173910523-173910624	63	80	+	18.4455	1.7e-07	0.000885	AGGTCACTGTGACCCTGT
PAX1_HUMAN(homeobox_DNAbind).H10MO.D		chr12:110783201-110783302	53	69	+	19.4494	1.72e-07	0.0574	TAGTCACGGTTGATTGA
ESR1_HUMAN(nuclear-receptor_DNAbind).H10MO.S		chr3:18202932-18203033	41	58	-	18.4182	1.75e-07	0.000885	AGGTCAGAATGACCTTGA
HSF2_HUMAN(HSF_DNAbind).H10MO.A		chr16:84907329-84907430	35	48	-	16.1096	1.76e-07	0.0626	AGAATGTTCTAGAC
ESR2_HUMAN(nuclear-receptor_DNAbind).H10MO.A		chr9:97841421-97841522	32	49	+	18.4545	1.76e-07	0.00104	GAGGGCACTGTGGCCTGG
THAP1_HUMAN(THAP_ZF).H10MO.D		chr21:46750256-46750357	60	81	+	18.6268	1.77e-07	0.0106	GGCAGCCAGGGTCAGCCCGGGC
ESR1_HUMAN(nuclear-receptor_DNAbind).H10MO.A		chr4:146657542-146657643	38	54	-	17.4848	1.77e-07	0.00124	TCAGGTCACAGAGTCCC
ESR2_HUMAN(nuclear-receptor_DNAbind).H10MO.A		chr4:1239328-1239429	23	40	+	18.4394	1.79e-07	0.00104	gagggcacggtgacacgg
ESR2_HUMAN(nuclear-receptor_DNAbind).H10MO.A		chr16:75648441-75648542	44	61	-	18.4394	1.79e-07	0.00104	AAAGTCACTGTGACCTTG
ERR1_HUMAN(nuclear-receptor_DNAbind).H10MO.D		chr8:41675-41776	8	21	+	17.4312	1.79e-07	0.0051	GCCCAGGGTCACAG
ERR1_HUMAN(nuclear-receptor_DNAbind).H10MO.D		chr1:440917-441018	52	65	-	17.4312	1.79e-07	0.0051	GCCCAGGGTCACAG
ERR1_HUMAN(nuclear-receptor_DNAbind).H10MO.D		chr6:171025298-171025399	69	82	-	17.4312	1.79e-07	0.0051	GCCCAGGGTCACAG
ERR1_HUMAN(nuclear-receptor_DNAbind).H10MO.D		chr5:180867448-180867549	75	88	-	17.4312	1.79e-07	0.0051	GCCCAGGGTCACAG
ESR1_HUMAN(nuclear-receptor_DNAbind).H10MO.S		chr1:202304596-202304697	59	76	-	18.3909	1.79e-07	0.000885	AGGTCAGAGTGCCCTACC
ESR1_HUMAN(nuclear-receptor_DNAbind).H10MO.S		chr19:18392614-18392715	43	60	+	18.3909	1.79e-07	0.000885	gggtcaccccgccccggg
TFDP1_HUMAN(E2F_wHTH).H10MO.D		chr3:71114352-71114453	58	79	+	18.803	1.8e-07	0.00382	gggccggggctgccggcggggc
RARG_HUMAN(nuclear-receptor_DNAbind).H10MO.C		chr16:2198069-2198170	19	38	-	18.1939	1.81e-07	0.0587	GCTGGTCACCGGGAGGACAC
SP1_HUMAN(C2H2_ZF).H10MO.C		chr7:56032544-56032645	5	23	+	18.809	1.81e-07	0.00426	ggagctggggcggggtcgg
ESR1_HUMAN(nuclear-receptor_DNAbind).H10MO.S		chr2:171095390-171095491	35	52	-	18.3818	1.81e-07	0.000885	AGGTCACGATGACCCTGT
ESR1_HUMAN(nuclear-receptor_DNAbind).H10MO.A		chrX:105197945-105198046	30	46	+	17.4697	1.81e-07	0.00125	tcaggtcagcgagacct
TBX15_HUMAN(T-box_DNAbind).H10MO.D		chr4:153857297-153857398	31	49	+	18.945	1.82e-07	0.0101	GGGGAGGCGAGGGAGGGGC
SP1_HUMAN(C2H2_ZF).H10MO.C		chr3:125635131-125635232	36	54	-	18.7978	1.83e-07	0.00426	GGTCCTGGGGCGGGGCCAG
ESR1_HUMAN(nuclear-receptor_DNAbind).H10MO.S		chr2:171095390-171095491	38	55	+	18.3636	1.84e-07	0.000888	GGGTCATCGTGACCTGCT
NR1I2_HUMAN(nuclear-receptor_DNAbind).H10MO.C		chr4:12736371-12736472	11	29	+	18.3371	1.86e-07	0.0299	GTAGGTCATGAAAGGTCAG
MAZ_HUMAN(C2H2_ZF).H10MO.A		chr5:60704729-60704830	44	65	+	18.9394	1.86e-07	0.00178	GCGCGGGGGCGGGGCGGCGTGT
HNF4A_HUMAN(nuclear-receptor_DNAbind).H10MO.A		chr7:74381130-74381231	75	88	+	18.211	1.87e-07	0.0328	GAGGCCAAAGGCCA
HNF4A_HUMAN(nuclear-receptor_DNAbind).H10MO.A		chr7:74865196-74865297	36	49	-	18.211	1.87e-07	0.0328	GAGGCCAAAGGCCA
TFDP1_HUMAN(E2F_wHTH).H10MO.D		chr20:55204444-55204545	38	59	+	18.7576	1.88e-07	0.00382	cgcgcggcgggggcggcggcAG
PO3F1_HUMAN(homeobox_DNAbind).H10MO.C		chr2:187939529-187939630	70	83	-	16.5149	1.88e-07	0.0671	CATTGTAATGCATA
NR1H4_HUMAN(nuclear-receptor_DNAbind).H10MO.C		chr16:57951075-57951176	23	36	+	18.5667	1.89e-07	0.0668	GGGGTCAGTGCCCT
ERR1_HUMAN(nuclear-receptor_DNAbind).H10MO.D		chr12:122442837-122442938	58	71	-	17.3945	1.89e-07	0.0051	CCCCAAGGTCACAG
BACH1_HUMAN(bZIP).H10MO.A		chr17:35848450-35848551	36	48	+	18.1224	1.9e-07	0.0128	TGCTGAGTCATTG
SP1_HUMAN(C2H2_ZF).H10MO.C		chr5:78531966-78532067	76	94	+	18.7528	1.9e-07	0.00426	GCACCAGGGGCGGGGGCGG
SP3_HUMAN(C2H2_ZF).H10MO.B		chr10:125853093-125853194	63	82	-	18.4495	1.91e-07	0.00373	GACATGGGGCGGGGGGAGGG
SP4_HUMAN(C2H2_ZF).H10MO.D		chr17:53828338-53828439	43	64	-	18.935	1.91e-07	0.00245	GGGGGCGGGGTGACCGGGCTGC
MAZ_HUMAN(C2H2_ZF).H10MO.A		chr4:153857297-153857398	46	67	+	18.8939	1.91e-07	0.00178	GGGCGGAGCAGGAAAGGGCGCG
MAZ_HUMAN(C2H2_ZF).H10MO.A		chr11:1244109-1244210	51	72	-	18.8939	1.91e-07	0.00178	GGGAGGGGCTGTGGCAGGGGAG
ESR1_HUMAN(nuclear-receptor_DNAbind).H10MO.A		chr14:88935505-88935606	58	74	-	17.4242	1.92e-07	0.00129	CAGGGTCACACTGTCCC
SP4_HUMAN(C2H2_ZF).H10MO.D		chr8:110657126-110657227	77	98	-	18.9106	1.94e-07	0.00245	GGGGGCGCGGAGTGCCGTGGGG
ESR1_HUMAN(nuclear-receptor_DNAbind).H10MO.S		chr3:50642644-50642745	49	66	-	18.3091	1.94e-07	0.000915	AGGTCACCATGACCCAGC
EHF_HUMAN(ETS_DNAbind).H10MO.S		chr6:139754898-139754999	36	48	+	18.1429	1.95e-07	0.0701	ATACCAGGAAGTA
THAP1_HUMAN(THAP_ZF).H10MO.D		chr11:1852209-1852310	42	63	-	18.507	1.96e-07	0.0106	AGCAGCCATCCCAGGTCAGGGC
SP4_HUMAN(C2H2_ZF).H10MO.D		chr9:140123103-140123204	64	85	-	18.8943	1.97e-07	0.00245	GGCGGCGGGGCAGGTGCCCGGA
SP4_HUMAN(C2H2_ZF).H10MO.D		chr4:3465038-3465139	24	45	+	18.8943	1.97e-07	0.00245	ggcgccggggcgagcgcggcgg
ZN589_HUMAN(C2H2_ZF).H10MO.D		chr16:1098941-1099042	16	31	-	15.9208	1.97e-07	0.0665	CCAAGGGTAACTGCCT
SP4_HUMAN(C2H2_ZF).H10MO.D		chr14:92040457-92040558	14	35	+	18.8862	1.98e-07	0.00245	GGGGGCGGGCCCCGTTGGGTGC
SP1_HUMAN(C2H2_ZF).H10MO.C		chr16:11277061-11277162	32	50	+	18.7079	1.98e-07	0.00426	AGCCGGAGGGCGGGGCCAG
ESR1_HUMAN(nuclear-receptor_DNAbind).H10MO.S		chr6:44191621-44191722	14	31	+	18.2818	2e-07	0.000915	CGGTCACGTTGACCTCCG
ZKSC1_HUMAN(C2H2_ZF).H10MO.C		chr10:95308389-95308490	47	68	+	19	2e-07	0.0214	TCTGGCCCATTGTAGGTGCGCA
RFX5_HUMAN(wHTH).H10MO.A		chr6:64300041-64300142	16	35	+	17.6972	2.01e-07	0.0629	atagtcagttgctgggcaga
SP3_HUMAN(C2H2_ZF).H10MO.B		chr4:153857297-153857398	35	54	+	18.3945	2.01e-07	0.00373	AGGCGAGGGAGGGGCGGAGC
ESR1_HUMAN(nuclear-receptor_DNAbind).H10MO.S		chr18:74398950-74399051	28	45	+	18.2727	2.02e-07	0.000915	AGGTCAGAGTGACCCAGA
ESR1_HUMAN(nuclear-receptor_DNAbind).H10MO.S		chr9:97841421-97841522	33	50	+	18.2727	2.02e-07	0.000915	AGGGCACTGTGGCCTGGG
MAZ_HUMAN(C2H2_ZF).H10MO.A		chr9:131397873-131397974	38	59	-	18.803	2.03e-07	0.00182	GGGCAGGGGCTGCCGGGCGGGG
SP4_HUMAN(C2H2_ZF).H10MO.D		chr5:60704729-60704830	48	69	+	18.8455	2.03e-07	0.00245	GGGGGCGGGGCGGCGTGTGTGT
TFDP1_HUMAN(E2F_wHTH).H10MO.D		chr1:16403533-16403634	43	64	+	18.6667	2.04e-07	0.00382	AGCCCTGGGGGTGGGGCGGGGA
CREM_HUMAN(bZIP).H10MO.C		chr3:194033372-194033473	63	73	+	17.4	2.05e-07	0.0684	CACTGACGTCA
CEBPZ_HUMAN(??).H10MO.D		chr3:117348021-117348122	14	24	-	18.3034	2.05e-07	0.0744	GCTGATTGGCT
NF2L2_HUMAN(bZIP).H10MO.D		chr16:14404510-14404611	53	64	+	17	2.05e-07	0.0146	GATGACTCAGCA
JUNB_HUMAN(bZIP).H10MO.C		chr3:194494120-194494221	75	85	+	17.0455	2.05e-07	0.0735	GGATGAGTCAC
ESR1_HUMAN(nuclear-receptor_DNAbind).H10MO.A		chr4:1239328-1239429	24	40	-	17.3636	2.06e-07	0.00133	CCGTGTCACCGTGCCCT
ZN148_HUMAN(C2H2_ZF).H10MO.D		chr10:125853093-125853194	63	77	-	18.7753	2.08e-07	0.0113	GGGGCGGGGGGAGGG
ESR1_HUMAN(nuclear-receptor_DNAbind).H10MO.A		chr19:19657781-19657882	53	69	-	17.3485	2.1e-07	0.00133	CAAGGTCAGAAAGCCCT
NR2C2_HUMAN(nuclear-receptor_DNAbind).H10MO.A		chr10:5530309-5530410	7	19	+	16.88	2.1e-07	0.062	AGGCCAAAGGTCA
PLAG1_HUMAN(C2H2_ZF).H10MO.D		chr19:1208103-1208204	80	96	+	18.551	2.12e-07	0.0342	GGAGGTCCGGGGAGGGG
SP2_HUMAN(C2H2_ZF).H10MO.C		chr1:16403533-16403634	44	65	+	18.7724	2.12e-07	0.00313	GCCCTGGGGGTGGGGCGGGGAC
PPARG_HUMAN(nuclear-receptor_DNAbind).H10MO.A		chr13:51665599-51665700	29	45	-	17.6567	2.12e-07	0.0356	GACTGGGTCAAGGGGCA
MAZ_HUMAN(C2H2_ZF).H10MO.A		chr20:55204444-55204545	42	63	+	18.7273	2.13e-07	0.00184	cggcgggggcggcggcAGACGC
TFDP1_HUMAN(E2F_wHTH).H10MO.D		chr6:17394165-17394266	8	29	+	18.6212	2.13e-07	0.00382	gcgcggggcgcgggcgcgggcg
ESR1_HUMAN(nuclear-receptor_DNAbind).H10MO.S		chr4:143329443-143329544	29	46	-	18.2182	2.13e-07	0.000953	AGGTCATCCTGGCCTCGG
ESR1_HUMAN(nuclear-receptor_DNAbind).H10MO.A		chr2:173138957-173139058	45	61	-	17.3333	2.14e-07	0.00133	GAAGGTCAGCCTGACCT
CLOCK_HUMAN(bHLH).H10MO.D		chr1:60280945-60281046	78	97	+	18.2477	2.16e-07	0.0459	GGTGTGTGGGCGCGGGTTGG
ESR1_HUMAN(nuclear-receptor_DNAbind).H10MO.A		chr12:116828329-116828430	53	69	+	17.3182	2.18e-07	0.00133	gcaggtcaaggtgacct
ESR1_HUMAN(nuclear-receptor_DNAbind).H10MO.A		chr4:1239328-1239429	64	80	-	17.3182	2.18e-07	0.00133	CCGTGTCACCCTGCCCT
ZKSC1_HUMAN(C2H2_ZF).H10MO.C		chr1:1071997-1072098	60	81	+	18.8716	2.19e-07	0.0214	CCTGGCACACAGGAGGGCGGTT
PO3F4_HUMAN(homeobox_DNAbind).H10MO.D		chr3:189029423-189029524	11	27	-	18.3455	2.2e-07	0.0758	ACATTTGCATAATTCTT
ESR2_HUMAN(nuclear-receptor_DNAbind).H10MO.A		chr2:227046515-227046616	31	48	+	18.2273	2.2e-07	0.00126	aaggtcaagatgacctgt
OTX2_HUMAN(homeobox_DNAbind).H10MO.C		chr4:27128655-27128756	15	29	+	16.06	2.22e-07	0.0781	gtgctgggattagag
WT1_HUMAN(C2H2_ZF).H10MO.D		chr6:17394165-17394266	15	27	+	17.9888	2.26e-07	0.0126	gcgcgggcgcggg
ESR1_HUMAN(nuclear-receptor_DNAbind).H10MO.A		chr16:75648441-75648542	44	60	+	17.2879	2.26e-07	0.00136	caaggtcacagtgactt
HTF4_HUMAN(bHLH).H10MO.B		chr16:88994985-88995086	26	36	+	15.1364	2.27e-07	0.0508	CGCCAGGTGGG
MAZ_HUMAN(C2H2_ZF).H10MO.A		chr14:35873045-35873146	16	37	+	18.6212	2.27e-07	0.00184	GGGAGGCGCGGGCTGCGGGGGA
MAZ_HUMAN(C2H2_ZF).H10MO.A		chr4:153857297-153857398	27	48	+	18.6212	2.27e-07	0.00184	GGAAGGGGAGGCGAGGGAGGGG
PPARD_HUMAN(nuclear-receptor_DNAbind).H10MO.D		chr9:110144603-110144704	44	57	+	17.6465	2.29e-07	0.0398	caggagagaggtca
KLF15_HUMAN(C2H2_ZF).H10MO.D		chr9:131397873-131397974	32	48	-	18.6	2.29e-07	0.013	GCCGGGCGGGGTGGGCC
ERR1_HUMAN(nuclear-receptor_DNAbind).H10MO.D		chr7:56032544-56032645	35	48	+	17.3028	2.3e-07	0.00572	GCTCAAGGTCACGG
MTF1_HUMAN(C2H2_ZF).H10MO.C		chr2:241936824-241936925	10	26	-	19.0899	2.31e-07	0.0741	AGGGCCGGGTGCAGAAT
WT1_HUMAN(C2H2_ZF).H10MO.D		chr3:193852287-193852388	59	71	+	17.9775	2.31e-07	0.0126	gAGAGGGCGGGGG
MAZ_HUMAN(C2H2_ZF).H10MO.A		chr4:25608459-25608560	52	73	+	18.5909	2.32e-07	0.00184	gggagggatggctggggagggg
SP4_HUMAN(C2H2_ZF).H10MO.D		chr19:3387787-3387888	14	35	+	18.6504	2.33e-07	0.00245	GGGGGTGGGGCGGGAGAGGGTG
BCL6_HUMAN(C2H2_ZF).H10MO.C		chr22:50329810-50329911	65	80	-	16.1556	2.34e-07	0.0815	AAGGGCTTTCCAAGAA
SP1_HUMAN(C2H2_ZF).H10MO.C		chr1:59042984-59043085	30	48	-	18.5169	2.35e-07	0.00435	GGGAGGGGGGCGGGATGTG
STAT1_HUMAN(STAT_DNAbind).H10MO.A		chr16:87983884-87983985	56	77	-	18.8182	2.35e-07	0.0762	GCAGTTCCCAGAAATGTCATTC
ESR1_HUMAN(nuclear-receptor_DNAbind).H10MO.S		chr14:93512440-93512541	50	67	-	18.1091	2.37e-07	0.00103	AGGTCAAGATGCCCTGAG
ESR1_HUMAN(nuclear-receptor_DNAbind).H10MO.S		chr9:137230200-137230301	8	25	+	18.1091	2.37e-07	0.00103	ATGTCAGGGTGCCCCTGG
SP4_HUMAN(C2H2_ZF).H10MO.D		chr1:206904103-206904204	16	37	+	18.626	2.37e-07	0.00245	TGGGGAGGGGGCTGGGTGGGGC
RARA_HUMAN(nuclear-receptor_DNAbind).H10MO.C		chr15:100105323-100105424	37	53	-	17.25	2.38e-07	0.0229	GGGGCACGGGCAGGTCA
NFE2_HUMAN(bZIP).H10MO.B		chr20:48909200-48909301	83	96	+	17.9919	2.39e-07	0.0132	AGCATGACACAGCA
COT2_HUMAN(nuclear-receptor_DNAbind).H10MO.A		chr21:33359110-33359211	35	47	-	16.5909	2.39e-07	0.0371	CAGAGGTCAGGGA
ESR1_HUMAN(nuclear-receptor_DNAbind).H10MO.A		chr19:1513318-1513419	26	42	+	17.2424	2.4e-07	0.00139	CGAGGTCACCCCGCCCT
ESR1_HUMAN(nuclear-receptor_DNAbind).H10MO.A		chr19:19110418-19110519	34	50	-	17.2424	2.4e-07	0.00139	CTAGGTCAGTCTGACCC
ESR2_HUMAN(nuclear-receptor_DNAbind).H10MO.A		chr7:74781806-74781907	38	55	+	18.1364	2.41e-07	0.00135	CAGGTCACGTTGCCCCTG
SP2_HUMAN(C2H2_ZF).H10MO.C		chr17:17686640-17686741	17	38	+	18.6098	2.41e-07	0.00321	GCTGCGGAGGCGGCGGCGCGGC
SP2_HUMAN(C2H2_ZF).H10MO.C		chr16:11277061-11277162	32	53	+	18.6098	2.41e-07	0.00321	AGCCGGAGGGCGGGGCCAGCAA
ESR1_HUMAN(nuclear-receptor_DNAbind).H10MO.S		chr7:2103393-2103494	43	60	-	18.0909	2.41e-07	0.00103	GGGTCAGAGTGGCCCGTG
SP1_HUMAN(C2H2_ZF).H10MO.C		chr4:3463498-3463599	5	23	-	18.4831	2.42e-07	0.00435	GGTGCGGAGGCGGGGGCCG
AP2C_HUMAN(??).H10MO.A		chr17:73553299-73553400	9	22	-	17.7424	2.42e-07	0.0112	GGGCCCTGGGGCCA
WT1_HUMAN(C2H2_ZF).H10MO.D		chr21:40817325-40817426	1	13	-	17.9663	2.43e-07	0.0126	GAGGGGGCGGAGG
TBX15_HUMAN(T-box_DNAbind).H10MO.D		chr1:207494804-207494905	30	48	-	18.578	2.44e-07	0.0101	GGGGAGAGTGGGGAGGGGA
NFIC_HUMAN(CTF/NF-I_DNAbind).H10MO.A		chr7:389334-389435	30	46	-	17.4587	2.45e-07	0.0514	CCCTGGCTCCCAGCCCG
ESR1_HUMAN(nuclear-receptor_DNAbind).H10MO.S		chr19:51547755-51547856	38	55	+	18.0636	2.47e-07	0.00105	AGGTCAGAGCGACCTGCA
AP2A_HUMAN(??).H10MO.C		chr19:1260553-1260654	39	53	+	17.4697	2.47e-07	0.0267	GTGCCCTGGGGGCGT
ESR2_HUMAN(nuclear-receptor_DNAbind).H10MO.A		chr19:19110418-19110519	32	49	-	18.1061	2.48e-07	0.00135	TAGGTCAGTCTGACCCCA
ESR2_HUMAN(nuclear-receptor_DNAbind).H10MO.A		chr9:137262096-137262197	25	42	+	18.1061	2.48e-07	0.00135	CTGGGCAGTGTGACCTCG
ESR1_HUMAN(nuclear-receptor_DNAbind).H10MO.A		chr12:89858879-89858980	37	53	+	17.2121	2.49e-07	0.00142	CTGGGTCAGCCTGACCC
RUNX2_HUMAN(P53_DNAbind).H10MO.B		chr14:65823407-65823508	27	37	+	14.8293	2.49e-07	0.0876	CTGTGGTTTGT
SOX9_HUMAN(HMG-box_DNAbind).H10MO.B		chr2:201270790-201270891	34	44	+	17.25	2.49e-07	0.0459	cccattgttct
SOX9_HUMAN(HMG-box_DNAbind).H10MO.B		chr11:61559328-61559429	70	80	+	17.25	2.49e-07	0.0459	CCCATTGTTCT
JUND_HUMAN(bZIP).H10MO.A		chr6:129822611-129822712	80	90	+	16.8182	2.49e-07	0.0919	GATGAGTCATC
FOS_HUMAN(bZIP).H10MO.A		chr6:4942550-4942651	21	31	+	16.4545	2.49e-07	0.0305	ATGAGTCATCC
FOS_HUMAN(bZIP).H10MO.A		chr2:236987043-236987144	78	88	+	16.4545	2.49e-07	0.0305	atGAGTCATCC
FOSL1_HUMAN(bZIP).H10MO.A		chr6:129822611-129822712	80	90	-	16.1515	2.49e-07	0.0919	GATGACTCATC
FOS_HUMAN(bZIP).H10MO.A		chr10:54078933-54079034	59	69	-	16.4545	2.49e-07	0.0305	ATGAGTCATCC
NFKB1_HUMAN(RHD_DNAbind).H10MO.B		chr7:100048153-100048254	30	40	-	17.9342	2.52e-07	0.0872	GGGGAAGCCCC
KLF1_HUMAN(C2H2_ZF).H10MO.C		chr8:143758501-143758602	8	18	+	18.3028	2.52e-07	0.0224	CAGGGTGGGGC
MESP1_HUMAN(bHLH).H10MO.D		chr1:16500236-16500337	56	66	+	14.4268	2.52e-07	0.0449	GCAGGTGGGGG
SP4_HUMAN(C2H2_ZF).H10MO.D		chr20:55204444-55204545	40	61	+	18.5203	2.54e-07	0.00245	cgcggcgggggcggcggcAGAC
ESR1_HUMAN(nuclear-receptor_DNAbind).H10MO.A		chr20:46786899-46787000	26	42	+	17.1818	2.57e-07	0.00144	CCAGGTCACCCAGTTCT
ZN219_HUMAN(C2H2_ZF).H10MO.D		chr1:86042331-86042432	64	75	+	17.9775	2.58e-07	0.0852	CAGGGGGGCGGA
ESR2_HUMAN(nuclear-receptor_DNAbind).H10MO.A		chr7:98424438-98424539	15	32	-	18.0606	2.59e-07	0.00139	CAGGACAAGGTGACCCCA
NF2L2_HUMAN(bZIP).H10MO.D		chr12:95098437-95098538	88	99	-	16.792	2.61e-07	0.0155	AGTGACTCAGCA
SP1_HUMAN(C2H2_ZF).H10MO.C		chr6:17394165-17394266	62	80	-	18.3933	2.62e-07	0.00435	GCTGGGGAGGCGGGGGCAG
HNF1B_HUMAN(homeobox_DNAbind).H10MO.B		chr11:1852209-1852310	1	14	-	17.1059	2.62e-07	0.0933	GGTTAATGCTTAAC
ZBTB4_HUMAN(C2H2_ZF).H10MO.D		chr7:98424438-98424539	2	18	-	18.449	2.63e-07	0.0593	CCCAGATGGCCGGCAGG
EGR4_HUMAN(C2H2_ZF).H10MO.D		chr19:1657974-1658075	64	74	+	18.7131	2.63e-07	0.0111	GGGGGCAGGGC
EGR4_HUMAN(C2H2_ZF).H10MO.D		chr6:17394165-17394266	59	69	-	18.7131	2.63e-07	0.0111	GGGGGCAGGGC
EGR4_HUMAN(C2H2_ZF).H10MO.D		chr17:72766045-72766146	81	91	-	18.7131	2.63e-07	0.0111	GGGGGCAGGGC
EGR4_HUMAN(C2H2_ZF).H10MO.D		chr12:39837026-39837127	85	95	-	18.7131	2.63e-07	0.0111	GGGGGCAGGGC
EGR1_HUMAN(C2H2_ZF).H10MO.S		chr12:57482512-57482613	8	18	+	18.6724	2.63e-07	0.0145	GGCGTGGGCGG
ZN148_HUMAN(C2H2_ZF).H10MO.D		chr5:154135797-154135898	14	28	-	18.5393	2.63e-07	0.0123	GTGCTGGGGGAGGGG
ZN143_HUMAN(C2H2_ZF).H10MO.A		chr1:3130331-3130432	61	82	-	18.9775	2.63e-07	0.081	GCAAGGCCTCCTGGGAAGGCAC
AP2C_HUMAN(??).H10MO.A		chr19:1260553-1260654	39	52	+	17.697	2.64e-07	0.0112	GTGCCCTGGGGGCG
SP1_HUMAN(C2H2_ZF).H10MO.C		chr5:172756889-172756990	32	50	+	18.382	2.64e-07	0.00435	CGGCTGGGGGAGGGGGCGA
WT1_HUMAN(C2H2_ZF).H10MO.D		chr4:3463498-3463599	8	20	-	17.9101	2.66e-07	0.0126	GCGGAGGCGGGGG
RARA_HUMAN(nuclear-receptor_DNAbind).H10MO.C		chr1:233689922-233690023	63	79	+	17.1579	2.67e-07	0.0229	AGGTCATCAGGAGGTAA
ESR1_HUMAN(nuclear-receptor_DNAbind).H10MO.S		chr19:1208103-1208204	60	77	+	17.9818	2.67e-07	0.00112	AGGGCACCATGACCTTGG
NFE2_HUMAN(bZIP).H10MO.B		chr17:35848450-35848551	36	49	-	17.8468	2.68e-07	0.0132	TCAATGACTCAGCA
THAP1_HUMAN(THAP_ZF).H10MO.D		chr19:3606440-3606541	62	83	-	18.1479	2.68e-07	0.0113	GGTCGCCCCGCTGGCTTAGGGC
SP4_HUMAN(C2H2_ZF).H10MO.D		chr19:1657974-1658075	64	85	+	18.4309	2.71e-07	0.00245	GGGGGCAGGGCAGGGGACAGGG
KLF16_HUMAN(C2H2_ZF).H10MO.D		chr1:59042984-59043085	37	55	-	18.3821	2.71e-07	0.0119	TGGGACGGGGAGGGGGGCG
AP2C_HUMAN(??).H10MO.A		chr9:97841421-97841522	41	54	+	17.6818	2.71e-07	0.0112	GTGGCCTGGGGGAA
TFDP1_HUMAN(E2F_wHTH).H10MO.D		chr10:134729033-134729134	48	69	+	18.3485	2.72e-07	0.00459	GAGGGACCGGTGAGGGCGGGGC
MAZ_HUMAN(C2H2_ZF).H10MO.A		chr3:71114352-71114453	58	79	+	18.3333	2.72e-07	0.0021	gggccggggctgccggcggggc
SP1_HUMAN(C2H2_ZF).H10MO.C		chr1:16403533-16403634	44	62	+	18.3371	2.75e-07	0.00435	GCCCTGGGGGTGGGGCGGG
RARA_HUMAN(nuclear-receptor_DNAbind).H10MO.C		chr19:40763143-40763244	22	38	+	17.1316	2.75e-07	0.0229	GGGTGATCCACAGGTCA
ESR2_HUMAN(nuclear-receptor_DNAbind).H10MO.A		chr7:45916126-45916227	69	86	+	17.9848	2.77e-07	0.00146	CAGGTCTCTGTGACCTCC
PPARA_HUMAN(nuclear-receptor_DNAbind).H10MO.C		chr21:45236760-45236861	76	88	-	17.5921	2.79e-07	0.0488	GGGTCACAGGTCA
SP3_HUMAN(C2H2_ZF).H10MO.B		chr19:198330-198431	78	97	+	18.0459	2.8e-07	0.00468	CAGCGTGGGAGGGGCCGGTG
EVX1_HUMAN(homeobox_DNAbind).H10MO.D		chr15:96117372-96117473	60	79	+	19.189	2.81e-07	0.0465	TGTTAGCTTGTTTGTTTAAA
ESR1_HUMAN(nuclear-receptor_DNAbind).H10MO.A		chr19:18392614-18392715	41	57	+	17.1061	2.81e-07	0.00154	ccgggtcaccccgcccc
KLF15_HUMAN(C2H2_ZF).H10MO.D		chr10:134729033-134729134	10	26	+	18.3818	2.81e-07	0.013	ACCGGCGAGGGCGGGGC
ESR2_HUMAN(nuclear-receptor_DNAbind).H10MO.A		chr7:151572429-151572530	42	59	+	17.9697	2.82e-07	0.00146	CGGGGCAGTGCGCCCTGG
PURA_HUMAN(PPUR_DNAbind).H10MO.D		chr19:33592184-33592285	6	22	+	17.2079	2.82e-07	0.0181	GGGCGGTGTGGGCCGGG
EGR2_HUMAN(C2H2_ZF).H10MO.C		chr15:31733291-31733392	87	97	+	17.7143	2.83e-07	0.014	AGCGTGGGCGG
SP4_HUMAN(C2H2_ZF).H10MO.D		chr11:94277432-94277533	41	62	-	18.3577	2.84e-07	0.00245	CCGGGCGGGGCGAGCCGCCAGG
ESR2_HUMAN(nuclear-receptor_DNAbind).H10MO.A		chrX:105197945-105198046	30	47	-	17.9545	2.85e-07	0.00146	TAGGTCTCGCTGACCTGA
SP3_HUMAN(C2H2_ZF).H10MO.B		chr1:16403533-16403634	50	69	+	18.0183	2.87e-07	0.00468	GGGGTGGGGCGGGGACGCTG
ZN350_HUMAN(C2H2_ZF).H10MO.C		chr3:133180312-133180413	26	49	-	18.65	2.88e-07	0.0877	AGGTGGGGCTGTGTTTTGTTGCCC
VDR_HUMAN(nuclear-receptor_DNAbind).H10MO.B		chr20:11613633-11613734	1	16	+	17.064	2.89e-07	0.00644	ggggtcagggagttcc
VDR_HUMAN(nuclear-receptor_DNAbind).H10MO.B		chr15:85977397-85977498	2	17	+	17.064	2.89e-07	0.00644	ggggtcagggagttcc
VDR_HUMAN(nuclear-receptor_DNAbind).H10MO.B		chrX:6850725-6850826	7	22	+	17.064	2.89e-07	0.00644	ggggtcagggagttcc
VDR_HUMAN(nuclear-receptor_DNAbind).H10MO.B		chrX:130093102-130093203	14	29	+	17.064	2.89e-07	0.00644	ggggtcagggagttcc
VDR_HUMAN(nuclear-receptor_DNAbind).H10MO.B		chr2:178837983-178838084	28	43	+	17.064	2.89e-07	0.00644	ggggtcagggagttcc
VDR_HUMAN(nuclear-receptor_DNAbind).H10MO.B		chr4:21161180-21161281	43	58	+	17.064	2.89e-07	0.00644	ggggtcagggagttcc
VDR_HUMAN(nuclear-receptor_DNAbind).H10MO.B		chr16:83671035-83671136	45	60	+	17.064	2.89e-07	0.00644	ggggtcagggagttcc
VDR_HUMAN(nuclear-receptor_DNAbind).H10MO.B		chr18:35399858-35399959	54	69	+	17.064	2.89e-07	0.00644	ggggtcagggagttcc
VDR_HUMAN(nuclear-receptor_DNAbind).H10MO.B		chr1:71979535-71979636	69	84	+	17.064	2.89e-07	0.00644	ggggtcagggagttcc
VDR_HUMAN(nuclear-receptor_DNAbind).H10MO.B		chr16:68623162-68623263	21	36	-	17.064	2.89e-07	0.00644	GGGGTCAGGGAGTTCC
VDR_HUMAN(nuclear-receptor_DNAbind).H10MO.B		chr2:130174721-130174822	29	44	-	17.064	2.89e-07	0.00644	GGGGTCAGGGAGTTCC
VDR_HUMAN(nuclear-receptor_DNAbind).H10MO.B		chr9:96881589-96881690	34	49	-	17.064	2.89e-07	0.00644	GGGGTCAGGGAGTTCC
VDR_HUMAN(nuclear-receptor_DNAbind).H10MO.B		chr3:132670598-132670699	57	72	-	17.064	2.89e-07	0.00644	GGGGTCAGGGAGTTCC
VDR_HUMAN(nuclear-receptor_DNAbind).H10MO.B		chr7:113421912-113422013	71	86	-	17.064	2.89e-07	0.00644	GGGGTCAGGGAGTTCC
VDR_HUMAN(nuclear-receptor_DNAbind).H10MO.B		chr10:111577919-111578020	71	86	-	17.064	2.89e-07	0.00644	GGGGTCAGGGAGTTCC
TBX20_HUMAN(T-box_DNAbind).H10MO.D		chr10:563382-563483	45	61	-	17.0178	2.89e-07	0.098	GGGTGTGAAGGGGTCAG
SP4_HUMAN(C2H2_ZF).H10MO.D		chr19:18392614-18392715	76	97	-	18.3252	2.91e-07	0.00245	GGAGGCGGCGCCGGGGAGATCG
ESR1_HUMAN(nuclear-receptor_DNAbind).H10MO.A		chr10:44092319-44092420	57	73	+	17.0758	2.91e-07	0.00158	ctaggtcaccacgacct
SP4_HUMAN(C2H2_ZF).H10MO.D		chr4:153857297-153857398	33	54	+	18.3171	2.93e-07	0.00245	GGAGGCGAGGGAGGGGCGGAGC
SP4_HUMAN(C2H2_ZF).H10MO.D		chr3:193852287-193852388	55	76	+	18.3171	2.93e-07	0.00245	cggggAGAGGGCGGGGGCGAGG
NR1H2_HUMAN(nuclear-receptor_DNAbind).H10MO.D		chr10:5530309-5530410	4	22	+	11.8469	2.93e-07	0.0635	CCTAGGCCAAAGGTCATCT
ESR1_HUMAN(nuclear-receptor_DNAbind).H10MO.S		chr7:98424438-98424539	17	34	+	17.8727	2.96e-07	0.00122	GGGTCACCTTGTCCTGCC
EGR1_HUMAN(C2H2_ZF).H10MO.A		chr3:193852287-193852388	54	71	+	17.4242	2.96e-07	0.0105	gcggggAGAGGGCGGGGG
TBX15_HUMAN(T-box_DNAbind).H10MO.D		chr3:193852287-193852388	53	71	+	18.3303	2.96e-07	0.0101	cgcggggAGAGGGCGGGGG
TBX15_HUMAN(T-box_DNAbind).H10MO.D		chr9:139582514-139582615	41	59	+	18.3211	2.98e-07	0.0101	GGGGCAGGCGAGGTGGGTG
TBX15_HUMAN(T-box_DNAbind).H10MO.D		chr6:35454140-35454241	71	89	-	18.3211	2.98e-07	0.0101	CGGGGGGCGCGGGCGGGAC
SP4_HUMAN(C2H2_ZF).H10MO.D		chr5:60704729-60704830	42	63	+	18.2846	2.99e-07	0.00245	TGGCGCGGGGGCGGGGCGGCGT
CTCFL_HUMAN(C2H2_ZF).H10MO.A		chr14:100491725-100491826	5	23	-	18.5505	2.99e-07	0.0427	TGGCCACCTGGGGGCAGAG
ZFX_HUMAN(C2H2_ZF).H10MO.C		chr15:75230049-75230150	9	27	+	18.2121	2.99e-07	0.0177	CGCGGGGGGAGGCCCCGGG
SRBP2_HUMAN(bHLH).H10MO.B		chr19:1260553-1260654	50	62	+	15.2818	2.99e-07	0.0337	GCGTGGGGTGGGG
AP2C_HUMAN(??).H10MO.A		chr19:40763143-40763244	65	78	+	17.6061	3e-07	0.0112	GTGCCCTGGGGCAC
PAX5_HUMAN(homeobox_DNAbind/pairebox_DNAbind).H10MO.A		chr14:58726058-58726159	1	21	-	17.5373	3e-07	0.029	GCCTGGGCGACAGAGCGAGAC
P53_HUMAN(P53_DNAbind).H10MO.B		chr14:63159009-63159110	40	59	-	18.4545	3e-07	0.0487	GGGCTTGCCTGTGCACGTCA
ESR1_HUMAN(nuclear-receptor_DNAbind).H10MO.S		chrX:9237360-9237461	72	89	+	17.8545	3.01e-07	0.00122	ATGTCACTCTGACCTGAC
ESR1_HUMAN(nuclear-receptor_DNAbind).H10MO.A		chr4:173884241-173884342	63	79	-	17.0455	3.03e-07	0.00161	TGAGGTCAGACTGACCT
ESR1_HUMAN(nuclear-receptor_DNAbind).H10MO.S		chr11:10512215-10512316	22	39	-	17.8455	3.04e-07	0.00122	GGGTCAGCCTGTCCTTAC
HXA13_HUMAN(homeobox_DNAbind).H10MO.C		chr16:1133161-1133262	21	31	+	15.6139	3.04e-07	0.112	GGTTTTATTGG
FOXA2_HUMAN(fork-head_DNAbind).H10MO.A		chr11:78512533-78512634	9	19	-	16.2537	3.04e-07	0.0279	TGTTTACTCAG
FOXA2_HUMAN(fork-head_DNAbind).H10MO.A		chr3:161172482-161172583	16	26	-	16.2537	3.04e-07	0.0279	TGTTTACTCAG
FOXA2_HUMAN(fork-head_DNAbind).H10MO.A		chr2:68515336-68515437	37	47	-	16.2537	3.04e-07	0.0279	TGTTTACTCAG
FOXA2_HUMAN(fork-head_DNAbind).H10MO.A		chr8:66629750-66629851	50	60	-	16.2537	3.04e-07	0.0279	TGTTTACTCAG
SP4_HUMAN(C2H2_ZF).H10MO.D		chr10:102469923-102470024	18	39	-	18.2602	3.04e-07	0.00245	GGGGGTCGGGCTGCGCGCGGGG
SP4_HUMAN(C2H2_ZF).H10MO.D		chr20:55204444-55204545	46	67	+	18.2602	3.04e-07	0.00245	gggggcggcggcAGACGCCTGG
FOXD1_HUMAN(fork-head_DNAbind).H10MO.D		chr6:8400923-8401024	83	97	-	16.9	3.05e-07	0.0619	CACTGTTTACATAGG
SRBP1_HUMAN(bHLH).H10MO.B		chr14:65823407-65823508	73	83	+	15.156	3.06e-07	0.106	GGTGGGGTGAT
SP4_HUMAN(C2H2_ZF).H10MO.D		chr8:70405076-70405177	29	50	+	18.2439	3.07e-07	0.00245	GGGGCCGGTGTCGGGCCGGGGC
BC11A_HUMAN(C2H2_ZF).H10MO.C		chr3:106641842-106641943	57	73	-	16.6111	3.08e-07	0.0601	CACAAAGGAAGTGAAAA
ESR1_HUMAN(nuclear-receptor_DNAbind).H10MO.A		chr12:124877666-124877767	52	68	-	17.0303	3.08e-07	0.00161	AAAGGTCAGCCTGGCCT
ESR2_HUMAN(nuclear-receptor_DNAbind).H10MO.A		chrX:100868991-100869092	26	43	-	17.8636	3.11e-07	0.00154	TGGGTCACTGTGTCCTGG
ESR2_HUMAN(nuclear-receptor_DNAbind).H10MO.A		chr7:2103393-2103494	45	62	+	17.8636	3.11e-07	0.00154	CGGGCCACTCTGACCCTG
MLXPL_HUMAN(bHLH).H10MO.D		chr1:1694517-1694618	52	70	+	18.7339	3.12e-07	0.0833	ACAGGTGACACAGGCGTGG
THA_HUMAN(nuclear-receptor_DNAbind).H10MO.C		chr16:69256224-69256325	47	63	+	16.2289	3.13e-07	0.0636	agatcatctgaggtcag
ARNT2_HUMAN(bHLH).H10MO.D		chr19:6237023-6237124	89	100	-	15.9899	3.15e-07	0.0357	GGCGTGGCGGGC
ZN148_HUMAN(C2H2_ZF).H10MO.D		chr9:140318420-140318521	86	100	-	18.3371	3.17e-07	0.0123	GGGCTGGGGGAGGGC
COT2_HUMAN(nuclear-receptor_DNAbind).H10MO.S		chr1:88953866-88953967	29	43	+	16.1687	3.18e-07	0.0601	GAGGGCAAAGGTCCA
ESR1_HUMAN(nuclear-receptor_DNAbind).H10MO.S		chr6:10859330-10859431	47	64	-	17.7909	3.2e-07	0.00126	AGGTCAACTTGCCCTGAG
ESR1_HUMAN(nuclear-receptor_DNAbind).H10MO.S		chr8:97958170-97958271	53	70	+	17.7909	3.2e-07	0.00126	GGGTCATGCTGACCTGTT
CTCFL_HUMAN(C2H2_ZF).H10MO.A		chr16:84771412-84771513	37	55	-	18.4587	3.21e-07	0.0427	GTGACACCAGGTGGCACTG
THAP1_HUMAN(THAP_ZF).H10MO.D		chr20:55204444-55204545	37	58	-	17.9366	3.21e-07	0.0113	TGCCGCCGCCCCCGCCGCGCGC
SMAD1_HUMAN(MH1_DNAbind).H10MO.D		chr16:85345603-85345704	57	68	+	17.1532	3.21e-07	0.0377	GGCCTCTCTGCC
PURA_HUMAN(PPUR_DNAbind).H10MO.D		chr17:56033056-56033157	61	77	+	17.0891	3.21e-07	0.0181	GGAGAGGGTGGGCGGAG
AP2A_HUMAN(??).H10MO.C		chr3:63897545-63897646	60	74	+	17.2879	3.22e-07	0.0267	CTGCCCTGGGGCCGG
KLF15_HUMAN(C2H2_ZF).H10MO.D		chr9:131397873-131397974	5	21	-	18.2364	3.23e-07	0.013	GCTGGGGAGAGGGCGCC
SP2_HUMAN(C2H2_ZF).H10MO.C		chr19:1260553-1260654	41	62	+	18.2276	3.23e-07	0.00412	GCCCTGGGGGCGTGGGGTGGGG
NFIC_HUMAN(CTF/NF-I_DNAbind).H10MO.A		chr7:73638668-73638769	26	42	+	17.2569	3.25e-07	0.0514	CCTTGGCAGCCGCCCAG
ESR2_HUMAN(nuclear-receptor_DNAbind).H10MO.A		chr11:10512215-10512316	24	41	+	17.8182	3.25e-07	0.00156	AAGGACAGGCTGACCCCC
ESR2_HUMAN(nuclear-receptor_DNAbind).H10MO.A		chr11:67805810-67805911	29	46	-	17.8182	3.25e-07	0.00156	GGTGTCACTGTGACCTTG
ESR1_HUMAN(nuclear-receptor_DNAbind).H10MO.A		chr18:74398950-74399051	26	42	+	16.9848	3.25e-07	0.00168	GTAGGTCAGAGTGACCC
TFDP1_HUMAN(E2F_wHTH).H10MO.D		chr17:17686640-17686741	79	100	+	18.1364	3.27e-07	0.00521	ACAAGGCGGGGGCGGGCGGGGG
NF2L2_HUMAN(bZIP).H10MO.D		chr17:35848450-35848551	36	47	-	16.632	3.3e-07	0.0168	AATGACTCAGCA
SMAD4_HUMAN(MH1_DNAbind).H10MO.C		chr1:110493210-110493311	43	55	-	16.8899	3.31e-07	0.0881	CTGTCTGTCACTT
RORA_HUMAN(nuclear-receptor_DNAbind).H10MO.B		chr10:65479160-65479261	62	73	-	17.9211	3.34e-07	0.119	AAATCTAGGTCA
ESR2_HUMAN(nuclear-receptor_DNAbind).H10MO.A		chr4:143329443-143329544	31	48	+	17.7879	3.34e-07	0.00156	gaggccaggatgacctga
ESR2_HUMAN(nuclear-receptor_DNAbind).H10MO.A		chr11:118789445-118789546	68	85	-	17.7879	3.34e-07	0.00156	GAGGTCTGTGTGCCCCTG
ERR1_HUMAN(nuclear-receptor_DNAbind).H10MO.D		chr22:50349435-50349536	36	49	+	16.9908	3.36e-07	0.00748	GCCCAAGGCCAGGG
P73_HUMAN(P53_DNAbind).H10MO.S		chr2:46053453-46053554	29	40	+	15.2525	3.36e-07	0.0543	ggggcaggtctt
COT2_HUMAN(nuclear-receptor_DNAbind).H10MO.A		chr5:14038627-14038728	67	79	+	16.3788	3.36e-07	0.0371	CAGGGGTCAGGGG
COT2_HUMAN(nuclear-receptor_DNAbind).H10MO.A		chr17:55485186-55485287	80	92	-	16.3788	3.36e-07	0.0371	CAGGGGTCAGGGG
ESR1_HUMAN(nuclear-receptor_DNAbind).H10MO.S		chr12:122442837-122442938	52	69	+	17.7364	3.37e-07	0.00129	GTGTCACTGTGACCTTGG
TBX1_HUMAN(T-box_DNAbind).H10MO.D		chr3:193852287-193852388	59	78	+	18.2477	3.37e-07	0.0248	gAGAGGGCGGGGGCGAGGAG
PKNX1_HUMAN(homeobox_DNAbind).H10MO.D		chr5:78531966-78532067	42	54	-	15.8257	3.38e-07	0.122	GGCCTGACTGATG
ZN148_HUMAN(C2H2_ZF).H10MO.D		chr21:40817325-40817426	2	16	-	18.2809	3.38e-07	0.0123	GGCGAGGGGGCGGAG
IRF4_HUMAN(IRF-repeat_DNAbind).H10MO.C		chr21:45596063-45596164	82	97	-	16.9636	3.38e-07	0.0568	GGGGAGGAAGTGAGCC
ESR2_HUMAN(nuclear-receptor_DNAbind).H10MO.A		chr22:50349435-50349536	40	57	+	17.7727	3.39e-07	0.00156	AAGGCCAGGGTGGCCTGT
TBX15_HUMAN(T-box_DNAbind).H10MO.D		chr7:73892444-73892545	59	77	-	18.156	3.39e-07	0.0103	GGGGAGTGCTGGGTGGGAA
EGR4_HUMAN(C2H2_ZF).H10MO.D		chr5:60704729-60704830	48	58	+	18.5328	3.39e-07	0.0115	GGGGGCGGGGC
EGR4_HUMAN(C2H2_ZF).H10MO.D		chr11:65189609-65189710	88	98	-	18.5328	3.39e-07	0.0115	GGGGGCGGGGC
PLAL1_HUMAN(C2H2_ZF).H10MO.D		chr19:2271081-2271182	32	41	-	18.1835	3.39e-07	0.122	CGGGGGGCCC
KLF4_HUMAN(C2H2_ZF).H10MO.A		chr3:125635131-125635232	39	48	-	16.2041	3.39e-07	0.0301	GGGGCGGGGC
KLF4_HUMAN(C2H2_ZF).H10MO.A		chr5:60704729-60704830	49	58	+	16.2041	3.39e-07	0.0301	GGGGCGGGGC
KLF4_HUMAN(C2H2_ZF).H10MO.A		chr11:3443956-3444057	58	67	+	16.2041	3.39e-07	0.0301	GGGGCGGGGC
KLF4_HUMAN(C2H2_ZF).H10MO.A		chr11:65189609-65189710	88	97	-	16.2041	3.39e-07	0.0301	GGGGCGGGGC
ESR1_HUMAN(nuclear-receptor_DNAbind).H10MO.S		chr8:102133045-102133146	58	75	-	17.7273	3.4e-07	0.00129	GGGGCATGGTGCCCTGAC
ESR1_HUMAN(nuclear-receptor_DNAbind).H10MO.S		chr16:75648441-75648542	46	63	+	17.7273	3.4e-07	0.00129	aggtcacagtgactttgg
WT1_HUMAN(C2H2_ZF).H10MO.D		chr17:17686640-17686741	88	100	+	17.618	3.4e-07	0.0134	GGGCGGGCGGGGG
GATA1_HUMAN(GATA_ZF).H10MO.A		chr11:64463624-64463725	52	70	-	17.1143	3.41e-07	0.115	CTGAGGGCTGGAGATAAGA
ZFX_HUMAN(C2H2_ZF).H10MO.C		chr10:73620456-73620557	38	56	+	18.0758	3.43e-07	0.0177	gaggctctcaggcctcagc
SP4_HUMAN(C2H2_ZF).H10MO.D		chr1:155161335-155161436	51	72	+	18.0813	3.43e-07	0.00266	gggggcggtggagcccggggcc
TFDP1_HUMAN(E2F_wHTH).H10MO.D		chr3:193852287-193852388	56	77	+	18.0758	3.45e-07	0.00521	ggggAGAGGGCGGGGGCGAGGA
SP3_HUMAN(C2H2_ZF).H10MO.B		chr11:3443956-3444057	53	72	+	17.8165	3.45e-07	0.00468	GTCCTGGGGCGGGGCCAGGA
SP3_HUMAN(C2H2_ZF).H10MO.B		chr3:125635131-125635232	34	53	-	17.8165	3.45e-07	0.00468	GTCCTGGGGCGGGGCCAGGA
ESR2_HUMAN(nuclear-receptor_DNAbind).H10MO.A		chr3:193193811-193193912	84	101	+	17.7424	3.48e-07	0.00158	GAGGTCAGTATGACCTCA
FOXO3_HUMAN(fork-head_DNAbind).H10MO.B		chr1:1694517-1694618	86	98	+	15.6786	3.48e-07	0.0628	GACTTGTTTACCT
ZSCA4_HUMAN(C2H2_ZF).H10MO.D		chr17:2764526-2764627	38	49	+	19.7377	3.52e-07	0.127	agtgtgtgcaat
THAP1_HUMAN(THAP_ZF).H10MO.D		chr1:35291362-35291463	65	86	-	17.8239	3.53e-07	0.0113	CGGGGCCAGCCTGGTCCTGGCC
RARA_HUMAN(nuclear-receptor_DNAbind).H10MO.C		chr3:71375906-71376007	85	101	-	16.9079	3.54e-07	0.0236	AGTTCATCCGGAGTTCA
ESR1_HUMAN(nuclear-receptor_DNAbind).H10MO.S		chr13:44518888-44518989	41	58	+	17.6818	3.55e-07	0.00133	gggtcagacagacctgac
VDR_HUMAN(nuclear-receptor_DNAbind).H10MO.B		chr7:56032544-56032645	39	54	+	16.888	3.55e-07	0.0074	AAGGTCACGGAGGGGA
TEAD4_HUMAN(TEA_DNAbind).H10MO.A		chr3:125986247-125986348	65	77	+	16.197	3.55e-07	0.044	GCATTCCTGGCCG
BC11A_HUMAN(C2H2_ZF).H10MO.C		chr19:41446836-41446937	82	98	+	16.5	3.56e-07	0.0601	cagaaaggaagtgagac
SP3_HUMAN(C2H2_ZF).H10MO.B		chr1:206904103-206904204	18	37	+	17.7798	3.57e-07	0.00468	GGGAGGGGGCTGGGTGGGGC
SP3_HUMAN(C2H2_ZF).H10MO.B		chr19:18392614-18392715	82	101	-	17.7798	3.57e-07	0.00468	TGGCGGAGGCGGCGCCGGGG
ZBTB4_HUMAN(C2H2_ZF).H10MO.D		chr7:151159492-151159593	45	61	-	17.8367	3.59e-07	0.0593	GCTAGCTTGCAGGTGGA
SP3_HUMAN(C2H2_ZF).H10MO.B		chr6:35454140-35454241	66	85	-	17.7615	3.63e-07	0.00468	GGGCGCGGGCGGGACTGCGG
ESR1_HUMAN(nuclear-receptor_DNAbind).H10MO.S		chr10:44092319-44092420	59	76	+	17.6545	3.64e-07	0.00134	aggtcaccacgacctgtc
HIC2_HUMAN(C2H2_ZF).H10MO.D		chr19:51547755-51547856	76	86	-	15.1579	3.65e-07	0.129	CCATGCCAGGC
ESR2_HUMAN(nuclear-receptor_DNAbind).H10MO.A		chr10:563382-563483	36	53	+	17.6818	3.68e-07	0.00163	AGGGTCACTCTGACCCCT
GATA3_HUMAN(GATA_ZF).H10MO.C		chr12:126459198-126459299	44	54	-	13.9697	3.7e-07	0.0682	AGAGATAAGAA
NOTO_HUMAN(homeobox_DNAbind).H10MO.D		chr1:145669322-145669423	2	12	+	15.369	3.7e-07	0.136	GTTAATTAGGT
GATA3_HUMAN(GATA_ZF).H10MO.C		chr7:30548908-30549009	46	56	+	13.9697	3.7e-07	0.0682	agagataagaa
SP4_HUMAN(C2H2_ZF).H10MO.D		chr19:198330-198431	34	55	+	17.9675	3.71e-07	0.00271	GTGGGAGGGGCCGGTGTGAGGC
SP4_HUMAN(C2H2_ZF).H10MO.D		chr1:136172-136273	60	81	+	17.9675	3.71e-07	0.00271	GTGGGAGGGGCCGGTGTGAGGC
FOXM1_HUMAN(fork-head_DNAbind).H10MO.D		chr5:32249806-32249907	55	67	+	15.2451	3.71e-07	0.0444	TTTGTTTGTTTTT
FOXM1_HUMAN(fork-head_DNAbind).H10MO.D		chr1:109423413-109423514	46	58	-	15.2451	3.71e-07	0.0444	TTTGTTTGTTTTT
FOXM1_HUMAN(fork-head_DNAbind).H10MO.D		chr13:53382825-53382926	60	72	-	15.2451	3.71e-07	0.0444	TTTGTTTGTTTTT
PPARG_HUMAN(nuclear-receptor_DNAbind).H10MO.A		chr4:40202585-40202686	43	59	-	17.1343	3.73e-07	0.0417	AAATGGGGAAGAGGTCA
ESR2_HUMAN(nuclear-receptor_DNAbind).H10MO.A		chr11:15637122-15637223	27	44	+	17.6667	3.73e-07	0.00163	AAGGACAAGGTGACCCAG
ESR2_HUMAN(nuclear-receptor_DNAbind).H10MO.A		chr11:94277432-94277533	27	44	-	17.6667	3.73e-07	0.00163	CAGGGCAAGGTGAGCTGG
ZN784_HUMAN(C2H2_ZF).H10MO.D		chr15:61334072-61334173	30	40	+	15.5455	3.73e-07	0.132	gaggtaggtac
CREM_HUMAN(bZIP).H10MO.C		chr3:50297613-50297714	14	24	-	17.1778	3.73e-07	0.0684	CGCTGACGTCA
MAZ_HUMAN(C2H2_ZF).H10MO.A		chr11:65189609-65189710	75	96	-	17.8182	3.73e-07	0.00274	GGGCGGGGCGGCCCAGAAGGCC
ESR1_HUMAN(nuclear-receptor_DNAbind).H10MO.A		chr1:184595896-184595997	53	69	+	16.8636	3.74e-07	0.0019	CTGGGTCAGCATGACCT
SP1_HUMAN(C2H2_ZF).H10MO.C		chr4:153857297-153857398	34	52	+	17.9775	3.74e-07	0.00564	GAGGCGAGGGAGGGGCGGA
MAZ_HUMAN(C2H2_ZF).H10MO.A		chr1:59042984-59043085	33	54	-	17.803	3.77e-07	0.00274	GGGACGGGGAGGGGGGCGGGAT
ESR2_HUMAN(nuclear-receptor_DNAbind).H10MO.A		chr5:149257746-149257847	75	92	-	17.6515	3.78e-07	0.00163	AAAGTCAAGGTGACCTTA
THAP1_HUMAN(THAP_ZF).H10MO.D		chr17:81039178-81039279	58	79	+	17.7394	3.79e-07	0.0113	CGCCGCCCCCGCCACCCAGGCC
THA_HUMAN(nuclear-receptor_DNAbind).H10MO.C		chr1:144992994-144993095	61	77	+	16.0723	3.8e-07	0.0636	gggccacttcaggtcct
ERR1_HUMAN(nuclear-receptor_DNAbind).H10MO.D		chr17:49021804-49021905	42	55	-	16.9083	3.81e-07	0.00748	GCGCAAGGTCAGAC
TFDP1_HUMAN(E2F_wHTH).H10MO.D		chr4:3463498-3463599	8	29	-	17.9545	3.82e-07	0.00549	ACAGCCGGTGCGGAGGCGGGGG
SP4_HUMAN(C2H2_ZF).H10MO.D		chr19:49256044-49256145	41	62	-	17.9187	3.83e-07	0.00272	GGCGGAGGGGCAGGGCGCGGTC
WT1_HUMAN(C2H2_ZF).H10MO.D		chr10:134729033-134729134	14	26	+	17.5393	3.85e-07	0.0134	GCGAGGGCGGGGC
FOXI1_HUMAN(fork-head_DNAbind).H10MO.B		chr7:65103765-65103866	32	43	-	18.4474	3.86e-07	0.14	TTCTGATTGGCC
SP2_HUMAN(C2H2_ZF).H10MO.C		chr1:206904103-206904204	17	38	+	17.9919	3.87e-07	0.00421	GGGGAGGGGGCTGGGTGGGGCA
EGR1_HUMAN(C2H2_ZF).H10MO.A		chr19:1657974-1658075	57	74	+	17.1667	3.89e-07	0.0105	CCGAGGCGGGGGCAGGGC
MNT_HUMAN(bHLH).H10MO.D		chr1:207494804-207494905	19	34	-	14.3056	3.89e-07	0.0264	GGGGAAGGAGGAGGAG
ESR2_HUMAN(nuclear-receptor_DNAbind).H10MO.A		chr19:43769193-43769294	49	66	+	17.6212	3.89e-07	0.00165	taggtcaggctaaccttg
ERR1_HUMAN(nuclear-receptor_DNAbind).H10MO.D		chr13:99159148-99159249	5	18	-	16.8899	3.9e-07	0.00748	GCCCAGGGTCACCG
MYC_HUMAN(bHLH).H10MO.A		chr5:32714303-32714404	70	80	+	16.9857	3.9e-07	0.133	GCGCACGTGGC
KLF1_HUMAN(C2H2_ZF).H10MO.C		chr1:3471930-3472031	12	22	+	17.3486	3.9e-07	0.0224	CTGGGTGTGGC
KLF1_HUMAN(C2H2_ZF).H10MO.C		chr20:61027952-61028053	39	49	+	17.3486	3.9e-07	0.0224	CTGGGTGTGGC
KLF1_HUMAN(C2H2_ZF).H10MO.C		chr17:16931432-16931533	64	74	+	17.3486	3.9e-07	0.0224	CTGGGTGTGGC
KLF1_HUMAN(C2H2_ZF).H10MO.C		chr7:151493647-151493748	60	70	-	17.3486	3.9e-07	0.0224	CTGGGTGTGGC
KLF1_HUMAN(C2H2_ZF).H10MO.C		chr19:1016750-1016851	71	81	-	17.3486	3.9e-07	0.0224	CTGGGTGTGGC
SP3_HUMAN(C2H2_ZF).H10MO.B		chr1:16403533-16403634	45	64	+	17.6789	3.91e-07	0.00483	CCCTGGGGGTGGGGCGGGGA
ESR1_HUMAN(nuclear-receptor_DNAbind).H10MO.S		chr11:67805810-67805911	28	45	-	17.5727	3.93e-07	0.00143	GTGTCACTGTGACCTTGC
ESR1_HUMAN(nuclear-receptor_DNAbind).H10MO.A		chr20:47314843-47314944	36	52	+	16.8182	3.94e-07	0.00195	GCAGGTCACAGAGGCCT
PAX5_HUMAN(homeobox_DNAbind/pairebox_DNAbind).H10MO.A		chr2:242682337-242682438	11	31	+	17.2687	3.94e-07	0.029	CCCAGGGCGCCAGGGCGTGGC
ERR1_HUMAN(nuclear-receptor_DNAbind).H10MO.D		chr2:109588917-109589018	39	52	+	16.8807	3.94e-07	0.00748	GGGCAAGGTCAGGC
ESR2_HUMAN(nuclear-receptor_DNAbind).H10MO.A		chr8:102133045-102133146	59	76	-	17.6061	3.95e-07	0.00165	TGGGGCATGGTGCCCTGA
ZBT7A_HUMAN(C2H2_ZF).H10MO.D		chr9:132372130-132372231	5	21	-	15.7416	3.96e-07	0.0719	CTCACGGGGTCTCCCAG
SP2_HUMAN(C2H2_ZF).H10MO.C		chr19:3387787-3387888	14	35	+	17.9593	3.96e-07	0.00421	GGGGGTGGGGCGGGAGAGGGTG
AP2C_HUMAN(??).H10MO.A		chr6:109056595-109056696	74	87	-	17.4394	3.97e-07	0.0134	TTGCCCTGGGGCAA
SP4_HUMAN(C2H2_ZF).H10MO.D		chr4:3465038-3465139	29	50	+	17.8618	3.98e-07	0.00272	cggggcgagcgcggcggcgcgg
ZBT18_HUMAN(C2H2_ZF).H10MO.D		chr3:64136543-64136644	56	69	-	18.6735	3.99e-07	0.141	TCCAGATGTTTAGA
SP2_HUMAN(C2H2_ZF).H10MO.C		chr19:3387787-3387888	9	30	+	17.9512	3.99e-07	0.00421	CAGCCGGGGGTGGGGCGGGAGA
ESR1_HUMAN(nuclear-receptor_DNAbind).H10MO.S		chr16:49044385-49044486	40	57	+	17.5545	3.99e-07	0.00144	AGGTCACACTGACCCAGA
NR1H2_HUMAN(nuclear-receptor_DNAbind).H10MO.D		chr4:139888681-139888782	48	66	-	10.9082	4e-07	0.0635	TCAGGTTGAAAGGTCATTG
SP2_HUMAN(C2H2_ZF).H10MO.C		chr10:134729033-134729134	54	75	+	17.9431	4.01e-07	0.00421	CCGGTGAGGGCGGGGCGCCGTG
ESR1_HUMAN(nuclear-receptor_DNAbind).H10MO.A		chr12:89858879-89858980	39	55	-	16.803	4.02e-07	0.00195	CTGGGTCAGGCTGACCC
ESR1_HUMAN(nuclear-receptor_DNAbind).H10MO.A		chr14:106176614-106176715	74	90	+	16.803	4.02e-07	0.00195	ccaggtcagcctagccc
ZN148_HUMAN(C2H2_ZF).H10MO.D		chr1:59042984-59043085	41	55	-	18.0787	4.02e-07	0.0132	TGGGACGGGGAGGGG
ESR1_HUMAN(nuclear-receptor_DNAbind).H10MO.S		chr19:19110418-19110519	31	48	-	17.5455	4.03e-07	0.00144	AGGTCAGTCTGACCCCAA
SP4_HUMAN(C2H2_ZF).H10MO.D		chr22:50329810-50329911	31	52	+	17.8374	4.04e-07	0.00272	TGGGGCGTGGGCCGGAGCGCGG
WT1_HUMAN(C2H2_ZF).H10MO.D		chr5:78531966-78532067	85	97	+	17.4607	4.05e-07	0.0134	GCGGGGGCGGGGA
SP2_HUMAN(C2H2_ZF).H10MO.C		chr19:1657974-1658075	59	80	+	17.9268	4.06e-07	0.00421	GAGGCGGGGGCAGGGCAGGGGA
TFCP2_HUMAN(??).H10MO.D		chr10:9230690-9230791	53	68	-	16.6327	4.08e-07	0.0606	CTCTGCCCTGACCAGA
CTCFL_HUMAN(C2H2_ZF).H10MO.A		chr6:617610-617711	69	87	+	18.1284	4.1e-07	0.0427	CTGCCAGCAGATGGCTCTG
FOXH1_HUMAN(fork-head_DNAbind).H10MO.A		chr7:45583226-45583327	31	41	+	16.5455	4.1e-07	0.151	TGTGGATTGGG
TBX15_HUMAN(T-box_DNAbind).H10MO.D		chr17:71285109-71285210	73	91	-	17.9083	4.1e-07	0.0113	TGGGGCAGGAGGGTGGGGC
SP4_HUMAN(C2H2_ZF).H10MO.D		chr3:125635131-125635232	40	61	-	17.813	4.11e-07	0.00272	GTTGGCGGGTCCTGGGGCGGGG
TFDP1_HUMAN(E2F_wHTH).H10MO.D		chr5:78531966-78532067	70	91	+	17.8636	4.13e-07	0.00565	GCAGCAGCACCAGGGGCGGGGG
ESR1_HUMAN(nuclear-receptor_DNAbind).H10MO.A		chr11:67805810-67805911	29	45	+	16.7727	4.16e-07	0.00196	CAAGGTCACAGTGACAC
ESR1_HUMAN(nuclear-receptor_DNAbind).H10MO.A		chr12:122442837-122442938	52	68	-	16.7727	4.16e-07	0.00196	CAAGGTCACAGTGACAC
ZSC16_HUMAN(C2H2_ZF).H10MO.D		chr10:82876048-82876149	77	96	+	18.0707	4.17e-07	0.138	taggtgctcagtaaatactt
P73_HUMAN(P53_DNAbind).H10MO.A		chr22:37579442-37579543	61	80	-	18.0102	4.17e-07	0.0671	GGGCAGGGCTGTGCCTGCCT
RFX3_HUMAN(wHTH).H10MO.B		chr5:70575389-70575490	13	26	+	18.5606	4.18e-07	0.0497	agttaccatggtga
RFX3_HUMAN(wHTH).H10MO.B		chr5:69575801-69575902	59	72	+	18.5606	4.18e-07	0.0497	agttaccatggtga
RFX3_HUMAN(wHTH).H10MO.B		chr5:70025847-70025948	46	59	-	18.5606	4.18e-07	0.0497	AGTTACCATGGTGA
PPARD_HUMAN(nuclear-receptor_DNAbind).H10MO.D		chrX:40368067-40368168	81	94	-	17.0808	4.21e-07	0.0403	CAGGGGCAAGGTCA
ESR1_HUMAN(nuclear-receptor_DNAbind).H10MO.A		chr6:64201079-64201180	33	49	+	16.7576	4.24e-07	0.00197	AGAGGTCACCAAGACCC
ESR1_HUMAN(nuclear-receptor_DNAbind).H10MO.S		chr2:178250033-178250134	37	54	-	17.4909	4.24e-07	0.0015	AGGTCACTGTAACCTGGA
FOXQ1_HUMAN(fork-head_DNAbind).H10MO.C		chr20:33215466-33215567	78	89	+	18.6327	4.25e-07	0.155	TATTGTTTATTT
FOXA3_HUMAN(fork-head_DNAbind).H10MO.C		chr4:90134649-90134750	6	18	+	15.4455	4.25e-07	0.0593	ttatttgctttgc
EGR1_HUMAN(C2H2_ZF).H10MO.A		chr5:60704729-60704830	41	58	+	17.0758	4.27e-07	0.0105	ATGGCGCGGGGGCGGGGC
EGR1_HUMAN(C2H2_ZF).H10MO.A		chr17:81039178-81039279	57	74	-	17.0758	4.27e-07	0.0105	GGGTGGCGGGGGCGGCGT
CEBPB_HUMAN(bZIP).H10MO.A		chr9:33329306-33329407	1	12	-	16.4714	4.29e-07	0.156	GATTGCACAATA
KAISO_HUMAN(C2H2_ZF).H10MO.A		chr21:40817325-40817426	3	21	-	17.4818	4.29e-07	0.126	GGTCTGGCGAGGGGGCGGA
NR2E3_HUMAN(nuclear-receptor_DNAbind).H10MO.C		chr5:69575801-69575902	27	40	+	17.41	4.29e-07	0.0503	aaagtcaaaagaca
NR2E3_HUMAN(nuclear-receptor_DNAbind).H10MO.C		chr5:70025847-70025948	78	91	-	17.41	4.29e-07	0.0503	AAAGTCAAAAGACA
NF2L2_HUMAN(bZIP).H10MO.D		chr20:48909200-48909301	85	96	+	16.384	4.32e-07	0.0193	CATGACACAGCA
SP1_HUMAN(C2H2_ZF).H10MO.S		chr5:78531966-78532067	87	97	+	17.573	4.32e-07	0.0266	GGGGGCGGGGA
TFDP1_HUMAN(E2F_wHTH).H10MO.D		chr14:104165391-104165492	6	27	-	17.803	4.35e-07	0.00568	GCTGGGCCGAAGTGGGCGGGGC
SP1_HUMAN(C2H2_ZF).H10MO.C		chr1:206904103-206904204	22	40	+	17.7978	4.36e-07	0.00577	GGGGGCTGGGTGGGGCAGG
ARI3A_HUMAN(ARID_DNAbind).H10MO.D		chr10:94653893-94653994	79	100	+	18.1196	4.36e-07	0.141	AATTAATGAGATTTTTAATAAA
ESR1_HUMAN(nuclear-receptor_DNAbind).H10MO.S		chr11:69512107-69512208	56	73	-	17.4545	4.38e-07	0.00153	CGGTCAGGGTGACCAGAT
SP3_HUMAN(C2H2_ZF).H10MO.B		chr10:134729033-134729134	12	31	+	17.5505	4.39e-07	0.00501	CGGCGAGGGCGGGGCGCCGT
SP3_HUMAN(C2H2_ZF).H10MO.B		chr17:41855785-41855886	76	95	-	17.5505	4.39e-07	0.00501	GGCCTTGGGCGGGGTCGGGG
SP1_HUMAN(C2H2_ZF).H10MO.C		chr17:53828338-53828439	51	69	-	17.7753	4.44e-07	0.00577	GGCCTGGGGGCGGGGTGAC
RARB_HUMAN(nuclear-receptor_DNAbind).H10MO.D		chr1:541936-542037	10	20	+	15.1327	4.44e-07	0.0161	GAGGTCAGAGC
RARB_HUMAN(nuclear-receptor_DNAbind).H10MO.D		chr8:41675-41776	28	38	+	15.1327	4.44e-07	0.0161	GAGGTCAGAGC
RARB_HUMAN(nuclear-receptor_DNAbind).H10MO.D		chr1:440917-441018	35	45	-	15.1327	4.44e-07	0.0161	GAGGTCAGAGC
RARB_HUMAN(nuclear-receptor_DNAbind).H10MO.D		chr6:171025298-171025399	52	62	-	15.1327	4.44e-07	0.0161	GAGGTCAGAGC
RARB_HUMAN(nuclear-receptor_DNAbind).H10MO.D		chr5:180867448-180867549	58	68	-	15.1327	4.44e-07	0.0161	GAGGTCAGAGC
ESR1_HUMAN(nuclear-receptor_DNAbind).H10MO.S		chr12:8038734-8038835	50	67	+	17.4364	4.45e-07	0.00153	aggtcaggctgtccctga
USF2_HUMAN(bHLH).H10MO.A		chr19:19657781-19657882	22	40	+	18.1818	4.46e-07	0.127	CGGTCATGTGGCGACGGGG
TFCP2_HUMAN(??).H10MO.D		chr17:39572337-39572438	70	85	+	16.5612	4.48e-07	0.0606	CCCAGAAAGGGCCAGA
SP1_HUMAN(C2H2_ZF).H10MO.C		chr17:17686640-17686741	81	99	+	17.764	4.49e-07	0.00577	AAGGCGGGGGCGGGCGGGG
EGR1_HUMAN(C2H2_ZF).H10MO.A		chr17:17686640-17686741	79	96	+	17.0303	4.49e-07	0.0105	ACAAGGCGGGGGCGGGCG
ESR1_HUMAN(nuclear-receptor_DNAbind).H10MO.S		chr7:101957839-101957940	73	90	-	17.4273	4.49e-07	0.00153	GGGTCACCATGACCCCTC
MAZ_HUMAN(C2H2_ZF).H10MO.A		chr1:206904103-206904204	29	50	+	17.5	4.52e-07	0.00301	GGGTGGGGCAGGGAGTCAGGGC
EGR1_HUMAN(C2H2_ZF).H10MO.S		chr16:20912310-20912411	37	47	+	18.2069	4.53e-07	0.0187	CGCGGGGGCGG
EGR1_HUMAN(C2H2_ZF).H10MO.S		chr5:60704729-60704830	45	55	+	18.2069	4.53e-07	0.0187	CGCGGGGGCGG
ESR1_HUMAN(nuclear-receptor_DNAbind).H10MO.A		chr16:366879-366980	56	72	+	16.697	4.54e-07	0.00201	ACAGGTCACAGTGACAC
FOS_HUMAN(bZIP).H10MO.A		chr16:77988543-77988644	67	77	+	16.3636	4.54e-07	0.0417	atgagtcaccc
FOSL2_HUMAN(bZIP).H10MO.A		chr20:55363604-55363705	40	50	+	16.3788	4.54e-07	0.103	ATGACTCACCC
CEBPZ_HUMAN(??).H10MO.D		chr21:36937854-36937955	57	67	+	17.8876	4.54e-07	0.0825	actgattggct
P73_HUMAN(P53_DNAbind).H10MO.S		chr11:3443956-3444057	20	31	+	15.1616	4.55e-07	0.0543	GGGGCAGGTCCT
P73_HUMAN(P53_DNAbind).H10MO.S		chr3:125635131-125635232	75	86	-	15.1616	4.55e-07	0.0543	GGGGCAGGTCCT
NFYC_HUMAN(NFYA/HAP2-type_DNAbind).H10MO.B		chr3:117348021-117348122	13	26	+	16.6629	4.55e-07	0.157	CAGCCAATCAGCCT
SP4_HUMAN(C2H2_ZF).H10MO.D		chr19:1260553-1260654	46	67	+	17.6585	4.55e-07	0.00294	GGGGGCGTGGGGTGGGGTATGG
EGR1_HUMAN(C2H2_ZF).H10MO.A		chr17:56033056-56033157	61	78	+	17.0152	4.56e-07	0.0105	GGAGAGGGTGGGCGGAGG
MAZ_HUMAN(C2H2_ZF).H10MO.A		chr1:59042984-59043085	32	53	-	17.4848	4.56e-07	0.00301	GGACGGGGAGGGGGGCGGGATG
E2F6_HUMAN(E2F_wHTH).H10MO.C		chr9:1050414-1050515	20	31	-	16.6633	4.58e-07	0.0834	TGGGCGGGAAAG
AP2A_HUMAN(??).H10MO.C		chr12:121640945-121641046	62	76	+	17.0455	4.59e-07	0.0267	gtggcctggggcaac
HEN1_HUMAN(bHLH).H10MO.C		chr16:30126769-30126870	60	79	-	17.7073	4.61e-07	0.0513	AGGGGCCCAGCAGCGCCCAG
CTCF_HUMAN(C2H2_ZF).H10MO.A		chr16:84771412-84771513	36	55	-	18.0102	4.61e-07	0.0763	GTGACACCAGGTGGCACTGA
ESR1_HUMAN(nuclear-receptor_DNAbind).H10MO.A		chr8:98326657-98326758	32	48	-	16.6818	4.61e-07	0.00201	ACAGGTCAACTTGACCT
ESR1_HUMAN(nuclear-receptor_DNAbind).H10MO.A		chr4:143329443-143329544	32	48	-	16.6818	4.61e-07	0.00201	TCAGGTCATCCTGGCCT
VDR_HUMAN(nuclear-receptor_DNAbind).H10MO.B		chr16:57951075-57951176	58	73	-	16.656	4.62e-07	0.00908	GGGGTGACCGGGGGCA
PPARD_HUMAN(nuclear-receptor_DNAbind).H10MO.D		chr1:24932194-24932295	42	55	-	16.9596	4.63e-07	0.0403	CAGGGTAGAGGTCA
SP2_HUMAN(C2H2_ZF).H10MO.C		chr9:131397873-131397974	26	47	-	17.748	4.64e-07	0.00457	CCGGGCGGGGTGGGCCCTGAGG
FOXD1_HUMAN(fork-head_DNAbind).H10MO.D		chr8:52033607-52033708	39	53	-	16.6	4.67e-07	0.0619	CATTGTTTACATAGA
BACH1_HUMAN(bZIP).H10MO.A		chr6:4942550-4942651	71	83	+	17.3571	4.67e-07	0.0261	TGCTGAGTCATGA
ESR1_HUMAN(nuclear-receptor_DNAbind).H10MO.S		chr14:93511589-93511690	70	87	-	17.3818	4.67e-07	0.00158	AGGCCACTCTGACCTGGC
MAZ_HUMAN(C2H2_ZF).H10MO.A		chr15:89028042-89028143	29	50	+	17.4394	4.69e-07	0.00301	GGGAGGAGGAGGCAGAGAGAGC
MAZ_HUMAN(C2H2_ZF).H10MO.A		chr1:207494804-207494905	17	38	-	17.4394	4.69e-07	0.00301	GGGAGGGGAAGGAGGAGGAGCT
MAZ_HUMAN(C2H2_ZF).H10MO.A		chr17:71285109-71285210	73	94	-	17.4394	4.69e-07	0.00301	AGGTGGGGCAGGAGGGTGGGGC
ESR1_HUMAN(nuclear-receptor_DNAbind).H10MO.A		chr12:65027769-65027870	1	17	-	16.6667	4.7e-07	0.00201	ACATGTCACCATGCCCA
ESR1_HUMAN(nuclear-receptor_DNAbind).H10MO.A		chr2:227149164-227149265	52	68	+	16.6667	4.7e-07	0.00201	CCATGTCACCAAGTCCC
ESR1_HUMAN(nuclear-receptor_DNAbind).H10MO.A		chr7:131311563-131311664	53	69	-	16.6667	4.7e-07	0.00201	CCATGTCAAGATGACCT
SMAD2_HUMAN(MH1_DNAbind).H10MO.C		chr1:110493210-110493311	43	54	-	16.3909	4.7e-07	0.168	TGTCTGTCACTT
AP2C_HUMAN(??).H10MO.A		chr7:102329159-102329260	45	58	+	17.3182	4.7e-07	0.0144	ATGGCCTGGGGGCC
ZKSC1_HUMAN(C2H2_ZF).H10MO.C		chr15:63752966-63753067	58	79	-	17.7798	4.7e-07	0.0344	CCTGGCACATAATAGGGACCCA
SP4_HUMAN(C2H2_ZF).H10MO.D		chr20:61086517-61086618	72	93	-	17.6098	4.7e-07	0.00296	GGGGGATGGGCTGGGGCGTGGC
CLOCK_HUMAN(bHLH).H10MO.D		chr6:17394165-17394266	61	80	-	17.4679	4.7e-07	0.0459	GCTGGGGAGGCGGGGGCAGG
PPARA_HUMAN(nuclear-receptor_DNAbind).H10MO.C		chr9:140116203-140116304	68	80	-	17.0395	4.71e-07	0.0551	GGGTCAGAGGTCG
ESR2_HUMAN(nuclear-receptor_DNAbind).H10MO.A		chr16:30797828-30797929	64	81	-	17.4091	4.73e-07	0.00196	CATGTCAGGGTCACCCTG
SP2_HUMAN(C2H2_ZF).H10MO.C		chr4:3463498-3463599	2	23	-	17.7236	4.73e-07	0.00457	GGTGCGGAGGCGGGGGCCGTTG
SP1_HUMAN(C2H2_ZF).H10MO.C		chr10:134729033-134729134	11	29	+	17.6966	4.74e-07	0.00577	CCGGCGAGGGCGGGGCGCC
ZN148_HUMAN(C2H2_ZF).H10MO.D		chr3:193852287-193852388	56	70	+	17.8876	4.75e-07	0.0139	ggggAGAGGGCGGGG
ESR1_HUMAN(nuclear-receptor_DNAbind).H10MO.S		chr16:366879-366980	55	72	-	17.3636	4.75e-07	0.00159	GTGTCACTGTGACCTGTG
AP2D_HUMAN(??).H10MO.D		chr1:155098512-155098613	74	87	+	18.5691	4.77e-07	0.0453	CGCCTGGGGCAGGT
KLF15_HUMAN(C2H2_ZF).H10MO.D		chr1:35291362-35291463	38	54	+	17.8091	4.77e-07	0.013	GGCTGCCAGGTGGGGCT
ESR1_HUMAN(nuclear-receptor_DNAbind).H10MO.A		chr6:109056595-109056696	49	65	-	16.6515	4.78e-07	0.00202	CCAGGTCCCCATGACCC
TBX15_HUMAN(T-box_DNAbind).H10MO.D		chr1:155161335-155161436	43	61	+	17.7064	4.78e-07	0.0113	tgggctgggggggcggtgg
SP1_HUMAN(C2H2_ZF).H10MO.C		chr7:102329159-102329260	76	94	+	17.6854	4.79e-07	0.00577	AGGCGGTGGGTGGGGCCAC
SP3_HUMAN(C2H2_ZF).H10MO.B		chr14:104165391-104165492	1	20	-	17.4495	4.81e-07	0.0052	CGAAGTGGGCGGGGCCACCA
PURA_HUMAN(PPUR_DNAbind).H10MO.D		chr18:9329384-9329485	15	31	-	16.7327	4.82e-07	0.0211	GGTTGGGGTGGCCGTGG
ESR1_HUMAN(nuclear-receptor_DNAbind).H10MO.S		chr8:129154274-129154375	37	54	-	17.3455	4.83e-07	0.0016	GGGTCAGCGTGTCCCAGC
KLF15_HUMAN(C2H2_ZF).H10MO.D		chr4:42341513-42341614	24	40	-	17.7909	4.84e-07	0.013	GCTGGGCAGGTAGGGGC
ESR2_HUMAN(nuclear-receptor_DNAbind).H10MO.A		chr10:134572565-134572666	67	84	-	17.3788	4.85e-07	0.00197	TGGGCCACGCTGACCTGC
ESR1_HUMAN(nuclear-receptor_DNAbind).H10MO.A		chr4:3463498-3463599	76	92	-	16.6364	4.86e-07	0.00203	CTGGGTCACAGAGCCCC
ERR1_HUMAN(nuclear-receptor_DNAbind).H10MO.D		chr7:152272355-152272456	51	64	-	16.6514	4.87e-07	0.0082	GCCCCAGGTCACAC
TEAD4_HUMAN(TEA_DNAbind).H10MO.A		chr9:70502796-70502897	14	26	+	15.9848	4.88e-07	0.044	ACATTCCTGGGAG
TEAD4_HUMAN(TEA_DNAbind).H10MO.A		chr5:139035437-139035538	41	53	-	15.9848	4.88e-07	0.044	ACATTCCTGGGAG
KLF15_HUMAN(C2H2_ZF).H10MO.D		chr15:89028042-89028143	25	41	+	17.7818	4.89e-07	0.013	GGCTGGGAGGAGGAGGC
RREB1_HUMAN(C2H2_ZF).H10MO.D		chr19:1260553-1260654	42	63	+	17.8889	4.9e-07	0.0725	CCCTGGGGGCGTGGGGTGGGGT
SOX17_HUMAN(HMG-box_DNAbind).H10MO.D		chr7:122825310-122825411	83	100	+	18.3659	4.9e-07	0.167	ccaaaaaactcattgtct
ESR2_HUMAN(nuclear-receptor_DNAbind).H10MO.A		chr1:202304596-202304697	61	78	+	17.3636	4.92e-07	0.00197	TAGGGCACTCTGACCTTA
ZFX_HUMAN(C2H2_ZF).H10MO.C		chr21:44816738-44816839	67	85	+	17.697	4.93e-07	0.0177	GCCGCTCCCAGGCCGCGCA
FOXA3_HUMAN(fork-head_DNAbind).H10MO.C		chr2:70761644-70761745	40	52	-	15.4059	4.95e-07	0.0593	TTGTTTGCTTTTC
FOXA3_HUMAN(fork-head_DNAbind).H10MO.C		chr1:10583072-10583173	68	80	+	15.4059	4.95e-07	0.0593	ttgtttgcttttc
ESR1_HUMAN(nuclear-receptor_DNAbind).H10MO.A		chr10:563382-563483	35	51	+	16.6212	4.95e-07	0.00204	CAGGGTCACTCTGACCC
CTCF_HUMAN(C2H2_ZF).H10MO.A		chr14:100491725-100491826	4	23	-	17.9082	4.96e-07	0.0763	TGGCCACCTGGGGGCAGAGC
AP2A_HUMAN(??).H10MO.C		chr9:97841421-97841522	41	55	+	16.9848	4.96e-07	0.0267	GTGGCCTGGGGGAAG
ESR2_HUMAN(nuclear-receptor_DNAbind).H10MO.A		chr7:137930455-137930556	41	58	+	17.3485	4.99e-07	0.00197	AGGGTCATTGCGaccttg
EGR1_HUMAN(C2H2_ZF).H10MO.A		chr7:47783938-47784039	80	97	+	16.9242	5e-07	0.0105	GAggggtggaggtggagg
FOXJ3_HUMAN(fork-head_DNAbind).H10MO.A		chr8:67623383-67623484	32	44	+	18.1515	5.01e-07	0.1	ATGTTTATTTTTT
TWST1_HUMAN(bHLH).H10MO.D		chr14:100491725-100491826	11	20	+	17.122	5.03e-07	0.0693	ccccaggtgg
TWST1_HUMAN(bHLH).H10MO.D		chr9:139222683-139222784	91	100	+	17.122	5.03e-07	0.0693	CCCCAGGTGG
KLF3_HUMAN(C2H2_ZF).H10MO.D		chr19:1262444-1262545	44	58	-	17.5872	5.04e-07	0.0884	CCCGTGGGTGGGGCT
THAP1_HUMAN(THAP_ZF).H10MO.D		chr8:17780760-17780861	16	37	+	17.3944	5.05e-07	0.0127	CTCGGCCCTGTTGGGTCTGGCC
ZN423_HUMAN(C2H2_ZF).H10MO.D		chr4:75480569-75480670	68	82	-	9.52041	5.05e-07	0.172	GGCACCCAGGTGTGC
ESR2_HUMAN(nuclear-receptor_DNAbind).H10MO.A		chr18:60926902-60927003	41	58	+	17.3333	5.06e-07	0.00197	GGGGGCAAGGTCACCTCG
ESR2_HUMAN(nuclear-receptor_DNAbind).H10MO.A		chr6:109056595-109056696	48	65	+	17.3333	5.06e-07	0.00197	AGGGTCATGGGGACCTGG
SMAD4_HUMAN(MH1_DNAbind).H10MO.C		chr20:52481938-52482039	72	84	+	16.4679	5.06e-07	0.0881	CTGTCTGGCACAT
NR2C1_HUMAN(nuclear-receptor_DNAbind).H10MO.C		chr10:5530309-5530410	8	20	+	17.1633	5.06e-07	0.0469	GGCCAAAGGTCAT
PO5F1_HUMAN(homeobox_DNAbind).H10MO.A		chr2:187939529-187939630	69	84	-	17.1717	5.07e-07	0.176	TCATTGTAATGCATAT
TFDP1_HUMAN(E2F_wHTH).H10MO.D		chr6:17394165-17394266	6	27	+	17.6212	5.07e-07	0.00633	gggcgcggggcgcgggcgcggg
ESR1_HUMAN(nuclear-receptor_DNAbind).H10MO.S		chr4:143329443-143329544	32	49	+	17.2909	5.07e-07	0.00166	aggccaggatgacctgac
ZFX_HUMAN(C2H2_ZF).H10MO.C		chr10:134572565-134572666	75	93	+	17.6667	5.07e-07	0.0177	GCGTGGCCCAGGCCTCAGT
EGR1_HUMAN(C2H2_ZF).H10MO.A		chr17:17686640-17686741	15	32	+	16.9091	5.08e-07	0.0105	GGGCTGCGGAGGCGGCGG
ZN148_HUMAN(C2H2_ZF).H10MO.D		chr14:106091022-106091123	72	86	+	17.7978	5.09e-07	0.0139	GGGATGGGGGCAGGG
FOXC1_HUMAN(fork-head_DNAbind).H10MO.C		chr6:8400923-8401024	83	97	-	17.9775	5.1e-07	0.179	CACTGTTTACATAGG
KLF16_HUMAN(C2H2_ZF).H10MO.D		chr1:155161335-155161436	42	60	+	17.561	5.11e-07	0.0146	gtgggctgggggggcggtg
HEY2_HUMAN(bHLH).H10MO.D		chr16:57299144-57299245	55	71	-	18	5.13e-07	0.0781	GGGGGTTCGTGGCCTCT
AP2C_HUMAN(??).H10MO.A		chr16:85345603-85345704	80	93	+	17.2576	5.15e-07	0.0144	GAGCCCTGGGGCAA
KLF15_HUMAN(C2H2_ZF).H10MO.D		chr17:27071430-27071531	45	61	-	17.7182	5.15e-07	0.013	GCCGGGCAGTTGGGACC
ESR1_HUMAN(nuclear-receptor_DNAbind).H10MO.S		chrX:105197945-105198046	29	46	-	17.2727	5.16e-07	0.00167	AGGTCTCGCTGACCTGAA
RFX5_HUMAN(wHTH).H10MO.A		chr1:204073325-204073426	28	47	-	16.8028	5.16e-07	0.0807	CTCGGCTGTTTCCAGGCTGG
SP3_HUMAN(C2H2_ZF).H10MO.B		chr12:57482512-57482613	28	47	-	17.367	5.17e-07	0.0052	CCCAGCGGGCGGGGCGAGGT
MAZ_HUMAN(C2H2_ZF).H10MO.A		chr5:172756889-172756990	33	54	+	17.2727	5.18e-07	0.0032	GGCTGGGGGAGGGGGCGAGGAG
SP4_HUMAN(C2H2_ZF).H10MO.D		chr11:1244109-1244210	53	74	-	17.4634	5.18e-07	0.00319	CGGGGAGGGGCTGTGGCAGGGG
TBX15_HUMAN(T-box_DNAbind).H10MO.D		chr4:25608459-25608560	56	74	+	17.5963	5.19e-07	0.0113	gggatggctggggaggggg
ESR2_HUMAN(nuclear-receptor_DNAbind).H10MO.A		chr20:44452717-44452818	84	101	+	17.303	5.2e-07	0.00198	CGGGGCGAGCTGCCCTGG
SMAD1_HUMAN(MH1_DNAbind).H10MO.D		chr20:49067800-49067901	62	73	+	16.9099	5.2e-07	0.0459	gccctgtctgca
PURA_HUMAN(PPUR_DNAbind).H10MO.D		chr8:110657126-110657227	6	22	-	16.6634	5.21e-07	0.0211	GGTGAGGGAGGGCGTGG
ESR1_HUMAN(nuclear-receptor_DNAbind).H10MO.A		chr8:129154274-129154375	40	56	-	16.5758	5.22e-07	0.00212	CTGGGTCAGCGTGTCCC
MAZ_HUMAN(C2H2_ZF).H10MO.A		chr19:18392614-18392715	80	101	-	17.2576	5.22e-07	0.0032	TGGCGGAGGCGGCGCCGGGGAG
MLXPL_HUMAN(bHLH).H10MO.D		chr7:100048153-100048254	82	100	-	18	5.23e-07	0.0833	CCAGGTGGCGCCGCGGTGC
ESR2_HUMAN(nuclear-receptor_DNAbind).H10MO.A		chr2:178250033-178250134	38	55	-	17.2879	5.27e-07	0.00198	TAGGTCACTGTAACCTGG
FOXD1_HUMAN(fork-head_DNAbind).H10MO.D		chr10:115064654-115064755	13	27	+	16.5	5.27e-07	0.0619	CTTTGTTTACTTTCA
ESR1_HUMAN(nuclear-receptor_DNAbind).H10MO.S		chr7:74781806-74781907	36	53	-	17.2455	5.28e-07	0.0017	GGGGCAACGTGACCTGAG
ZFX_HUMAN(C2H2_ZF).H10MO.C		chr3:194033372-194033473	74	92	+	17.6212	5.3e-07	0.0177	AGCGCGGCGAGGCCGCGGC
CLOCK_HUMAN(bHLH).H10MO.D		chr4:8183696-8183797	13	32	+	17.3394	5.32e-07	0.0459	GGTGGGGTGGGGCAGGCAGG
EGR1_HUMAN(C2H2_ZF).H10MO.A		chr10:127203601-127203702	78	95	+	16.8636	5.33e-07	0.0105	GGAAGGCGTGGGTGGAGT
INSM1_HUMAN(C2H2_ZF).H10MO.C		chr3:167527553-167527654	78	89	-	18.6327	5.33e-07	0.0934	TTTAAGGGGGCA
ESR2_HUMAN(nuclear-receptor_DNAbind).H10MO.A		chr17:53828338-53828439	47	64	-	17.2727	5.34e-07	0.00198	GGGGGCGGGGTGACCGGG
ESR2_HUMAN(nuclear-receptor_DNAbind).H10MO.A		chr17:55163134-55163235	56	73	-	17.2727	5.34e-07	0.00198	CGGGGCTGGGCGACCTTG
MCR_HUMAN(nuclear-receptor_DNAbind).H10MO.D		chr16:11277061-11277162	52	68	+	16.6306	5.41e-07	0.146	AAGGGCAGGTGGTAGTG
ZBTB6_HUMAN(C2H2_ZF).H10MO.D		chr1:229979806-229979907	37	49	+	17.6966	5.42e-07	0.109	agatggtggagcc
EVX1_HUMAN(homeobox_DNAbind).H10MO.D		chr16:78709294-78709395	36	55	+	18.0472	5.44e-07	0.0602	TTATTGGTTATTTATTtaac
ANDR_HUMAN(nuclear-receptor_DNAbind).H10MO.A		chr8:69766812-69766913	26	42	+	16.5253	5.46e-07	0.0915	AGTACAGTCTGTACCTC
TGIF1_HUMAN(homeobox_DNAbind).H10MO.D		chr17:73545593-73545694	53	68	-	15.82	5.47e-07	0.057	TGGCTGCTGTCACCTG
TF2LX_HUMAN(homeobox_DNAbind).H10MO.D		chr5:16897758-16897859	59	73	-	17.47	5.48e-07	0.193	GAGAGCTGTCAGGGT
FOXF1_HUMAN(fork-head_DNAbind).H10MO.D		chr8:67623383-67623484	32	42	+	16.2793	5.49e-07	0.101	ATGTTTATTTT
FOXJ3_HUMAN(fork-head_DNAbind).H10MO.S		chr7:25354655-25354756	39	51	+	17.7164	5.49e-07	0.198	TGTTTAATGTTTA
FOXF1_HUMAN(fork-head_DNAbind).H10MO.D		chr3:89543235-89543336	59	69	-	16.2793	5.49e-07	0.101	ATGTTTATTTT
ESR1_HUMAN(nuclear-receptor_DNAbind).H10MO.A		chr2:227046515-227046616	30	46	+	16.5303	5.5e-07	0.00216	aaaggtcaagatgacct
ESR1_HUMAN(nuclear-receptor_DNAbind).H10MO.A		chr4:184540764-184540865	35	51	+	16.5303	5.5e-07	0.00216	CAGGGTCAGACTGTCCT
ESR1_HUMAN(nuclear-receptor_DNAbind).H10MO.A		chr20:55204444-55204545	65	81	-	16.5303	5.5e-07	0.00216	CGGGGTCACGGTGACCA
ERR1_HUMAN(nuclear-receptor_DNAbind).H10MO.D		chr7:102329159-102329260	4	17	+	16.578	5.51e-07	0.0082	GGGCAGGGTCACAG
ERR1_HUMAN(nuclear-receptor_DNAbind).H10MO.D		chr11:67805810-67805911	26	39	+	16.578	5.51e-07	0.0082	GAGCAAGGTCACAG
MYOG_HUMAN(bHLH).H10MO.D		chr6:169313554-169313655	49	61	+	17.3483	5.52e-07	0.127	TGACAGCTGCACC
ZFX_HUMAN(C2H2_ZF).H10MO.C		chr16:1963420-1963521	8	26	+	17.5758	5.53e-07	0.0177	AGCCCGGGCAGGCCCAGGC
HXA2_HUMAN(homeobox_DNAbind).H10MO.D		chr1:233689922-233690023	75	85	+	14.06	5.53e-07	0.204	GGTAATTAGTG
COE1_HUMAN(??).H10MO.A		chr19:19174273-19174374	4	18	+	17.5152	5.54e-07	0.156	GAGCCTCAGGGGACC
RARG_HUMAN(nuclear-receptor_DNAbind).H10MO.C		chr5:177543460-177543561	78	97	-	17.1327	5.55e-07	0.0661	CAAGGTCACCCACAGGACAC
ESR2_HUMAN(nuclear-receptor_DNAbind).H10MO.A		chr8:144099549-144099650	76	93	-	17.2273	5.55e-07	0.002	CAGGTCGGGGTGACCGTC
TBX1_HUMAN(T-box_DNAbind).H10MO.D		chr10:127203601-127203702	73	92	+	17.4771	5.56e-07	0.0248	GGGCTGGAAGGCGTGGGTGG
AP2A_HUMAN(??).H10MO.C		chr7:102329159-102329260	45	59	+	16.8939	5.57e-07	0.0267	ATGGCCTGGGGGCCT
ERR1_HUMAN(nuclear-receptor_DNAbind).H10MO.D		chr12:1940164-1940265	31	44	-	16.5688	5.58e-07	0.0082	GGCCAAGGCCACTG
TBX15_HUMAN(T-box_DNAbind).H10MO.D		chr16:81309522-81309623	5	23	+	17.4954	5.6e-07	0.0113	TGGCTGGGAGGGGTGTGGG
SP3_HUMAN(C2H2_ZF).H10MO.B		chr6:17394165-17394266	54	73	-	17.2752	5.61e-07	0.0052	AGGCGGGGGCAGGGCGCGCC
NR2C2_HUMAN(nuclear-receptor_DNAbind).H10MO.A		chr5:134371153-134371254	75	87	-	16.368	5.61e-07	0.062	GGGGCAGAGGGCA
CPEB1_HUMAN(RRM_RNAbind).H10MO.D		chr7:137930455-137930556	25	41	-	17.8644	5.62e-07	0.0703	TTTTTATTTTCATTTTC
ESR2_HUMAN(nuclear-receptor_DNAbind).H10MO.A		chr17:17743743-17743844	33	50	-	17.2121	5.63e-07	0.002	CCGGGCTGGGTGACCTGG
ESR2_HUMAN(nuclear-receptor_DNAbind).H10MO.A		chr6:64201079-64201180	33	50	-	17.2121	5.63e-07	0.002	GGGGTCTTGGTGACCTCT
ESR2_HUMAN(nuclear-receptor_DNAbind).H10MO.A		chr14:93512440-93512541	51	68	-	17.2121	5.63e-07	0.002	GAGGTCAAGATGCCCTGA
SP2_HUMAN(C2H2_ZF).H10MO.C		chr6:17394165-17394266	8	29	+	17.4878	5.63e-07	0.00526	gcgcggggcgcgggcgcgggcg
ESR1_HUMAN(nuclear-receptor_DNAbind).H10MO.S		chr19:17999164-17999265	47	64	-	17.1727	5.65e-07	0.00179	TGGTCAGCGTGCCCAGGG
SP3_HUMAN(C2H2_ZF).H10MO.B		chr12:1946030-1946131	57	76	+	17.2661	5.66e-07	0.0052	GGGAGAGGGCGGAGGCCGAG
EGR4_HUMAN(C2H2_ZF).H10MO.D		chr4:1239328-1239429	40	50	+	18.0656	5.66e-07	0.0174	ggcggcaggga
THAP1_HUMAN(THAP_ZF).H10MO.D		chr3:47205832-47205933	41	62	-	17.2535	5.67e-07	0.0127	GGCCGCCAGGCGGGTTGCGGGA
ERR1_HUMAN(nuclear-receptor_DNAbind).H10MO.D		chr12:63480477-63480578	34	47	-	16.5596	5.69e-07	0.0082	GGCCCAGGTCACCC
PAX5_HUMAN(homeobox_DNAbind/pairebox_DNAbind).H10MO.A		chr21:46290356-46290457	56	76	+	16.8955	5.69e-07	0.0336	gcctgggcaacagggcaagac
THAP1_HUMAN(THAP_ZF).H10MO.D		chr12:132380918-132381019	27	48	-	17.2465	5.7e-07	0.0127	CCCAGCCCTGCCTGCCCTGGGC
SP3_HUMAN(C2H2_ZF).H10MO.B		chr15:75230049-75230150	9	28	+	17.2569	5.7e-07	0.0052	CGCGGGGGGAGGCCCCGGGG
ESR2_HUMAN(nuclear-receptor_DNAbind).H10MO.A		chr12:65218632-65218733	34	51	+	17.197	5.7e-07	0.00201	CAGGACAAGCTGACCGGG
VDR_HUMAN(nuclear-receptor_DNAbind).H10MO.B		chr2:98702268-98702369	43	58	-	16.464	5.71e-07	0.0106	TGGGTCACGGGGGTGA
COT2_HUMAN(nuclear-receptor_DNAbind).H10MO.S		chr17:55485186-55485287	76	90	-	15.7229	5.72e-07	0.0601	GGGGTCAGGGGGCAA
PTF1A_HUMAN(bHLH).H10MO.C		chr15:70490236-70490337	53	73	+	17.8349	5.74e-07	0.183	CTGGACTGAGCACAGCTGCCC
EGR1_HUMAN(C2H2_ZF).H10MO.A		chr18:74569545-74569646	79	96	-	16.7879	5.75e-07	0.0105	GAGGTGAGTGGGCGGGCA
CLOCK_HUMAN(bHLH).H10MO.D		chr16:81309522-81309623	14	33	+	17.2569	5.76e-07	0.0459	GGGGTGTGGGCAGGGGTGGG
FOSB_HUMAN(bZIP).H10MO.C		chr1:10571115-10571216	83	93	+	16.6515	5.78e-07	0.0791	GATGACTCACC
ESR1_HUMAN(nuclear-receptor_DNAbind).H10MO.A		chr19:16088950-16089051	27	43	+	16.4848	5.78e-07	0.00222	taaggtcagcatgacca
ESR1_HUMAN(nuclear-receptor_DNAbind).H10MO.A		chr17:57635523-57635624	27	43	+	16.4848	5.78e-07	0.00222	taaggtcagcatgacca
TBX15_HUMAN(T-box_DNAbind).H10MO.D		chr19:3387787-3387888	15	33	+	17.4495	5.79e-07	0.0113	GGGGTGGGGCGGGAGAGGG
SP3_HUMAN(C2H2_ZF).H10MO.B		chr1:206904103-206904204	23	42	+	17.2385	5.79e-07	0.0052	GGGGCTGGGTGGGGCAGGGA
SP3_HUMAN(C2H2_ZF).H10MO.B		chr19:1253553-1253654	80	99	-	17.2385	5.79e-07	0.0052	TGTCCTGGGCGGGGCGGAGG
FOXD2_HUMAN(fork-head_DNAbind).H10MO.D		chr12:102303167-102303268	32	50	+	18	5.82e-07	0.0889	TATGAAAATATTTATTTTT
KLF15_HUMAN(C2H2_ZF).H10MO.D		chr8:110657126-110657227	58	74	-	17.5818	5.82e-07	0.013	ATCGGGCGGGTGGGGCG
TBX1_HUMAN(T-box_DNAbind).H10MO.D		chr4:147166378-147166479	81	100	-	17.4037	5.82e-07	0.0248	AGCTGGGCAGGGCTGGGCTG
RARB_HUMAN(nuclear-receptor_DNAbind).H10MO.D		chr10:117893284-117893385	3	13	-	15.1224	5.83e-07	0.0161	CAGGTCAGGGC
RARB_HUMAN(nuclear-receptor_DNAbind).H10MO.D		chr5:134371153-134371254	36	46	-	15.1224	5.83e-07	0.0161	CAGGTCAGGGC
RARB_HUMAN(nuclear-receptor_DNAbind).H10MO.D		chr11:1852209-1852310	42	52	-	15.1224	5.83e-07	0.0161	CAGGTCAGGGC
RARB_HUMAN(nuclear-receptor_DNAbind).H10MO.D		chr1:229298115-229298216	47	57	-	15.1224	5.83e-07	0.0161	CAGGTCAGGGC
RARB_HUMAN(nuclear-receptor_DNAbind).H10MO.D		chr2:238395932-238396033	52	62	-	15.1224	5.83e-07	0.0161	CAGGTCAGGGC
RARB_HUMAN(nuclear-receptor_DNAbind).H10MO.D		chr9:131397873-131397974	56	66	-	15.1224	5.83e-07	0.0161	CAGGTCAGGGC
EGR1_HUMAN(C2H2_ZF).H10MO.A		chr4:153857297-153857398	32	49	+	16.7727	5.84e-07	0.0105	GGGAGGCGAGGGAGGGGC
ERR1_HUMAN(nuclear-receptor_DNAbind).H10MO.D		chr8:129154274-129154375	61	74	-	16.5413	5.84e-07	0.0082	GCCAAAGGTCACAG
KLF16_HUMAN(C2H2_ZF).H10MO.D		chr1:206904103-206904204	22	40	+	17.3821	5.85e-07	0.0146	GGGGGCTGGGTGGGGCAGG
TBX1_HUMAN(T-box_DNAbind).H10MO.D		chr17:77889972-77890073	4	23	-	17.3945	5.86e-07	0.0248	GGGCGGGCAGGTGAGGCCAC
ESR2_HUMAN(nuclear-receptor_DNAbind).H10MO.A		chrX:153719233-153719334	81	98	+	17.1667	5.86e-07	0.00204	CAGGGCTGGGTGCCCGGG
ESR1_HUMAN(nuclear-receptor_DNAbind).H10MO.A		chr12:97894503-97894604	36	52	+	16.4697	5.88e-07	0.00223	tcaggtcagcccgaccc
ELF2_HUMAN(ETS_DNAbind).H10MO.C		chr10:71181806-71181907	5	21	+	17.0789	5.89e-07	0.104	GGAGGAGGAAGTGGGTG
ZN148_HUMAN(C2H2_ZF).H10MO.D		chr7:985472-985573	67	81	+	17.6404	5.89e-07	0.0148	GGGCAGGGGGAAGGG
SPZ1_HUMAN(??).H10MO.D		chr16:1098941-1099042	16	31	+	16.5495	5.9e-07	0.195	AGGCAGTTACCCTTGG
EHF_HUMAN(ETS_DNAbind).H10MO.C		chr1:182602921-182603022	70	86	+	16.1061	5.91e-07	0.097	GAAACAGGAAGGAAAAA
HTF4_HUMAN(bHLH).H10MO.B		chr4:75480569-75480670	38	48	+	14.803	5.92e-07	0.0508	CGGCAGGTGCG
HTF4_HUMAN(bHLH).H10MO.B		chr4:75310764-75310865	67	77	+	14.803	5.92e-07	0.0508	CGGCAGGTGCG
SP2_HUMAN(C2H2_ZF).H10MO.C		chr19:49256044-49256145	41	62	-	17.4146	5.94e-07	0.00537	GGCGGAGGGGCAGGGCGCGGTC
TBX15_HUMAN(T-box_DNAbind).H10MO.D		chr6:17394165-17394266	65	83	-	17.4128	5.95e-07	0.0113	GGAGCTGGGGAGGCGGGGG
TGIF1_HUMAN(homeobox_DNAbind).H10MO.D		chr1:199616127-199616228	10	25	-	15.75	5.97e-07	0.057	AGTCAGATGTCAGCAG
KLF15_HUMAN(C2H2_ZF).H10MO.D		chr20:62583021-62583122	1	17	-	17.5455	6.01e-07	0.013	GGCGGGGAGGTGGCTGT
KLF15_HUMAN(C2H2_ZF).H10MO.D		chr20:62583021-62583122	43	59	-	17.5455	6.01e-07	0.013	GGCGGGGAGGTGGCTGT
KLF15_HUMAN(C2H2_ZF).H10MO.D		chr20:62583021-62583122	85	101	-	17.5455	6.01e-07	0.013	GGCGGGGAGGTGGCTGT
SP1_HUMAN(C2H2_ZF).H10MO.S		chr17:53828338-53828439	54	64	-	17.3371	6.02e-07	0.0266	GGGGGCGGGGT
EGR2_HUMAN(C2H2_ZF).H10MO.C		chr1:15851173-15851274	89	99	-	17.5	6.03e-07	0.0262	GGAGTGGGCGG
BATF_HUMAN(bZIP).H10MO.A		chr10:54078933-54079034	61	78	-	16.6364	6.05e-07	0.0411	GCTTCAAATATGAGTCAT
FOXA1_HUMAN(fork-head_DNAbind).H10MO.A		chr8:66629750-66629851	49	61	-	15.7424	6.06e-07	0.0997	ATGTTTACTCAGT
ESR1_HUMAN(nuclear-receptor_DNAbind).H10MO.S		chr1:201464648-201464749	36	53	-	17.0909	6.07e-07	0.00191	AGGTCAGGTCGACCCAGG
ESR1_HUMAN(nuclear-receptor_DNAbind).H10MO.A		chr9:137230200-137230301	6	22	+	16.4394	6.07e-07	0.00227	TCATGTCAGGGTGCCCC
MAZ_HUMAN(C2H2_ZF).H10MO.A		chr19:18392614-18392715	35	56	-	17	6.08e-07	0.00364	GGGCGGGGTGACCCGGCCCGGG
TFDP1_HUMAN(E2F_wHTH).H10MO.D		chr5:60704729-60704830	37	58	+	17.3939	6.12e-07	0.00732	ACTGATGGCGCGGGGGCGGGGC
GLIS1_HUMAN(C2H2_ZF).H10MO.D		chr11:67805810-67805911	52	64	-	17.4468	6.13e-07	0.203	CCGCGGGGGGTAG
GLIS2_HUMAN(C2H2_ZF).H10MO.D		chr11:67805810-67805911	53	66	-	17.8966	6.14e-07	0.209	AGCCGCGGGGGGTA
ZBTB6_HUMAN(C2H2_ZF).H10MO.D		chr3:70852638-70852739	76	88	-	17.6067	6.15e-07	0.109	AGATAATAGAGCC
RXRA_HUMAN(nuclear-receptor_DNAbind).H10MO.C		chr4:40202585-40202686	43	59	-	16.3071	6.15e-07	0.103	AAATGGGGAAGAGGTCA
KLF15_HUMAN(C2H2_ZF).H10MO.D		chr4:153857297-153857398	33	49	+	17.5182	6.16e-07	0.013	GGAGGCGAGGGAGGGGC
COT2_HUMAN(nuclear-receptor_DNAbind).H10MO.S		chr9:140116203-140116304	67	81	-	15.6627	6.17e-07	0.0601	AGGGTCAGAGGTCGG
ESR2_HUMAN(nuclear-receptor_DNAbind).H10MO.A		chr2:25471112-25471213	28	45	-	17.1061	6.18e-07	0.00213	GAGGTCAAGGTGACTTTT
NF2L2_HUMAN(bZIP).H10MO.D		chr13:96891123-96891224	41	52	+	15.96	6.18e-07	0.0245	GGTGACACAGCA
ESR1_HUMAN(nuclear-receptor_DNAbind).H10MO.S		chr8:129154274-129154375	52	69	-	17.0636	6.22e-07	0.00192	AGGTCACAGTGTTCTGGG
ESR1_HUMAN(nuclear-receptor_DNAbind).H10MO.S		chr1:184595896-184595997	55	72	+	17.0636	6.22e-07	0.00192	GGGTCAGCATGACCTTCT
ATF1_HUMAN(bZIP).H10MO.B		chr7:98048404-98048505	3	13	+	13.9545	6.22e-07	0.229	TGTGACGTCAT
NR2C2_HUMAN(nuclear-receptor_DNAbind).H10MO.A		chr9:140116203-140116304	68	80	-	16.264	6.23e-07	0.062	GGGTCAGAGGTCG
SRBP2_HUMAN(bHLH).H10MO.B		chr21:44631528-44631629	87	99	+	14.8364	6.23e-07	0.0424	GGGTGGCGTGAGC
NR6A1_HUMAN(nuclear-receptor_DNAbind).H10MO.B		chr6:87495379-87495480	79	91	+	17.9438	6.24e-07	0.0464	CAGGTCAAGTTCA
MAZ_HUMAN(C2H2_ZF).H10MO.A		chr3:193852287-193852388	52	73	+	16.9545	6.25e-07	0.00366	ccgcggggAGAGGGCGGGGGCG
ESR2_HUMAN(nuclear-receptor_DNAbind).H10MO.A		chr7:155744723-155744824	48	65	+	17.0909	6.27e-07	0.00214	aggggcagggagacctgc
ESR1_HUMAN(nuclear-receptor_DNAbind).H10MO.A		chr14:97041135-97041236	3	19	-	16.4091	6.28e-07	0.0023	AAAGGTCAGTCTGCCCC
ESR1_HUMAN(nuclear-receptor_DNAbind).H10MO.A		chr17:78368575-78368676	24	40	-	16.4091	6.28e-07	0.0023	CTGGGTCACTCTGCCCT
AP2D_HUMAN(??).H10MO.D		chr16:23159964-23160065	87	100	-	18.1951	6.28e-07	0.0453	GGGCCGCGGCGCGC
SRBP2_HUMAN(bHLH).H10MO.B		chr6:37070281-37070382	9	21	+	14.8091	6.28e-07	0.0424	GGGTGGGGAGGGG
E2F6_HUMAN(E2F_wHTH).H10MO.C		chr19:3387787-3387888	20	31	+	16.4592	6.3e-07	0.0834	GGGGCGGGAGAG
ESR1_HUMAN(nuclear-receptor_DNAbind).H10MO.S		chr8:21987448-21987549	44	61	+	17.0455	6.32e-07	0.00193	GGGTCAAGCTGCCCTAGC
SP3_HUMAN(C2H2_ZF).H10MO.B		chr20:4142729-4142830	78	97	+	17.1376	6.33e-07	0.00552	CGGCCCGGGTGGGGCTGGGG
IRF1_HUMAN(IRF-repeat_DNAbind).H10MO.A		chr7:137930455-137930556	19	38	+	17.5493	6.34e-07	0.205	AAAAGTGAAAATGAAAATAA
PURA_HUMAN(PPUR_DNAbind).H10MO.D		chr1:911708-911809	29	45	+	16.4752	6.34e-07	0.0211	GGTCGGTGCGGCCAGGG
SP1_HUMAN(C2H2_ZF).H10MO.C		chr6:17394165-17394266	56	74	-	17.3371	6.38e-07	0.00739	GAGGCGGGGGCAGGGCGCG
TBX1_HUMAN(T-box_DNAbind).H10MO.D		chr1:16500236-16500337	50	69	+	17.2569	6.39e-07	0.0248	TGGGGGGCAGGTGGGGGGCA
TBX1_HUMAN(T-box_DNAbind).H10MO.D		chr16:1963420-1963521	78	97	+	17.2569	6.39e-07	0.0248	ggttgggcagggcagggcgt
COT2_HUMAN(nuclear-receptor_DNAbind).H10MO.A		chr2:1680266-1680367	13	25	+	16.0152	6.4e-07	0.0371	CAGAGGTCAGGGC
KLF1_HUMAN(C2H2_ZF).H10MO.C		chr8:128962006-128962107	22	32	-	17.1743	6.41e-07	0.0245	CTGGGTGGGGC
KLF1_HUMAN(C2H2_ZF).H10MO.C		chr1:206904103-206904204	27	37	+	17.1743	6.41e-07	0.0245	CTGGGTGGGGC
KLF1_HUMAN(C2H2_ZF).H10MO.C		chr19:2576303-2576404	50	60	+	17.1743	6.41e-07	0.0245	CTGGGTGGGGC
COT1_HUMAN(nuclear-receptor_DNAbind).H10MO.S		chr2:10905609-10905710	1	12	+	16.0854	6.42e-07	0.0624	GGCCAAGGGTCA
COT1_HUMAN(nuclear-receptor_DNAbind).H10MO.S		chr22:47145708-47145809	70	81	-	16.0854	6.42e-07	0.0624	GGCCAAGGGTCA
ESR1_HUMAN(nuclear-receptor_DNAbind).H10MO.S		chr8:98326657-98326758	29	46	-	17.0273	6.42e-07	0.00194	AGGTCAACTTGACCTAGG
ERR1_HUMAN(nuclear-receptor_DNAbind).H10MO.D		chr17:73553299-73553400	41	54	-	16.4587	6.43e-07	0.00866	GCCCAAGGCCACCC
RFX2_HUMAN(wHTH).H10MO.C		chr21:44847139-44847240	57	78	+	17.3571	6.45e-07	0.0762	CGGGCGGTTGCCAAGAGACTGG
ONEC3_HUMAN(CUT_DNAbind/homeobox_DNAbind).H10MO.D		chr7:116327245-116327346	82	93	+	16.8077	6.45e-07	0.235	TATTGATTTTTC
PURA_HUMAN(PPUR_DNAbind).H10MO.D		chr17:80174765-80174866	3	19	+	16.4554	6.46e-07	0.0211	GGTGGGTGTGGGCGGGC
AP2A_HUMAN(??).H10MO.C		chr7:17982040-17982141	43	57	+	16.7879	6.47e-07	0.0271	ttgccctgaggccct
AP2D_HUMAN(??).H10MO.D		chr14:38052964-38053065	1	14	-	18.1301	6.47e-07	0.0453	TGCCCGGGGCGCGC
ESR1_HUMAN(nuclear-receptor_DNAbind).H10MO.A		chr10:129893546-129893647	54	70	-	16.3788	6.51e-07	0.0023	ACAGGTCAGAGTGTTCT
RORA_HUMAN(nuclear-receptor_DNAbind).H10MO.B		chr5:159597010-159597111	50	61	-	17.6316	6.52e-07	0.119	TAAACTAGGTCA
ESR2_HUMAN(nuclear-receptor_DNAbind).H10MO.A		chr19:19657781-19657882	52	69	+	17.0455	6.52e-07	0.00215	CAGGGCTTTCTGACCTTG
BACH1_HUMAN(bZIP).H10MO.A		chr1:204732909-204733010	22	34	+	17.0816	6.53e-07	0.0287	TGCTGGGTCATGC
NR1H2_HUMAN(nuclear-receptor_DNAbind).H10MO.D		chr6:837594-837695	27	45	+	9.39796	6.53e-07	0.0635	taaagctcaaaggtaagtg
SOX8_HUMAN(HMG-box_DNAbind).H10MO.D		chr16:84813537-84813638	32	47	+	17.3152	6.56e-07	0.176	TAACTGAAATTCATGG
AP2C_HUMAN(??).H10MO.A		chr14:106025821-106025922	17	30	-	17.0758	6.56e-07	0.017	GTGGCCTGGGGGCC
MAZ_HUMAN(C2H2_ZF).H10MO.A		chr19:18392614-18392715	22	43	+	16.8636	6.59e-07	0.00369	gggcggccgcgcgcccgggccg
RUNX1_HUMAN(P53_DNAbind).H10MO.A		chr14:65823407-65823508	26	36	+	15.5152	6.59e-07	0.163	TCTGTGGTTTG
JUND_HUMAN(bZIP).H10MO.A		chr1:10571115-10571216	83	93	-	16.2	6.59e-07	0.0939	GGTGAGTCATC
FOSL2_HUMAN(bZIP).H10MO.A		chr3:194494120-194494221	75	85	-	16.2727	6.59e-07	0.103	GTGACTCATCC
ESR2_HUMAN(nuclear-receptor_DNAbind).H10MO.A		chr14:106025821-106025922	38	55	-	17.0303	6.61e-07	0.00215	GGGGACGCTGTGACCTGG
ESR2_HUMAN(nuclear-receptor_DNAbind).H10MO.A		chr14:106025821-106025922	54	71	-	17.0303	6.61e-07	0.00215	GGGGACGCTGTGACCTGG
ESR2_HUMAN(nuclear-receptor_DNAbind).H10MO.A		chrX:9237360-9237461	71	88	+	17.0303	6.61e-07	0.00215	GATGTCACTCTGACCTGA
ESR1_HUMAN(nuclear-receptor_DNAbind).H10MO.A		chr7:2103393-2103494	46	62	-	16.3636	6.62e-07	0.0023	CAGGGTCAGAGTGGCCC
ESR1_HUMAN(nuclear-receptor_DNAbind).H10MO.A		chr11:76483752-76483853	56	72	-	16.3636	6.62e-07	0.0023	AGATGTCACCGTGACCC
IRX2_HUMAN(homeobox_DNAbind).H10MO.D		chr16:87840737-87840838	65	83	-	14.7978	6.62e-07	0.181	CCAGGTGAGGGCAGGTGCG
RFX2_HUMAN(wHTH).H10MO.C		chr4:1563412-1563513	55	76	-	17.3143	6.62e-07	0.0762	ACCTGGGTTGCCATGGAGCTGC
NFIC_HUMAN(CTF/NF-I_DNAbind).H10MO.A		chr7:83176966-83177067	27	43	-	16.7064	6.64e-07	0.0514	TTTTGGCAAGCAGCCAA
ESR1_HUMAN(nuclear-receptor_DNAbind).H10MO.S		chr9:92263785-92263886	66	83	-	16.9909	6.64e-07	0.00199	AGGGCAGGCTGCCCTTTC
KLF3_HUMAN(C2H2_ZF).H10MO.D		chr12:52444582-52444683	87	101	-	17.3119	6.66e-07	0.0884	CCCTAGGGTGTCGCT
SP4_HUMAN(C2H2_ZF).H10MO.D		chr19:49256044-49256145	44	65	-	17.0732	6.69e-07	0.00394	CGGGGCGGAGGGGCAGGGCGCG
SP2_HUMAN(C2H2_ZF).H10MO.C		chr17:17686640-17686741	75	96	+	17.252	6.69e-07	0.00586	GGAAACAAGGCGGGGGCGGGCG
EOMES_HUMAN(T-box_DNAbind).H10MO.D		chr10:77022594-77022695	48	59	+	15.0714	6.69e-07	0.239	AGGAGGTGTCAA
ESR2_HUMAN(nuclear-receptor_DNAbind).H10MO.A		chr2:11652958-11653059	75	92	-	17.0152	6.7e-07	0.00215	AAGGTCATTTTGACCTGA
ESR2_HUMAN(nuclear-receptor_DNAbind).H10MO.A		chr8:21987448-21987549	43	60	+	17.0152	6.7e-07	0.00215	TGGGTCAAGCTGCCCTAG
THAP1_HUMAN(THAP_ZF).H10MO.D		chr1:155161335-155161436	3	24	-	17.0423	6.73e-07	0.0127	GGACACCAGGCCGGCCCCGGGC
THAP1_HUMAN(THAP_ZF).H10MO.D		chr1:155161335-155161436	63	84	-	17.0423	6.73e-07	0.0127	GGACACCAGGCCGGCCCCGGGC
ESR1_HUMAN(nuclear-receptor_DNAbind).H10MO.A		chr6:3226970-3227071	52	68	-	16.3485	6.73e-07	0.0023	CCGGGTCACGACGCCCT
LBX2_HUMAN(homeobox_DNAbind).H10MO.D		chr1:145669322-145669423	2	12	+	15.3387	6.74e-07	0.226	GTTAATTAGGT
HXA13_HUMAN(homeobox_DNAbind).H10MO.C		chr16:78264903-78265004	18	28	+	15.2178	6.74e-07	0.124	GATTTTATTGG
FOXA2_HUMAN(fork-head_DNAbind).H10MO.A		chr6:43709654-43709755	59	69	+	16.0746	6.74e-07	0.0496	TGTTTACTTAG
ZN232_HUMAN(C2H2_ZF).H10MO.D		chr10:28246776-28246877	81	99	-	15.8315	6.74e-07	0.227	GCTTAAATGTAGATTTAAG
SP4_HUMAN(C2H2_ZF).H10MO.D		chr14:35873045-35873146	17	38	+	17.0569	6.76e-07	0.00394	GGAGGCGCGGGCTGCGGGGGAT
RARG_HUMAN(nuclear-receptor_DNAbind).H10MO.C		chr10:43871154-43871255	35	54	-	16.9286	6.8e-07	0.0661	GGAGGGCACCATAGGGTCAG
KLF15_HUMAN(C2H2_ZF).H10MO.D		chr19:18392614-18392715	72	88	-	17.4	6.81e-07	0.0135	GCCGGGGAGATCGGTCG
MAZ_HUMAN(C2H2_ZF).H10MO.A		chr19:3387787-3387888	16	37	+	16.803	6.82e-07	0.00369	GGGTGGGGCGGGAGAGGGTGAC
MAZ_HUMAN(C2H2_ZF).H10MO.A		chr4:3465038-3465139	23	44	+	16.803	6.82e-07	0.00369	gggcgccggggcgagcgcggcg
SP4_HUMAN(C2H2_ZF).H10MO.D		chr9:139519859-139519960	61	82	+	17.0407	6.83e-07	0.00394	GGCGGCCGGGGCAGGGGCAGAG
ESR1_HUMAN(nuclear-receptor_DNAbind).H10MO.A		chr16:9141633-9141734	40	56	+	16.3333	6.85e-07	0.0023	CTGGGTCAGACTGTCCC
ESR1_HUMAN(nuclear-receptor_DNAbind).H10MO.A		chr18:74398950-74399051	28	44	-	16.3333	6.85e-07	0.0023	CTGGGTCACTCTGACCT
ESR1_HUMAN(nuclear-receptor_DNAbind).H10MO.A		chr1:161640601-161640702	41	57	-	16.3333	6.85e-07	0.0023	CGAGGTCAAGATGGCCC
ESR1_HUMAN(nuclear-receptor_DNAbind).H10MO.A		chr1:161558748-161558849	64	80	-	16.3333	6.85e-07	0.0023	CGAGGTCAAGATGGCCC
BACH1_HUMAN(bZIP).H10MO.A		chr19:19739726-19739827	73	85	-	17.0306	6.85e-07	0.0287	GGCTGAGTCACGC
COT2_HUMAN(nuclear-receptor_DNAbind).H10MO.A		chr2:121670359-121670460	82	94	+	15.9394	6.85e-07	0.0371	GAGAGGTCAAGGG
ESR1_HUMAN(nuclear-receptor_DNAbind).H10MO.S		chr19:19657781-19657882	50	67	-	16.9455	6.91e-07	0.00203	AGGTCAGAAAGCCCTGGC
ESR1_HUMAN(nuclear-receptor_DNAbind).H10MO.S		chr10:93691462-93691563	51	68	+	16.9455	6.91e-07	0.00203	AGGTCAGACTGCCCTCTT
ESR1_HUMAN(nuclear-receptor_DNAbind).H10MO.S		chr1:184595896-184595997	52	69	-	16.9364	6.96e-07	0.00203	AGGTCATGCTGACCCAGA
ESR1_HUMAN(nuclear-receptor_DNAbind).H10MO.A		chr10:1311170-1311271	48	64	+	16.3182	6.97e-07	0.00232	CCAGGTCATACTGACTT
ERR1_HUMAN(nuclear-receptor_DNAbind).H10MO.D		chr6:44205892-44205993	39	52	-	16.3761	6.97e-07	0.00901	GCTCAAGGTCACCC
COT1_HUMAN(nuclear-receptor_DNAbind).H10MO.S		chr21:44631528-44631629	8	19	+	16.0488	6.98e-07	0.0624	GTTCAGAGGTCA
MAZ_HUMAN(C2H2_ZF).H10MO.A		chr21:44847139-44847240	30	51	+	16.7576	7.01e-07	0.00369	GCGCCGGGCGGAGGGAGAGCGG
SP2_HUMAN(C2H2_ZF).H10MO.C		chr6:17394165-17394266	1	22	+	17.187	7.01e-07	0.00592	gacccgggcgcggggcgcgggc
KLF16_HUMAN(C2H2_ZF).H10MO.D		chr5:60704729-60704830	42	60	+	17.1382	7.02e-07	0.0146	TGGCGCGGGGGCGGGGCGG
COT2_HUMAN(nuclear-receptor_DNAbind).H10MO.S		chr22:50349435-50349536	68	82	+	15.5542	7.02e-07	0.0601	CAGGTCAGAGGTCCC
ESR1_HUMAN(nuclear-receptor_DNAbind).H10MO.S		chr5:70927257-70927358	58	75	-	16.9273	7.02e-07	0.00203	ATGTCATGCTGCCCTGAC
MEIS3_HUMAN(homeobox_DNAbind).H10MO.D		chr14:34402306-34402407	88	98	-	15.3571	7.04e-07	0.174	TTTGACAGCTG
CEBPZ_HUMAN(??).H10MO.D		chr7:25064952-25065053	87	97	-	17.8652	7.04e-07	0.0852	TCTGATTGGCT
ZN148_HUMAN(C2H2_ZF).H10MO.D		chr1:16403533-16403634	49	63	+	17.427	7.05e-07	0.0164	GGGGGTGGGGCGGGG
ESR2_HUMAN(nuclear-receptor_DNAbind).H10MO.A		chr14:97041135-97041236	1	18	-	16.9545	7.06e-07	0.00222	AAGGTCAGTCTGCCCCAA
ESR2_HUMAN(nuclear-receptor_DNAbind).H10MO.A		chr16:11553743-11553844	52	69	+	16.9545	7.06e-07	0.00222	AAGGTCTGGCTGACACGG
NFIC_HUMAN(CTF/NF-I_DNAbind).H10MO.A		chr12:123154373-123154474	8	24	-	16.6514	7.07e-07	0.0514	CTTTGGCAGCCTGCCCC
RFX3_HUMAN(wHTH).H10MO.B		chr4:1563412-1563513	58	71	-	17.8939	7.08e-07	0.063	GGTTGCCATGGAGC
ESR1_HUMAN(nuclear-receptor_DNAbind).H10MO.S		chr12:97894503-97894604	38	55	+	16.9182	7.08e-07	0.00203	aggtcagcccgaccctga
THAP1_HUMAN(THAP_ZF).H10MO.D		chr4:3465038-3465139	26	47	-	16.9789	7.08e-07	0.0127	CGCCGCCGCGCTCGCCCCGGCG
NR2C1_HUMAN(nuclear-receptor_DNAbind).H10MO.C		chr19:198330-198431	19	31	-	16.8265	7.09e-07	0.0469	GGACAGAGGTCAG
NR2C1_HUMAN(nuclear-receptor_DNAbind).H10MO.C		chr1:136172-136273	45	57	-	16.8265	7.09e-07	0.0469	GGACAGAGGTCAG
NR2C1_HUMAN(nuclear-receptor_DNAbind).H10MO.C		chr1:327103-327204	22	34	+	16.8265	7.09e-07	0.0469	GGACAGAGGTCAG
ESR1_HUMAN(nuclear-receptor_DNAbind).H10MO.A		chr2:171095390-171095491	36	52	+	16.303	7.09e-07	0.00234	CAGGGTCATCGTGACCT
SP4_HUMAN(C2H2_ZF).H10MO.D		chr15:75230049-75230150	57	78	+	16.9837	7.09e-07	0.00394	GGCGGCGGGCAGGGCGGCCCGC
KLF16_HUMAN(C2H2_ZF).H10MO.D		chr16:81309522-81309623	13	31	+	17.122	7.1e-07	0.0146	AGGGGTGTGGGCAGGGGTG
SP4_HUMAN(C2H2_ZF).H10MO.D		chr4:153857297-153857398	44	65	+	16.9756	7.13e-07	0.00394	AGGGGCGGAGCAGGAAAGGGCG
PURA_HUMAN(PPUR_DNAbind).H10MO.D		chr15:75230049-75230150	54	70	+	16.3663	7.13e-07	0.0211	CGAGGCGGCGGGCAGGG
FOXD1_HUMAN(fork-head_DNAbind).H10MO.D		chr12:95098437-95098538	4	18	-	16.26	7.13e-07	0.0628	TTTTGTTTACTTCAG
SP3_HUMAN(C2H2_ZF).H10MO.B		chr7:102329159-102329260	77	96	+	17	7.13e-07	0.00597	GGCGGTGGGTGGGGCCACGA
FOXA3_HUMAN(fork-head_DNAbind).H10MO.C		chr8:129505243-129505344	18	30	-	15.2673	7.15e-07	0.0643	ATGTTTGCTTTTC
SP2_HUMAN(C2H2_ZF).H10MO.C		chr20:61086517-61086618	72	93	-	17.1545	7.18e-07	0.00592	GGGGGATGGGCTGGGGCGTGGC
FOXD2_HUMAN(fork-head_DNAbind).H10MO.D		chr2:183191693-183191794	12	30	+	17.6984	7.19e-07	0.0889	tgagtaaacattatctcaa
TBX15_HUMAN(T-box_DNAbind).H10MO.D		chr9:140116203-140116304	17	35	-	17.156	7.2e-07	0.0126	GGGTGGGGGTGGCCGGGGC
MAZ_HUMAN(C2H2_ZF).H10MO.A		chr4:8183696-8183797	12	33	+	16.7121	7.2e-07	0.00369	GGGTGGGGTGGGGCAGGCAGGC
NR2C2_HUMAN(nuclear-receptor_DNAbind).H10MO.A		chr21:45236760-45236861	76	88	-	16.064	7.2e-07	0.062	GGGTCACAGGTCA
EGR1_HUMAN(C2H2_ZF).H10MO.A		chr1:206904103-206904204	9	26	+	16.5606	7.2e-07	0.0115	AGTGTGCTGGGGAGGGGG
ESR1_HUMAN(nuclear-receptor_DNAbind).H10MO.A		chr3:18202932-18203033	42	58	+	16.2879	7.2e-07	0.00235	CAAGGTCATTCTGACCT
SRBP1_HUMAN(bHLH).H10MO.B		chr21:44631528-44631629	88	98	+	14.8716	7.21e-07	0.115	GGTGGCGTGAG
TLX1_HUMAN(homeobox_DNAbind).H10MO.D		chr21:47422447-47422548	72	88	+	14.8065	7.22e-07	0.117	CTGGCACCATCCCAGGG
SP1_HUMAN(C2H2_ZF).H10MO.C		chr10:1095043-1095144	56	74	-	17.1798	7.24e-07	0.00807	GAACTGGGGGTGGGGCGTG
NR1H4_HUMAN(nuclear-receptor_DNAbind).H10MO.C		chr10:46416816-46416917	29	42	-	17.0444	7.24e-07	0.0854	GAGGTCAGTGACCA
NR1H4_HUMAN(nuclear-receptor_DNAbind).H10MO.C		chr10:51674343-51674444	73	86	+	17.0444	7.24e-07	0.0854	gaggtcagtgacca
PROX1_HUMAN(homeobox_DNAbind).H10MO.D		chr19:3387787-3387888	16	32	+	15.6727	7.25e-07	0.0778	GGGTGGGGCGGGAGAGG
ESR1_HUMAN(nuclear-receptor_DNAbind).H10MO.S		chr8:98326657-98326758	32	49	+	16.8909	7.25e-07	0.00206	AGGTCAAGTTGACCTGTA
MAZ_HUMAN(C2H2_ZF).H10MO.A		chr9:140116203-140116304	26	47	-	16.697	7.26e-07	0.00369	GGGCGAGGGCTAGGGTGGGGGT
MAZ_HUMAN(C2H2_ZF).H10MO.A		chrY:10022422-10022523	58	79	-	16.697	7.26e-07	0.00369	GGGAGGGGCCTCCAGAAGGGAG
NFKB1_HUMAN(RHD_DNAbind).H10MO.B		chr16:88831521-88831622	71	81	-	17.0526	7.26e-07	0.119	GGGGAAGTCCC
NR2C1_HUMAN(nuclear-receptor_DNAbind).H10MO.C		chr7:45916126-45916227	28	40	-	16.8061	7.28e-07	0.0469	GTCAAGAGGTCAG
ZFX_HUMAN(C2H2_ZF).H10MO.C		chr14:35873045-35873146	58	76	+	17.2727	7.29e-07	0.0196	TGGAGGCCGAGGCCGCGGT
ESR1_HUMAN(nuclear-receptor_DNAbind).H10MO.A		chr1:27928388-27928489	15	31	-	16.2727	7.33e-07	0.00237	CCGGGTCAGGGTGGCCA
TFCP2_HUMAN(??).H10MO.D		chr17:27486002-27486103	83	98	-	16.1531	7.39e-07	0.0606	GGCTGCACTGACCTGA
FOXF2_HUMAN(fork-head_DNAbind).H10MO.D		chr6:43709654-43709755	59	69	+	15.7826	7.4e-07	0.14	TGTTTACTTAG
EGR1_HUMAN(C2H2_ZF).H10MO.A		chr1:155161335-155161436	44	61	+	16.5303	7.42e-07	0.0115	gggctgggggggcggtgg
EGR1_HUMAN(C2H2_ZF).H10MO.A		chr19:7953553-7953654	74	91	+	16.5303	7.42e-07	0.0115	CAGGAGCTGGGGTGGGGG
ESR1_HUMAN(nuclear-receptor_DNAbind).H10MO.S		chr8:144099549-144099650	78	95	+	16.8636	7.42e-07	0.00209	CGGTCACCCCGACCTGGT
ESR1_HUMAN(nuclear-receptor_DNAbind).H10MO.A		chr2:227046515-227046616	32	48	-	16.2576	7.44e-07	0.00238	ACAGGTCATCTTGACCT
TBX15_HUMAN(T-box_DNAbind).H10MO.D		chr12:65027769-65027870	37	55	+	17.1101	7.44e-07	0.0126	ggggaggctgaggtgggaa
RFX2_HUMAN(wHTH).H10MO.C		chr3:63897545-63897646	53	74	+	17.1286	7.44e-07	0.0762	TCCCGCGCTGCCCTGGGGCCGG
TFDP1_HUMAN(E2F_wHTH).H10MO.D		chr17:46604559-46604660	73	94	-	17.1515	7.45e-07	0.00823	GGGGCCTGACGGCGGGCGGAGG
TFDP1_HUMAN(E2F_wHTH).H10MO.D		chr21:44847139-44847240	33	54	+	17.1515	7.45e-07	0.00823	CCGGGCGGAGGGAGAGCGGGAG
THA_HUMAN(nuclear-receptor_DNAbind).H10MO.S		chr16:68362087-68362188	46	55	+	15.1687	7.46e-07	0.051	ctcaggtcag
THA_HUMAN(nuclear-receptor_DNAbind).H10MO.S		chr20:32377549-32377650	71	80	-	15.1687	7.46e-07	0.051	CTCAGGTCAG
THA_HUMAN(nuclear-receptor_DNAbind).H10MO.S		chr17:27486002-27486103	82	91	+	15.1687	7.46e-07	0.051	CTCAGGTCAG
THB_HUMAN(nuclear-receptor_DNAbind).H10MO.S		chr11:470155-470256	64	73	+	15.9512	7.46e-07	0.0649	ggtcaggtca
P63_HUMAN(P53_DNAbind).H10MO.S		chr11:3012865-3012966	17	27	-	15.3878	7.46e-07	0.27	GGGCATGTCTG
THB_HUMAN(nuclear-receptor_DNAbind).H10MO.S		chrX:9237360-9237461	81	90	-	15.9512	7.46e-07	0.0649	GGTCAGGTCA
TFE3_HUMAN(bHLH).H10MO.C		chr19:19657781-19657882	23	32	+	15.3265	7.46e-07	0.092	GGTCATGTGG
TFE3_HUMAN(bHLH).H10MO.C		chr1:204719196-204719297	33	42	+	15.3265	7.46e-07	0.092	GGTCATGTGG
TFE3_HUMAN(bHLH).H10MO.C		chr12:123154373-123154474	52	61	-	15.3265	7.46e-07	0.092	GGTCATGTGG
CEBPA_HUMAN(bZIP).H10MO.A		chr14:34582464-34582565	33	45	-	16.4545	7.47e-07	0.0982	AATTGTGCAATAT
SP2_HUMAN(C2H2_ZF).H10MO.C		chr5:172756889-172756990	32	53	+	17.0976	7.48e-07	0.00599	CGGCTGGGGGAGGGGGCGAGGA
ZFX_HUMAN(C2H2_ZF).H10MO.C		chr17:15563216-15563317	59	77	+	17.2424	7.49e-07	0.0196	GGGCAGGGCAGGCCGGGCT
FOXO3_HUMAN(fork-head_DNAbind).H10MO.B		chr10:82876048-82876149	26	38	+	15.2738	7.49e-07	0.0899	ggcttgtttacca
ZEB1_HUMAN(C2H2_ZF/homeobox_DNAbind).H10MO.B		chr5:166399599-166399700	23	33	+	13.9242	7.51e-07	0.0222	cccaggtgagg
ZEB1_HUMAN(C2H2_ZF/homeobox_DNAbind).H10MO.B		chr16:68623162-68623263	45	55	+	13.9242	7.51e-07	0.0222	cccaggtgagg
ZEB1_HUMAN(C2H2_ZF/homeobox_DNAbind).H10MO.B		chr2:130174721-130174822	53	63	+	13.9242	7.51e-07	0.0222	cccaggtgagg
ZEB1_HUMAN(C2H2_ZF/homeobox_DNAbind).H10MO.B		chr9:96881589-96881690	58	68	+	13.9242	7.51e-07	0.0222	cccaggtgagg
ZEB1_HUMAN(C2H2_ZF/homeobox_DNAbind).H10MO.B		chr22:50349435-50349536	80	90	+	13.9242	7.51e-07	0.0222	CCCAGGTGAGG
ZEB1_HUMAN(C2H2_ZF/homeobox_DNAbind).H10MO.B		chr3:132670598-132670699	81	91	+	13.9242	7.51e-07	0.0222	cccaggtgagg
ZEB1_HUMAN(C2H2_ZF/homeobox_DNAbind).H10MO.B		chr2:178837983-178838084	9	19	-	13.9242	7.51e-07	0.0222	CCCAGGTGAGG
ZEB1_HUMAN(C2H2_ZF/homeobox_DNAbind).H10MO.B		chr4:21161180-21161281	24	34	-	13.9242	7.51e-07	0.0222	CCCAGGTGAGG
ZEB1_HUMAN(C2H2_ZF/homeobox_DNAbind).H10MO.B		chr16:83671035-83671136	26	36	-	13.9242	7.51e-07	0.0222	CCCAGGTGAGG
ZEB1_HUMAN(C2H2_ZF/homeobox_DNAbind).H10MO.B		chr18:35399858-35399959	35	45	-	13.9242	7.51e-07	0.0222	CCCAGGTGAGG
ZEB1_HUMAN(C2H2_ZF/homeobox_DNAbind).H10MO.B		chr1:71979535-71979636	50	60	-	13.9242	7.51e-07	0.0222	CCCAGGTGAGG
ZEB1_HUMAN(C2H2_ZF/homeobox_DNAbind).H10MO.B		chr16:87840737-87840838	74	84	-	13.9242	7.51e-07	0.0222	CCCAGGTGAGG
ZN148_HUMAN(C2H2_ZF).H10MO.D		chr1:16403533-16403634	44	58	+	17.3483	7.51e-07	0.0164	GCCCTGGGGGTGGGG
MAZ_HUMAN(C2H2_ZF).H10MO.A		chr20:4142729-4142830	75	96	+	16.6364	7.52e-07	0.00375	GGGCGGCCCGGGTGGGGCTGGG
KLF4_HUMAN(C2H2_ZF).H10MO.A		chr14:104165391-104165492	6	15	-	16.1939	7.52e-07	0.0308	TGGGCGGGGC
KLF4_HUMAN(C2H2_ZF).H10MO.A		chr19:1253553-1253654	85	94	-	16.1939	7.52e-07	0.0308	TGGGCGGGGC
ANDR_HUMAN(nuclear-receptor_DNAbind).H10MO.A		chr6:135224878-135224979	62	78	+	16.2525	7.53e-07	0.0915	GGTACAGGCTGTTCCGA
ESR2_HUMAN(nuclear-receptor_DNAbind).H10MO.A		chr17:19457820-19457921	47	64	-	16.8788	7.53e-07	0.00232	AAGGTCACGCTGTCCCCA
ESR2_HUMAN(nuclear-receptor_DNAbind).H10MO.A		chr8:98326657-98326758	31	48	+	16.8788	7.53e-07	0.00232	TAGGTCAAGTTGACCTGT
ESR1_HUMAN(nuclear-receptor_DNAbind).H10MO.S		chr3:193193811-193193912	82	99	-	16.8455	7.54e-07	0.0021	AGGTCATACTGACCTCAT
GATA6_HUMAN(GATA_ZF).H10MO.B		chr1:145669322-145669423	28	41	-	16.0909	7.54e-07	0.269	GTCAGATAAGATGA
NR6A1_HUMAN(nuclear-receptor_DNAbind).H10MO.B		chr12:14690530-14690631	11	23	-	17.6517	7.55e-07	0.0464	AAGTTCATGTTCA
AP2A_HUMAN(??).H10MO.C		chr17:73553299-73553400	8	22	-	16.6667	7.55e-07	0.0277	GGGCCCTGGGGCCAG
SP4_HUMAN(C2H2_ZF).H10MO.D		chr5:1801579-1801680	2	23	+	16.8862	7.55e-07	0.00409	CGGCGCGGAGCCTGCCCCTGGG
NR1H2_HUMAN(nuclear-receptor_DNAbind).H10MO.D		chr21:45236760-45236861	73	91	-	8.90816	7.57e-07	0.0635	ACTGGGTCACAGGTCAGGT
TEAD3_HUMAN(TEA_DNAbind).H10MO.D		chr11:34932777-34932878	41	55	-	15.6339	7.57e-07	0.246	GATATTTCTGCAGCA
TFCP2_HUMAN(??).H10MO.D		chr10:77022594-77022695	31	46	+	16.1327	7.58e-07	0.0606	GCCTGCCCTGGCCAGG
RARA_HUMAN(nuclear-receptor_DNAbind).H10MO.C		chr3:64136543-64136644	40	56	-	16.2105	7.58e-07	0.0421	AGTTCAGGAGCAGTTCA
ESR1_HUMAN(nuclear-receptor_DNAbind).H10MO.S		chr20:55204444-55204545	65	82	+	16.8364	7.6e-07	0.0021	TGGTCACCGTGACCCCGA
TBX19_HUMAN(T-box_DNAbind).H10MO.D		chr15:93427227-93427328	75	96	-	17.0092	7.61e-07	0.246	TTCTAACATTCAGGTGTGAGAA
AP2C_HUMAN(??).H10MO.A		chr7:17982040-17982141	43	56	+	16.9697	7.61e-07	0.0174	ttgccctgaggccc
PBX2_HUMAN(homeobox_DNAbind).H10MO.C		chr8:126123281-126123382	8	22	+	15.8515	7.61e-07	0.177	CAAATTGATTGAATg
SP1_HUMAN(C2H2_ZF).H10MO.C		chr10:134729033-134729134	54	72	+	17.1124	7.64e-07	0.00817	CCGGTGAGGGCGGGGCGCC
SP3_HUMAN(C2H2_ZF).H10MO.B		chr6:37071156-37071257	40	59	+	16.9174	7.65e-07	0.00597	GAGAGGGGGTTGGGCCGGGG
SP3_HUMAN(C2H2_ZF).H10MO.B		chr17:17743743-17743844	40	59	-	16.9174	7.65e-07	0.00597	GGGCAGGGGCCGGGCTGGGT
SP3_HUMAN(C2H2_ZF).H10MO.B		chr17:53828338-53828439	49	68	-	16.9174	7.65e-07	0.00597	GCCTGGGGGCGGGGTGACCG
ESR1_HUMAN(nuclear-receptor_DNAbind).H10MO.A		chr7:45916126-45916227	70	86	-	16.2273	7.69e-07	0.00244	GGAGGTCACAGAGACCT
SP2_HUMAN(C2H2_ZF).H10MO.C		chr8:67454747-67454848	70	91	-	17.0569	7.7e-07	0.00599	CGGCCTGGTGCGGGGCGGCCGC
KLF16_HUMAN(C2H2_ZF).H10MO.D		chr4:8183696-8183797	10	28	+	17.0081	7.72e-07	0.0146	CAGGGTGGGGTGGGGCAGG
NFIC_HUMAN(CTF/NF-I_DNAbind).H10MO.A		chr20:46093274-46093375	3	19	-	16.578	7.73e-07	0.0514	CCCTGGCTGCTTTCCAA
NR6A1_HUMAN(nuclear-receptor_DNAbind).H10MO.B		chr16:82116484-82116585	35	47	-	17.6404	7.77e-07	0.0464	AAGTTCAAGTTCT
BPTF_HUMAN(DDT_DNAbind).H10MO.D		chr20:57649723-57649824	31	42	-	13.6275	7.8e-07	0.283	TTTGTTGTGGTC
PAX8_HUMAN(homeobox_DNAbind/pairebox_DNAbind).H10MO.D		chr9:102582430-102582531	37	50	-	13.5957	7.8e-07	0.277	GTGATTGACGCAGG
ZN350_HUMAN(C2H2_ZF).H10MO.C		chr14:106025821-106025922	17	40	-	17.22	7.81e-07	0.119	TGGGGACGCTGTGGCCTGGGGGCC
ERR1_HUMAN(nuclear-receptor_DNAbind).H10MO.D		chr9:136019817-136019918	54	67	-	16.2569	7.81e-07	0.00962	GGCCAGGGGCACGG
ESR2_HUMAN(nuclear-receptor_DNAbind).H10MO.A		chr1:182993092-182993193	8	25	-	16.8333	7.83e-07	0.00237	CAGGACTTGGTGACCCCG
ESR2_HUMAN(nuclear-receptor_DNAbind).H10MO.A		chr6:10859330-10859431	49	66	+	16.8333	7.83e-07	0.00237	CAGGGCAAGTTGACCTCA
RFX5_HUMAN(wHTH).H10MO.A		chr12:65027769-65027870	23	42	-	16.3803	7.85e-07	0.0819	CTCCCCAGTAGCTGGGACTA
PURA_HUMAN(PPUR_DNAbind).H10MO.D		chr21:36937854-36937955	28	44	+	16.2772	7.85e-07	0.0211	agaggtggctggcaggg
NR2E3_HUMAN(nuclear-receptor_DNAbind).H10MO.C		chr8:52033607-52033708	64	77	-	16.81	7.85e-07	0.0691	AAAGTCAAAATGCA
AP2C_HUMAN(??).H10MO.A		chr1:1694517-1694618	33	46	+	16.9394	7.86e-07	0.0174	GTGCCCTGAGGGCT
EGR1_HUMAN(C2H2_ZF).H10MO.A		chr4:25608459-25608560	57	74	+	16.4697	7.86e-07	0.0115	ggatggctggggaggggg
NDF1_HUMAN(bHLH).H10MO.C		chr22:50345066-50345167	88	99	-	15.8652	7.87e-07	0.0883	GGGCAGGTGGGC
WT1_HUMAN(C2H2_ZF).H10MO.D		chr1:211432340-211432441	88	100	-	16.7528	7.87e-07	0.0236	GCGCGGGCGGGAG
NR2C1_HUMAN(nuclear-receptor_DNAbind).H10MO.C		chr7:45916126-45916227	78	90	-	16.7653	7.87e-07	0.0469	GCCAGGAGGTCAC
ZN639_HUMAN(C2H2_ZF).H10MO.D		chr6:17394165-17394266	11	30	+	16.75	7.89e-07	0.108	cggggcgcgggcgcgggcgg
HEN1_HUMAN(bHLH).H10MO.C		chr1:204732909-204733010	62	81	+	16.7683	7.9e-07	0.0513	CTGGCAGCAGCTGCAGCCAA
ESR1_HUMAN(nuclear-receptor_DNAbind).H10MO.S		chr17:72766045-72766146	71	88	+	16.7909	7.9e-07	0.00216	AGGGCAAGGTGCCCTGCC
TF65_HUMAN(RHD_DNAbind).H10MO.A		chr7:100048153-100048254	30	40	+	17.3485	7.93e-07	0.191	GGGGCTTCCCC
SPI1_HUMAN(ETS_DNAbind).H10MO.A		chr19:41446836-41446937	81	97	+	17.3333	7.93e-07	0.142	acagaaaggaagtgaga
ESR2_HUMAN(nuclear-receptor_DNAbind).H10MO.A		chr1:10811345-10811446	33	50	-	16.8182	7.94e-07	0.00238	GAGGTCAGTGTGTCTTGG
FOXD2_HUMAN(fork-head_DNAbind).H10MO.D		chr12:102303167-102303268	31	49	-	17.5556	7.94e-07	0.0889	AAAATAAATATTTTCATAT
TBX15_HUMAN(T-box_DNAbind).H10MO.D		chr5:60704729-60704830	48	66	+	17.0183	7.95e-07	0.0127	GGGGGCGGGGCGGCGTGTG
CTCF_HUMAN(C2H2_ZF).H10MO.A		chr22:16205246-16205347	61	80	+	17.2245	7.96e-07	0.0817	ggcccagcagaggtcaccag
TBX2_HUMAN(T-box_DNAbind).H10MO.D		chr8:140688887-140688988	33	57	-	17.2252	7.97e-07	0.248	TGGGATTACAGGTGTGAGCCACCGT
PROX1_HUMAN(homeobox_DNAbind).H10MO.D		chr10:1095043-1095144	51	67	-	15.5909	7.99e-07	0.0778	GGGTGGGGCGTGTTGAC
SP3_HUMAN(C2H2_ZF).H10MO.B		chr6:35454140-35454241	72	91	-	16.8624	8.02e-07	0.00608	GCCGGGGGGCGCGGGCGGGA
ESR1_HUMAN(nuclear-receptor_DNAbind).H10MO.S		chrX:152084113-152084214	36	53	-	16.7727	8.02e-07	0.00216	CAGTCAGGGTGACCTGCA
ERR1_HUMAN(nuclear-receptor_DNAbind).H10MO.D		chr5:173910523-173910624	58	71	+	16.2202	8.06e-07	0.00962	GGCCCAGGTCACTG
CPEB1_HUMAN(RRM_RNAbind).H10MO.D		chr18:74120939-74121040	37	53	-	17.4237	8.08e-07	0.0703	CTTTTATGATTTTTTTT
ANDR_HUMAN(nuclear-receptor_DNAbind).H10MO.A		chr15:99332402-99332503	83	99	+	16.1919	8.08e-07	0.0915	GGGACACATTGTTCTAG
SP4_HUMAN(C2H2_ZF).H10MO.D		chr17:17686640-17686741	16	37	+	16.7805	8.08e-07	0.0043	GGCTGCGGAGGCGGCGGCGCGG
ESR1_HUMAN(nuclear-receptor_DNAbind).H10MO.S		chr6:30719465-30719566	59	76	-	16.7636	8.09e-07	0.00216	GGGTCAGGCTGAGCTGCA
FOXB1_HUMAN(fork-head_DNAbind).H10MO.D		chr19:31771485-31771586	77	93	+	17.2651	8.1e-07	0.134	GTCAATATTTACTCAGT
PURA_HUMAN(PPUR_DNAbind).H10MO.D		chr9:140116203-140116304	19	35	-	16.2475	8.1e-07	0.0211	GGGTGGGGGTGGCCGGG
FOXL1_HUMAN(fork-head_DNAbind).H10MO.D		chr2:192084202-192084303	69	87	-	15.1129	8.11e-07	0.136	TCATTATTTATTTATCTTC
PLAG1_HUMAN(C2H2_ZF).H10MO.D		chr17:27071430-27071531	1	17	-	17.1735	8.12e-07	0.0591	GGGGGCCTCCCTCGGGG
RARG_HUMAN(nuclear-receptor_DNAbind).H10MO.C		chr4:8184978-8185079	38	57	+	16.7449	8.13e-07	0.0661	TGAGGACCACGGCAGGTCAC
IRF4_HUMAN(IRF-repeat_DNAbind).H10MO.C		chr7:72571357-72571458	2	17	-	16.1364	8.13e-07	0.0754	AGGGAGGAAGGGGGAC
SP1_HUMAN(C2H2_ZF).H10MO.C		chr1:109817453-109817554	24	42	-	17.0337	8.14e-07	0.00817	GGGCGCGGGGCGGGCACGA
SP1_HUMAN(C2H2_ZF).H10MO.C		chr1:15851173-15851274	83	101	-	17.0337	8.14e-07	0.00817	GGGGAGTGGGCGGTGACGC
FLI1_HUMAN(ETS_DNAbind).H10MO.A		chr3:193855527-193855628	16	28	-	16.4394	8.14e-07	0.283	ACAGGAAGCGGGT
ESR1_HUMAN(nuclear-receptor_DNAbind).H10MO.S		chr4:40202585-40202686	31	48	-	16.7545	8.15e-07	0.00216	AGGTCACTGTGACTTCAG
ESR1_HUMAN(nuclear-receptor_DNAbind).H10MO.S		chr2:227015986-227016087	63	80	-	16.7545	8.15e-07	0.00216	GGGTCAAGCTGCCCTCTG
KLF15_HUMAN(C2H2_ZF).H10MO.D		chr1:206904103-206904204	14	30	+	17.1818	8.17e-07	0.0152	GCTGGGGAGGGGGCTGG
CEBPA_HUMAN(bZIP).H10MO.A		chr7:2480341-2480442	75	87	-	16.4242	8.17e-07	0.0982	GATTGTGCAACCT
CPEB1_HUMAN(RRM_RNAbind).H10MO.D		chr15:83039509-83039610	55	71	+	17.4068	8.19e-07	0.0703	CTTTTATATTTTCTTTC
PEBB_HUMAN(??).H10MO.C		chr2:177710561-177710662	90	100	+	14.3939	8.19e-07	0.19	TCTGTGGTCAC
SP3_HUMAN(C2H2_ZF).H10MO.B		chr4:153857297-153857398	40	59	+	16.8349	8.21e-07	0.00608	AGGGAGGGGCGGAGCAGGAA
ESR1_HUMAN(nuclear-receptor_DNAbind).H10MO.S		chrX:105197945-105198046	32	49	+	16.7455	8.22e-07	0.00216	aggtcagcgagacctaga
THA_HUMAN(nuclear-receptor_DNAbind).H10MO.C		chr19:17451828-17451929	66	82	-	15.4096	8.23e-07	0.077	GGGAGAGGCCAGGTCAG
ZFX_HUMAN(C2H2_ZF).H10MO.C		chr7:157413863-157413964	27	45	-	17.1364	8.23e-07	0.0196	GGGGACGGGAGGCCTGGGT
ESR2_HUMAN(nuclear-receptor_DNAbind).H10MO.A		chr12:122442837-122442938	51	68	+	16.7727	8.26e-07	0.00246	TGTGTCACTGTGACCTTG
TFE2_HUMAN(bHLH).H10MO.C		chr1:14208141-14208242	38	48	-	15.4079	8.27e-07	0.254	ACCAGATGCTC
JUNB_HUMAN(bZIP).H10MO.C		chr20:55363604-55363705	40	50	-	16.7576	8.27e-07	0.0735	GGGTGAGTCAT
PLAG1_HUMAN(C2H2_ZF).H10MO.D		chr9:139920456-139920557	13	29	-	17.1531	8.28e-07	0.0591	GGAGCTACAGGGAGGGG
AP2C_HUMAN(??).H10MO.A		chr9:131397873-131397974	23	36	-	16.9091	8.29e-07	0.0174	GGGCCCTGAGGCAG
KLF14_HUMAN(C2H2_ZF).H10MO.D		chr19:7969111-7969212	3	15	+	17.7069	8.3e-07	0.2	CGGGGGGCGTGGA
MAFG_HUMAN(bZIP).H10MO.C		chr1:9923099-9923200	41	61	+	16.9286	8.34e-07	0.15	CCAGGTGCTGAGTAAGCAGCT
ESR1_HUMAN(nuclear-receptor_DNAbind).H10MO.A		chr8:129154274-129154375	55	71	-	16.1515	8.34e-07	0.00262	AAAGGTCACAGTGTTCT
ERR1_HUMAN(nuclear-receptor_DNAbind).H10MO.D		chr9:137262096-137262197	32	45	-	16.1927	8.34e-07	0.00962	GCCCGAGGTCACAC
KLF16_HUMAN(C2H2_ZF).H10MO.D		chr20:61027952-61028053	39	57	+	16.9024	8.35e-07	0.0146	CTGGGTGTGGCTGGGGCTG
FOXJ3_HUMAN(fork-head_DNAbind).H10MO.A		chr4:184540764-184540865	78	90	-	17.697	8.36e-07	0.1	TTGTTTATGGTTG
FOXJ3_HUMAN(fork-head_DNAbind).H10MO.A		chr5:69871438-69871539	87	99	-	17.697	8.36e-07	0.1	ATGTTTATGGTTT
PAX5_HUMAN(homeobox_DNAbind/pairebox_DNAbind).H10MO.A		chr11:34234920-34235021	79	99	+	16.4925	8.37e-07	0.0411	gcctgggcaagagagcgagac
SPI1_HUMAN(ETS_DNAbind).H10MO.A		chr3:50642644-50642745	23	39	+	17.2424	8.4e-07	0.142	GGAATGAGGAACTGTAA
SP3_HUMAN(C2H2_ZF).H10MO.B		chr1:206904103-206904204	12	31	+	16.8073	8.41e-07	0.00608	GTGCTGGGGAGGGGGCTGGG
SP2_HUMAN(C2H2_ZF).H10MO.C		chr17:17686640-17686741	20	41	+	16.935	8.41e-07	0.00623	GCGGAGGCGGCGGCGCGGCGTC
SMRC1_HUMAN(wHTH).H10MO.D		chr17:7255230-7255331	69	79	+	15.8788	8.41e-07	0.0792	GCCTGAGTCAC
SP1_HUMAN(C2H2_ZF).H10MO.C		chr5:60704729-60704830	48	66	+	16.9888	8.43e-07	0.00819	GGGGGCGGGGCGGCGTGTG
HTF4_HUMAN(bHLH).H10MO.B		chr16:23159964-23160065	46	56	+	14.7121	8.43e-07	0.0508	CACCAGGTGCG
EGR1_HUMAN(C2H2_ZF).H10MO.S		chr15:31733291-31733392	87	97	+	17.3103	8.45e-07	0.0311	AGCGTGGGCGG
SP2_HUMAN(C2H2_ZF).H10MO.C		chr11:67231535-67231636	54	75	+	16.9268	8.46e-07	0.00623	GGGCTGGGGGTGGGGCAGGCTG
AP2A_HUMAN(??).H10MO.C		chr16:85345603-85345704	80	94	+	16.5758	8.47e-07	0.0277	GAGCCCTGGGGCAAG
MCR_HUMAN(nuclear-receptor_DNAbind).H10MO.D		chr21:46323352-46323453	35	51	+	16.2613	8.48e-07	0.146	TAGTACAGGTCGATGGG
ESR2_HUMAN(nuclear-receptor_DNAbind).H10MO.A		chr20:25477889-25477990	44	61	-	16.7424	8.48e-07	0.0025	TGGGTCAGGGTGGCCAGG
MAZ_HUMAN(C2H2_ZF).H10MO.A		chr15:83620976-83621077	66	87	+	16.4242	8.5e-07	0.00417	GGGAGGGGAAGGGCCACGGGCT
HEN1_HUMAN(bHLH).H10MO.C		chr16:1098941-1099042	73	92	+	16.6341	8.52e-07	0.0513	CAGGCCGCAGCTGCTGCTGT
TLX1_HUMAN(homeobox_DNAbind).H10MO.D		chr20:47280450-47280551	61	77	+	14.6882	8.52e-07	0.117	ctggcacggtgcctgga
THB_HUMAN(nuclear-receptor_DNAbind).H10MO.C		chr4:1240343-1240444	71	87	+	16.8222	8.55e-07	0.0493	CAGCTCAGACCAGGTCA
ESR1_HUMAN(nuclear-receptor_DNAbind).H10MO.S		chr7:155744723-155744824	49	66	+	16.7	8.55e-07	0.00221	ggggcagggagacctgcc
ESR1_HUMAN(nuclear-receptor_DNAbind).H10MO.S		chr16:75648441-75648542	43	60	-	16.7	8.55e-07	0.00221	AAGTCACTGTGACCTTGT
ELK3_HUMAN(ETS_DNAbind).H10MO.D		chr3:107725160-107725261	35	46	-	16.7706	8.57e-07	0.172	CCCAGGAAATCC
RUNX3_HUMAN(P53_DNAbind).H10MO.C		chr14:65823407-65823508	25	35	+	15.6061	8.57e-07	0.18	TTCTGTGGTTT
HEN1_HUMAN(bHLH).H10MO.C		chr14:91884574-91884675	31	50	-	16.622	8.57e-07	0.0513	CGGGCGGCAGCTGCGGGCGA
EGR1_HUMAN(C2H2_ZF).H10MO.A		chrX:53713318-53713419	4	21	+	16.3788	8.59e-07	0.0115	GGGGAGAGGAGGCGGGGT
VDR_HUMAN(nuclear-receptor_DNAbind).H10MO.B		chr20:48909200-48909301	4	19	-	16.072	8.66e-07	0.0152	GGGGTCAGCCAGTTCA
PAX4_HUMAN(homeobox_DNAbind/pairebox_DNAbind).H10MO.D		chr6:139136308-139136409	90	101	+	13.7302	8.67e-07	0.253	ttactaattagc
KLF1_HUMAN(C2H2_ZF).H10MO.C		chr19:13280894-13280995	41	51	-	17.0459	8.68e-07	0.0272	GAGGGTGGGGC
KLF1_HUMAN(C2H2_ZF).H10MO.C		chr17:71285109-71285210	73	83	-	17.0459	8.68e-07	0.0272	GAGGGTGGGGC
KLF16_HUMAN(C2H2_ZF).H10MO.D		chr12:90101875-90101976	4	22	-	16.8455	8.7e-07	0.0146	GCGGGAGGGGAGCGGGGGC
KLF16_HUMAN(C2H2_ZF).H10MO.D		chr1:207494804-207494905	31	49	-	16.8455	8.7e-07	0.0146	CGGGGAGAGTGGGGAGGGG
TGIF1_HUMAN(homeobox_DNAbind).H10MO.D		chr12:106520284-106520385	1	16	+	15.44	8.7e-07	0.057	agtcaggtgacagcat
ESR2_HUMAN(nuclear-receptor_DNAbind).H10MO.A		chr4:40202585-40202686	32	49	-	16.7121	8.7e-07	0.00254	GAGGTCACTGTGACTTCA
EGR1_HUMAN(C2H2_ZF).H10MO.A		chr11:70963048-70963149	21	38	+	16.3636	8.72e-07	0.0115	GGAGAGCGGGGGAGGTCG
TFDP1_HUMAN(E2F_wHTH).H10MO.D		chr21:40817325-40817426	1	22	-	16.9545	8.72e-07	0.00927	GGGTCTGGCGAGGGGGCGGAGG
THAP1_HUMAN(THAP_ZF).H10MO.D		chr16:14826142-14826243	56	77	+	16.7183	8.72e-07	0.0147	TGCAGCCTCCTCGGGGGAGGGC
NDF1_HUMAN(bHLH).H10MO.C		chr12:285876-285977	40	51	-	15.764	8.75e-07	0.0883	GGGCAGATGGGC
BACH1_HUMAN(bZIP).H10MO.A		chr12:89858879-89858980	45	57	-	16.7245	8.76e-07	0.0326	TGCTGGGTCAGGC
ESR1_HUMAN(nuclear-receptor_DNAbind).H10MO.A		chr8:98326657-98326758	30	46	+	16.1061	8.76e-07	0.00273	CTAGGTCAAGTTGACCT
ZFX_HUMAN(C2H2_ZF).H10MO.C		chr17:46604559-46604660	63	81	-	17.0606	8.8e-07	0.0196	GGGCGGAGGAGGCCGAGGT
MAZ_HUMAN(C2H2_ZF).H10MO.A		chr9:131397873-131397974	37	58	-	16.3636	8.8e-07	0.00424	GGCAGGGGCTGCCGGGCGGGGT
KLF16_HUMAN(C2H2_ZF).H10MO.D		chr8:110657126-110657227	55	73	-	16.8293	8.81e-07	0.0146	TCGGGCGGGTGGGGCGCGC
SP1_HUMAN(C2H2_ZF).H10MO.S		chr14:104165391-104165492	6	16	-	16.9663	8.81e-07	0.0266	GTGGGCGGGGC
ESR1_HUMAN(nuclear-receptor_DNAbind).H10MO.S		chr16:29481181-29481282	63	80	-	16.6636	8.82e-07	0.00222	GGGTGAGGGCGCCCTGGG
FOXO1_HUMAN(fork-head_DNAbind).H10MO.C		chr2:164976096-164976197	36	51	+	15.5904	8.83e-07	0.161	GGTTTGTTTACATAGT
RARB_HUMAN(nuclear-receptor_DNAbind).H10MO.D		chr1:911708-911809	68	78	+	15.0816	8.89e-07	0.02	CAGGTCAGGGG
ZEB1_HUMAN(C2H2_ZF/homeobox_DNAbind).H10MO.B		chr17:70636797-70636898	16	26	-	13.9091	8.89e-07	0.0226	GCCAGGTGAGG
ZEB1_HUMAN(C2H2_ZF/homeobox_DNAbind).H10MO.B		chr2:129049163-129049264	75	85	-	13.9091	8.89e-07	0.0226	GCCAGGTGAGG
RARB_HUMAN(nuclear-receptor_DNAbind).H10MO.D		chr18:21631350-21631451	59	69	-	15.0816	8.89e-07	0.02	CAGGTCAGGGG
RARB_HUMAN(nuclear-receptor_DNAbind).H10MO.D		chr9:95815685-95815786	73	83	-	15.0816	8.89e-07	0.02	CAGGTCAGGGG
ESR1_HUMAN(nuclear-receptor_DNAbind).H10MO.S		chr9:128213476-128213577	1	18	+	16.6545	8.89e-07	0.00222	aggtcactatgccctcaa
ESR1_HUMAN(nuclear-receptor_DNAbind).H10MO.S		chr11:75044920-75045021	43	60	+	16.6545	8.89e-07	0.00222	AGGTCAGCTCGGCCTGCC
ESR1_HUMAN(nuclear-receptor_DNAbind).H10MO.S		chr17:19457820-19457921	46	63	-	16.6545	8.89e-07	0.00222	AGGTCACGCTGTCCCCAT
ESR1_HUMAN(nuclear-receptor_DNAbind).H10MO.A		chr9:97841421-97841522	33	49	-	16.0909	8.91e-07	0.00275	CCAGGCCACAGTGCCCT
AP2D_HUMAN(??).H10MO.D		chr2:38303508-38303609	60	73	-	17.7236	8.91e-07	0.0453	CGGCCGGGGCAGGT
TCF7_HUMAN(HMG-box_DNAbind).H10MO.C		chr13:28199770-28199871	65	76	+	14.9208	8.93e-07	0.163	agaacaaagccc
SP3_HUMAN(C2H2_ZF).H10MO.B		chr19:1657974-1658075	54	73	+	16.7339	8.95e-07	0.00632	ACCCCGAGGCGGGGGCAGGG
EGR1_HUMAN(C2H2_ZF).H10MO.A		chr15:31733291-31733392	83	100	+	16.3333	8.97e-07	0.0115	CGCGAGCGTGGGCGGCGC
SP1_HUMAN(C2H2_ZF).H10MO.C		chr1:59042984-59043085	37	55	-	16.9101	8.97e-07	0.00819	TGGGACGGGGAGGGGGGCG
IRF4_HUMAN(IRF-repeat_DNAbind).H10MO.C		chr2:24123854-24123955	13	28	+	16.0455	8.99e-07	0.0754	TGAGAGGAACAGAAAG
THB_HUMAN(nuclear-receptor_DNAbind).H10MO.C		chr14:106055871-106055972	65	81	+	16.7667	9e-07	0.0493	cagctcagcccaggtca
NKX62_HUMAN(homeobox_DNAbind).H10MO.D		chr12:12556714-12556815	54	64	+	12.6984	9.01e-07	0.332	ATTTAATTACC
NFYB_HUMAN(NFYA/HAP2-type_DNAbind).H10MO.A		chr3:117348021-117348122	13	25	+	16.6885	9.05e-07	0.316	CAGCCAATCAGCC
MBD2_HUMAN(methyl-CpG-binding_DNAbind).H10MO.B		chr3:193721058-193721159	62	72	-	16.2763	9.05e-07	0.19	CCGGCCGGCGG
NR1D1_HUMAN(nuclear-receptor_DNAbind).H10MO.C		chr5:159597010-159597111	48	61	-	17.2755	9.06e-07	0.191	TAAACTAGGTCAGT
ASCL2_HUMAN(bHLH).H10MO.D		chr8:110657126-110657227	60	73	-	14.8554	9.07e-07	0.106	TCGGGCGGGTGGGG
NR4A3_HUMAN(nuclear-receptor_DNAbind).H10MO.D		chr5:138090000-138090101	19	28	-	18.1301	9.09e-07	0.0673	CAAAGGTCAG
RXRB_HUMAN(nuclear-receptor_DNAbind).H10MO.C		chr1:229298115-229298216	61	70	-	14.978	9.09e-07	0.0754	TGAGGTCACA
RUNX1_HUMAN(P53_DNAbind).H10MO.A		chr14:86053792-86053893	6	16	+	15.2121	9.09e-07	0.163	CTTGTGGTTTG
NR5A2_HUMAN(nuclear-receptor_DNAbind).H10MO.C		chr13:34850982-34851083	13	22	+	14.7865	9.09e-07	0.0776	TTCAAGGCCA
MYBB_HUMAN(HTH-myb-type_DNAbind).H10MO.D		chr16:48744080-48744181	50	59	-	12.8108	9.09e-07	0.339	TGCAGGTTGA
MAFK_HUMAN(bZIP).H10MO.S		chr1:146713717-146713818	2	11	+	18.4796	9.09e-07	0.0477	TGCTGAGTCA
MAFK_HUMAN(bZIP).H10MO.S		chr10:4999232-4999333	31	40	+	18.4796	9.09e-07	0.0477	TGCTGAGTCA
MAFK_HUMAN(bZIP).H10MO.S		chr17:35848450-35848551	36	45	+	18.4796	9.09e-07	0.0477	TGCTGAGTCA
MAFK_HUMAN(bZIP).H10MO.S		chr12:6178683-6178784	47	56	+	18.4796	9.09e-07	0.0477	TGCTGAGTCA
MAFK_HUMAN(bZIP).H10MO.S		chr16:14404510-14404611	55	64	-	18.4796	9.09e-07	0.0477	TGCTGAGTCA
MAFK_HUMAN(bZIP).H10MO.S		chr6:4942550-4942651	71	80	+	18.4796	9.09e-07	0.0477	TGCTGAGTCA
MAFK_HUMAN(bZIP).H10MO.S		chr12:95098437-95098538	88	97	+	18.4796	9.09e-07	0.0477	TGCTGAGTCA
GATA1_HUMAN(GATA_ZF).H10MO.S		chr19:1208103-1208204	11	20	-	14.9344	9.09e-07	0.169	GCAGATAAGG
RXRB_HUMAN(nuclear-receptor_DNAbind).H10MO.C		chr19:39603127-39603228	51	60	+	14.978	9.09e-07	0.0754	TGAGGTCACA
RXRB_HUMAN(nuclear-receptor_DNAbind).H10MO.C		chr4:12736371-12736472	80	89	+	14.978	9.09e-07	0.0754	TGAGGTCACA
NR5A2_HUMAN(nuclear-receptor_DNAbind).H10MO.C		chr12:115093944-115094045	40	49	-	14.7865	9.09e-07	0.0776	TTCAAGGCCA
GATA1_HUMAN(GATA_ZF).H10MO.S		chr11:1852209-1852310	19	28	+	14.9344	9.09e-07	0.169	GCAGATAAGG
REST_HUMAN(C2H2_ZF).H10MO.A		chr20:44452717-44452818	76	97	+	15.6881	9.13e-07	0.176	CTCAGGGCCGGGGCGAGCTGCC
AP2A_HUMAN(??).H10MO.C		chr1:1694517-1694618	33	47	+	16.5152	9.14e-07	0.0277	GTGCCCTGAGGGCTG
PLAG1_HUMAN(C2H2_ZF).H10MO.D		chr12:52585704-52585805	3	19	+	17.0408	9.14e-07	0.0591	GGAGGGCCCAGGGGGGT
TFDP1_HUMAN(E2F_wHTH).H10MO.D		chr1:109817453-109817554	27	48	-	16.8939	9.14e-07	0.00938	TGCCCGGGGCGCGGGGCGGGCA
COT2_HUMAN(nuclear-receptor_DNAbind).H10MO.A		chr10:114361396-114361497	1	13	-	15.7576	9.16e-07	0.0371	TAAAGGTCAAGGG
ESR1_HUMAN(nuclear-receptor_DNAbind).H10MO.S		chr7:2092133-2092234	20	37	+	16.6182	9.17e-07	0.00226	CGGGCACGGTGCCCAGGG
ESR1_HUMAN(nuclear-receptor_DNAbind).H10MO.S		chr4:25608459-25608560	76	93	+	16.6182	9.17e-07	0.00226	aggtcagggaggccttga
MAFG_HUMAN(bZIP).H10MO.C		chr16:14404510-14404611	49	69	-	16.7714	9.2e-07	0.15	GAGGGTGCTGAGTCATCGTGA
THA_HUMAN(nuclear-receptor_DNAbind).H10MO.C		chr4:12736371-12736472	13	29	+	15.3133	9.2e-07	0.077	AGGTCATGAAAGGTCAG
SP1_HUMAN(C2H2_ZF).H10MO.C		chr7:2563928-2564029	47	65	+	16.8764	9.21e-07	0.00819	GTGCACGGGGCGGGTCGGG
HXB13_HUMAN(homeobox_DNAbind).H10MO.D		chr15:57451607-57451708	82	92	-	14.4727	9.23e-07	0.34	AGTTTTATGAG
EGR1_HUMAN(C2H2_ZF).H10MO.A		chr3:193852287-193852388	60	77	+	16.303	9.24e-07	0.0115	AGAGGGCGGGGGCGAGGA
SP4_HUMAN(C2H2_ZF).H10MO.D		chr20:55204444-55204545	35	56	+	16.5691	9.25e-07	0.00482	ccgcgcgcggcgggggcggcgg
TBX15_HUMAN(T-box_DNAbind).H10MO.D		chr1:16403533-16403634	46	64	+	16.8073	9.27e-07	0.0134	CCTGGGGGTGGGGCGGGGA
FOXO1_HUMAN(fork-head_DNAbind).H10MO.C		chr14:95242213-95242314	81	96	+	15.5542	9.27e-07	0.161	GTTTTGTTTACATTTC
SP2_HUMAN(C2H2_ZF).H10MO.C		chr20:4142729-4142830	77	98	+	16.7967	9.28e-07	0.00644	GCGGCCCGGGTGGGGCTGGGGC
KLF15_HUMAN(C2H2_ZF).H10MO.D		chr19:35532019-35532120	22	38	-	17.0273	9.29e-07	0.0163	ATAGGGGGGATGGGGGG
RARA_HUMAN(nuclear-receptor_DNAbind).H10MO.C		chr10:71181806-71181907	66	82	+	16.0132	9.3e-07	0.0443	GGGTCACGGGGGAGTCA
GCR_HUMAN(nuclear-receptor_DNAbind).H10MO.A		chr8:69766812-69766913	26	40	+	16.8333	9.31e-07	0.0858	AGTACAGTCTGTACC
ESR1_HUMAN(nuclear-receptor_DNAbind).H10MO.S		chr2:11652958-11653059	74	91	-	16.6	9.31e-07	0.00228	AGGTCATTTTGACCTGAT
TBX15_HUMAN(T-box_DNAbind).H10MO.D		chr17:71285109-71285210	77	95	-	16.7982	9.33e-07	0.0134	GAGGTGGGGCAGGAGGGTG
ESR1_HUMAN(nuclear-receptor_DNAbind).H10MO.A		chr2:98703614-98703715	22	38	+	16.0455	9.35e-07	0.00283	GCGGGTCACAGAGACCT
ESR1_HUMAN(nuclear-receptor_DNAbind).H10MO.A		chr2:164483231-164483332	43	59	+	16.0455	9.35e-07	0.00283	acaggtcataaagacct
SP3_HUMAN(C2H2_ZF).H10MO.B		chr5:139088652-139088753	16	35	+	16.6789	9.37e-07	0.00646	GGGAGAGGGAGGGCACGGCG
SP1_HUMAN(C2H2_ZF).H10MO.C		chr19:3387787-3387888	14	32	+	16.8539	9.37e-07	0.00819	GGGGGTGGGGCGGGAGAGG
ESR2_HUMAN(nuclear-receptor_DNAbind).H10MO.A		chr10:50022184-50022285	2	19	-	16.6212	9.4e-07	0.00271	AAAGTCAAGGTGACCCTT
PROX1_HUMAN(homeobox_DNAbind).H10MO.D		chr20:43970887-43970988	1	17	-	15.4545	9.41e-07	0.0778	GGTGAGGGAGGCTGGGA
PROX1_HUMAN(homeobox_DNAbind).H10MO.D		chr8:110657126-110657227	2	18	-	15.4545	9.41e-07	0.0778	AGGGAGGGCGTGGGAGG
ZN713_HUMAN(C2H2_ZF).H10MO.D		chr8:76281419-76281520	9	27	+	16.2432	9.43e-07	0.164	AGAAAAGAAGGGCAAGAAG
AP2C_HUMAN(??).H10MO.A		chr8:143913739-143913840	79	92	-	16.803	9.45e-07	0.0174	GGGGCCTGAGGCAG
ERR1_HUMAN(nuclear-receptor_DNAbind).H10MO.D		chr21:44816738-44816839	51	64	+	16.1101	9.45e-07	0.0105	ACCCAAGGGCACAG
HNF4A_HUMAN(nuclear-receptor_DNAbind).H10MO.A		chr16:81309522-81309623	39	52	-	16.578	9.48e-07	0.111	AGGGCCAAGGTCCA
SP2_HUMAN(C2H2_ZF).H10MO.C		chr17:17743743-17743844	39	60	-	16.7642	9.5e-07	0.00644	CGGGCAGGGGCCGGGCTGGGTG
SP2_HUMAN(C2H2_ZF).H10MO.C		chr8:110657126-110657227	48	69	-	16.7642	9.5e-07	0.00644	GCGGGTGGGGCGCGCCCAGGCG
SP4_HUMAN(C2H2_ZF).H10MO.D		chr6:37071156-37071257	44	65	+	16.5285	9.5e-07	0.00486	GGGGGTTGGGCCGGGGCAGGTC
ESR2_HUMAN(nuclear-receptor_DNAbind).H10MO.A		chr4:25608459-25608560	75	92	+	16.6061	9.52e-07	0.00271	aaggtcagggaggccttg
MEIS3_HUMAN(homeobox_DNAbind).H10MO.D		chr12:110777295-110777396	31	41	+	15.2	9.53e-07	0.174	ATTGACAGGTG
SP1_HUMAN(C2H2_ZF).H10MO.C		chr19:1657974-1658075	59	77	+	16.8315	9.54e-07	0.00819	GAGGCGGGGGCAGGGCAGG
HEN1_HUMAN(bHLH).H10MO.C		chr3:194751656-194751757	41	60	+	16.4268	9.55e-07	0.0513	TGGGCCTCAGCAGGGGCCTG
KLF3_HUMAN(C2H2_ZF).H10MO.D		chr1:3471930-3472031	9	23	+	16.9174	9.56e-07	0.0884	CCGCTGGGTGTGGCT
E2F4_HUMAN(E2F_wHTH).H10MO.A		chr9:1050414-1050515	20	33	-	16.2823	9.57e-07	0.313	GCTGGGCGGGAAAG
THB_HUMAN(nuclear-receptor_DNAbind).H10MO.C		chr7:2533541-2533642	67	83	+	16.7	9.58e-07	0.0493	caggtgtggtcaggaca
ELK3_HUMAN(ETS_DNAbind).H10MO.D		chr11:1507320-1507421	89	100	+	16.7156	9.59e-07	0.172	AACAGGAAGTGC
MAZ_HUMAN(C2H2_ZF).H10MO.A		chr19:3387787-3387888	21	42	+	16.2121	9.6e-07	0.0044	GGGCGGGAGAGGGTGACCCGGG
MAZ_HUMAN(C2H2_ZF).H10MO.A		chr1:16403533-16403634	56	77	+	16.2121	9.6e-07	0.0044	GGGCGGGGACGCTGCAGGAGCC
NR1I2_HUMAN(nuclear-receptor_DNAbind).H10MO.C		chr11:84051003-84051104	50	68	-	16.7303	9.61e-07	0.103	TTGGGTTCAAACAGTTCAG
KLF1_HUMAN(C2H2_ZF).H10MO.C		chr10:80909998-80910099	11	21	-	16.9266	9.61e-07	0.0276	CGGGGTGGGGC
ESR1_HUMAN(nuclear-receptor_DNAbind).H10MO.S		chr14:94425946-94426047	74	91	+	16.5636	9.61e-07	0.00233	GTGTCACCGTCACCTGAC
SP2_HUMAN(C2H2_ZF).H10MO.C		chr6:35454140-35454241	71	92	-	16.7398	9.66e-07	0.00644	TGCCGGGGGGCGCGGGCGGGAC
SP3_HUMAN(C2H2_ZF).H10MO.B		chr20:55204444-55204545	42	61	+	16.6422	9.67e-07	0.00651	cggcgggggcggcggcAGAC
KLF16_HUMAN(C2H2_ZF).H10MO.D		chr5:78531966-78532067	81	99	+	16.6992	9.68e-07	0.0146	AGGGGCGGGGGCGGGGATC
TBX15_HUMAN(T-box_DNAbind).H10MO.D		chr17:80174765-80174866	2	20	+	16.7431	9.7e-07	0.0134	CGGTGGGTGTGGGCGGGCC
STAT1_HUMAN(STAT_DNAbind).H10MO.S		chr16:87983884-87983985	62	76	+	16.6364	9.71e-07	0.193	CATTTCTGGGAACTG
SP1_HUMAN(C2H2_ZF).H10MO.S		chr19:3387787-3387888	14	24	+	16.8315	9.74e-07	0.0266	GGGGGTGGGGC
SP1_HUMAN(C2H2_ZF).H10MO.S		chr1:16403533-16403634	49	59	+	16.8315	9.74e-07	0.0266	GGGGGTGGGGC
SP1_HUMAN(C2H2_ZF).H10MO.S		chr11:67231535-67231636	59	69	+	16.8315	9.74e-07	0.0266	GGGGGTGGGGC
SP1_HUMAN(C2H2_ZF).H10MO.S		chr3:13153067-13153168	60	70	+	16.8315	9.74e-07	0.0266	gggggtggggc
SP1_HUMAN(C2H2_ZF).H10MO.S		chr10:1095043-1095144	59	69	-	16.8315	9.74e-07	0.0266	GGGGGTGGGGC
ESR1_HUMAN(nuclear-receptor_DNAbind).H10MO.S		chr9:137262096-137262197	23	40	-	16.5455	9.76e-07	0.00235	AGGTCACACTGCCCAGCA
ESR2_HUMAN(nuclear-receptor_DNAbind).H10MO.A		chr6:37027348-37027449	44	61	+	16.5758	9.77e-07	0.00271	GAGAGCAGGGTGACCCTC
FOXA2_HUMAN(fork-head_DNAbind).H10MO.A		chr7:99845133-99845234	52	62	+	15.9701	9.78e-07	0.0514	TGTTTACTCTG
FOXA2_HUMAN(fork-head_DNAbind).H10MO.A		chr6:4596372-4596473	69	79	+	15.9701	9.78e-07	0.0514	tgtttactctg
SP1_HUMAN(C2H2_ZF).H10MO.C		chr7:76635524-76635625	54	72	+	16.7978	9.79e-07	0.00819	CAGGAGGAGGCGGGGTGAC
AP2C_HUMAN(??).H10MO.A		chr16:88831521-88831622	33	46	-	16.7727	9.8e-07	0.0174	GGGCCCTGGGGCAG
AP2C_HUMAN(??).H10MO.A		chr2:149365261-149365362	48	61	+	16.7727	9.8e-07	0.0174	GTAGCCTGGGGCAA
BHE41_HUMAN(bHLH).H10MO.D		chr2:45898002-45898103	65	84	-	17.1193	9.81e-07	0.17	TGAATGCCACTTGCAGGGGT
NR1H4_HUMAN(nuclear-receptor_DNAbind).H10MO.C		chr2:241936824-241936925	41	54	+	16.6889	9.82e-07	0.0868	AGGGTCATGAACCT
ESR1_HUMAN(nuclear-receptor_DNAbind).H10MO.S		chr17:78368575-78368676	21	38	-	16.5364	9.84e-07	0.00235	GGGTCACTCTGCCCTTCA
ZN713_HUMAN(C2H2_ZF).H10MO.D		chr12:6346813-6346914	11	29	-	16.1982	9.84e-07	0.164	CAAGAAAAATGACAAGGAG
MAZ_HUMAN(C2H2_ZF).H10MO.A		chr8:110657126-110657227	46	67	-	16.1667	9.85e-07	0.0044	GGGTGGGGCGCGCCCAGGCGCG
SOX2_HUMAN(HMG-box_DNAbind).H10MO.B		chr4:47693815-47693916	47	62	-	16.3134	9.85e-07	0.335	CCTTTGTCCTGCTGAA
KLF16_HUMAN(C2H2_ZF).H10MO.D		chr4:153857297-153857398	33	51	+	16.6748	9.86e-07	0.0146	GGAGGCGAGGGAGGGGCGG
TGIF1_HUMAN(homeobox_DNAbind).H10MO.D		chr9:139582514-139582615	58	73	+	15.33	9.9e-07	0.057	TGTCAGGTGGCGGCGT
ESR2_HUMAN(nuclear-receptor_DNAbind).H10MO.A		chr1:60280945-60281046	10	27	-	16.5606	9.9e-07	0.00271	AAGGGCAGGGTGCGCCGG
ESR2_HUMAN(nuclear-receptor_DNAbind).H10MO.A		chr5:172719133-172719234	16	33	+	16.5606	9.9e-07	0.00271	AAGGGCAGTGTAACCCTG
ESR2_HUMAN(nuclear-receptor_DNAbind).H10MO.A		chr6:86303418-86303519	61	78	+	16.5606	9.9e-07	0.00271	GAGGTCAAGGCGACCCCC
COT2_HUMAN(nuclear-receptor_DNAbind).H10MO.A		chr6:86303418-86303519	59	71	+	15.7121	9.9e-07	0.0371	CAGAGGTCAAGGC
COT2_HUMAN(nuclear-receptor_DNAbind).H10MO.A		chr9:33720066-33720167	77	89	-	15.7121	9.9e-07	0.0371	CAGAGGTCAAGGC
KLF13_HUMAN(C2H2_ZF).H10MO.D		chr1:59042984-59043085	35	45	-	16.1923	9.93e-07	0.185	AGGGGGGCGGG
MAZ_HUMAN(C2H2_ZF).H10MO.A		chr6:35454140-35454241	64	85	-	16.1515	9.94e-07	0.0044	GGGCGCGGGCGGGACTGCGGCC
JUNB_HUMAN(bZIP).H10MO.C		chr19:19739726-19739827	75	85	-	16.5758	9.96e-07	0.0735	GGCTGAGTCAC
FOSB_HUMAN(bZIP).H10MO.C		chr10:4999232-4999333	32	42	-	16.6061	9.96e-07	0.0791	GGTGACTCAGC
FOSB_HUMAN(bZIP).H10MO.C		chr6:129822611-129822712	80	90	-	16.6061	9.96e-07	0.0791	GATGACTCATC
CREB1_HUMAN(bZIP).H10MO.A		chr7:98048404-98048505	5	15	+	15.0303	9.96e-07	0.366	TGACGTCATCA
SRBP1_HUMAN(bHLH).H10MO.B		chr14:104165391-104165492	74	84	-	14.6055	9.97e-07	0.115	GCTGGGGTGAG
PAX6_HUMAN(homeobox_DNAbind/pairebox_DNAbind).H10MO.D		chr13:97468770-97468871	48	58	+	15.7949	9.98e-07	0.367	TGATGCGTGAA
TGIF1_HUMAN(homeobox_DNAbind).H10MO.D		chr1:1071997-1072098	1	16	+	15.32	9.98e-07	0.057	GGTCAGGTGGGAGCTG
COE1_HUMAN(??).H10MO.A		chr20:17875890-17875991	73	87	-	16.9394	9.99e-07	0.156	CTGCCCCAGGGGACA
FOXA3_HUMAN(fork-head_DNAbind).H10MO.C		chr14:44421145-44421246	69	81	-	15.1188	9.99e-07	0.068	TTATTTGCTTTGT
HXD12_HUMAN(homeobox_DNAbind).H10MO.D		chr9:114723899-114724000	49	59	+	10.9811	9.99e-07	0.368	aattttattac
DUXA_HUMAN(homeobox_DNAbind).H10MO.D		chr8:38617647-38617748	13	23	-	16.8714	9.99e-07	0.368	TGATTAGATTA
GCR_HUMAN(nuclear-receptor_DNAbind).H10MO.A		chr3:154875429-154875530	63	77	-	16.7424	9.99e-07	0.0858	AGGACATTTTGTCCC
SP4_HUMAN(C2H2_ZF).H10MO.D		chr19:1253553-1253654	74	95	-	16.4472	1e-06	0.00495	CTGGGCGGGGCGGAGGCCTAGG
SPIC_HUMAN(ETS_DNAbind).H10MO.D		chr4:153857297-153857398	25	37	+	12.6286	1e-06	0.191	GTGGAAGGGGAGG
MAZ_HUMAN(C2H2_ZF).H10MO.A		chr6:17394165-17394266	13	34	+	16.1364	1e-06	0.0044	gggcgcgggcgcgggcggACTC
ESR2_HUMAN(nuclear-receptor_DNAbind).H10MO.A		chr2:98703614-98703715	22	39	-	16.5455	1e-06	0.00271	TAGGTCTCTGTGACCCGC
ESR2_HUMAN(nuclear-receptor_DNAbind).H10MO.A		chr11:1507320-1507421	54	71	-	16.5455	1e-06	0.00271	CGGGTCTTGGTGTCCTCG
ESR2_HUMAN(nuclear-receptor_DNAbind).H10MO.A		chr9:136738500-136738601	55	72	-	16.5455	1e-06	0.00271	AGGGGCATGGTGACCAGC
THAP1_HUMAN(THAP_ZF).H10MO.D		chr17:17686640-17686741	71	92	-	16.5423	1e-06	0.0159	CGCCCCCGCCTTGTTTCCCGGC
COT2_HUMAN(nuclear-receptor_DNAbind).H10MO.A		chr2:10905609-10905710	4	16	+	15.697	1e-06	0.0371	CAAGGGTCAGAGT
PBX2_HUMAN(homeobox_DNAbind).H10MO.C		chr1:7393161-7393262	56	70	+	15.6238	1e-06	0.177	TAAACTGATTGATGG
SP2_HUMAN(C2H2_ZF).H10MO.C		chr4:3465038-3465139	24	45	+	16.6829	1.01e-06	0.00651	ggcgccggggcgagcgcggcgg
ESR1_HUMAN(nuclear-receptor_DNAbind).H10MO.S		chr10:1311170-1311271	47	64	-	16.5091	1.01e-06	0.00237	AAGTCAGTATGACCTGGA
ESR1_HUMAN(nuclear-receptor_DNAbind).H10MO.S		chr5:149257746-149257847	74	91	-	16.5091	1.01e-06	0.00237	AAGTCAAGGTGACCTTAC
ATF7_HUMAN(bZIP/C2H2_ZF).H10MO.D		chr7:98048404-98048505	3	13	+	18.2115	1.01e-06	0.371	TGTGACGTCAT
AP2D_HUMAN(??).H10MO.D		chr6:135503711-135503812	48	61	+	17.5203	1.01e-06	0.0453	CGGCCGAGGCGCGG
ERR1_HUMAN(nuclear-receptor_DNAbind).H10MO.D		chr6:170142318-170142419	64	77	+	16.055	1.01e-06	0.0105	tgccaaggccacag
MAZ_HUMAN(C2H2_ZF).H10MO.A		chr15:75230049-75230150	56	77	+	16.1212	1.01e-06	0.0044	AGGCGGCGGGCAGGGCGGCCCG
ESR1_HUMAN(nuclear-receptor_DNAbind).H10MO.A		chr16:1106928-1107029	30	46	+	15.9697	1.01e-06	0.00303	tgaggtcacgctgctcc
SP3_HUMAN(C2H2_ZF).H10MO.B		chr11:67231535-67231636	55	74	+	16.5872	1.01e-06	0.00667	GGCTGGGGGTGGGGCAGGCT
E2F6_HUMAN(E2F_wHTH).H10MO.C		chr20:62583021-62583122	8	19	-	16.1122	1.01e-06	0.0834	TGGGCGGGGAGG
E2F6_HUMAN(E2F_wHTH).H10MO.C		chr20:62583021-62583122	50	61	-	16.1122	1.01e-06	0.0834	TGGGCGGGGAGG
SOX8_HUMAN(HMG-box_DNAbind).H10MO.D		chrX:17432492-17432593	16	31	-	16.8043	1.01e-06	0.176	ACACTGACATTCATGA
ESR2_HUMAN(nuclear-receptor_DNAbind).H10MO.A		chr2:100253212-100253313	24	41	+	16.5303	1.02e-06	0.00272	AAGGTCAGGCCGCCCCAG
ESR1_HUMAN(nuclear-receptor_DNAbind).H10MO.S		chr14:93511589-93511690	73	90	+	16.5	1.02e-06	0.00237	AGGTCAGAGTGGCCTTTT
PPARD_HUMAN(nuclear-receptor_DNAbind).H10MO.D		chr21:45236760-45236861	76	89	-	16.1919	1.02e-06	0.0701	TGGGTCACAGGTCA
NFE2_HUMAN(bZIP).H10MO.B		chr3:158419670-158419771	34	47	+	16.4597	1.02e-06	0.0438	tggatgactcagcT
KLF3_HUMAN(C2H2_ZF).H10MO.D		chr19:7953553-7953654	78	92	+	16.8532	1.02e-06	0.0884	AGCTGGGGTGGGGGT
KLF16_HUMAN(C2H2_ZF).H10MO.D		chr1:16500236-16500337	52	70	+	16.626	1.02e-06	0.0146	GGGGGCAGGTGGGGGGCAG
ERR1_HUMAN(nuclear-receptor_DNAbind).H10MO.D		chr19:31121622-31121723	26	39	+	16.0459	1.02e-06	0.0105	GGCCAAGGTCAGCA
SP2_HUMAN(C2H2_ZF).H10MO.C		chr1:109817453-109817554	26	47	-	16.6585	1.02e-06	0.00651	GCCCGGGGCGCGGGGCGGGCAC
BACH1_HUMAN(bZIP).H10MO.A		chr12:95098437-95098538	88	100	+	16.4898	1.02e-06	0.0343	TGCTGAGTCACTT
CEBPB_HUMAN(bZIP).H10MO.A		chr7:2480341-2480442	76	87	+	16.1143	1.03e-06	0.187	GGTTGCACAATC
TBX3_HUMAN(T-box_DNAbind).H10MO.D		chr9:66029484-66029585	3	26	+	16.2569	1.03e-06	0.162	aagaagccacttaggtcatgaatt
TBX3_HUMAN(T-box_DNAbind).H10MO.D		chr9:46968822-46968923	29	52	+	16.2569	1.03e-06	0.162	aagaagccacttaggtcatgaatt
KLF16_HUMAN(C2H2_ZF).H10MO.D		chr6:86303418-86303519	73	91	-	16.6179	1.03e-06	0.0146	CGAGGTGTGGATGGGGGGT
FOXG1_HUMAN(fork-head_DNAbind).H10MO.D		chr12:46197511-46197612	8	24	+	16.2254	1.03e-06	0.195	attgtttagttttgttt
ELF2_HUMAN(ETS_DNAbind).H10MO.C		chr11:68585059-68585160	15	31	+	16.5658	1.03e-06	0.104	GAGGCAGGAAGGGCAGG
IRF8_HUMAN(IRF-repeat_DNAbind).H10MO.D		chr3:106641842-106641943	55	69	-	16.5444	1.03e-06	0.197	AAGGAAGTGAAAATG
TFAP4_HUMAN(bHLH).H10MO.C		chr17:56033056-56033157	52	62	+	17	1.03e-06	0.213	CCCAGCTGCGG
AP2C_HUMAN(??).H10MO.A		chr3:66501459-66501560	84	97	+	16.7273	1.03e-06	0.0174	GAGGCCTGGGGGCA
JUND_HUMAN(bZIP).H10MO.A		chr3:158419670-158419771	36	46	-	15.7818	1.03e-06	0.0939	GCTGAGTCATC
JUND_HUMAN(bZIP).H10MO.A		chr16:14404510-14404611	53	63	-	15.7818	1.03e-06	0.0939	GCTGAGTCATC
STAT3_HUMAN(STAT_DNAbind).H10MO.A		chr1:201567241-201567342	71	81	+	15.8939	1.03e-06	0.217	cttcctggaag
FOSL2_HUMAN(bZIP).H10MO.A		chr6:74290145-74290246	89	99	-	15.9545	1.03e-06	0.103	ATGACTCAGCC
NFKB1_HUMAN(RHD_DNAbind).H10MO.B		chr2:26994245-26994346	49	59	-	16.6053	1.03e-06	0.119	TGGGAATCCCC
AP2D_HUMAN(??).H10MO.D		chr1:155161335-155161436	2	15	+	17.4715	1.03e-06	0.0453	agcccggggccggc
AP2D_HUMAN(??).H10MO.D		chr1:155161335-155161436	62	75	+	17.4715	1.03e-06	0.0453	agcccggggccggc
SP3_HUMAN(C2H2_ZF).H10MO.B		chr11:94277432-94277533	47	66	-	16.5596	1.04e-06	0.00667	AGTGCCGGGCGGGGCGAGCC
NDF1_HUMAN(bHLH).H10MO.C		chr6:64300041-64300142	29	40	+	15.6292	1.04e-06	0.0883	gggcagatgtcc
ESR1_HUMAN(nuclear-receptor_DNAbind).H10MO.S		chr7:151572429-151572530	43	60	+	16.4727	1.04e-06	0.00239	GGGGCAGTGCGCCCTGGG
ESR1_HUMAN(nuclear-receptor_DNAbind).H10MO.S		chr5:131714431-131714532	35	52	-	16.4727	1.04e-06	0.00239	GAGTCACAGTGACCCAGG
MYOG_HUMAN(bHLH).H10MO.D		chr16:1098941-1099042	77	89	+	16.764	1.04e-06	0.127	CCGCAGCTGCTGC
ESR2_HUMAN(nuclear-receptor_DNAbind).H10MO.A		chr2:227015986-227016087	64	81	-	16.5	1.04e-06	0.00275	TGGGTCAAGCTGCCCTCT
ESR2_HUMAN(nuclear-receptor_DNAbind).H10MO.A		chr6:44205892-44205993	32	49	+	16.5	1.04e-06	0.00275	CGTGTCCGGgtgaccttg
ERR1_HUMAN(nuclear-receptor_DNAbind).H10MO.D		chr22:36748894-36748995	14	27	+	16.0275	1.04e-06	0.0105	GGCCAAGGACAGGG
RORG_HUMAN(nuclear-receptor_DNAbind).H10MO.C		chr5:159597010-159597111	49	61	-	17.3486	1.04e-06	0.296	TAAACTAGGTCAG
HXC13_HUMAN(homeobox_DNAbind).H10MO.D		chr4:40202585-40202686	22	32	-	14.3651	1.04e-06	0.385	AGTTTTACGAG
ZFX_HUMAN(C2H2_ZF).H10MO.C		chr10:134330614-134330715	16	34	+	16.8636	1.04e-06	0.0204	CAGCCCCTCAGGCCTCAAC
ESR1_HUMAN(nuclear-receptor_DNAbind).H10MO.S		chr1:229298115-229298216	13	30	+	16.4636	1.05e-06	0.00239	ATGGCACAGTgacctcgg
ZBT7A_HUMAN(C2H2_ZF).H10MO.D		chr7:155744723-155744824	5	21	-	15.0562	1.05e-06	0.0719	AGCTGTGGGTCGAGTTG
ZN639_HUMAN(C2H2_ZF).H10MO.D		chr8:74335741-74335842	19	38	+	16.4079	1.05e-06	0.108	AGATGGGCATGAGCAGGCAG
SP2_HUMAN(C2H2_ZF).H10MO.C		chr7:102329159-102329260	76	97	+	16.6179	1.05e-06	0.00656	AGGCGGTGGGTGGGGCCACGAG
ARI3A_HUMAN(ARID_DNAbind).H10MO.D		chr21:39721537-39721638	40	61	-	16.9457	1.05e-06	0.171	ATTAAAAGAGTATGAAAATAAA
AP2A_HUMAN(??).H10MO.C		chr4:124509404-124509505	67	81	+	16.3939	1.06e-06	0.0277	TAGCCCTGAGGCAAA
ZFX_HUMAN(C2H2_ZF).H10MO.C		chr2:238395932-238396033	65	83	-	16.8485	1.06e-06	0.0204	CAGGGCGTCAGGCCAGGGC
SP4_HUMAN(C2H2_ZF).H10MO.D		chr10:134729033-134729134	16	37	+	16.3577	1.06e-06	0.00495	GAGGGCGGGGCGCCGTGCCCAG
SP4_HUMAN(C2H2_ZF).H10MO.D		chr5:172756889-172756990	43	64	+	16.3577	1.06e-06	0.00495	GGGGGCGAGGAGACACGCGGGC
SP4_HUMAN(C2H2_ZF).H10MO.D		chr10:134729033-134729134	59	80	+	16.3577	1.06e-06	0.00495	GAGGGCGGGGCGCCGTGCCCAG
INSM1_HUMAN(C2H2_ZF).H10MO.C		chr18:60926902-60927003	36	47	+	17.4694	1.06e-06	0.124	TTGCAGGGGGCA
VSX1_HUMAN(homeobox_DNAbind).H10MO.D		chr9:117541927-117542028	6	19	+	15.3543	1.06e-06	0.379	TAATTAGCAATATT
ID4_HUMAN(bHLH).H10MO.D		chr17:70636797-70636898	44	54	-	13.4789	1.06e-06	0.137	GGCAGGTGTGA
ESR1_HUMAN(nuclear-receptor_DNAbind).H10MO.S		chr22:50349435-50349536	41	58	+	16.4455	1.06e-06	0.00241	AGGCCAGGGTGGCCTGTC
SP1_HUMAN(C2H2_ZF).H10MO.S		chr3:125635131-125635232	39	49	-	16.573	1.07e-06	0.0266	TGGGGCGGGGC
SP1_HUMAN(C2H2_ZF).H10MO.S		chr11:3443956-3444057	57	67	+	16.573	1.07e-06	0.0266	TGGGGCGGGGC
PRD14_HUMAN(C2H2_ZF).H10MO.C		chrX:105197945-105198046	80	93	+	16.0536	1.07e-06	0.188	aggttagagaacct
SP3_HUMAN(C2H2_ZF).H10MO.B		chr1:15851173-15851274	81	100	-	16.5229	1.07e-06	0.00674	GGGAGTGGGCGGTGACGCGG
PEBB_HUMAN(??).H10MO.C		chr14:65823407-65823508	26	36	+	14.3838	1.07e-06	0.19	TCTGTGGTTTG
TF65_HUMAN(RHD_DNAbind).H10MO.A		chr16:88831521-88831622	71	81	+	16.9697	1.07e-06	0.191	GGGACTTCCCC
KLF13_HUMAN(C2H2_ZF).H10MO.D		chr8:110657126-110657227	90	100	-	16.0769	1.07e-06	0.185	GGGGGGGCGCG
KLF16_HUMAN(C2H2_ZF).H10MO.D		chr10:125853093-125853194	60	78	-	16.561	1.07e-06	0.0146	TGGGGCGGGGGGAGGGTTC
EGR4_HUMAN(C2H2_ZF).H10MO.D		chr19:3387787-3387888	14	24	+	17.3525	1.07e-06	0.0227	GGGGGTGGGGC
EGR4_HUMAN(C2H2_ZF).H10MO.D		chr1:16403533-16403634	49	59	+	17.3525	1.07e-06	0.0227	GGGGGTGGGGC
EGR4_HUMAN(C2H2_ZF).H10MO.D		chr11:67231535-67231636	59	69	+	17.3525	1.07e-06	0.0227	GGGGGTGGGGC
EGR4_HUMAN(C2H2_ZF).H10MO.D		chr3:13153067-13153168	60	70	+	17.3525	1.07e-06	0.0227	gggggtggggc
EGR4_HUMAN(C2H2_ZF).H10MO.D		chr10:1095043-1095144	59	69	-	17.3525	1.07e-06	0.0227	GGGGGTGGGGC
EGR2_HUMAN(C2H2_ZF).H10MO.C		chr17:80174765-80174866	7	17	+	16.7245	1.07e-06	0.041	GGTGTGGGCGG
PAX5_HUMAN(homeobox_DNAbind/pairebox_DNAbind).H10MO.A		chr4:3465038-3465139	33	53	+	16.2239	1.07e-06	0.0452	gcgagcgcggcggcgcggAAC
AP2A_HUMAN(??).H10MO.C		chr20:48993627-48993728	35	49	+	16.3788	1.08e-06	0.0277	GTGCCCTGAGGCAGC
ERR1_HUMAN(nuclear-receptor_DNAbind).H10MO.D		chr2:171085770-171085871	34	47	+	15.9817	1.08e-06	0.0105	GCTCAAGGTCAGCC
TLX1_HUMAN(homeobox_DNAbind).H10MO.D		chr2:189715699-189715800	80	96	-	14.5161	1.08e-06	0.117	CTGGCAACTGGTCAGGG
TFDP1_HUMAN(E2F_wHTH).H10MO.D		chr17:7255230-7255331	21	42	+	16.6818	1.08e-06	0.0107	CACACCTGAGCGGCGGCGGGGC
ESR1_HUMAN(nuclear-receptor_DNAbind).H10MO.S		chr7:345889-345990	38	55	-	16.4273	1.08e-06	0.00243	GGGTCACTCTGCCCCAAG
ZBT7A_HUMAN(C2H2_ZF).H10MO.D		chr10:43606364-43606465	25	41	+	15.0337	1.08e-06	0.0719	GGCCCTGGGTTGCCTTG
ZBT7A_HUMAN(C2H2_ZF).H10MO.D		chr1:201464648-201464749	33	49	+	15.0337	1.08e-06	0.0719	ATCCCTGGGTCGACCTG
THAP1_HUMAN(THAP_ZF).H10MO.D		chr14:96670999-96671100	20	41	-	16.4437	1.08e-06	0.0162	TGCGGCCACCTTCGCTCTCCGC
RARG_HUMAN(nuclear-receptor_DNAbind).H10MO.C		chr12:126375549-126375650	77	96	-	16.4388	1.09e-06	0.0707	TGGGCACAAGGAAAGGTCAG
ELF2_HUMAN(ETS_DNAbind).H10MO.C		chr7:72571357-72571458	2	18	-	16.5132	1.09e-06	0.104	GAGGGAGGAAGGGGGAC
NRL_HUMAN(bZIP).H10MO.D		chr13:65651363-65651464	91	101	-	14.5818	1.09e-06	0.328	TGCTGACGCGG
SP2_HUMAN(C2H2_ZF).H10MO.C		chr19:1657974-1658075	53	74	+	16.5691	1.09e-06	0.00664	TACCCCGAGGCGGGGGCAGGGC
MYOG_HUMAN(bHLH).H10MO.D		chr1:204732909-204733010	66	78	+	16.7303	1.09e-06	0.127	CAGCAGCTGCAGC
AP2B_HUMAN(??).H10MO.B		chr21:46750256-46750357	29	38	-	15.618	1.09e-06	0.0838	GCCCGAGGGC
SP4_HUMAN(C2H2_ZF).H10MO.D		chr15:75230049-75230150	11	32	+	16.3089	1.09e-06	0.00495	CGGGGGGAGGCCCCGGGGGCGC
PURA_HUMAN(PPUR_DNAbind).H10MO.D		chr6:37070281-37070382	4	20	+	15.9604	1.09e-06	0.0254	AGACTGGGTGGGGAGGG
CTCFL_HUMAN(C2H2_ZF).H10MO.A		chr22:16205246-16205347	61	79	+	16.7248	1.09e-06	0.0855	ggcccagcagaggtcacca
HTF4_HUMAN(bHLH).H10MO.B		chr17:15563216-15563317	2	12	+	14.697	1.09e-06	0.0508	GGCCAGGTGTG
HTF4_HUMAN(bHLH).H10MO.B		chr19:33538454-33538555	77	87	-	14.697	1.09e-06	0.0508	GGCCAGGTGTG
MNT_HUMAN(bHLH).H10MO.D		chr7:72571357-72571458	2	17	-	13.6667	1.1e-06	0.0539	AGGGAGGAAGGGGGAC
ESR1_HUMAN(nuclear-receptor_DNAbind).H10MO.S		chr2:242682337-242682438	36	53	-	16.4091	1.1e-06	0.00245	GGGTCAGGATCCCCTCAC
ESR1_HUMAN(nuclear-receptor_DNAbind).H10MO.A		chr3:193193811-193193912	85	101	-	15.8939	1.1e-06	0.00326	TGAGGTCATACTGACCT
SP4_HUMAN(C2H2_ZF).H10MO.D		chr19:7969111-7969212	65	86	-	16.2927	1.1e-06	0.00495	GGGGGCCTCGCCTGGGTCCGGG
ESR1_HUMAN(nuclear-receptor_DNAbind).H10MO.S		chr2:25471112-25471213	30	47	+	16.4	1.11e-06	0.00246	AAGTCACCTTGACCTCTC
GFI1_HUMAN(C2H2_ZF).H10MO.C		chr12:126375549-126375650	12	21	+	15.0263	1.11e-06	0.206	GCTGTGATTT
GFI1_HUMAN(C2H2_ZF).H10MO.C		chr15:59147048-59147149	27	36	-	15.0263	1.11e-06	0.206	GCTGTGATTT
SP3_HUMAN(C2H2_ZF).H10MO.B		chr6:17394165-17394266	7	26	+	16.4771	1.11e-06	0.00685	ggcgcggggcgcgggcgcgg
PO6F2_HUMAN(homeobox_DNAbind).H10MO.D		chr1:145669322-145669423	2	12	+	15.129	1.11e-06	0.409	GTTAATTAGGT
NR2C1_HUMAN(nuclear-receptor_DNAbind).H10MO.C		chr21:45236760-45236861	75	87	-	16.4592	1.11e-06	0.0558	GGTCACAGGTCAG
MAZ_HUMAN(C2H2_ZF).H10MO.A		chr8:70405076-70405177	31	52	+	15.9545	1.11e-06	0.00475	GGCCGGTGTCGGGCCGGGGCGG
ZBT7B_HUMAN(C2H2_ZF).H10MO.D		chr4:1563412-1563513	54	74	-	16.6667	1.11e-06	0.128	CTGGGTTGCCATGGAGCTGCT
FOS_HUMAN(bZIP).H10MO.A		chr6:30737503-30737604	9	19	+	15.9848	1.11e-06	0.0818	GTGAGTCATCC
SP4_HUMAN(C2H2_ZF).H10MO.D		chr13:113968083-113968184	55	76	+	16.2764	1.11e-06	0.00495	TGGGGCGTGGCCTCCTGGAGGG
SP4_HUMAN(C2H2_ZF).H10MO.D		chr16:323800-323901	60	81	-	16.2764	1.11e-06	0.00495	GGGGCAGGGGCCGGGGTGACCC
FOXA1_HUMAN(fork-head_DNAbind).H10MO.A		chr6:4596372-4596473	68	80	+	15.4697	1.11e-06	0.0997	ctgtttactctgc
ESR1_HUMAN(nuclear-receptor_DNAbind).H10MO.A		chr14:93512440-93512541	53	69	-	15.8788	1.11e-06	0.00328	TGAGGTCAAGATGCCCT
NR0B1_HUMAN(??).H10MO.D		chr19:198330-198431	32	41	+	14.7615	1.12e-06	0.0783	GCGTGGGAGG
NR0B1_HUMAN(??).H10MO.D		chr1:136172-136273	58	67	+	14.7615	1.12e-06	0.0783	GCGTGGGAGG
NR0B1_HUMAN(??).H10MO.D		chr19:198330-198431	80	89	+	14.7615	1.12e-06	0.0783	GCGTGGGAGG
NR0B1_HUMAN(??).H10MO.D		chr8:110657126-110657227	2	11	-	14.7615	1.12e-06	0.0783	GCGTGGGAGG
NR0B1_HUMAN(??).H10MO.D		chr1:327103-327204	12	21	-	14.7615	1.12e-06	0.0783	GCGTGGGAGG
TBX15_HUMAN(T-box_DNAbind).H10MO.D		chr16:81309522-81309623	17	35	+	16.5413	1.12e-06	0.0145	GTGTGGGCAGGGGTGGGTC
NFIA_HUMAN(CTF/NF-I_DNAbind).H10MO.C		chr3:64137963-64138064	51	65	-	15.65	1.12e-06	0.0999	TTGGGAAGGAGCCAA
NR1D1_HUMAN(nuclear-receptor_DNAbind).H10MO.C		chr11:63390099-63390200	53	66	+	17.0102	1.12e-06	0.191	ATAAATAGGTCACT
ESR2_HUMAN(nuclear-receptor_DNAbind).H10MO.A		chr17:57635523-57635624	27	44	-	16.4091	1.12e-06	0.00289	ATGGTCATGCTGACCTTA
ESR2_HUMAN(nuclear-receptor_DNAbind).H10MO.A		chr19:16088950-16089051	27	44	-	16.4091	1.12e-06	0.00289	ATGGTCATGCTGACCTTA
ESR2_HUMAN(nuclear-receptor_DNAbind).H10MO.A		chr13:44518888-44518989	39	56	-	16.4091	1.12e-06	0.00289	CAGGTCTGTCTGACCCAA
SP1_HUMAN(C2H2_ZF).H10MO.C		chr4:8183696-8183797	10	28	+	16.618	1.13e-06	0.00901	CAGGGTGGGGTGGGGCAGG
PURA_HUMAN(PPUR_DNAbind).H10MO.D		chr4:8183696-8183797	13	29	+	15.9307	1.13e-06	0.0254	GGTGGGGTGGGGCAGGC
VDR_HUMAN(nuclear-receptor_DNAbind).H10MO.B		chr5:14038627-14038728	69	84	+	15.808	1.13e-06	0.0181	GGGGTCAGGGGAGTCA
FOXJ3_HUMAN(fork-head_DNAbind).H10MO.A		chr1:227560625-227560726	6	18	+	17.3788	1.13e-06	0.102	TTGTTTATGTTTC
MBD2_HUMAN(methyl-CpG-binding_DNAbind).H10MO.B		chr21:40033304-40033405	6	16	+	16.1974	1.13e-06	0.19	GCGTCCGGAGG
[truncated: 53,399 more rows]
