# Supplementary material for: Cooperative interaction between ERα and the EMT-inducer ZEB1 reprograms breast cancer cells for bone metastasis
Source: Nat Commun. 2022 Apr 19;13:2104. doi: 10.1038/s41467-022-29723-5 (PMC9018728; doi:10.1038/s41467-022-29723-5)
Supplement: Supplementary file 6 — Supplementary Data 3 [file 41467_2022_29723_MOESM6_ESM.xlsx]

## Sheet: -DOX(E2) vs -DOX(Ctl)FDR<0.05
E2
Gene	logFC	logCPM	F	PValue	FDR	FC
CA12	3.27343	8.11174	2361.64	1.91e-22	3.11e-18	9.6694
RET	2.88263	8.45802	2138.08	5.18e-22	4.22e-18	7.37495
CXCL12	4.41209	4.6385	1326.45	6.16e-20	1.69e-16	21.2897
PGR	3.11975	8.33456	1325.06	6.23e-20	1.69e-16	8.69239
GREB1	2.79274	8.18662	1418.02	3.16e-20	1.69e-16	6.92945
RNF43	-2.49292	5.60346	1354.54	5e-20	1.69e-16	0.177646
SLC47A1	4.43137	5.30779	1256.75	1.06e-19	2.46e-16	21.5762
PGLYRP2	6.50014	3.56374	1186.04	1.88e-19	3.83e-16	90.5187
RAB31	2.22768	7.53416	1152.96	2.49e-19	4.51e-16	4.6838
ANXA9	2.18374	7.51617	1128.1	3.1e-19	5.05e-16	4.54331
KCNJ8	-2.19318	6.23399	1109.93	3.64e-19	5.39e-16	0.218668
ZNF185	2.05183	6.90426	944.435	1.81e-18	2.17e-15	4.14632
PRSS23	1.85894	8.26579	948.56	1.73e-18	2.17e-15	3.62741
TMTC2	-2.13308	5.81381	941.83	1.86e-18	2.17e-15	0.22797
SLC9A3R1	1.86875	8.40581	904.551	2.78e-18	2.83e-15	3.65215
LIMA1	-1.95283	6.0065	907.443	2.69e-18	2.83e-15	0.258309
IGFBP4	2.23418	9.17262	849.192	5.19e-18	4.9e-15	4.70494
CLIP4	-2.75104	4.35118	845.641	5.41e-18	4.9e-15	0.148544
C5AR2	4.60264	3.18446	839.518	5.82e-18	4.99e-15	24.2958
USP31	2.09682	5.83436	825.855	6.84e-18	5.58e-15	4.27766
BRI3BP	1.97547	6.09112	808.899	8.4e-18	6.52e-15	3.93256
VCAN	2.57722	7.07191	792.545	1.03e-17	6.98e-15	5.9679
IL17RB	2.27417	5.164	795.058	9.96e-18	6.98e-15	4.83718
RAPGEFL1	2.17444	6.93011	793.712	1.01e-17	6.98e-15	4.51411
FMN1	2.32467	6.39713	782.068	1.17e-17	7.64e-15	5.0095
CYP26B1	3.69409	3.83012	764.493	1.47e-17	9e-15	12.9429
DDX10	2.09153	6.62371	763.232	1.49e-17	9e-15	4.26201
KIF5C	2.21349	6.24515	753.57	1.69e-17	9.35e-15	4.63797
FKBP4	1.76817	7.91539	752.271	1.72e-17	9.35e-15	3.40622
FAM179A	-3.53086	4.00115	755.344	1.65e-17	9.35e-15	0.0865177
ANKH	1.70985	6.83214	749.563	1.78e-17	9.37e-15	3.27128
PPIF	2.04248	7.97919	745.718	1.88e-17	9.55e-15	4.11952
DUSP4	-1.92651	5.97211	739.812	2.03e-17	1e-14	0.263065
GRHL3	-2.67953	5.41276	728.429	2.36e-17	1.13e-14	0.156092
BTG2	-1.98788	7.6401	722.943	2.55e-17	1.19e-14	0.252109
PIM1	2.13156	4.94517	715.36	2.83e-17	1.21e-14	4.38192
TMEM164	1.77669	7.266	716.14	2.8e-17	1.21e-14	3.4264
CA5B	-1.88173	5.36653	718.48	2.71e-17	1.21e-14	0.271357
LRIG1	1.67561	7.22759	707.982	3.13e-17	1.31e-14	3.19455
MYBL1	3.18608	3.63374	705.695	3.23e-17	1.32e-14	9.10133
PLK2	-1.78369	5.79245	684.356	4.37e-17	1.74e-14	0.290439
AP1B1	1.54803	8.28183	680.153	4.65e-17	1.8e-14	2.92418
HOMER2	1.53147	7.02485	678.772	4.74e-17	1.8e-14	2.89081
LINC01016	3.07903	5.51686	676.596	4.89e-17	1.81e-14	8.45043
FAM134B	-1.54825	6.14381	666.472	5.68e-17	2.06e-14	0.341925
RBBP7	1.51382	8.23419	663.819	5.9e-17	2.09e-14	2.85566
PKIB	2.32614	6.40463	660.309	6.22e-17	2.14e-14	5.01462
CAV1	1.81181	5.52593	659.282	6.32e-17	2.14e-14	3.51083
LIPH	-2.4106	4.11952	654.572	6.78e-17	2.25e-14	0.188078
KIF21A	1.51018	7.81709	633.974	9.28e-17	3.02e-14	2.84845
LMO3	-3.32183	3.34993	631.345	9.67e-17	3.09e-14	0.100007
AMZ1	2.95625	3.83679	624.715	1.07e-16	3.33e-14	7.76106
DHCR7	1.44224	8.24986	623.204	1.1e-16	3.33e-14	2.71743
MYO1B	-1.53672	7.79445	622.934	1.1e-16	3.33e-14	0.344668
DEPTOR	1.68293	6.59747	611.389	1.33e-16	3.93e-14	3.21079
TFRC	1.48998	9.71022	607.266	1.42e-16	4.12e-14	2.80886
NR4A3	1.65498	5.87977	601.542	1.55e-16	4.44e-14	3.14919
CTD-2538C1.2	2.00815	4.55244	587.964	1.94e-16	5.46e-14	4.02265
TIPARP	1.66441	6.19469	583.589	2.09e-16	5.78e-14	3.16983
AKAP1	1.44745	9.0749	582.109	2.14e-16	5.82e-14	2.72725
TIAM1	2.08471	5.46007	571.191	2.58e-16	6.9e-14	4.2419
SYNDIG1	3.3169	3.13501	568.603	2.7e-16	7.09e-14	9.96518
UNC5A	3.07454	3.6704	561.763	3.04e-16	7.86e-14	8.42418
SH3BP4	-1.84022	6.93343	551.096	3.67e-16	9.33e-14	0.279279
ITGB6	-1.99954	6.29156	545.035	4.08e-16	1.02e-13	0.250079
IL1R1	-2.63434	3.36093	526.349	5.74e-16	1.42e-13	0.161059
TBKBP1	1.84935	5.0847	521.258	6.32e-16	1.51e-13	3.60338
SLC22A5	1.6896	5.94973	522.156	6.21e-16	1.51e-13	3.22566
TMEM150C	-1.6354	6.84734	518.256	6.68e-16	1.58e-13	0.32188
FAM63A	1.3276	6.81803	515.497	7.04e-16	1.63e-13	2.50985
ELF3	-1.63106	5.81507	514.952	7.11e-16	1.63e-13	0.322852
DNAJC22	-1.38313	7.58669	510.649	7.72e-16	1.75e-13	0.383385
DDX21	1.30964	8.29001	506.862	8.3e-16	1.85e-13	2.47879
BMF	-1.95409	5.77102	506.105	8.42e-16	1.85e-13	0.258084
RP11-203J24.8	2.03215	4.98071	504.045	8.76e-16	1.9e-13	4.09014
ARHGEF37	-1.87546	4.44174	503.525	8.85e-16	1.9e-13	0.272541
SLC17A9	2.55835	7.35431	497.896	9.88e-16	2.09e-13	5.89032
ARHGAP36	3.52117	3.77791	497.095	1e-15	2.1e-13	11.4809
ELF1	1.27728	7.92833	480.302	1.4e-15	2.89e-13	2.42382
EFNB2	-1.59556	5.97304	478.391	1.46e-15	2.97e-13	0.330893
LMCD1	-2.0862	5.11745	477.428	1.49e-15	2.99e-13	0.235501
STC2	1.45114	8.47093	476.557	1.51e-15	3.01e-13	2.73425
MACC1	-1.91022	4.3866	475.719	1.54e-15	3.02e-13	0.266051
PUS7	1.54924	5.70049	468.977	1.77e-15	3.43e-13	2.92663
PLCL1	2.11111	4.12995	463.51	1.98e-15	3.8e-13	4.32023
ENC1	-1.52305	5.48405	456.391	2.3e-15	4.37e-13	0.347949
SDK2	2.91681	4.08753	455.403	2.35e-15	4.41e-13	7.55176
GGA2	1.41458	9.27251	450.833	2.6e-15	4.81e-13	2.66582
PKP1	-1.45558	6.09323	448.681	2.72e-15	4.98e-13	0.364609
CDKL5	-2.03965	6.97878	446.851	2.83e-15	5.12e-13	0.243223
HOXC4	2.22546	4.42247	443.834	3.02e-15	5.41e-13	4.67659
SLC7A5	1.34311	8.84284	441.465	3.18e-15	5.64e-13	2.53697
HOXC6	1.94703	4.07973	437.22	3.49e-15	6.06e-13	3.85581
KDM4B	1.26994	6.47208	437.302	3.49e-15	6.06e-13	2.41151
MANEAL	1.81536	5.07847	434.312	3.73e-15	6.36e-13	3.51947
MYB	1.63989	5.38639	434.128	3.74e-15	6.36e-13	3.11642
MLXIP	1.44457	8.01133	431.398	3.98e-15	6.69e-13	2.72182
NUAK1	-1.44637	7.20622	427.017	4.39e-15	7.31e-13	0.366942
GLDN	-1.41786	6.182	426.416	4.45e-15	7.33e-13	0.374268
TRPC6	2.05571	3.99039	424.498	4.65e-15	7.58e-13	4.15747
SLC29A1	1.37957	6.03777	421.973	4.93e-15	7.95e-13	2.6019
SGK1	2.98759	3.25815	419.966	5.16e-15	8.25e-13	7.93147
RRP12	1.39771	6.77843	419.524	5.21e-15	8.25e-13	2.63484
KIAA1467	1.3871	5.91856	417.604	5.45e-15	8.54e-13	2.61553
COBLL1	-1.21538	5.87393	409.494	6.59e-15	1.02e-12	0.43066
NOLC1	1.1869	8.52187	404.036	7.5e-15	1.15e-12	2.27663
SMPD3	2.23508	4.03848	401.67	7.94e-15	1.21e-12	4.7079
CDYL2	-1.59248	6.41105	398.274	8.62e-15	1.3e-12	0.331602
TGM2	1.81078	5.94648	397.709	8.74e-15	1.31e-12	3.50832
LMO7	-1.41956	6.10593	393.713	9.63e-15	1.43e-12	0.373827
HPS3	-1.39769	5.84522	392.398	9.95e-15	1.46e-12	0.379537
SLC6A6	1.27933	8.67761	391.883	1.01e-14	1.47e-12	2.42726
WWC1	1.40532	6.54178	391.119	1.03e-14	1.48e-12	2.64876
HCK	3.1	3.02754	379.829	1.36e-14	1.95e-12	8.57418
LRRN2	1.38417	5.69377	376.849	1.47e-14	2.08e-12	2.61021
TIMP3	-2.00875	5.52564	376.491	1.48e-14	2.08e-12	0.248489
FBN2	-1.84698	4.29974	375.527	1.52e-14	2.12e-12	0.277974
LY6H	2.2731	3.3888	374.241	1.57e-14	2.15e-12	4.83362
MYC	1.30853	8.55541	374.562	1.56e-14	2.15e-12	2.47689
DRAM1	-1.35448	6.0287	372.687	1.64e-14	2.22e-12	0.391075
RDH10	1.36431	6.05177	371.757	1.68e-14	2.26e-12	2.57453
VPS54	-1.07719	6.93766	370.033	1.75e-14	2.34e-12	0.473952
LRP11	-1.29617	6.40705	369.326	1.78e-14	2.36e-12	0.407206
PLEKHH1	1.73594	5.71903	365.198	1.99e-14	2.61e-12	3.33097
C1orf226	1.54151	6.04913	361.973	2.16e-14	2.82e-12	2.911
TACC1	-1.23421	7.12683	360.983	2.22e-14	2.87e-12	0.425074
CEMIP	-2.02679	5.31821	359.793	2.29e-14	2.94e-12	0.245401
SYBU	1.32372	7.43988	358.476	2.38e-14	3.03e-12	2.50311
NRIP1	1.13769	8.00674	356.57	2.5e-14	3.16e-12	2.20028
SEMA3G	4.17634	2.13625	354.607	2.64e-14	3.31e-12	18.0802
CENPE	-1.1614	5.64472	353.674	2.71e-14	3.37e-12	0.447079
DKC1	1.13343	7.8606	351.861	2.84e-14	3.51e-12	2.19379
TNFRSF11B	-2.70747	2.8587	350.495	2.95e-14	3.62e-12	0.153098
CITED1	3.10005	4.209	349.443	3.04e-14	3.69e-12	8.57446
GLB1L2	1.37984	5.9183	348.132	3.15e-14	3.8e-12	2.60239
ATP9A	-1.36522	8.35015	347.555	3.2e-14	3.83e-12	0.388174
PLAT	6.20305	2.72845	346.908	3.26e-14	3.87e-12	73.6723
DSCAM-AS1	2.26739	8.17814	345.141	3.42e-14	4.04e-12	4.81453
SULF1	-1.29533	6.12556	341.353	3.8e-14	4.46e-12	0.407442
SLC37A3	1.22841	5.67553	340.76	3.87e-14	4.5e-12	2.34308
ANXA3	-1.52717	4.70975	337.289	4.26e-14	4.93e-12	0.346956
CREB3L1	-1.61877	5.86719	336.298	4.39e-14	5.03e-12	0.325612
RPS6KA2	1.35555	7.04263	334.34	4.64e-14	5.29e-12	2.55894
ZNF467	-1.32563	5.59658	332.859	4.84e-14	5.48e-12	0.398975
SEMA3E	-1.6866	5.12994	331.763	4.99e-14	5.61e-12	0.310657
TMEM45B	-1.84348	4.27483	331.399	5.05e-14	5.63e-12	0.27865
MYBBP1A	1.28576	7.41698	330.374	5.2e-14	5.76e-12	2.43811
UGCG	1.22215	6.99871	329.802	5.29e-14	5.82e-12	2.33294
NR5A2	1.20125	5.65757	329.394	5.35e-14	5.85e-12	2.29939
SGK3	2.14826	3.5732	324.883	6.1e-14	6.59e-12	4.43294
ADGRG6	-1.25522	7.61668	325.025	6.08e-14	6.59e-12	0.418929
TSC22D3	-1.15965	6.59073	321.678	6.71e-14	7.19e-12	0.447621
WLS	-1.22802	5.64271	319.174	7.23e-14	7.7e-12	0.426902
PPFIBP1	-1.14673	5.66791	317.692	7.56e-14	8e-12	0.451647
KDELC2	-1.26086	5.57635	317.475	7.61e-14	8e-12	0.417296
NOL6	1.10888	7.54491	313.604	8.55e-14	8.93e-12	2.15678
UACA	-0.971911	7.32278	313.419	8.6e-14	8.93e-12	0.50983
KIAA0513	-1.41471	5.73993	312.74	8.78e-14	9.05e-12	0.375084
TPD52L1	1.04751	8.15713	311.035	9.25e-14	9.48e-12	2.06697
NOP16	1.31972	5.64417	310.592	9.38e-14	9.55e-12	2.49618
MTHFD1L	1.20254	5.81525	309.85	9.59e-14	9.65e-12	2.30145
FGF13	-1.2675	5.00945	310.011	9.54e-14	9.65e-12	0.415379
DPH2	1.13251	6.25214	309.569	9.67e-14	9.67e-12	2.1924
MID2	-1.35824	5.92014	307.254	1.04e-13	1.03e-11	0.390057
ARHGAP26	1.19362	6.2157	306.458	1.07e-13	1.05e-11	2.28726
SIAH2	1.12905	6.85166	304.947	1.12e-13	1.1e-11	2.18715
RAB3D	-1.09018	6.62968	303.58	1.17e-13	1.14e-11	0.469704
TMEM135	-1.35037	4.96013	302.7	1.2e-13	1.16e-11	0.392191
TBC1D1	1.37164	6.38843	301.407	1.25e-13	1.2e-11	2.58765
SIDT2	1.03453	6.31475	301.231	1.25e-13	1.2e-11	2.04845
NR3C1	-1.4349	5.97926	301.48	1.24e-13	1.2e-11	0.369871
SLC27A4	1.18115	5.85172	300.134	1.3e-13	1.23e-11	2.26758
SRM	1.22745	6.38531	299.525	1.32e-13	1.24e-11	2.34153
ADAMTS19	-1.10108	6.34004	299.805	1.31e-13	1.24e-11	0.466169
FRMD6	-1.2969	5.02382	298.534	1.37e-13	1.27e-11	0.407001
ST8SIA4	-1.28369	5.66032	296.101	1.48e-13	1.37e-11	0.410743
ABCE1	1.15106	6.85123	294.8	1.54e-13	1.41e-11	2.22077
SIDT1	-1.32003	5.26421	294.805	1.54e-13	1.41e-11	0.400527
ATP6V1C2	1.94221	5.19791	294.215	1.57e-13	1.42e-11	3.84293
AGR3	1.67969	6.63153	294.174	1.57e-13	1.42e-11	3.20358
NBEA	-1.64958	6.26249	294.281	1.57e-13	1.42e-11	0.318733
SYTL4	1.39549	6.16712	292.714	1.65e-13	1.48e-11	2.63078
CTPS1	1.16598	6.10331	292.447	1.66e-13	1.48e-11	2.24385
SVIL	1.12258	8.30735	291.415	1.72e-13	1.52e-11	2.17736
SYTL2	-1.06558	8.89935	288.679	1.88e-13	1.66e-11	0.477781
INPP4B	-1.15581	6.90861	288.171	1.91e-13	1.68e-11	0.448813
PSMD3	0.954954	7.13458	285.601	2.08e-13	1.81e-11	1.93852
CPD	1.14508	7.21467	285.358	2.1e-13	1.82e-11	2.21158
MREG	1.16972	6.94154	283.543	2.23e-13	1.92e-11	2.24967
ST3GAL1	-1.04836	7.5832	283.037	2.27e-13	1.94e-11	0.483516
QSOX1	1.18928	7.4706	281.687	2.37e-13	2.01e-11	2.28039
ARID5B	-1.3645	5.12918	281.84	2.36e-13	2.01e-11	0.38837
C10orf2	1.22051	5.9111	279.196	2.58e-13	2.18e-11	2.33029
STK17A	1.22493	5.76791	278.118	2.68e-13	2.25e-11	2.33745
SLC25A24	1.1359	8.70652	277.318	2.75e-13	2.3e-11	2.19756
RND3	-1.73285	5.07987	276.685	2.81e-13	2.34e-11	0.300856
CCDC88C	1.12713	7.80564	274.062	3.08e-13	2.53e-11	2.18423
FAM171B	-1.15381	5.14991	274.095	3.07e-13	2.53e-11	0.449437
GAB2	1.14451	5.76883	272.632	3.23e-13	2.65e-11	2.21072
ISYNA1	0.97778	6.57344	272.017	3.3e-13	2.68e-11	1.96943
PTPN12	-0.969052	7.15674	271.997	3.3e-13	2.68e-11	0.510842
PMAIP1	2.49075	3.12181	271.444	3.37e-13	2.72e-11	5.62068
CLEC3A	-2.66168	3.0311	271.282	3.39e-13	2.72e-11	0.158036
METTL1	1.44726	5.42017	270.263	3.51e-13	2.79e-11	2.72689
NOP56	1.0891	7.26141	270.221	3.52e-13	2.79e-11	2.12741
FAM110C	-1.28255	5.0593	269.86	3.56e-13	2.82e-11	0.411069
LINC00511	1.91189	3.64473	268.74	3.7e-13	2.92e-11	3.76303
MAP6D1	1.60176	4.3362	267.325	3.89e-13	3.04e-11	3.03513
SLC9A7	-1.0337	5.98891	267.291	3.9e-13	3.04e-11	0.488456
KIAA1217	-1.55449	6.53827	267.18	3.91e-13	3.04e-11	0.340449
SLIT1	-1.2158	6.54919	266.155	4.06e-13	3.13e-11	0.430535
DCLK1	1.77832	3.85674	265.668	4.13e-13	3.16e-11	3.43027
ABLIM3	-1.36373	4.63108	265.681	4.13e-13	3.16e-11	0.388575
ADCY1	1.11524	9.08714	264.819	4.25e-13	3.24e-11	2.16631
NCAPD3	1.0382	6.30294	264.446	4.31e-13	3.27e-11	2.05366
TNS3	-1.50317	6.1515	263.595	4.44e-13	3.35e-11	0.352777
PVT1	1.19797	6.47726	262.915	4.55e-13	3.42e-11	2.29417
KIAA0020	1.06011	5.85022	261.63	4.77e-13	3.57e-11	2.0851
NCOA3	-1.08306	10.7172	260.854	4.91e-13	3.65e-11	0.472028
VPS9D1-AS1	1.62677	5.62801	260.66	4.94e-13	3.66e-11	3.0882
KRT80	-1.18403	7.66257	260.342	5e-13	3.68e-11	0.44012
RHPN2	1.01189	6.87689	259.704	5.11e-13	3.7e-11	2.01655
ALDH3A2	0.908933	7.67978	259.716	5.11e-13	3.7e-11	1.87766
PRICKLE2	-1.11379	6.45598	259.59	5.13e-13	3.7e-11	0.462078
PCDH10	-1.32279	5.03263	259.688	5.12e-13	3.7e-11	0.399761
SFMBT2	-1.61524	4.89334	259.722	5.11e-13	3.7e-11	0.326411
NOP2	1.22229	6.25393	258.043	5.43e-13	3.9e-11	2.33317
IFITM10	1.3307	5.42784	257.876	5.47e-13	3.91e-11	2.51525
CHPT1	1.35132	5.04147	257.643	5.51e-13	3.92e-11	2.55145
RAB27B	-1.67692	5.88233	256.89	5.67e-13	4.02e-11	0.312749
BTG1	-1.02402	6.71905	255.719	5.92e-13	4.17e-11	0.491744
ERBB2	-1.14407	7.85678	255.088	6.06e-13	4.25e-11	0.452481
PODXL2	0.941848	6.68671	254.358	6.22e-13	4.35e-11	1.92099
UNC5C	-1.79898	4.83629	254.248	6.25e-13	4.35e-11	0.287378
TSPAN9	-1.25807	4.67676	252.863	6.58e-13	4.56e-11	0.418103
GALNT10	-1.10987	7.02097	251.876	6.82e-13	4.71e-11	0.463335
PTPRO	-3.40933	1.35351	250.785	7.11e-13	4.89e-11	0.0941215
AKNA	1.18544	5.43677	250.379	7.21e-13	4.94e-11	2.27433
PLIN2	-1.47587	4.58995	249.825	7.37e-13	5.02e-11	0.359515
SLC19A2	1.31647	7.07105	249.463	7.47e-13	5.07e-11	2.49055
NPY1R	1.7606	4.57938	249.26	7.53e-13	5.09e-11	3.3884
ITGB4	-1.19649	7.94089	248.907	7.63e-13	5.14e-11	0.436335
PISD	1.03153	6.83968	246.415	8.38e-13	5.62e-11	2.04419
AMD1	1.16428	7.29422	246.086	8.49e-13	5.65e-11	2.24121
XBP1	1.11083	11.6759	246.107	8.48e-13	5.65e-11	2.1597
NXPH1	-3.55009	1.50537	244.897	8.88e-13	5.88e-11	0.0853722
NEDD4L	-1.60986	4.6884	244.26	9.1e-13	6.01e-11	0.32763
THSD4	1.41264	4.62805	243.783	9.27e-13	6.07e-11	2.66224
SNX29	1.17425	8.10468	243.779	9.27e-13	6.07e-11	2.25676
PPRC1	1.13336	6.64156	242.259	9.83e-13	6.41e-11	2.19369
SLC1A1	1.85722	3.37027	241.835	1e-12	6.49e-11	3.62308
CSK	0.933635	7.40515	241.208	1.02e-12	6.61e-11	1.91008
PPL	-1.3389	7.02326	241.153	1.03e-12	6.61e-11	0.395322
NYNRIN	-1.51712	3.92555	240.639	1.05e-12	6.72e-11	0.349383
TRIM14	1.09713	6.37342	239.594	1.09e-12	6.96e-11	2.13929
CDK6	-1.40483	5.29104	239.529	1.09e-12	6.96e-11	0.377664
GCNT1	-1.40715	4.59732	239.061	1.11e-12	7.06e-11	0.377056
ANKRD50	-1.01559	7.87632	238.26	1.15e-12	7.26e-11	0.494627
MOCOS	1.40083	4.76859	238.025	1.16e-12	7.3e-11	2.64054
RERG	1.47033	5.09736	237.306	1.19e-12	7.45e-11	2.77085
ASB9	-1.30068	5.15029	237.367	1.19e-12	7.45e-11	0.405934
OXTR	-1.85388	3.99143	236.337	1.24e-12	7.71e-11	0.276647
RGCC	-2.85967	2.24735	235.616	1.28e-12	7.91e-11	0.13777
GRHL2	0.968298	8.1717	235.142	1.3e-12	8.03e-11	1.95653
MPC1	1.79595	3.77941	234.553	1.33e-12	8.19e-11	3.47244
HNRNPAB	0.860845	8.28421	234.021	1.36e-12	8.33e-11	1.8161
OSGIN1	1.3231	5.20302	233.718	1.38e-12	8.4e-11	2.50204
LRP8	1.2939	5.5824	233.626	1.38e-12	8.4e-11	2.4519
GTPBP4	0.874347	7.69602	231.563	1.5e-12	9.09e-11	1.83318
GEMIN5	0.922422	7.10021	231.039	1.53e-12	9.25e-11	1.89529
GADD45B	1.18862	5.55379	230.759	1.55e-12	9.31e-11	2.27935
ALAD	-0.925186	6.14205	230.71	1.55e-12	9.31e-11	0.526613
MAPRE2	-1.11005	5.02582	229.529	1.63e-12	9.73e-11	0.463277
IFRD2	1.04705	6.37646	228.343	1.71e-12	1.02e-10	2.0663
NOV	-2.46413	2.68578	227.968	1.74e-12	1.03e-10	0.181226
SFXN2	1.68175	7.42319	227.472	1.77e-12	1.05e-10	3.20818
CDC42BPA	-1.08209	6.53051	227.045	1.8e-12	1.06e-10	0.472345
ZNF704	-1.41104	5.34829	226.933	1.81e-12	1.06e-10	0.37604
GTF2IRD1	-1.00659	5.47279	225.994	1.88e-12	1.1e-10	0.497723
LRRK2	-1.95169	3.06365	225.856	1.89e-12	1.1e-10	0.258514
TJP2	-0.931757	6.85713	225.264	1.94e-12	1.13e-10	0.52422
LPCAT1	0.88247	8.92558	224.946	1.97e-12	1.14e-10	1.84353
PIK3R3	-0.959243	6.98796	224.854	1.97e-12	1.14e-10	0.514327
EGR3	1.34991	4.77312	224.132	2.03e-12	1.16e-10	2.54896
URB2	1.08047	6.13335	224.182	2.03e-12	1.16e-10	2.11472
LYPD3	-1.31368	4.2969	224.274	2.02e-12	1.16e-10	0.402295
POC1B	1.00477	5.97063	223.925	2.05e-12	1.17e-10	2.00663
PXK	1.49642	4.19151	223.099	2.12e-12	1.2e-10	2.82141
BAMBI	-0.942609	6.40247	223.062	2.13e-12	1.2e-10	0.520291
ACP6	-0.941565	6.19081	222.654	2.16e-12	1.21e-10	0.520668
TP63	-2.41403	2.08644	222.736	2.16e-12	1.21e-10	0.187631
CDCA7	2.08449	3.17868	222.254	2.2e-12	1.22e-10	4.24126
PUS1	1.2646	5.40359	222.388	2.19e-12	1.22e-10	2.40261
TFAP2C	1.13502	5.738	222.427	2.19e-12	1.22e-10	2.19622
ABHD2	0.960598	10.1622	222.16	2.21e-12	1.22e-10	1.94612
PMP22	-1.00207	6.21289	221.789	2.24e-12	1.24e-10	0.499283
TP53INP1	-1.03411	6.23068	221.628	2.26e-12	1.24e-10	0.488316
SLC2A10	-0.849338	6.71357	219.31	2.49e-12	1.36e-10	0.555039
BCL2L1	-1.05911	6.62759	218.413	2.59e-12	1.41e-10	0.479929
SCCPDH	-1.10295	6.82217	218.37	2.59e-12	1.41e-10	0.465563
HR	1.3357	5.64048	216.658	2.79e-12	1.51e-10	2.52398
PPAT	1.04601	5.88221	216.542	2.8e-12	1.51e-10	2.06481
NME1	1.05393	5.77882	215.986	2.87e-12	1.53e-10	2.07618
CLUH	0.965818	8.01537	216.126	2.86e-12	1.53e-10	1.95317
KIAA1161	-1.52434	4.52342	216.252	2.84e-12	1.53e-10	0.347638
SYTL5	1.0066	6.57772	215.062	2.99e-12	1.59e-10	2.00917
SIGMAR1	1.0709	6.35079	214.874	3.01e-12	1.6e-10	2.10075
ZFYVE21	0.847266	7.10052	214.593	3.05e-12	1.61e-10	1.79909
KCNK6	0.905487	6.49431	213.116	3.25e-12	1.72e-10	1.87318
CTR9	0.883898	6.3421	213.004	3.27e-12	1.72e-10	1.84535
ZDHHC7	-0.929585	7.38921	212.752	3.3e-12	1.73e-10	0.525009
ST6GALNAC2	-0.954905	6.02952	212.194	3.39e-12	1.77e-10	0.515876
SGMS1	-0.955788	5.42085	211.387	3.51e-12	1.83e-10	0.51556
CBX6	-0.913715	7.24494	211.119	3.55e-12	1.84e-10	0.530817
TMEM120B	1.38682	5.61292	210.422	3.66e-12	1.88e-10	2.61502
NOP58	0.981188	6.75571	210.632	3.63e-12	1.88e-10	1.97409
NET1	-0.878096	7.76611	210.473	3.65e-12	1.88e-10	0.544085
TRERF1	-1.30283	4.38221	210.199	3.7e-12	1.89e-10	0.405329
ARNT2	-1.02268	7.71306	209.273	3.85e-12	1.97e-10	0.492201
PGM3	-0.842995	6.94707	207.789	4.11e-12	2.09e-10	0.557485
EGFR	-1.24575	5.76997	207.85	4.1e-12	2.09e-10	0.421688
ACKR3	-0.926348	7.41772	206.933	4.27e-12	2.16e-10	0.526189
CTSD	0.865849	8.71282	206.608	4.34e-12	2.19e-10	1.82241
TC2N	-0.94356	6.28873	206.321	4.39e-12	2.2e-10	0.519948
ITGB8	-1.378	4.3868	206.299	4.4e-12	2.2e-10	0.384752
LINC00883	-1.83413	3.23041	206.357	4.39e-12	2.2e-10	0.280461
IGDCC3	-1.19932	4.29931	205.884	4.48e-12	2.23e-10	0.435479
FMO5	-1.19747	4.58237	204.386	4.79e-12	2.38e-10	0.436038
MME	-1.32924	5.27302	204.327	4.81e-12	2.38e-10	0.397977
NOTCH3	-1.28165	7.68628	204.201	4.83e-12	2.39e-10	0.411325
PLEKHH2	-1.13924	6.25258	203.533	4.98e-12	2.45e-10	0.454
LDLR	0.869983	6.99543	203.422	5.01e-12	2.46e-10	1.82764
GRIK3	2.14181	3.46178	203.077	5.09e-12	2.49e-10	4.41314
NLN	1.04344	6.12487	202.561	5.21e-12	2.53e-10	2.06113
BRCC3	0.953695	5.43342	202.68	5.18e-12	2.53e-10	1.93683
SLC35E2B	0.818794	7.05766	202.449	5.23e-12	2.53e-10	1.76393
INSR	-1.06815	5.73859	202.513	5.22e-12	2.53e-10	0.476932
SOX9	-1.10801	5.65102	201.514	5.46e-12	2.63e-10	0.463933
KIAA1522	-0.9659	8.52988	201.34	5.51e-12	2.65e-10	0.511959
TIFA	1.79801	4.25252	200.351	5.76e-12	2.76e-10	3.47739
ANKRD13B	1.13434	4.86227	200.284	5.78e-12	2.76e-10	2.19518
SRSF7	1.05205	7.34305	200.066	5.84e-12	2.77e-10	2.07348
SDCCAG3	0.935999	6.0567	200.131	5.82e-12	2.77e-10	1.91321
LGALS8	-0.833365	6.28348	199.957	5.87e-12	2.78e-10	0.561219
RWDD2A	-0.996753	5.55968	199.508	5.99e-12	2.83e-10	0.501126
EFR3B	0.906557	6.40109	198.587	6.25e-12	2.94e-10	1.87457
PPP2R2C	0.879017	6.30179	198.64	6.24e-12	2.94e-10	1.83912
AMPH	-1.30646	3.94319	198.265	6.35e-12	2.97e-10	0.404312
MBOAT1	0.946242	6.38007	198.019	6.42e-12	3e-10	1.92685
ZNRF3	1.0265	5.78015	197.716	6.51e-12	3.02e-10	2.03708
PTRF	-1.04671	5.74647	197.708	6.51e-12	3.02e-10	0.48407
NCOA7	-1.20875	4.80421	196.865	6.78e-12	3.14e-10	0.432643
CAB39L	-1.32021	4.191	196.816	6.79e-12	3.14e-10	0.400476
PDLIM3	3.40502	2.15728	196.298	6.96e-12	3.2e-10	10.5928
NOS1AP	1.44729	4.36494	196.067	7.04e-12	3.23e-10	2.72695
MYADM	-1.25614	5.15087	195.148	7.35e-12	3.36e-10	0.418662
AEN	0.949165	6.2542	194.272	7.66e-12	3.5e-10	1.93075
EXOSC5	1.08393	4.95499	193.971	7.77e-12	3.54e-10	2.1198
MCM6	0.846627	6.6249	193.881	7.8e-12	3.54e-10	1.79829
SLC1A4	1.20085	5.07044	193.321	8.01e-12	3.63e-10	2.29875
NAV3	-1.72746	3.47467	192.56	8.31e-12	3.75e-10	0.301983
MICAL2	1.27777	4.95482	191.376	8.79e-12	3.96e-10	2.42464
RARG	-0.940745	6.66124	190.693	9.09e-12	4.08e-10	0.520964
FAM102A	0.869018	9.5924	190.583	9.14e-12	4.09e-10	1.82642
PRSS8	-0.895034	6.28147	190.51	9.17e-12	4.09e-10	0.537735
PRKCE	0.914285	5.79944	190.336	9.25e-12	4.12e-10	1.88463
DAB2	-1.44562	4.50588	188.903	9.91e-12	4.4e-10	0.367133
DHX37	0.861192	6.3049	188.315	1.02e-11	4.52e-10	1.81654
WDR3	0.875621	6.67884	188.125	1.03e-11	4.55e-10	1.8348
EARS2	0.872735	6.95439	188.063	1.03e-11	4.55e-10	1.83113
QSOX2	1.14682	5.68211	187.885	1.04e-11	4.57e-10	2.21426
LETM1	0.774901	6.92731	187.512	1.06e-11	4.65e-10	1.71107
OGFOD1	1.12624	4.88628	187.192	1.08e-11	4.69e-10	2.18289
FURIN	-1.22744	5.83479	187.236	1.08e-11	4.69e-10	0.427075
CA2	1.25437	5.62871	187.084	1.08e-11	4.71e-10	2.38563
IGFBP5	1.24528	4.36965	186.863	1.09e-11	4.75e-10	2.37065
CYBRD1	-0.874139	6.439	186.68	1.1e-11	4.78e-10	0.545579
CXXC5	0.811545	7.02021	186.346	1.12e-11	4.84e-10	1.75509
GPATCH4	1.11299	5.48834	186.149	1.13e-11	4.88e-10	2.16293
IARS	0.796841	8.56083	185.913	1.15e-11	4.92e-10	1.73729
SCARB1	0.921475	6.54977	185.691	1.16e-11	4.96e-10	1.89405
PDLIM5	-0.853207	5.91563	184.944	1.2e-11	5.14e-10	0.553553
SOCS2	-0.994882	5.23173	184.724	1.22e-11	5.18e-10	0.501777
DDIT4	-1.04379	5.28205	184.561	1.23e-11	5.21e-10	0.485051
PNPT1	1.00378	6.17558	184.343	1.24e-11	5.25e-10	2.00524
TMED8	0.822117	7.38126	183.743	1.28e-11	5.39e-10	1.768
POLR1B	0.789236	6.85552	183.544	1.29e-11	5.42e-10	1.72816
BHLHE40	-1.07694	4.95991	183.578	1.29e-11	5.42e-10	0.474033
WDR12	1.05331	5.62445	182.939	1.33e-11	5.56e-10	2.07529
DNPEP	0.799218	8.09824	182.921	1.33e-11	5.56e-10	1.74016
EPAS1	-0.954109	7.35135	182.579	1.35e-11	5.65e-10	0.51616
GPD1L	0.865712	6.01364	182.414	1.37e-11	5.66e-10	1.82224
ANKRD33B	-2.87708	1.75199	182.417	1.37e-11	5.66e-10	0.136117
FAM86EP	1.35244	4.18081	182.269	1.38e-11	5.69e-10	2.55343
HLF	1.37354	4.02017	180.822	1.48e-11	6.11e-10	2.59106
MISP	-1.05741	6.44017	180.751	1.49e-11	6.11e-10	0.480493
NKAIN1	2.83327	2.16622	180.597	1.5e-11	6.13e-10	7.12689
CDH26	2.57439	2.33398	180.595	1.5e-11	6.13e-10	5.95619
RHOBTB1	1.26467	4.69145	180.405	1.51e-11	6.17e-10	2.40273
ELOVL2	0.898727	6.10847	180.239	1.52e-11	6.21e-10	1.86442
SOX13	-0.78807	6.52219	180.085	1.54e-11	6.24e-10	0.579118
RP11-760H22.2	1.92461	3.0674	179.896	1.55e-11	6.27e-10	3.79634
LRRFIP2	0.922719	5.56924	179.841	1.56e-11	6.27e-10	1.89568
ANK3	-0.892504	6.25153	179.85	1.55e-11	6.27e-10	0.538678
POLB	1.06577	4.96198	179.405	1.59e-11	6.4e-10	2.09329
PTPN14	-1.37157	4.5554	179.163	1.61e-11	6.46e-10	0.386471
SDC1	0.859794	7.37068	177.291	1.77e-11	7.1e-10	1.81478
SHISA2	-1.94998	3.46951	177.133	1.79e-11	7.14e-10	0.25882
ARPIN	-0.841615	6.42205	176.909	1.81e-11	7.2e-10	0.558019
FZD4	-0.881055	5.54046	176.207	1.87e-11	7.45e-10	0.54297
ZNF703	0.816592	8.08988	175.979	1.9e-11	7.52e-10	1.76124
NCL	0.827195	9.82108	175.702	1.92e-11	7.61e-10	1.77423
CLASP2	0.856283	5.92682	175.382	1.96e-11	7.72e-10	1.81037
LRRC15	3.67984	5.56497	175.305	1.96e-11	7.73e-10	12.8157
UTP20	0.914208	6.47637	175.014	1.99e-11	7.83e-10	1.88453
CALCR	2.27894	2.14736	174.567	2.04e-11	8e-10	4.8532
TGFB2	-2.14171	2.48358	173.797	2.13e-11	8.3e-10	0.22661
EPT1	0.842311	7.00845	173.296	2.18e-11	8.51e-10	1.79292
SLC7A1	0.986121	7.63703	172.524	2.27e-11	8.84e-10	1.98085
CHST8	1.3763	3.72846	172.318	2.3e-11	8.91e-10	2.59601
MECR	1.06893	4.57892	172.218	2.31e-11	8.94e-10	2.09788
RBL2	-0.813986	6.77298	171.926	2.35e-11	9.06e-10	0.568808
RRP9	1.05624	5.44296	171.574	2.39e-11	9.18e-10	2.0795
CEP89	0.766636	6.10705	171.6	2.39e-11	9.18e-10	1.7013
C16orf74	1.15081	4.79542	170.732	2.5e-11	9.58e-10	2.22038
ACSS3	-0.996154	5.31967	170.669	2.51e-11	9.59e-10	0.501335
MAP2	-1.23626	4.26207	170.616	2.51e-11	9.6e-10	0.424473
UHRF1	1.15484	4.16792	170.108	2.58e-11	9.84e-10	2.22659
ITPR2	-1.19129	6.42359	169.98	2.6e-11	9.88e-10	0.43791
ITGA3	-0.849797	6.83243	169.444	2.68e-11	1.01e-09	0.554863
WDR43	0.897511	7.24482	169.372	2.69e-11	1.02e-09	1.86285
RP1-206D15.6	1.59783	3.26818	168.899	2.76e-11	1.04e-09	3.02688
SPEG	1.06976	5.46202	168.842	2.77e-11	1.04e-09	2.09908
CACNA1I	1.90508	2.76233	168.16	2.87e-11	1.08e-09	3.74531
FLJ12825	1.89802	2.40174	168.153	2.87e-11	1.08e-09	3.727
SH2D4A	-1.35669	3.99006	167.679	2.94e-11	1.1e-09	0.390478
FAM208B	0.807212	8.42762	167.063	3.04e-11	1.13e-09	1.74983
PSD3	-1.06427	6.72106	167.226	3.02e-11	1.13e-09	0.478214
RPS6KL1	1.16595	4.4886	166.819	3.09e-11	1.15e-09	2.24381
SRSF2	0.881342	7.00907	166.628	3.12e-11	1.15e-09	1.84209
ELP2	0.853097	8.92258	166.584	3.12e-11	1.15e-09	1.80638
DPY19L2P1	1.74222	3.08528	165.989	3.23e-11	1.18e-09	3.34548
STARD13	0.888818	5.33775	166.023	3.22e-11	1.18e-09	1.85166
ATP2B1	-0.824571	8.19375	165.95	3.23e-11	1.18e-09	0.56465
ZNF804A	-1.11142	4.20799	165.935	3.24e-11	1.18e-09	0.462837
C2orf54	-1.93912	2.27793	166.183	3.19e-11	1.18e-09	0.260775
NAA25	0.732631	6.53757	165.783	3.26e-11	1.19e-09	1.66167
CTGF	-1.46453	4.35235	165.057	3.4e-11	1.24e-09	0.362353
LXN	-0.827716	7.82933	164.14	3.57e-11	1.3e-09	0.563421
CCNG2	-0.85853	6.59543	164.056	3.59e-11	1.3e-09	0.551514
TET2	0.809899	6.11112	163.91	3.62e-11	1.31e-09	1.75309
TPCN1	0.811416	7.32797	163.76	3.65e-11	1.32e-09	1.75493
NPNT	-0.775487	8.00183	163.676	3.67e-11	1.32e-09	0.584191
SELL	-1.24778	4.86102	162.849	3.84e-11	1.38e-09	0.421096
SGSM1	-1.58932	3.15865	162.727	3.86e-11	1.38e-09	0.332327
PNKD	-0.785157	6.23346	162.509	3.91e-11	1.4e-09	0.580289
EFEMP1	-1.39036	3.69931	162.261	3.97e-11	1.41e-09	0.38147
PGM2L1	-1.19253	4.83937	162.204	3.98e-11	1.42e-09	0.437535
PBX1	-0.883833	6.44922	161.577	4.12e-11	1.46e-09	0.541926
SLC19A1	0.792497	5.99398	161.241	4.2e-11	1.49e-09	1.73207
GALNT3	-0.818862	5.51498	161.066	4.24e-11	1.5e-09	0.566889
GPC4	-1.11036	4.43788	160.643	4.34e-11	1.53e-09	0.463179
HILPDA	-1.09955	4.65104	160.474	4.38e-11	1.54e-09	0.466662
FGD6	-1.25009	3.51556	160.231	4.44e-11	1.56e-09	0.420422
STON1	-1.78391	2.05288	159.93	4.52e-11	1.58e-09	0.290395
RRS1	1.12292	5.31212	159.257	4.7e-11	1.64e-09	2.17787
TOMM40	0.814119	6.34562	158.713	4.84e-11	1.69e-09	1.75822
SSTR2	3.52395	1.17667	158.583	4.88e-11	1.7e-09	11.5031
ADAMTSL5	1.70589	2.88288	158.193	4.99e-11	1.72e-09	3.2623
GPSM1	0.88202	5.22022	158.366	4.94e-11	1.72e-09	1.84295
ANOS1	-1.23197	3.67569	158.329	4.95e-11	1.72e-09	0.425734
AMOT	-2.0452	2.61513	158.23	4.98e-11	1.72e-09	0.242289
SYDE2	-1.17847	4.19033	157.577	5.17e-11	1.78e-09	0.441821
BCAS1	-0.861981	8.19053	157.493	5.19e-11	1.79e-09	0.550196
NIP7	0.808769	5.92272	157.054	5.33e-11	1.82e-09	1.75172
C12orf49	-0.782893	7.28469	157.047	5.33e-11	1.82e-09	0.5812
FUT4	1.45162	3.75103	156.815	5.4e-11	1.84e-09	2.73515
LARS	0.770211	6.93752	156.6	5.47e-11	1.86e-09	1.70552
YARS	0.748074	6.94528	156.528	5.49e-11	1.87e-09	1.67955
TACSTD2	-0.757902	7.2792	156.335	5.55e-11	1.88e-09	0.591355
SYNE3	1.97743	2.58065	155.999	5.66e-11	1.92e-09	3.9379
HPDL	0.94336	5.27767	155.911	5.69e-11	1.92e-09	1.923
SEMA5A	-1.50337	4.3883	155.944	5.68e-11	1.92e-09	0.352729
MGAT5	0.806648	6.43743	155.75	5.74e-11	1.93e-09	1.74914
SERPINB1	-0.932237	6.13114	155.638	5.78e-11	1.94e-09	0.524045
MLLT3	-0.767873	5.74573	155.52	5.82e-11	1.95e-09	0.587282
KIAA0922	-0.860752	5.68494	155.426	5.85e-11	1.96e-09	0.550666
2009-09-01	0.799762	8.94614	155.282	5.9e-11	1.97e-09	1.74081
PTPN13	-0.977883	6.96884	155.026	5.99e-11	1.99e-09	0.507724
RP11-93B14.9	-1.6747	2.44483	155.107	5.96e-11	1.99e-09	0.313231
ANAPC7	0.865538	5.61492	154.839	6.05e-11	2.01e-09	1.82202
PDCD11	0.909492	6.93141	154.584	6.14e-11	2.03e-09	1.87838
ADCY5	-1.04389	5.62356	154.454	6.19e-11	2.05e-09	0.485018
KDR	-3.6548	0.916303	153.838	6.42e-11	2.12e-09	0.0793952
TSEN2	1.20353	5.01963	153.653	6.49e-11	2.14e-09	2.30303
CRABP2	-0.848167	7.65451	153.545	6.53e-11	2.14e-09	0.55549
STARD7	0.776673	8.40554	153.428	6.57e-11	2.15e-09	1.71318
PXN	-0.862722	7.63521	153.404	6.58e-11	2.15e-09	0.549914
ATP8A1	-1.04483	5.94559	153.184	6.67e-11	2.17e-09	0.484701
CALML3-AS1	-1.90067	2.13117	153.244	6.64e-11	2.17e-09	0.267819
AHSA1	0.812853	7.08937	152.909	6.78e-11	2.2e-09	1.75668
SORL1	-1.42259	4.97067	152.948	6.76e-11	2.2e-09	0.373042
POLD2	0.774402	7.60432	152.703	6.86e-11	2.22e-09	1.71048
SLC12A2	-0.790195	7.26612	152.646	6.88e-11	2.23e-09	0.578266
LARGE	0.805816	6.77426	152.486	6.95e-11	2.24e-09	1.74813
ERBB3	-0.788133	8.96702	151.938	7.18e-11	2.31e-09	0.579093
SEC14L5	2.44108	2.63517	151.766	7.25e-11	2.33e-09	5.43048
SLC2A4	1.36564	3.15226	151.608	7.32e-11	2.34e-09	2.5769
KLF12	-1.91243	2.19181	151.618	7.31e-11	2.34e-09	0.265645
FLNB	1.19253	9.15318	151.478	7.37e-11	2.36e-09	2.28553
HS6ST3	-0.987961	5.33748	151.265	7.47e-11	2.38e-09	0.50419
LARP4	0.813771	6.95382	151.135	7.52e-11	2.4e-09	1.7578
C9orf91	0.727712	5.99086	150.908	7.63e-11	2.42e-09	1.65601
DAPK2	1.08272	4.59107	150.452	7.84e-11	2.48e-09	2.11803
MRTO4	0.797981	6.41009	150.119	7.99e-11	2.52e-09	1.73867
CAB39	-0.773644	6.06078	150.136	7.99e-11	2.52e-09	0.584938
PPP2R2B	-1.79757	2.88489	150.136	7.99e-11	2.52e-09	0.287658
NEDD9	-0.800474	6.62223	149.938	8.08e-11	2.54e-09	0.574161
TFF1	1.23675	10.2111	149.603	8.25e-11	2.58e-09	2.35667
AXIN2	-1.08517	5.20913	149.619	8.24e-11	2.58e-09	0.471338
RNF144B	-1.19084	4.00767	149.272	8.41e-11	2.63e-09	0.438049
LAMA3	2.07392	2.95731	148.99	8.55e-11	2.67e-09	4.21028
BASP1	-0.995547	6.60487	148.957	8.57e-11	2.67e-09	0.501546
RP1-140K8.5	-2.1007	2.44798	148.899	8.6e-11	2.68e-09	0.233145
SLC44A2	-0.765778	8.01242	148.319	8.91e-11	2.76e-09	0.588136
PMEPA1	-0.862776	7.63818	148.292	8.92e-11	2.76e-09	0.549893
KRT23	-2.4151	1.35206	148.04	9.06e-11	2.8e-09	0.187492
BLNK	-1.93437	2.65352	147.979	9.09e-11	2.81e-09	0.261635
C6orf132	0.948084	4.90769	147.585	9.31e-11	2.87e-09	1.92931
CERS6	0.780792	6.09494	147.469	9.38e-11	2.88e-09	1.71807
MARK1	-1.20976	4.04869	147.439	9.4e-11	2.88e-09	0.432339
RRP1	0.735368	6.75205	147.107	9.59e-11	2.94e-09	1.66482
KITLG	-1.18213	5.94451	146.971	9.67e-11	2.96e-09	0.4407
ATR	0.863549	5.94475	146.294	1.01e-10	3.07e-09	1.81951
IGF1R	0.862993	9.87669	146.22	1.01e-10	3.07e-09	1.81881
UCK2	0.828618	5.74032	146.346	1e-10	3.07e-09	1.77598
ABCF2	0.737719	6.95897	146.23	1.01e-10	3.07e-09	1.66754
EGLN3	-0.799569	6.14406	146.102	1.02e-10	3.09e-09	0.574521
HIPK2	1.20997	8.71476	146.006	1.03e-10	3.1e-09	2.31333
AKR1C2	1.18065	5.46032	145.984	1.03e-10	3.1e-09	2.26678
LHX4	2.08687	2.97483	145.848	1.04e-10	3.12e-09	4.24825
TMEM26	2.3788	2.10425	145.783	1.04e-10	3.13e-09	5.20105
METTL8	1.05093	4.68782	145.703	1.04e-10	3.13e-09	2.07187
HSPB1	0.90279	8.55252	145.749	1.04e-10	3.13e-09	1.86968
DPYSL4	2.05479	2.30493	145.425	1.06e-10	3.15e-09	4.15483
STK32C	1.20671	4.27501	145.495	1.06e-10	3.15e-09	2.30811
RPP25	0.84728	5.99964	145.505	1.06e-10	3.15e-09	1.79911
TTF2	0.804831	6.56472	145.397	1.06e-10	3.15e-09	1.74694
TPBG	0.756849	7.6588	145.534	1.06e-10	3.15e-09	1.6898
SPINT1	-0.798977	6.70405	145.514	1.06e-10	3.15e-09	0.574757
SERPINA1	1.31767	3.86931	145.29	1.07e-10	3.16e-09	2.49264
ALDH1B1	0.961219	5.62318	145.35	1.07e-10	3.16e-09	1.94695
CYP1B1	1.02883	9.12556	144.51	1.12e-10	3.3e-09	2.04037
FARSB	1.02155	5.3326	144.495	1.13e-10	3.3e-09	2.0301
ABHD12	-0.788442	7.11921	144.596	1.12e-10	3.3e-09	0.578969
CUEDC1	0.693902	6.44974	143.516	1.2e-10	3.51e-09	1.61765
ANKRD2	4.65009	0.629583	143.375	1.21e-10	3.53e-09	25.1082
MCM3	0.727482	6.90673	143.363	1.21e-10	3.53e-09	1.65575
ATRIP	1.11052	4.12048	143.284	1.21e-10	3.54e-09	2.15923
PDE4D	-1.88643	4.54848	143.15	1.22e-10	3.56e-09	0.270475
CMYA5	-1.39811	4.66245	143.043	1.23e-10	3.57e-09	0.379426
EDARADD	-1.70264	2.71038	143.045	1.23e-10	3.57e-09	0.307223
ATP11A	1.04542	5.9341	142.882	1.24e-10	3.6e-09	2.06396
COA7	0.864215	5.98242	142.563	1.27e-10	3.66e-09	1.82035
EIF3J	0.794914	6.26718	142.586	1.27e-10	3.66e-09	1.73497
DFNB31	1.23339	5.49601	142.299	1.29e-10	3.72e-09	2.35118
NKX3-1	-1.07408	4.91243	142.213	1.3e-10	3.73e-09	0.474973
SLC39A14	0.762618	6.24133	141.687	1.34e-10	3.84e-09	1.69657
PCYT1A	0.700582	7.57914	141.707	1.34e-10	3.84e-09	1.62516
ARHGAP24	1.12588	4.10616	141.564	1.35e-10	3.85e-09	2.18235
POP1	0.999552	4.86414	141.598	1.35e-10	3.85e-09	1.99938
CDC14B	-0.960615	5.03212	141.626	1.35e-10	3.85e-09	0.513838
TRMT1	0.873499	6.2327	141.214	1.38e-10	3.92e-09	1.8321
PCYOX1	0.676072	7.49417	141.176	1.38e-10	3.92e-09	1.59778
STK38	-0.657063	7.10129	141.245	1.38e-10	3.92e-09	0.634168
LYN	-0.955196	4.95709	141.208	1.38e-10	3.92e-09	0.515772
PNP	1.06757	5.00802	141.031	1.4e-10	3.95e-09	2.0959
TUFT1	-0.785419	6.63865	140.873	1.41e-10	3.98e-09	0.580184
LY6E	0.745629	7.82551	140.729	1.42e-10	4.01e-09	1.6767
SLC7A11	1.27557	5.5616	140.463	1.45e-10	4.06e-09	2.42094
FADS1	0.708292	7.08144	140.489	1.45e-10	4.06e-09	1.63387
TAOK3	-0.764242	6.08303	140.376	1.46e-10	4.08e-09	0.588763
SNHG15	1.39623	5.11111	140.291	1.46e-10	4.09e-09	2.63213
HTR1F	-2.48117	1.78921	139.904	1.5e-10	4.19e-09	0.179099
WDR4	1.07824	4.75044	139.832	1.51e-10	4.2e-09	2.11146
LA16c-312E8.4	-2.75356	1.13564	139.82	1.51e-10	4.2e-09	0.148285
CMBL	-0.771208	7.04883	139.461	1.54e-10	4.29e-09	0.585926
HMBS	0.735178	6.268	139.25	1.56e-10	4.34e-09	1.6646
EIF3B	0.665553	8.53694	139.06	1.58e-10	4.38e-09	1.58618
TEX2	0.702611	7.26633	138.84	1.61e-10	4.44e-09	1.62745
WNT7B	-1.3382	3.35076	138.761	1.61e-10	4.45e-09	0.395514
CRELD2	1.03384	4.37944	138.517	1.64e-10	4.52e-09	2.04746
PA2G4	0.714354	7.19397	138.144	1.68e-10	4.6e-09	1.64075
TMPRSS4	-0.721631	6.64346	138.2	1.67e-10	4.6e-09	0.606412
BAHCC1	-1.20041	3.97979	138.158	1.68e-10	4.6e-09	0.435152
C14orf132	0.757736	7.02753	137.92	1.7e-10	4.64e-09	1.69084
G6PD	0.710445	7.70962	137.962	1.7e-10	4.64e-09	1.63631
BOD1	0.686572	7.93531	137.962	1.7e-10	4.64e-09	1.60945
RBMS2	-0.941164	4.97593	137.892	1.71e-10	4.64e-09	0.520813
RP11-796E2.4	-2.43271	1.49046	137.93	1.7e-10	4.64e-09	0.185217
GLA	0.946217	5.1699	137.827	1.71e-10	4.65e-09	1.92681
ADAM2	-0.726165	5.69566	137.629	1.74e-10	4.7e-09	0.604509
SPRY1	-1.28748	3.50802	137.591	1.74e-10	4.71e-09	0.409667
FGFR4	1.60983	3.40025	137.363	1.77e-10	4.77e-09	3.05216
HCAR1	-1.02225	4.22081	137.254	1.78e-10	4.79e-09	0.492347
XRCC3	1.09285	4.137	137.141	1.79e-10	4.81e-09	2.13295
OVGP1	-1.02933	4.02609	137.171	1.79e-10	4.81e-09	0.489938
NVL	-0.714495	6.56597	136.694	1.85e-10	4.95e-09	0.609418
ZNF552	1.0376	4.58011	136.484	1.87e-10	5.01e-09	2.05281
TXLNB	-1.41337	3.2614	136.311	1.89e-10	5.05e-09	0.375433
CITED4	1.07601	4.39122	136.218	1.9e-10	5.08e-09	2.1082
IKZF2	-1.45592	3.54837	136.02	1.93e-10	5.13e-09	0.364524
GAREM	-1.09012	4.66022	135.877	1.95e-10	5.17e-09	0.469722
WDR46	0.768582	6.2208	135.511	1.99e-10	5.29e-09	1.70359
HMGCS1	0.78793	6.4069	135.36	2.01e-10	5.33e-09	1.7266
RPP40	1.14862	4.29248	135.32	2.02e-10	5.34e-09	2.21702
NCS1	0.856399	5.75955	135.03	2.06e-10	5.43e-09	1.81051
NAT10	0.739486	6.77845	134.912	2.07e-10	5.47e-09	1.66958
ABLIM1	-0.819829	8.84265	134.658	2.11e-10	5.55e-09	0.566509
CELSR2	1.21832	8.70189	134.528	2.13e-10	5.59e-09	2.32675
CCDC83	-1.23709	3.57853	134.236	2.17e-10	5.69e-09	0.424227
CCT2	0.639176	8.45879	133.937	2.21e-10	5.79e-09	1.55744
FREM2	1.51987	5.69975	133.305	2.3e-10	6.03e-09	2.86765
KLF5	-0.879569	5.87188	132.819	2.38e-10	6.22e-09	0.54353
CGN	-0.765609	6.43773	132.568	2.42e-10	6.3e-09	0.588205
ZDHHC3	-0.76663	5.98974	132.578	2.42e-10	6.3e-09	0.587789
HSD11B2	1.38821	3.57326	132.525	2.43e-10	6.31e-09	2.61754
GAS6	1.33012	3.46807	132.392	2.45e-10	6.36e-09	2.51424
PTPRE	-0.93614	5.66318	132.32	2.46e-10	6.38e-09	0.522629
KIAA0319L	-0.749475	7.83657	132.124	2.49e-10	6.45e-09	0.59482
KIAA1211L	-1.07622	4.00754	132.075	2.5e-10	6.46e-09	0.47427
MIR503HG	2.9123	1.16779	132.033	2.51e-10	6.47e-09	7.5282
EXOSC2	0.772161	6.33319	131.691	2.57e-10	6.61e-09	1.70783
ZCCHC24	1.13997	3.92087	130.898	2.71e-10	6.95e-09	2.20377
SLC39A6	0.746624	11.4015	130.927	2.7e-10	6.95e-09	1.67786
ZNF608	-2.95819	1.11531	130.736	2.74e-10	7.01e-09	0.128676
RAMP3	1.1585	6.52509	130.472	2.79e-10	7.12e-09	2.23225
MYOF	0.74431	8.65305	130.495	2.78e-10	7.12e-09	1.67517
CCT5	0.679145	8.44321	130.427	2.8e-10	7.13e-09	1.60119
CAMKK1	1.30338	3.87261	130.272	2.82e-10	7.19e-09	2.46807
SLC25A22	1.05825	4.85846	130.222	2.83e-10	7.19e-09	2.08241
CCDC59	-0.712072	5.80019	130.245	2.83e-10	7.19e-09	0.610443
CABLES1	-0.784101	5.31221	129.981	2.88e-10	7.3e-09	0.580714
XPOT	0.645462	8.34296	129.41	2.99e-10	7.58e-09	1.56424
SH3RF1	-0.977479	4.92997	129.274	3.02e-10	7.64e-09	0.507867
CILP2	1.85773	3.22836	129.197	3.04e-10	7.65e-09	3.62437
MIA3	-0.748494	8.07254	129.213	3.04e-10	7.65e-09	0.595225
TAF4B	1.00544	4.80981	129.153	3.05e-10	7.67e-09	2.00755
ZSWIM6	0.830108	6.0206	129.039	3.07e-10	7.7e-09	1.77782
PAICS	0.717266	7.84868	129.06	3.07e-10	7.7e-09	1.64406
PARP8	-1.15892	3.79316	128.515	3.18e-10	7.97e-09	0.447846
FAM46A	-0.734389	5.62914	128.467	3.19e-10	7.98e-09	0.601072
GREB1L	0.933272	5.52196	128.078	3.28e-10	8.19e-09	1.9096
SSBP2	-1.02842	4.68497	127.665	3.38e-10	8.41e-09	0.490246
DDX55	1.03135	5.60919	127.529	3.41e-10	8.48e-09	2.04393
PGM5	-1.85687	2.19099	127.487	3.42e-10	8.49e-09	0.276074
EPS15L1	0.681546	7.27927	127.447	3.43e-10	8.5e-09	1.60386
RPRD1A	0.729725	6.64679	127.069	3.52e-10	8.71e-09	1.65832
CD24	-0.696293	8.99055	126.998	3.53e-10	8.74e-09	0.617156
TFAP4	0.854544	5.40505	126.845	3.57e-10	8.81e-09	1.80819
SPIRE2	-0.82535	6.59449	126.833	3.58e-10	8.81e-09	0.564345
LIN7A	-1.60902	2.98556	126.71	3.61e-10	8.88e-09	0.32782
UBA5	-0.877343	5.85078	126.496	3.66e-10	9e-09	0.544369
SLC35F2	0.800112	5.24936	126.395	3.69e-10	9.05e-09	1.74124
EGR1	-0.800477	6.33946	126.237	3.73e-10	9.13e-09	0.574159
CTBP2	-0.651768	7.65513	126.083	3.77e-10	9.22e-09	0.6365
DYRK2	-0.876495	5.87036	125.971	3.8e-10	9.28e-09	0.544689
DPM2	0.71523	6.26768	125.816	3.84e-10	9.36e-09	1.64175
WDR74	0.899999	5.10252	125.43	3.94e-10	9.6e-09	1.86607
RGS10	0.885992	5.5037	125.343	3.97e-10	9.65e-09	1.84803
ABCA1	-1.16251	4.47128	125.035	4.05e-10	9.84e-09	0.446736
CALM1	0.693257	8.54513	124.821	4.11e-10	9.96e-09	1.61693
SRPK1	0.669269	5.88751	124.839	4.11e-10	9.96e-09	1.59027
FAM129A	-1.34591	3.33872	124.578	4.19e-10	1.01e-08	0.393407
TNFAIP8L3	1.30498	4.43605	124.366	4.25e-10	1.02e-08	2.47081
MINOS1	0.936008	4.61979	124.411	4.23e-10	1.02e-08	1.91323
CNOT8	0.682505	7.49055	124.397	4.24e-10	1.02e-08	1.60492
PLCB4	-0.860571	4.44654	124.332	4.26e-10	1.02e-08	0.550735
PGM2	0.712689	6.31422	124.278	4.27e-10	1.03e-08	1.63886
PIGW	1.28346	4.19765	123.852	4.41e-10	1.06e-08	2.43422
ARRDC4	0.9227	4.63557	123.459	4.53e-10	1.08e-08	1.89566
CCDC117	0.659659	7.43273	123.505	4.51e-10	1.08e-08	1.57971
PAK1IP1	1.07788	4.83395	123.329	4.57e-10	1.09e-08	2.11093
TRIM8	0.683036	6.95262	123.199	4.61e-10	1.1e-08	1.60552
PHLDA1	1.16311	5.77211	122.95	4.7e-10	1.11e-08	2.23939
ACTN4	0.733453	9.38188	123.08	4.65e-10	1.11e-08	1.66261
FAM84A	-0.780674	7.24469	123.068	4.66e-10	1.11e-08	0.582095
TNFRSF12A	-1.03656	5.56141	122.863	4.73e-10	1.12e-08	0.48749
ENTPD5	-0.714348	5.60789	122.474	4.86e-10	1.15e-08	0.60948
WNT2B	-1.70595	2.30143	122.425	4.88e-10	1.15e-08	0.306519
NETO2	0.868192	5.55897	122.302	4.92e-10	1.16e-08	1.82537
SLC9A1	-0.926162	6.04313	122.13	4.98e-10	1.17e-08	0.526256
LHFPL2	-1.06387	4.34944	122.189	4.96e-10	1.17e-08	0.478347
CYR61	1.14569	4.24407	122.04	5.01e-10	1.18e-08	2.21252
CD44	0.804375	6.84912	121.859	5.08e-10	1.19e-08	1.74639
COLGALT1	0.766435	5.80492	121.873	5.07e-10	1.19e-08	1.70106
TCEA3	-0.776308	4.88727	121.577	5.18e-10	1.21e-08	0.583859
WDR36	0.73404	6.2863	121.482	5.22e-10	1.22e-08	1.66329
PYCRL	1.00373	5.15963	121.173	5.33e-10	1.24e-08	2.00518
SMS	0.62343	7.41733	120.77	5.49e-10	1.28e-08	1.54053
KLF4	0.717909	6.95899	120.673	5.53e-10	1.29e-08	1.6448
SLCO4C1	-1.94531	2.52152	120.537	5.59e-10	1.3e-08	0.259658
WISP2	3.89564	1.98333	120.411	5.64e-10	1.31e-08	14.8835
FNIP1	-0.734355	5.91021	120.315	5.68e-10	1.31e-08	0.601087
AMPD2	0.793893	7.23949	120.198	5.72e-10	1.32e-08	1.73375
INPP5J	-1.0904	3.72228	119.867	5.86e-10	1.35e-08	0.469632
DGKE	0.913954	5.78639	119.712	5.93e-10	1.37e-08	1.8842
CHML	0.84942	6.3011	119.498	6.02e-10	1.39e-08	1.80178
VARS	0.74452	6.62969	119.413	6.06e-10	1.39e-08	1.67542
PICALM	-0.622309	8.15079	119.397	6.07e-10	1.39e-08	0.64963
CCDC86	1.1873	4.89795	119.279	6.12e-10	1.4e-08	2.27726
TTC39A	0.672381	5.99835	119.157	6.18e-10	1.41e-08	1.5937
JUNB	-0.927993	6.22914	119.132	6.19e-10	1.41e-08	0.525589
PALMD	-1.08629	4.34925	119.228	6.14e-10	1.41e-08	0.470971
UCP2	-0.793911	7.37986	119.043	6.23e-10	1.42e-08	0.576778
RP11-734I18.1	1.6548	2.46701	118.925	6.28e-10	1.43e-08	3.14879
OPN3	1.16396	4.21184	118.805	6.34e-10	1.44e-08	2.24071
C12orf66	0.759481	5.72885	118.654	6.41e-10	1.45e-08	1.69288
DHX33	0.709018	6.30648	118.724	6.38e-10	1.45e-08	1.63469
HSD17B11	-0.940708	4.58048	118.733	6.37e-10	1.45e-08	0.520977
FAM174B	-0.832826	6.67639	118.408	6.53e-10	1.47e-08	0.561428
C1orf106	-1.07827	4.04304	118.386	6.54e-10	1.48e-08	0.473596
JAK2	1.07958	4.10975	118.216	6.62e-10	1.49e-08	2.11342
PNO1	0.884386	5.41191	118.176	6.64e-10	1.49e-08	1.84598
CCDC154	-1.98905	1.53922	118.248	6.6e-10	1.49e-08	0.251906
HEATR1	0.693035	6.80709	118.122	6.66e-10	1.5e-08	1.61668
HIF1A	0.702518	7.07279	117.851	6.8e-10	1.52e-08	1.62734
FUNDC2	0.649283	6.83566	117.831	6.81e-10	1.52e-08	1.56839
RCL1	0.760635	5.53709	117.197	7.14e-10	1.59e-08	1.69424
UBFD1	0.648597	7.83253	117.199	7.13e-10	1.59e-08	1.56764
NHSL2	-1.10443	4.2373	116.684	7.41e-10	1.65e-08	0.465087
ALDH3B2	-1.13429	3.37597	116.698	7.41e-10	1.65e-08	0.45556
APBA1	-1.4313	3.7772	116.711	7.4e-10	1.65e-08	0.370797
E2F1	1.01123	3.98372	116.467	7.53e-10	1.67e-08	2.01564
B3GALNT1	0.624401	7.59097	116.446	7.55e-10	1.67e-08	1.54157
CCDC120	-0.803505	5.48369	116.379	7.58e-10	1.68e-08	0.572955
TMEM201	0.957054	4.60572	116.125	7.73e-10	1.71e-08	1.94134
E2F2	1.09335	3.56556	115.929	7.84e-10	1.73e-08	2.13369
NTN1	1.00038	4.10341	115.914	7.85e-10	1.73e-08	2.00053
KALRN	-1.28431	3.22063	115.917	7.85e-10	1.73e-08	0.410567
PGAM5	0.677114	6.57571	115.557	8.07e-10	1.77e-08	1.59894
TCERG1	0.79941	6.56361	115.473	8.12e-10	1.78e-08	1.74039
CDH3	-0.869022	6.82657	115.517	8.09e-10	1.78e-08	0.547518
CARD10	0.716236	6.48786	115.381	8.17e-10	1.79e-08	1.64289
SALL2	-0.948151	4.27018	115.372	8.18e-10	1.79e-08	0.518296
FMN2	-2.91894	0.820619	115.181	8.3e-10	1.81e-08	0.132225
DUSP10	-1.18928	3.47355	114.795	8.54e-10	1.86e-08	0.438522
MIOS	-0.726519	5.32077	114.715	8.59e-10	1.87e-08	0.60436
MCM4	0.66999	6.88373	114.607	8.66e-10	1.89e-08	1.59106
NOP14	0.636328	6.93111	114.351	8.83e-10	1.92e-08	1.55437
IL13RA1	-0.706302	6.68939	114.346	8.84e-10	1.92e-08	0.612889
SQSTM1	-0.714009	7.75802	114.281	8.88e-10	1.92e-08	0.609624
PARP12	0.795704	4.85311	114.186	8.95e-10	1.93e-08	1.73592
ESRP1	-0.653889	7.25712	114.245	8.91e-10	1.93e-08	0.635565
SGMS1-AS1	-0.997894	3.89143	114.132	8.98e-10	1.94e-08	0.50073
VCL	-0.662275	6.25769	113.94	9.11e-10	1.96e-08	0.631881
ECE2	1.27864	3.84244	113.627	9.33e-10	2.01e-08	2.42611
XPO5	0.667071	7.07569	113.603	9.35e-10	2.01e-08	1.58785
PALLD	-0.678736	6.85072	113.583	9.37e-10	2.01e-08	0.624713
GNL3L	0.644222	5.89929	113.443	9.47e-10	2.03e-08	1.5629
PVRL3	-0.985626	3.88832	113.467	9.45e-10	2.03e-08	0.505006
STEAP3	0.76242	5.40464	113.309	9.56e-10	2.04e-08	1.69633
CACFD1	-0.780061	5.54859	113.333	9.55e-10	2.04e-08	0.582342
CMSS1	1.23774	4.75674	113.149	9.68e-10	2.06e-08	2.35828
RTN4	0.595248	7.65789	113.201	9.64e-10	2.06e-08	1.51073
SRPRB	0.700318	6.75787	113.092	9.72e-10	2.07e-08	1.62486
ATP13A4	-2.16076	1.76305	112.954	9.83e-10	2.09e-08	0.223639
GRB7	-1.03442	3.87892	112.829	9.92e-10	2.11e-08	0.488211
SLC16A1	1.27734	4.06887	112.646	1.01e-09	2.13e-08	2.42391
NACC2	-0.708594	5.38264	112.688	1e-09	2.13e-08	0.611916
SMTNL2	3.727	1.05478	112.532	1.02e-09	2.15e-08	13.2415
DDX31	0.852972	5.03843	112.487	1.02e-09	2.15e-08	1.80622
MCM10	1.35151	3.30206	112.356	1.03e-09	2.17e-08	2.5518
SH3TC2	-2.98293	0.638677	112.255	1.04e-09	2.18e-08	0.126487
IDI1	0.833583	6.33765	112.198	1.04e-09	2.19e-08	1.78211
RP11-10C24.3	1.34838	3.01896	111.847	1.07e-09	2.25e-08	2.54626
EPHA2	-1.11071	4.06993	111.786	1.08e-09	2.26e-08	0.463066
VEGFC	-1.98404	1.52203	111.707	1.08e-09	2.27e-08	0.252782
MARS2	1.08467	4.27189	111.349	1.11e-09	2.32e-08	2.12089
LNX1	-0.995208	4.14281	111.405	1.11e-09	2.32e-08	0.501664
PTPRJ	-0.782627	6.00604	111.284	1.12e-09	2.33e-08	0.581307
SC5D	-0.797492	6.09331	111.266	1.12e-09	2.33e-08	0.575348
KLHL21	0.72607	5.59034	110.817	1.16e-09	2.41e-08	1.65413
ROCK1	-0.65544	6.99065	110.22	1.21e-09	2.52e-08	0.634882
ADGRV1	-1.20331	5.35486	110.205	1.22e-09	2.52e-08	0.434279
COMP	3.25711	1.20411	110.075	1.23e-09	2.54e-08	9.56066
P4HA2	1.06514	4.45667	110.124	1.22e-09	2.54e-08	2.09237
SMKR1	-0.984256	4.72718	110.013	1.23e-09	2.55e-08	0.505486
MPZL2	-1.07263	4.89778	109.856	1.25e-09	2.58e-08	0.475452
MICB	0.908837	4.99339	109.621	1.27e-09	2.63e-08	1.87753
AMFR	0.646068	6.23972	109.425	1.29e-09	2.66e-08	1.5649
IMP4	0.630307	6.7532	109.082	1.33e-09	2.73e-08	1.54789
ARHGAP10	-0.776705	4.6081	109.034	1.33e-09	2.74e-08	0.583698
AHRR	-0.747842	5.40636	108.904	1.35e-09	2.76e-08	0.595494
AMMECR1	0.87383	4.96055	108.802	1.36e-09	2.78e-08	1.83252
DNAJA3	0.648113	6.49149	108.814	1.36e-09	2.78e-08	1.56712
NAF1	0.997786	4.31598	108.67	1.37e-09	2.8e-08	1.99693
ADAM22	-0.97868	4.21896	108.68	1.37e-09	2.8e-08	0.507444
SLC2A8	0.943594	4.74765	108.525	1.39e-09	2.82e-08	1.92331
C6orf165	-1.21196	3.01764	108.595	1.38e-09	2.82e-08	0.431682
CDKN2B	-1.56003	3.15791	108.524	1.39e-09	2.82e-08	0.339144
CADM1	0.808239	5.33668	108.499	1.39e-09	2.83e-08	1.75107
USP53	-0.801107	5.85075	108.273	1.42e-09	2.87e-08	0.573909
CITED2	0.701411	7.27353	108.089	1.44e-09	2.91e-08	1.62609
DGKZ	0.708137	7.53386	107.946	1.45e-09	2.94e-08	1.63369
SIGLEC15	1.08148	3.74868	107.743	1.48e-09	2.99e-08	2.11621
NAT8L	0.906532	4.3861	107.521	1.5e-09	3.04e-08	1.87453
KANK1	0.803004	5.62317	106.943	1.57e-09	3.18e-08	1.74473
GABBR2	-0.890943	6.54068	106.867	1.58e-09	3.19e-08	0.539261
DDB2	-0.666294	5.89053	106.8	1.59e-09	3.2e-08	0.630123
TMEM205	-0.621039	6.11281	106.647	1.61e-09	3.24e-08	0.650202
NELL2	-0.788624	4.82698	106.608	1.62e-09	3.24e-08	0.578896
SLC43A1	-1.00124	4.37177	106.638	1.61e-09	3.24e-08	0.499571
EIF5B	0.590812	7.56092	106.566	1.62e-09	3.25e-08	1.50609
DCAF4	0.695232	5.70268	106.416	1.64e-09	3.28e-08	1.61915
PRKCH	-0.861231	4.60727	106.253	1.66e-09	3.32e-08	0.550483
PPP2R5E	0.652629	6.88919	105.99	1.7e-09	3.39e-08	1.57203
FRMD5	1.4231	2.88761	105.935	1.71e-09	3.4e-08	2.68161
B3GALT5	-1.49968	2.45844	105.936	1.71e-09	3.4e-08	0.353631
AC068580.6	2.65855	1.76201	105.858	1.72e-09	3.41e-08	6.314
LDLRAD3	1.09725	4.31528	105.863	1.72e-09	3.41e-08	2.13947
FAM110B	-0.885121	4.51367	105.699	1.74e-09	3.45e-08	0.541442
CSPP1	0.815694	5.02464	105.638	1.75e-09	3.46e-08	1.76014
MAGI3	-0.977933	5.05262	105.647	1.75e-09	3.46e-08	0.507707
CFAP99	3.19889	0.632225	105.431	1.78e-09	3.51e-08	9.18249
NFIC	0.715026	7.36009	105.365	1.79e-09	3.52e-08	1.64151
UNG	0.62528	6.39605	105.411	1.78e-09	3.52e-08	1.54251
ZFP36L1	-0.642096	8.47188	105.307	1.8e-09	3.54e-08	0.640781
SNHG3	0.838257	5.05247	105.012	1.84e-09	3.61e-08	1.78789
ACAD8	0.7539	6.40041	105.05	1.83e-09	3.61e-08	1.68635
BLMH	0.704964	5.73151	104.939	1.85e-09	3.63e-08	1.6301
UGT2B15	4.77997	0.092673	104.88	1.86e-09	3.64e-08	27.4735
TJP1	0.640276	7.17762	104.827	1.87e-09	3.66e-08	1.55863
LFNG	-0.600553	6.8115	104.714	1.89e-09	3.68e-08	0.659501
DHCR24	-0.708025	8.79407	104.74	1.88e-09	3.68e-08	0.612158
RP11-503N18.4	4.46652	-0.120658	104.523	1.92e-09	3.73e-08	22.1084
PLIN5	1.85115	2.78244	104.319	1.95e-09	3.79e-08	3.60788
GTF3C1	-0.729052	8.59906	104.294	1.95e-09	3.79e-08	0.6033
GAB1	-0.82003	5.07778	104.298	1.95e-09	3.79e-08	0.56643
PIK3R5	2.12112	1.50372	104.243	1.96e-09	3.8e-08	4.35033
ACAA2	-0.811028	5.19886	104.05	1.99e-09	3.86e-08	0.569976
SLC27A2	0.767047	6.30073	104.015	2e-09	3.87e-08	1.70178
PTPRK	-0.706421	7.98326	103.878	2.02e-09	3.9e-08	0.612839
SMIM5	-1.39173	2.49918	103.559	2.07e-09	4e-08	0.381108
BMPER	3.42938	1.20721	103.468	2.09e-09	4.03e-08	10.7732
TWF2	0.826166	4.79756	103.439	2.09e-09	4.03e-08	1.77297
RRP15	0.810329	5.51995	103.454	2.09e-09	4.03e-08	1.75361
REEP1	1.481	2.38338	103.329	2.11e-09	4.06e-08	2.79143
LYAR	0.982756	4.97891	103.253	2.13e-09	4.08e-08	1.97624
SERPINA3	0.892529	5.65907	103.236	2.13e-09	4.08e-08	1.85643
WDR89	0.917776	5.01372	103.025	2.17e-09	4.15e-08	1.8892
DBF4	0.791339	5.21122	102.905	2.19e-09	4.19e-08	1.73068
RCOR3	0.754856	5.20833	102.885	2.19e-09	4.19e-08	1.68746
DIO3	1.67809	2.70529	102.761	2.22e-09	4.23e-08	3.20005
SNHG12	0.875016	4.5044	102.691	2.23e-09	4.24e-08	1.83403
KRT86	-1.44003	2.50068	102.721	2.22e-09	4.24e-08	0.368559
PITPNM2	1.00816	4.32924	102.64	2.24e-09	4.26e-08	2.01134
RBBP8NL	-1.42735	3.49774	102.615	2.24e-09	4.26e-08	0.371814
ST8SIA6	0.708526	5.23787	102.569	2.25e-09	4.27e-08	1.63413
EN2	1.30082	3.59301	102.375	2.29e-09	4.33e-08	2.46369
PLCH1	-1.22447	3.10136	101.934	2.37e-09	4.49e-08	0.427955
CSGALNACT1	-0.896771	4.92801	101.537	2.45e-09	4.64e-08	0.537087
FARSA	0.667796	6.93733	101.485	2.46e-09	4.65e-08	1.58864
EPHA7	0.947962	4.18226	101.196	2.52e-09	4.76e-08	1.92915
LDB1	0.691508	6.91091	101.163	2.53e-09	4.77e-08	1.61497
NRP1	-0.687731	7.21383	100.935	2.58e-09	4.86e-08	0.62083
ISG20	1.2803	4.87209	100.887	2.59e-09	4.87e-08	2.42889
HRCT1	-2.73414	0.32223	100.842	2.6e-09	4.88e-08	0.150294
NOC3L	0.994286	4.938	100.816	2.61e-09	4.89e-08	1.99209
TCOF1	0.68694	6.26017	100.695	2.63e-09	4.93e-08	1.60987
SYNCRIP	0.568402	8.39223	100.611	2.65e-09	4.96e-08	1.48288
EPHA10	1.09154	4.50919	100.562	2.66e-09	4.98e-08	2.13102
GINS2	0.955822	5.35804	100.511	2.67e-09	4.99e-08	1.93968
RP11-422N16.3	2.38122	1.47948	100.252	2.73e-09	5.1e-08	5.20976
RLTPR	1.86271	1.7317	100.175	2.75e-09	5.13e-08	3.63691
YPEL3	-0.620403	6.70708	100.079	2.77e-09	5.16e-08	0.650489
CR2	1.75712	2.73455	99.867	2.82e-09	5.24e-08	3.38022
LDHA	0.628254	7.45407	99.8796	2.82e-09	5.24e-08	1.54569
HEY2	1.13194	3.30422	99.8346	2.83e-09	5.25e-08	2.19154
ADARB1	0.683697	6.48447	99.7133	2.86e-09	5.3e-08	1.60625
ZHX2	-0.80298	5.75412	99.5873	2.89e-09	5.35e-08	0.573164
RHOB	-0.682169	6.46728	99.5383	2.91e-09	5.36e-08	0.623228
HHEX	-0.920376	3.7619	99.5577	2.9e-09	5.36e-08	0.528371
RP11-524H19.2	-1.35596	3.17918	99.5173	2.91e-09	5.37e-08	0.390674
ZMYND11	0.560925	7.99218	99.4218	2.93e-09	5.4e-08	1.47521
ARSJ	0.88855	4.56607	99.386	2.94e-09	5.41e-08	1.85131
NUDT19	0.704002	5.91471	99.3822	2.94e-09	5.41e-08	1.62902
CHSY1	0.668097	6.25776	99.2961	2.97e-09	5.44e-08	1.58898
DCAF13	0.652087	7.0878	99.2491	2.98e-09	5.46e-08	1.57144
C8orf46	2.21507	1.86156	98.9294	3.06e-09	5.6e-08	4.64303
CANT1	-0.637481	6.76656	98.7905	3.1e-09	5.66e-08	0.642835
FAM161B	-0.907028	4.19146	98.7403	3.11e-09	5.68e-08	0.533283
GNA14	0.675438	6.1626	98.7132	3.12e-09	5.69e-08	1.59708
MTSS1	-0.985575	3.88569	98.7006	3.12e-09	5.69e-08	0.505024
PELP1	0.595615	6.7334	98.6562	3.13e-09	5.7e-08	1.51112
SLC22A4	1.69442	2.67859	98.6194	3.14e-09	5.71e-08	3.23647
DDX56	0.575849	7.24482	98.6171	3.14e-09	5.71e-08	1.49055
AMOTL2	-0.848309	5.36112	98.5573	3.16e-09	5.73e-08	0.555435
ENPP1	-0.749399	5.37472	98.5089	3.17e-09	5.75e-08	0.594851
CORO2A	0.730947	5.44186	98.4059	3.2e-09	5.78e-08	1.65973
TOR3A	0.627902	5.92566	98.4162	3.2e-09	5.78e-08	1.54532
FOXP4	-0.664343	7.59542	98.4415	3.19e-09	5.78e-08	0.630976
TEAD2	-0.674476	5.16904	98.393	3.2e-09	5.78e-08	0.62656
CIRH1A	0.682023	6.66472	98.3567	3.21e-09	5.8e-08	1.60439
INSIG1	0.592428	6.97408	98.086	3.29e-09	5.92e-08	1.50778
EPHA6	-0.929678	3.83247	98.0994	3.29e-09	5.92e-08	0.524975
REPS2	-0.647624	6.05051	97.7843	3.38e-09	6.07e-08	0.638331
OSR2	-0.744457	5.54507	97.5969	3.43e-09	6.16e-08	0.596892
KANK2	-0.655218	6.64703	97.5418	3.45e-09	6.18e-08	0.63498
PAPSS2	0.776623	6.05885	97.4994	3.46e-09	6.2e-08	1.71312
DDX51	0.649422	6.14887	97.3212	3.52e-09	6.29e-08	1.56854
NAA15	0.635128	6.37173	97.3051	3.52e-09	6.29e-08	1.55308
SGMS2	-1.05058	4.16908	97.1956	3.55e-09	6.35e-08	0.482775
PVRL4	-0.866002	4.13374	97.1555	3.57e-09	6.36e-08	0.548665
SCUBE2	0.604658	6.94547	97.0037	3.61e-09	6.43e-08	1.52062
ATP2C2	-0.648943	5.07549	97.0006	3.62e-09	6.43e-08	0.637747
EFNA1	-0.677262	5.68552	96.9341	3.64e-09	6.46e-08	0.625351
NADK	0.734017	5.79882	96.8113	3.68e-09	6.53e-08	1.66326
NTRK2	2.32839	2.60475	96.5304	3.77e-09	6.68e-08	5.02245
IL6ST	0.655946	6.40009	96.2947	3.85e-09	6.81e-08	1.57565
CEACAM5	-1.84709	2.08142	96.1627	3.89e-09	6.88e-08	0.277952
PIWIL4	2.19228	2.07493	96.1287	3.9e-09	6.9e-08	4.57027
SYNJ2BP	-0.804186	5.64285	96.0411	3.93e-09	6.94e-08	0.572685
IGFBP3	-1.01538	4.35292	95.9279	3.97e-09	7.01e-08	0.494699
ISOC1	0.625334	7.41062	95.8636	3.99e-09	7.04e-08	1.54257
NEIL2	0.838602	4.59094	95.7646	4.03e-09	7.09e-08	1.78832
ADCY3	0.594291	5.91321	95.673	4.06e-09	7.14e-08	1.50973
UBE2G2	0.923078	6.36857	95.6267	4.08e-09	7.16e-08	1.89616
CPT1A	0.617596	9.00367	95.5265	4.11e-09	7.22e-08	1.53432
TMEM167A	0.792816	6.52189	95.4669	4.14e-09	7.23e-08	1.73245
POLR3E	0.645639	6.29476	95.4752	4.13e-09	7.23e-08	1.56443
CTD-2284J15.1	-1.08087	3.24846	95.4988	4.12e-09	7.23e-08	0.472743
SRSF1	0.786469	8.00023	95.1474	4.25e-09	7.43e-08	1.72485
CACNG6	-1.11143	3.69781	95.1432	4.26e-09	7.43e-08	0.462835
DNMBP	0.663651	6.28863	95.0806	4.28e-09	7.46e-08	1.58409
SOCS2-AS1	-1.24709	2.96241	94.9805	4.32e-09	7.52e-08	0.421297
WDR77	0.763454	4.97977	94.7898	4.39e-09	7.63e-08	1.69755
ZNF330	0.634219	5.59612	94.8025	4.39e-09	7.63e-08	1.5521
FARP1	0.595987	7.57447	94.6555	4.44e-09	7.71e-08	1.51151
NBPF8	1.18364	3.82693	94.6131	4.46e-09	7.73e-08	2.27149
MAGI1	0.802725	6.09323	94.6235	4.46e-09	7.73e-08	1.74439
MAX	0.669739	5.80684	94.4291	4.54e-09	7.85e-08	1.59078
KCNC1	2.66748	1.67059	94.2205	4.62e-09	7.98e-08	6.35321
CLSTN3	-0.706842	5.71893	94.2159	4.62e-09	7.98e-08	0.61266
GPRIN1	1.0572	4.02659	94.1546	4.65e-09	8.02e-08	2.08089
BRI3	-0.675014	5.07074	94.0653	4.69e-09	8.07e-08	0.626326
PLOD2	0.675498	7.2767	94.0449	4.69e-09	8.08e-08	1.59715
SHROOM2	-0.788532	5.67067	94.0171	4.71e-09	8.09e-08	0.578933
MPP7	-0.732073	5.40015	93.8585	4.77e-09	8.2e-08	0.602038
PPP1R37	-0.606194	6.16136	93.6372	4.87e-09	8.35e-08	0.656927
GEMIN4	0.678693	6.15389	93.5128	4.92e-09	8.44e-08	1.60069
CD82	0.846978	4.31964	93.3583	4.99e-09	8.55e-08	1.79873
CEP68	0.641962	5.50025	93.3101	5.01e-09	8.57e-08	1.56045
DSG2	-0.598987	6.69042	93.1195	5.1e-09	8.71e-08	0.660217
LONRF2	0.793535	7.82543	93.0039	5.15e-09	8.78e-08	1.73332
PRMT5	0.643969	5.99036	93.0204	5.15e-09	8.78e-08	1.56262
PCDH1	-1.00579	5.67867	93.001	5.16e-09	8.78e-08	0.497997
YRDC	0.919402	4.54433	92.9346	5.19e-09	8.81e-08	1.89133
ABCC1	-0.753682	7.09249	92.9368	5.19e-09	8.81e-08	0.593088
DHODH	0.949707	4.5985	92.7739	5.26e-09	8.93e-08	1.93148
C1orf112	-1.08891	3.33433	92.728	5.28e-09	8.96e-08	0.470116
PFAS	0.738372	5.44646	92.4413	5.42e-09	9.19e-08	1.66829
RUVBL1	0.767947	5.72408	92.4051	5.44e-09	9.2e-08	1.70284
NOM1	0.702177	5.40505	92.4131	5.44e-09	9.2e-08	1.62696
NFE2L1	0.582418	8.77181	92.331	5.48e-09	9.25e-08	1.49736
CAMK2N1	-0.629717	6.92494	92.2473	5.52e-09	9.31e-08	0.646303
DTX4	-0.859018	4.00566	92.2109	5.54e-09	9.33e-08	0.551328
ALCAM	-0.632595	8.00354	92.0733	5.61e-09	9.42e-08	0.645015
GRB14	-0.913585	4.08505	92.1014	5.59e-09	9.42e-08	0.530864
NRP2	-1.34122	2.82491	92.0698	5.61e-09	9.42e-08	0.394687
SLC26A7	-1.72215	2.03783	92.0157	5.64e-09	9.46e-08	0.303098
YWHAG	0.576486	8.75937	91.9748	5.66e-09	9.49e-08	1.49121
THRB	-0.938223	4.41515	91.9511	5.67e-09	9.5e-08	0.521875
PKHD1L1	-1.21608	2.48476	91.8505	5.72e-09	9.57e-08	0.430452
MCM7	0.528617	8.12758	91.7382	5.78e-09	9.66e-08	1.44255
POLR3H	0.634504	5.94309	91.7215	5.79e-09	9.67e-08	1.5524
NSUN2	0.570139	6.97371	91.4796	5.92e-09	9.87e-08	1.48467
RP11-44N21.1	1.53163	2.66779	91.4197	5.95e-09	9.92e-08	2.89113
PSMA3	0.660671	6.25127	91.1963	6.08e-09	1.01e-07	1.58082
SEH1L	0.727631	5.77583	91.1174	6.12e-09	1.02e-07	1.65592
PREP	0.702612	5.98329	90.9077	6.24e-09	1.03e-07	1.62745
SLC1A5	0.610332	7.68595	90.9589	6.21e-09	1.03e-07	1.52661
ZMYND8	-0.544729	7.69524	91.026	6.17e-09	1.03e-07	0.68552
NEBL	-0.608068	8.1165	90.9847	6.19e-09	1.03e-07	0.656075
HERC5	0.883256	3.9118	90.7996	6.3e-09	1.04e-07	1.84453
FAAP100	0.633563	6.46153	90.7582	6.32e-09	1.04e-07	1.55139
C1orf115	-0.666041	5.36969	90.794	6.3e-09	1.04e-07	0.630234
PITPNB	0.642538	6.54436	90.4218	6.52e-09	1.07e-07	1.56107
ERMP1	-0.616472	7.30946	90.4791	6.49e-09	1.07e-07	0.652264
SLC12A6	-0.826947	4.41493	90.5261	6.46e-09	1.07e-07	0.563721
MAOA	-0.699954	7.40828	90.2934	6.6e-09	1.08e-07	0.615592
PLXNB2	-0.758878	8.23446	90.3992	6.54e-09	1.08e-07	0.590956
UGDH	0.632254	8.27742	90.2274	6.64e-09	1.09e-07	1.54998
TRAP1	0.597275	6.59052	90.1083	6.72e-09	1.1e-07	1.51286
WDR5	0.536268	7.08608	90.1685	6.68e-09	1.1e-07	1.45022
PAPSS1	-0.614248	6.64935	90.0832	6.73e-09	1.1e-07	0.65327
SEPSECS-AS1	-1.43346	2.09756	90.033	6.76e-09	1.11e-07	0.370243
ASAP3	-0.695812	5.20623	89.8714	6.87e-09	1.12e-07	0.617362
FOXC1	2.24589	1.95112	89.7203	6.96e-09	1.13e-07	4.7433
PCOLCE2	1.41447	2.59309	89.7331	6.95e-09	1.13e-07	2.66562
PROM2	-0.844488	4.21723	89.657	7e-09	1.14e-07	0.556909
SYT10	1.17212	4.43019	89.5199	7.09e-09	1.15e-07	2.25343
MARS	0.661462	6.98571	89.5172	7.1e-09	1.15e-07	1.58168
PDCD6IP	0.543196	7.70956	89.5495	7.07e-09	1.15e-07	1.4572
RP4-568C11.4	-0.986312	4.11942	89.5037	7.1e-09	1.15e-07	0.504767
KLHDC7A	-2.21453	1.61987	89.2826	7.25e-09	1.17e-07	0.215457
GZF1	0.665448	5.38106	89.2451	7.28e-09	1.18e-07	1.58606
UGP2	-0.550803	6.77326	89.2189	7.3e-09	1.18e-07	0.68264
SEMA3B	1.08304	6.68775	89.098	7.38e-09	1.19e-07	2.11849
DNAJA1	0.559589	7.44855	89.0991	7.38e-09	1.19e-07	1.47385
ATP7A	-0.775631	5.24506	89.0494	7.41e-09	1.19e-07	0.584133
PRDX1	0.600842	8.09493	89.024	7.43e-09	1.2e-07	1.5166
EIF5A	0.679669	7.73413	88.8588	7.55e-09	1.21e-07	1.60177
PPP1R3C	0.786083	5.03761	88.6069	7.73e-09	1.24e-07	1.72439
PTPRS	-0.789575	6.39891	88.2944	7.96e-09	1.28e-07	0.578515
LRP5L	1.20177	3.11446	87.9795	8.2e-09	1.31e-07	2.30021
CHPF	0.63065	6.95408	87.9075	8.25e-09	1.32e-07	1.54826
LARP1	0.561469	9.18329	87.9186	8.24e-09	1.32e-07	1.47577
S1PR3	-1.43398	2.58223	87.9636	8.21e-09	1.32e-07	0.370109
HDAC7	-0.61647	6.79817	87.7035	8.41e-09	1.34e-07	0.652265
AFF3	-0.796344	5.47025	87.7152	8.4e-09	1.34e-07	0.575806
NBPF15	0.81056	5.69545	87.6241	8.48e-09	1.35e-07	1.75389
LMNB2	0.535921	6.51649	87.5344	8.55e-09	1.36e-07	1.44987
KCNS3	-0.753098	4.74148	87.3771	8.68e-09	1.38e-07	0.593328
PPFIBP2	-1.00156	3.526	87.2199	8.81e-09	1.4e-07	0.499458
PRICKLE2-AS3	-3.06687	0.106133	87.2054	8.82e-09	1.4e-07	0.119339
ENOX1	2.25254	1.38566	87.1573	8.86e-09	1.41e-07	4.76522
TMTC1	-0.932038	4.23069	87.0963	8.91e-09	1.41e-07	0.524118
RABGGTB	0.638182	5.67145	86.9456	9.04e-09	1.43e-07	1.55637
PPP2R3B	0.939958	4.70576	86.8685	9.11e-09	1.44e-07	1.91847
ABHD4	-0.731367	5.17211	86.6948	9.26e-09	1.46e-07	0.602333
POF1B	-0.881387	3.74382	86.7326	9.23e-09	1.46e-07	0.542845
RP1	3.29938	0.510344	86.5315	9.41e-09	1.48e-07	9.84494
FAM212B	0.880157	4.1255	86.4784	9.46e-09	1.48e-07	1.84058
POLR1A	0.845251	7.35455	86.523	9.42e-09	1.48e-07	1.79658
DHX34	0.672726	5.41396	86.5765	9.37e-09	1.48e-07	1.59408
MTA3	-0.649792	5.5108	86.5368	9.4e-09	1.48e-07	0.637372
MYH14	-0.793483	7.47264	86.5587	9.38e-09	1.48e-07	0.57695
LPPR2	-0.566211	6.49829	86.4454	9.49e-09	1.49e-07	0.675388
CD55	-0.602508	7.30967	86.2707	9.65e-09	1.51e-07	0.658608
THEG	-1.29443	2.61304	86.1991	9.71e-09	1.52e-07	0.407697
ARHGEF39	0.886286	3.80172	86.0789	9.83e-09	1.54e-07	1.84841
AGRN	-0.627154	7.5972	86.0542	9.85e-09	1.54e-07	0.647452
ELOVL7	-0.702269	5.74295	86.0618	9.84e-09	1.54e-07	0.614605
HERC3	-0.634772	6.25891	85.8396	1.01e-08	1.57e-07	0.644043
SH3BGRL2	-0.602118	5.93759	85.773	1.01e-08	1.58e-07	0.658786
PSCA	-1.73106	1.64306	85.572	1.03e-08	1.61e-07	0.301231
IRX4	0.791605	4.73903	85.4137	1.05e-08	1.63e-07	1.731
DOK1	1.18413	3.30781	85.2553	1.06e-08	1.65e-07	2.27226
ERN1	0.72573	5.95228	85.1924	1.07e-08	1.66e-07	1.65374
EPHA4	0.678889	5.69213	85.1802	1.07e-08	1.66e-07	1.60091
GATA2	-0.936008	3.63082	85.1879	1.07e-08	1.66e-07	0.522677
PLA2G4D	6.12415	0.120013	90.0307	1.08e-08	1.67e-07	69.7514
SULF2	0.537697	10.9271	85.1006	1.08e-08	1.67e-07	1.45165
MT2A	-0.76287	6.47893	85.1364	1.08e-08	1.67e-07	0.589323
GRWD1	0.620828	6.09323	84.9536	1.1e-08	1.69e-07	1.53776
IQGAP1	-0.604001	8.17612	84.9502	1.1e-08	1.69e-07	0.657927
SLC7A6	0.786053	4.76879	84.8715	1.1e-08	1.7e-07	1.72435
E2F6	0.690496	5.60246	84.84	1.11e-08	1.7e-07	1.61384
NEO1	-0.685813	7.4495	84.7517	1.12e-08	1.72e-07	0.621655
MAN1C1	-1.04781	4.13837	84.715	1.12e-08	1.72e-07	0.483702
GRHL1	0.782103	4.56977	84.5187	1.14e-08	1.75e-07	1.71964
HOXC8	2.20013	1.75677	84.3047	1.17e-08	1.78e-07	4.5952
PMM2	0.773907	5.42194	84.319	1.17e-08	1.78e-07	1.70989
FOXK2	0.536763	6.50131	84.3048	1.17e-08	1.78e-07	1.45071
ACPP	-2.17039	1.31348	84.3501	1.16e-08	1.78e-07	0.22215
ASAH1	-0.53932	6.5468	84.1765	1.18e-08	1.8e-07	0.688095
HIST2H2BE	-0.588989	5.80865	84.1802	1.18e-08	1.8e-07	0.664809
TNS2	-0.880937	4.14238	83.9653	1.21e-08	1.84e-07	0.543015
PRMT6	0.545282	8.69049	83.7985	1.23e-08	1.87e-07	1.45931
PLBD1	-0.658956	5.15621	83.7958	1.23e-08	1.87e-07	0.633337
RIPK4	-0.871162	4.60125	83.7894	1.23e-08	1.87e-07	0.546706
G3BP1	0.526865	8.04608	83.6864	1.24e-08	1.88e-07	1.4408
RABEP1	0.580792	7.47189	83.644	1.25e-08	1.89e-07	1.49567
MXD4	-0.55592	7.48338	83.6219	1.25e-08	1.89e-07	0.680223
CAPN5	-0.843333	4.9576	83.5835	1.25e-08	1.9e-07	0.557355
RAB11FIP3	0.642488	6.274	83.4392	1.27e-08	1.92e-07	1.56102
PIAS3	-0.628998	6.90712	83.4608	1.27e-08	1.92e-07	0.646625
CAD	0.686748	7.54181	83.3783	1.28e-08	1.93e-07	1.60965
FASTKD2	0.634929	5.80737	83.2833	1.29e-08	1.95e-07	1.55286
RPIA	0.679994	5.60599	83.1298	1.31e-08	1.98e-07	1.60213
ACBD5	0.596341	6.70915	83.0257	1.32e-08	1.99e-07	1.51188
SORBS2	2.25459	1.29806	82.9441	1.33e-08	2.01e-07	4.77197
NADSYN1	0.83917	7.37185	82.9244	1.34e-08	2.01e-07	1.78902
SRGAP1	-0.989399	4.98981	82.9142	1.34e-08	2.01e-07	0.503688
PLEKHA4	-1.09589	2.82438	82.9579	1.33e-08	2.01e-07	0.467848
HEATR3	0.865344	4.16726	82.8586	1.35e-08	2.02e-07	1.82177
TRAF4	-0.548917	6.84699	82.8405	1.35e-08	2.02e-07	0.683533
PSME3	0.644382	7.48138	82.7899	1.36e-08	2.03e-07	1.56307
EIF2S1	0.536147	6.75626	82.7604	1.36e-08	2.03e-07	1.45009
RP1-151F17.2	1.3625	2.88484	82.6823	1.37e-08	2.05e-07	2.57131
C1QBP	0.596069	6.99582	82.6635	1.37e-08	2.05e-07	1.51159
SLC12A1	-1.61334	1.8926	82.5237	1.39e-08	2.07e-07	0.326842
ZNF783	0.581222	5.98094	82.5043	1.39e-08	2.08e-07	1.49612
PCYT2	0.587514	5.80216	82.4355	1.4e-08	2.09e-07	1.50266
PPFIA3	1.00753	4.86763	82.2895	1.42e-08	2.12e-07	2.01046
NUAK2	-0.766133	4.45128	82.2268	1.43e-08	2.13e-07	0.587991
GUSBP1	1.00197	3.40942	82.1569	1.44e-08	2.14e-07	2.00273
COL18A1	0.702365	7.34534	82.1878	1.44e-08	2.14e-07	1.62717
LINC00963	-0.625964	6.3152	82.1113	1.45e-08	2.15e-07	0.647987
CYP1A1	-1.37465	4.64697	81.9941	1.47e-08	2.17e-07	0.385646
OLFML3	1.38279	2.38268	81.861	1.49e-08	2.19e-07	2.60771
CYCS	0.866851	6.25996	81.9124	1.48e-08	2.19e-07	1.82368
BYSL	0.815406	5.07643	81.913	1.48e-08	2.19e-07	1.75979
TMED2	0.579485	8.33895	81.8144	1.49e-08	2.2e-07	1.49432
ARNT	-0.523755	6.78796	81.8273	1.49e-08	2.2e-07	0.695559
PPAP2B	-0.778899	4.84198	81.8106	1.49e-08	2.2e-07	0.582812
LRRC58	0.725832	6.53246	81.7016	1.51e-08	2.22e-07	1.65385
JADE2	0.597261	6.17718	81.5624	1.53e-08	2.25e-07	1.51284
FAM86B3P	1.21861	3.73297	81.437	1.55e-08	2.28e-07	2.32723
KLF9	0.731771	5.38929	81.4222	1.55e-08	2.28e-07	1.66068
MAN2A1	-0.598968	6.35868	81.3562	1.56e-08	2.29e-07	0.660226
AK4	0.716365	4.81818	81.1037	1.6e-08	2.35e-07	1.64304
OTUD4	0.543046	6.64099	81.1117	1.6e-08	2.35e-07	1.45705
RP1-29C18.10	-4.60541	-0.80118	81.1047	1.6e-08	2.35e-07	0.0410802
TFAM	0.588688	6.16136	81.0034	1.62e-08	2.36e-07	1.50388
CDC123	0.584005	6.34109	81.0111	1.62e-08	2.36e-07	1.49901
MCCC2	0.526149	8.22183	80.9881	1.62e-08	2.37e-07	1.44008
SNHG17	0.766428	4.88992	80.8587	1.64e-08	2.4e-07	1.70105
EPB41L2	-0.592607	6.59557	80.7724	1.66e-08	2.41e-07	0.663144
EPS8	-0.588272	6.35978	80.67	1.68e-08	2.44e-07	0.665139
C1QTNF6	0.854461	4.67035	80.6081	1.69e-08	2.45e-07	1.80808
RERE	-0.67655	7.29912	80.5885	1.69e-08	2.45e-07	0.62566
AKAP9	-0.646554	8.33995	80.5319	1.7e-08	2.46e-07	0.638805
SRGAP2	-0.579561	6.18076	80.4982	1.71e-08	2.47e-07	0.669167
SYT1	-0.593435	6.31821	80.4581	1.71e-08	2.48e-07	0.662763
ATAD3A	0.766443	4.88945	80.3495	1.73e-08	2.5e-07	1.70107
PRKAG2	0.752575	4.82053	80.1455	1.77e-08	2.55e-07	1.6848
ZNF121	0.872809	5.33647	80.0676	1.78e-08	2.57e-07	1.83123
LYPD6B	-1.42544	2.94762	80.018	1.79e-08	2.58e-07	0.372307
MRPL15	0.646095	5.54678	79.9687	1.8e-08	2.59e-07	1.56493
TBRG4	0.590213	7.27802	79.8788	1.82e-08	2.61e-07	1.50547
PIP4K2A	0.544963	6.61697	79.8455	1.82e-08	2.62e-07	1.45898
GSPT1	0.546565	8.35049	79.6401	1.86e-08	2.67e-07	1.4606
IL4R	-0.624755	6.02223	79.6546	1.86e-08	2.67e-07	0.64853
2001-03-01	0.625439	5.81663	79.5945	1.87e-08	2.68e-07	1.54268
GPR132	2.10904	1.6378	79.4722	1.89e-08	2.71e-07	4.31406
FLT4	1.67977	1.72473	79.3249	1.92e-08	2.75e-07	3.20377
PODXL	0.541358	5.71637	79.3493	1.92e-08	2.75e-07	1.45534
RP11-774O3.3	-0.951559	3.43254	79.281	1.93e-08	2.76e-07	0.517073
SELENBP1	-0.610798	7.20116	79.2202	1.94e-08	2.77e-07	0.654834
ERVMER34-1	0.698238	5.37938	79.0926	1.97e-08	2.81e-07	1.62252
SLC17A5	-0.954594	3.68227	79.0453	1.98e-08	2.82e-07	0.515987
FEN1	0.67306	6.15887	79.0027	1.99e-08	2.83e-07	1.59445
MRPS23	0.545922	7.18051	78.8137	2.03e-08	2.88e-07	1.45995
SDC4	-0.573107	7.0579	78.8161	2.03e-08	2.88e-07	0.672168
MINA	0.66615	5.31899	78.7289	2.05e-08	2.9e-07	1.58683
GLCE	-0.590567	5.64469	78.3912	2.12e-08	3e-07	0.664082
EHD1	0.560255	5.85541	78.2716	2.14e-08	3.04e-07	1.47453
S100A14	-0.653527	5.98407	78.2498	2.15e-08	3.04e-07	0.635724
MTHFD1	0.614147	6.54628	78.2223	2.16e-08	3.05e-07	1.53065
PLXNC1	-1.0361	2.97265	78.2327	2.15e-08	3.05e-07	0.487644
ARHGAP12	-0.573124	6.74528	78.1046	2.18e-08	3.08e-07	0.67216
SSPO	-0.882864	4.93651	78.059	2.19e-08	3.09e-07	0.54229
KRT13	2.77221	0.892872	78.0254	2.2e-08	3.1e-07	6.83155
HMGCR	0.509516	6.81663	78.0327	2.2e-08	3.1e-07	1.42357
ST6GALNAC4	1.03021	4.2948	77.9169	2.23e-08	3.13e-07	2.04233
CCDC47	0.552175	8.6983	77.9203	2.22e-08	3.13e-07	1.46629
FGFBP2	4.44347	0.0495	77.8563	2.24e-08	3.14e-07	21.7579
SOX3	1.07462	3.13775	77.8857	2.23e-08	3.14e-07	2.10616
ODC1	0.580681	8.51083	77.7911	2.25e-08	3.16e-07	1.49556
DCTPP1	0.578453	6.30356	77.7873	2.26e-08	3.16e-07	1.49325
PPP1R18	-0.733486	4.57903	77.7514	2.26e-08	3.17e-07	0.601449
LRRC8A	-0.681802	6.56809	77.7239	2.27e-08	3.18e-07	0.623386
HK2	0.54704	8.25079	77.6028	2.3e-08	3.21e-07	1.46109
HAGHL	1.11439	4.17554	77.5127	2.32e-08	3.24e-07	2.16504
BAZ1A	0.498894	7.06067	77.5113	2.32e-08	3.24e-07	1.41313
KAT2B	-0.753454	4.31027	77.4754	2.33e-08	3.25e-07	0.593182
CLIP1	-0.541927	7.29651	77.3956	2.35e-08	3.27e-07	0.686853
KCP	1.74978	2.39041	77.2805	2.38e-08	3.31e-07	3.36308
NXNL2	1.27615	2.70966	77.2922	2.38e-08	3.31e-07	2.42192
RNF144A	0.906925	3.95008	77.2631	2.38e-08	3.31e-07	1.87504
BMPR1B	-0.799227	4.48603	77.2375	2.39e-08	3.32e-07	0.574657
CBS	0.817874	4.97841	77.201	2.4e-08	3.33e-07	1.76281
ETS2	-0.675709	6.31539	77.1826	2.4e-08	3.33e-07	0.626025
LRP2	2.29085	1.51968	77.1249	2.42e-08	3.35e-07	4.89343
FUT8	-0.608687	6.2832	77.0556	2.44e-08	3.36e-07	0.655793
AIM1L	-1.56404	1.81425	77.0856	2.43e-08	3.36e-07	0.338203
BEND5	-1.91394	1.96623	77.0785	2.43e-08	3.36e-07	0.265366
ZNF516	0.518502	6.29643	76.7389	2.52e-08	3.47e-07	1.43247
RFTN1	1.39161	3.09324	76.4912	2.59e-08	3.56e-07	2.62372
SP2-AS1	0.923466	3.8515	76.5149	2.58e-08	3.56e-07	1.89667
ALKBH8	0.747065	4.20946	76.4888	2.59e-08	3.56e-07	1.67837
UBALD1	0.68555	5.22784	76.4231	2.6e-08	3.58e-07	1.60832
PCDH9	0.800114	4.60003	76.3836	2.61e-08	3.59e-07	1.74124
DLG3	-0.563923	6.01513	76.2973	2.64e-08	3.62e-07	0.67646
MBOAT2	-0.68921	4.9722	76.3061	2.64e-08	3.62e-07	0.620194
ADCK1	0.820925	4.00534	76.2423	2.65e-08	3.64e-07	1.76654
GCLM	0.858446	4.10998	76.1781	2.67e-08	3.66e-07	1.81308
ACTR3B	0.950892	3.92002	76.1256	2.69e-08	3.67e-07	1.93307
JARID2	0.565731	6.80335	76.1437	2.68e-08	3.67e-07	1.48014
CTF1	-1.0051	3.63168	76.1372	2.68e-08	3.67e-07	0.498235
RUNX2	1.14571	2.94906	76.102	2.69e-08	3.68e-07	2.21254
MBNL2	-0.843158	4.26533	76.0442	2.71e-08	3.7e-07	0.557422
ANGEL1	0.572508	5.99051	75.876	2.76e-08	3.76e-07	1.48711
TNFSF15	-2.05844	1.34816	75.8223	2.78e-08	3.78e-07	0.240075
PES1	0.548706	7.25496	75.7934	2.78e-08	3.79e-07	1.46277
PALM3	-0.967164	3.4954	75.7805	2.79e-08	3.79e-07	0.51151
RASEF	-0.657621	6.05529	75.7095	2.81e-08	3.81e-07	0.633923
FJX1	1.29008	3.55325	75.6574	2.82e-08	3.83e-07	2.44541
SELE	-6.18979	-0.725034	75.6707	2.82e-08	3.83e-07	0.0136989
SLC16A6	1.29699	3.1072	75.5681	2.85e-08	3.86e-07	2.45716
NBPF4	1.13295	3.25571	75.5657	2.85e-08	3.86e-07	2.19307
IDH3A	0.644373	5.16668	75.5105	2.87e-08	3.88e-07	1.56306
OPTN	-0.661105	5.0409	75.3548	2.92e-08	3.94e-07	0.632394
POLR1C	0.789255	5.39756	75.3313	2.93e-08	3.95e-07	1.72818
HPRT1	0.694815	4.91538	75.1881	2.97e-08	4.01e-07	1.61868
LONP2	0.539392	6.21662	75.1505	2.98e-08	4.02e-07	1.45336
CA8	1.05505	3.25468	75.122	2.99e-08	4.03e-07	2.07779
ABAT	0.519803	7.20234	75.022	3.02e-08	4.07e-07	1.43376
CLIP2	-0.980477	3.92514	74.9541	3.05e-08	4.1e-07	0.506812
SLC9B2	0.965553	3.9756	74.8915	3.07e-08	4.12e-07	1.95281
SLC25A19	1.12188	3.54045	74.8475	3.08e-08	4.14e-07	2.17631
EIF2B3	0.953171	4.10548	74.8141	3.09e-08	4.15e-07	1.93612
BZW2	0.562259	7.29708	74.7681	3.11e-08	4.15e-07	1.47658
IQSEC2	-0.650535	5.3626	74.7538	3.11e-08	4.15e-07	0.637044
EPHA1	-0.668377	5.06094	74.8076	3.09e-08	4.15e-07	0.629214
PLCB1	-0.71894	4.53835	74.7709	3.11e-08	4.15e-07	0.607544
GLIS2	-0.930848	4.6436	74.7741	3.11e-08	4.15e-07	0.52455
FRY	-1.00643	3.61663	74.7924	3.1e-08	4.15e-07	0.497776
SHH	1.69579	2.93758	74.744	3.12e-08	4.16e-07	3.23955
AIM1	-0.687909	5.22233	74.6983	3.13e-08	4.17e-07	0.620753
TRIQK	-0.702022	6.21196	74.6348	3.15e-08	4.2e-07	0.61471
RP3-416H24.1	-2.71646	0.140999	74.5383	3.19e-08	4.24e-07	0.152147
KANSL1L	-0.771331	3.88681	74.499	3.2e-08	4.25e-07	0.585877
GLS	0.780655	4.79007	74.4739	3.21e-08	4.26e-07	1.71791
GNL3	0.525475	7.70109	74.355	3.25e-08	4.31e-07	1.43941
CCT8P1	-1.78492	1.58181	74.2983	3.27e-08	4.34e-07	0.290192
KAZN	0.730277	4.66568	74.2568	3.28e-08	4.35e-07	1.65896
LAPTM4A	0.507087	8.20735	74.1984	3.31e-08	4.38e-07	1.42118
CAV2	0.846349	4.72278	74.1662	3.32e-08	4.39e-07	1.79795
TELO2	0.571342	6.10892	74.1297	3.33e-08	4.39e-07	1.4859
SQLE	0.483808	8.12972	74.1419	3.33e-08	4.39e-07	1.39843
CTD-2008P7.9	-1.56726	1.55214	74.1478	3.32e-08	4.39e-07	0.33745
SCFD2	0.973043	3.74737	73.9502	3.4e-08	4.48e-07	1.96298
ANKRD27	0.503198	7.09424	73.858	3.43e-08	4.52e-07	1.41735
RPF2	0.637015	5.46285	73.7917	3.45e-08	4.55e-07	1.55511
RP11-14D22.1	1.18519	3.62111	73.597	3.53e-08	4.64e-07	2.27393
PHACTR2	-0.631344	5.9989	73.5987	3.53e-08	4.64e-07	0.645575
TMPRSS13	-0.792231	4.05179	73.3185	3.64e-08	4.77e-07	0.57745
ARL4C	-1.02598	3.23064	73.3254	3.64e-08	4.77e-07	0.491077
DECR1	-0.532237	7.20029	73.2563	3.66e-08	4.8e-07	0.691482
ERP27	-1.59632	1.84452	73.1895	3.69e-08	4.83e-07	0.33072
FUT9	-1.03312	3.94805	73.1242	3.72e-08	4.86e-07	0.488651
AIMP2	0.92447	3.95041	73.1063	3.72e-08	4.87e-07	1.89799
FAXDC2	0.563595	6.35529	73.0085	3.76e-08	4.92e-07	1.47795
LRP5	-0.605278	7.48856	72.9845	3.77e-08	4.93e-07	0.657345
TTC39B	0.631081	5.10273	72.8857	3.81e-08	4.98e-07	1.54872
SLC26A2	0.912895	4.46596	72.8026	3.85e-08	5.02e-07	1.88282
B4GALNT3	0.74972	4.39227	72.6996	3.89e-08	5.07e-07	1.68147
PPP2R5A	0.569742	5.7239	72.6709	3.91e-08	5.08e-07	1.48426
MFSD12	0.68323	5.0687	72.6583	3.91e-08	5.09e-07	1.60573
MOCS1	-0.770096	4.48041	72.645	3.92e-08	5.09e-07	0.586379
CHD3	-0.564406	8.11735	72.4637	4e-08	5.19e-07	0.676234
RAB30	0.548716	6.68207	72.3543	4.05e-08	5.24e-07	1.46278
KYNU	-1.71028	1.5964	72.3743	4.04e-08	5.24e-07	0.3056
UBQLN4	0.671533	5.76153	72.1922	4.12e-08	5.33e-07	1.59276
MATN2	-0.6486	5.40405	72.2057	4.11e-08	5.33e-07	0.637899
PTPRH	2.19798	1.45922	72.1719	4.13e-08	5.34e-07	4.58837
MSMO1	0.6479	5.6918	72.0399	4.19e-08	5.41e-07	1.56689
EPB41L1	0.623951	6.60898	71.9998	4.21e-08	5.43e-07	1.54109
SLITRK4	0.941513	3.35164	71.9754	4.22e-08	5.44e-07	1.92054
GALNT7	-0.515356	6.45973	71.9517	4.23e-08	5.45e-07	0.69962
XPR1	-0.614935	5.26857	71.9601	4.23e-08	5.45e-07	0.65296
LTV1	0.724632	4.77328	71.915	4.25e-08	5.47e-07	1.65248
ZBTB2	0.509553	6.08786	71.8436	4.28e-08	5.51e-07	1.42361
S100A16	-0.928076	4.39926	71.7911	4.31e-08	5.53e-07	0.525559
BOP1	0.755308	6.46051	71.6491	4.38e-08	5.62e-07	1.68799
TRIM27	0.495379	6.77334	71.6079	4.4e-08	5.64e-07	1.40969
FAM216A	1.02474	3.93872	71.3499	4.52e-08	5.8e-07	2.03459
SURF6	0.533061	6.34911	71.2969	4.55e-08	5.83e-07	1.447
SCD5	-0.670395	4.54997	71.286	4.56e-08	5.83e-07	0.628335
APOBEC3B	-1.11574	2.66933	71.2515	4.57e-08	5.85e-07	0.461453
CCDC28A	-0.632368	5.04288	71.2205	4.59e-08	5.86e-07	0.645117
GABARAPL1	-0.662568	5.56192	71.2345	4.58e-08	5.86e-07	0.631753
ULK3	0.746553	6.97001	71.1895	4.61e-08	5.88e-07	1.67778
FGF12	-0.792563	4.2622	71.1037	4.65e-08	5.93e-07	0.577317
PCNA	0.657572	5.54332	70.9298	4.74e-08	6.04e-07	1.57743
ABCC5	-0.637627	6.42977	70.8832	4.77e-08	6.07e-07	0.64277
NUDCD1	0.609887	5.9331	70.7718	4.83e-08	6.14e-07	1.52614
TBC1D8	-0.564924	6.29736	70.7625	4.83e-08	6.14e-07	0.675991
PRPF19	0.492547	7.56744	70.7179	4.86e-08	6.17e-07	1.40693
SNX22	1.36154	2.50217	70.6672	4.88e-08	6.2e-07	2.5696
MATK	0.802015	4.26906	70.6361	4.9e-08	6.22e-07	1.74353
IPPK	0.787992	4.58987	70.3	5.09e-08	6.45e-07	1.72667
MEF2C	-0.96642	3.48024	70.1676	5.17e-08	6.54e-07	0.511774
C6orf183	-1.00574	3.46932	70.0744	5.22e-08	6.61e-07	0.498015
KIAA1644	8.3903	-0.135482	73.659	5.24e-08	6.62e-07	335.529
RIOK1	0.691746	5.01957	70.0317	5.25e-08	6.63e-07	1.61524
SORBS3	-0.585645	6.04289	69.9853	5.28e-08	6.66e-07	0.666352
GAD1	0.830237	4.6614	69.9538	5.3e-08	6.68e-07	1.77798
RP11-337C18.8	-1.22347	2.21492	69.887	5.34e-08	6.73e-07	0.428251
ATP1B1	-0.53424	8.01911	69.847	5.36e-08	6.75e-07	0.690523
RALGAPA2	-0.684193	6.58794	69.7639	5.41e-08	6.8e-07	0.622354
NR3C2	-1.68996	1.49873	69.7654	5.41e-08	6.8e-07	0.309935
XYLT1	0.63132	5.62405	69.7226	5.44e-08	6.83e-07	1.54898
INPP5A	0.512548	6.80841	69.6784	5.46e-08	6.86e-07	1.42657
CSE1L	0.48425	7.4102	69.6592	5.48e-08	6.87e-07	1.39886
SIL1	-0.572494	5.07852	69.6554	5.48e-08	6.87e-07	0.672453
HS1BP3	-0.63169	4.83752	69.5975	5.51e-08	6.91e-07	0.64542
FCMR	1.51393	1.88485	69.5538	5.54e-08	6.94e-07	2.85586
LIMK2	-0.603412	5.13144	69.4571	5.6e-08	7.01e-07	0.658195
RAB29	-0.610913	4.88919	69.4545	5.61e-08	7.01e-07	0.654782
ME1	-0.593488	5.71159	69.4127	5.63e-08	7.03e-07	0.662739
GART	0.636734	6.09448	69.1772	5.79e-08	7.21e-07	1.55481
RP11-33E12.2	-2.03547	1.11243	69.1788	5.79e-08	7.21e-07	0.243929
CDH1	0.615692	10.1226	69.1484	5.81e-08	7.23e-07	1.53229
KLHL23	0.661699	4.83201	69.0919	5.84e-08	7.27e-07	1.58194
GRAMD1C	-1.3261	2.04234	69.0923	5.84e-08	7.27e-07	0.398844
SPECC1	-0.573583	8.13572	68.9523	5.94e-08	7.38e-07	0.671946
SCIN	-0.682911	4.64403	68.9388	5.95e-08	7.39e-07	0.622907
VDR	0.812245	3.96751	68.828	6.02e-08	7.48e-07	1.75594
TWSG1	0.56221	6.7337	68.7938	6.05e-08	7.5e-07	1.47653
SLC25A25	0.573278	5.50769	68.517	6.24e-08	7.73e-07	1.4879
CAST	-0.610572	6.06395	68.4254	6.31e-08	7.81e-07	0.654937
NOL8	0.585921	6.82991	68.3626	6.36e-08	7.85e-07	1.501
ADCK3	0.505268	6.98238	68.3472	6.37e-08	7.86e-07	1.41939
ALKBH2	0.714603	4.788	68.2994	6.4e-08	7.89e-07	1.64103
RBMS1	-0.654248	4.87388	68.2917	6.41e-08	7.89e-07	0.635406
RNF183	-1.10056	2.61719	68.3004	6.4e-08	7.89e-07	0.466336
ITPR1	-0.802554	7.69309	68.2514	6.44e-08	7.92e-07	0.573333
MLPH	0.526174	8.32729	68.1121	6.54e-08	8.05e-07	1.4401
TLCD2	-0.842251	3.82315	68.0945	6.56e-08	8.05e-07	0.557773
FLJ31356	-1.45003	2.10042	68.1066	6.55e-08	8.05e-07	0.366014
NBL1	0.767972	5.23843	68.046	6.59e-08	8.09e-07	1.70287
ANKRD35	-1.54123	1.37561	67.9458	6.67e-08	8.18e-07	0.343592
KNDC1	-0.947712	3.39807	67.8747	6.73e-08	8.24e-07	0.518454
PKM	0.512418	10.3179	67.8449	6.75e-08	8.26e-07	1.42644
RASAL1	-0.68598	4.82808	67.8337	6.76e-08	8.27e-07	0.621583
ALG8	0.578257	5.23962	67.8205	6.77e-08	8.28e-07	1.49304
GLTP	-0.549182	5.88487	67.7826	6.8e-08	8.31e-07	0.683407
RNF34	-0.59145	5.88783	67.6856	6.88e-08	8.39e-07	0.663676
SHISA9	-0.810336	3.30622	67.6078	6.94e-08	8.46e-07	0.570249
ELFN1-AS1	1.32033	2.58204	67.5991	6.95e-08	8.47e-07	2.49723
SLFN5	0.563639	5.87579	67.4608	7.06e-08	8.59e-07	1.47799
MUT	-0.542865	6.01986	67.4545	7.06e-08	8.59e-07	0.686406
NASP	0.549971	7.08638	67.3751	7.13e-08	8.66e-07	1.46406
AQP3	-0.579828	7.50455	67.3507	7.15e-08	8.68e-07	0.669044
MCM2	0.486333	6.58921	67.2718	7.22e-08	8.75e-07	1.40088
MAP4K4	-0.62608	6.69383	67.2818	7.21e-08	8.75e-07	0.647935
C12orf60	1.77235	1.65464	67.1672	7.31e-08	8.85e-07	3.41609
RNF150	0.839571	4.07382	67.152	7.32e-08	8.86e-07	1.78952
HIST1H2BD	-0.86041	3.87727	67.1031	7.36e-08	8.91e-07	0.550796
KREMEN1	-0.68479	5.08998	67.0592	7.4e-08	8.95e-07	0.622096
KIAA0195	-0.52374	6.54069	67.0306	7.42e-08	8.97e-07	0.695566
ZNF669	0.743239	4.4334	66.9775	7.47e-08	9.02e-07	1.67393
MAMLD1	0.826533	3.66632	66.9631	7.48e-08	9.03e-07	1.77342
CHRM1	-1.7829	0.899593	66.8745	7.56e-08	9.11e-07	0.290599
DIMT1	0.557334	5.58894	66.7715	7.65e-08	9.22e-07	1.47155
HSPH1	0.480952	7.20166	66.7668	7.66e-08	9.22e-07	1.39566
ATP2B4	-0.994413	3.83579	66.7184	7.7e-08	9.26e-07	0.50194
MAK16	0.631504	5.47969	66.601	7.81e-08	9.39e-07	1.54918
YBX3	0.460269	7.36675	66.4575	7.94e-08	9.54e-07	1.3758
NUDT4	-0.737354	5.51234	66.4389	7.96e-08	9.55e-07	0.599839
ZNF641	-0.523012	5.67463	66.247	8.14e-08	9.76e-07	0.695917
OSBPL10	-0.830109	4.08872	66.249	8.14e-08	9.76e-07	0.562487
CAP2	0.802834	3.56159	66.2191	8.17e-08	9.78e-07	1.74452
C16orf45	-0.607193	5.73822	66.1703	8.22e-08	9.83e-07	0.656473
XRCC2	1.08661	3.39211	66.1112	8.28e-08	9.87e-07	2.12374
CLDN4	-0.546156	8.35748	66.1306	8.26e-08	9.87e-07	0.684843
LMBRD1	-0.676111	4.6619	66.1339	8.25e-08	9.87e-07	0.62585
TCP11L2	-0.692186	4.92552	66.1163	8.27e-08	9.87e-07	0.618915
PLEKHG5	0.894741	5.22418	66.0606	8.33e-08	9.93e-07	1.85928
APP	-0.517573	8.90736	65.9864	8.4e-08	1e-06	0.698546
PALM	-0.634362	4.87197	65.9642	8.42e-08	1e-06	0.644226
DTL	1.14639	3.84439	65.9318	8.45e-08	1.01e-06	2.21359
CEP85	0.769907	4.88861	65.8759	8.51e-08	1.01e-06	1.70516
FRAT2	0.544756	5.27112	65.8789	8.51e-08	1.01e-06	1.45877
STON2	-1.18522	3.46775	65.8593	8.53e-08	1.01e-06	0.439757
EPHB3	-1.14523	2.89951	65.7581	8.63e-08	1.02e-06	0.452118
RUNX1T1	-1.19487	2.67043	65.7261	8.66e-08	1.03e-06	0.436826
FAM98A	0.490613	6.6112	65.5221	8.88e-08	1.05e-06	1.40504
DGKD	-0.525669	6.39326	65.517	8.88e-08	1.05e-06	0.694637
RIMKLA	-0.874743	3.64443	65.5374	8.86e-08	1.05e-06	0.545351
COTL1	0.575068	5.40355	65.4548	8.95e-08	1.06e-06	1.48975
INF2	-0.605543	6.73163	65.4353	8.97e-08	1.06e-06	0.657224
DNASE1	-0.61014	5.21432	65.4322	8.97e-08	1.06e-06	0.655133
CCDC68	-1.32141	2.81213	65.4531	8.95e-08	1.06e-06	0.400145
RLN2	1.43591	2.43311	65.345	9.07e-08	1.07e-06	2.70552
PIK3C2B	-0.684137	6.42793	65.3318	9.08e-08	1.07e-06	0.622378
CEP85L	0.935371	3.62431	65.1914	9.24e-08	1.09e-06	1.91238
SRI	-0.618156	5.93347	65.188	9.24e-08	1.09e-06	0.651503
SPTBN1	-0.771401	8.07204	65.1219	9.31e-08	1.09e-06	0.585848
MLKL	0.957688	3.466	65.0734	9.37e-08	1.1e-06	1.9422
GARS	0.504161	7.31151	65.0851	9.36e-08	1.1e-06	1.4183
CDK7	0.490768	5.92526	64.9113	9.55e-08	1.12e-06	1.40519
VPS13B	-0.734373	6.84091	64.8345	9.64e-08	1.13e-06	0.601079
GATA3-AS1	-0.56278	5.31508	64.765	9.72e-08	1.14e-06	0.676996
MAML2	-1.37732	2.90181	64.7202	9.78e-08	1.14e-06	0.384934
QTRTD1	0.539018	5.76947	64.5929	9.93e-08	1.16e-06	1.45298
PPARGC1B	1.12605	3.34991	64.5009	1e-07	1.17e-06	2.1826
CAPN13	-0.993938	3.57499	64.5427	9.99e-08	1.17e-06	0.502105
DIAPH2	-0.628731	5.17203	64.2219	1.04e-07	1.21e-06	0.646745
N4BP3	-0.661155	4.89544	64.2553	1.03e-07	1.21e-06	0.632372
PDCD5	0.548531	5.61652	64.1205	1.05e-07	1.22e-06	1.4626
CEBPZ	0.489667	6.20872	64.0853	1.06e-07	1.23e-06	1.40412
TACR3	-2.75927	0.207543	64.0668	1.06e-07	1.23e-06	0.147698
UNC119	0.459519	6.09187	63.9824	1.07e-07	1.24e-06	1.37508
C5orf42	-0.973886	3.82105	63.8804	1.08e-07	1.26e-06	0.509133
STRBP	0.515674	6.05618	63.7745	1.1e-07	1.27e-06	1.42966
PHF21A	-0.602383	4.79249	63.8046	1.09e-07	1.27e-06	0.658665
FAM155B	1.11006	3.87586	63.5496	1.13e-07	1.3e-06	2.15855
TRAF3	0.574063	5.55414	63.603	1.12e-07	1.3e-06	1.48871
MAP3K5	-0.646776	5.32613	63.595	1.12e-07	1.3e-06	0.638706
LAMB1	-0.89989	3.76232	63.5625	1.13e-07	1.3e-06	0.535928
NCOR2	0.63338	8.63654	63.4793	1.14e-07	1.31e-06	1.55119
DTNB	0.519829	5.66975	63.4486	1.14e-07	1.31e-06	1.43379
ICMT	0.473588	6.3875	63.5069	1.13e-07	1.31e-06	1.38856
ARID2	0.45087	6.54683	63.4379	1.14e-07	1.31e-06	1.36686
DZIP3	-0.703105	4.84689	63.4325	1.14e-07	1.31e-06	0.614249
SPATA17	-0.975524	3.21502	63.449	1.14e-07	1.31e-06	0.508555
RNF224	-1.14149	3.03693	63.4807	1.14e-07	1.31e-06	0.453292
KCNJ3	-1.34764	1.9085	63.5101	1.13e-07	1.31e-06	0.392935
DNAJC2	0.606187	5.30405	63.3683	1.15e-07	1.32e-06	1.52223
POLR3K	0.73642	4.60385	63.3443	1.16e-07	1.33e-06	1.66604
CMTM4	-0.51578	6.75625	63.3537	1.15e-07	1.33e-06	0.699415
RPL36A	1.67025	3.15156	63.2372	1.17e-07	1.34e-06	3.18271
UPK1A	-0.790741	4.46632	63.2454	1.17e-07	1.34e-06	0.578047
ORC6	1.13302	2.7431	63.1307	1.19e-07	1.36e-06	2.19317
C17orf96	0.659023	4.88876	63.1249	1.19e-07	1.36e-06	1.57901
IMP3	0.624573	5.25696	63.0746	1.2e-07	1.36e-06	1.54175
TARS	0.455743	6.86395	63.1503	1.18e-07	1.36e-06	1.37149
PRRT3	-0.527468	5.92581	63.121	1.19e-07	1.36e-06	0.693771
SLC35C1	-0.537764	8.42685	63.1383	1.19e-07	1.36e-06	0.688838
TRIM2	-0.652068	5.5618	63.1008	1.19e-07	1.36e-06	0.636367
GPR68	0.625218	5.25475	63.0167	1.2e-07	1.37e-06	1.54244
RPE	0.604078	5.3519	62.7628	1.24e-07	1.41e-06	1.52001
RNF213	-1.13077	6.81023	62.8036	1.24e-07	1.41e-06	0.456673
SLC25A15	0.794233	4.33071	62.733	1.25e-07	1.42e-06	1.73415
GDPD3	-1.02052	2.70771	62.564	1.27e-07	1.44e-06	0.492938
ADRB1	3.37849	1.04951	62.5105	1.28e-07	1.45e-06	10.3999
EHBP1	0.524753	5.54029	62.5134	1.28e-07	1.45e-06	1.43869
DST	-0.878542	6.60845	62.5192	1.28e-07	1.45e-06	0.543917
RP11-77P16.4	-1.14234	2.29111	62.4892	1.28e-07	1.45e-06	0.453023
ADAT2	1.32899	3.21752	62.3632	1.31e-07	1.47e-06	2.51227
NHP2	0.579154	6.027	62.3893	1.3e-07	1.47e-06	1.49397
PCYOX1L	0.613425	5.52908	62.2137	1.33e-07	1.5e-06	1.52989
GPRC5A	0.569904	8.62633	62.1877	1.33e-07	1.5e-06	1.48442
PRMT1	0.492047	7.35807	62.2184	1.33e-07	1.5e-06	1.40644
NMRK1	0.736866	3.79266	62.1587	1.34e-07	1.51e-06	1.66655
PLEKHF2	-0.552092	6.15336	62.1212	1.34e-07	1.51e-06	0.682031
AKTIP	-0.559435	4.95464	62.1696	1.34e-07	1.51e-06	0.678568
TRNT1	0.708705	5.41231	62.0832	1.35e-07	1.52e-06	1.63434
SUSD6	-0.598921	5.50935	62.0811	1.35e-07	1.52e-06	0.660247
ANG	0.712647	5.01969	62.0276	1.36e-07	1.53e-06	1.63881
TRMT61A	0.538576	5.58764	61.9907	1.37e-07	1.53e-06	1.45254
ADIPOR2	-0.518886	7.85733	61.9876	1.37e-07	1.53e-06	0.697911
RHBDF1	-0.588328	6.30988	61.9749	1.37e-07	1.53e-06	0.665114
RALGPS1	-0.631949	4.61693	61.9989	1.37e-07	1.53e-06	0.645304
PDGFA	-1.16006	2.3857	62.0005	1.37e-07	1.53e-06	0.447492
CHCHD4	0.905685	4.81316	61.9359	1.38e-07	1.54e-06	1.87343
LTBP1	0.756811	5.32916	61.8478	1.39e-07	1.55e-06	1.68975
TSR1	0.525814	6.58894	61.8281	1.4e-07	1.55e-06	1.43975
RAN	0.508471	9.16095	61.8833	1.39e-07	1.55e-06	1.42254
SEL1L3	-0.53798	5.85984	61.8857	1.39e-07	1.55e-06	0.688735
FZD8	-0.695718	4.00148	61.8367	1.39e-07	1.55e-06	0.617402
NFATC2	-0.84388	4.69026	61.8644	1.39e-07	1.55e-06	0.557143
PTRH2	0.516722	6.19477	61.8083	1.4e-07	1.56e-06	1.4307
LRRC16A	-0.58481	6.09616	61.7779	1.4e-07	1.56e-06	0.666737
TPO	-2.16879	0.84829	61.7681	1.41e-07	1.56e-06	0.222397
PPIL1	0.594718	5.20457	61.6356	1.43e-07	1.59e-06	1.51018
PCGF2	-0.519354	5.38994	61.6397	1.43e-07	1.59e-06	0.697684
PRSS16	-0.61335	4.76674	61.5627	1.44e-07	1.6e-06	0.653677
SCD	0.452104	8.63573	61.5289	1.45e-07	1.61e-06	1.36803
ESRP2	0.441006	7.96298	61.5086	1.45e-07	1.61e-06	1.35755
ZYX	-0.581096	6.68754	61.4535	1.46e-07	1.62e-06	0.668456
TAP2	1.01554	2.83208	61.4034	1.47e-07	1.63e-06	2.02165
ARAP2	-0.642659	4.91961	61.4151	1.47e-07	1.63e-06	0.640532
MTRR	0.530746	5.55069	61.1765	1.51e-07	1.67e-06	1.44468
KRT4	-1.1926	2.87998	61.17	1.52e-07	1.67e-06	0.437515
PHC1	-0.728752	3.83253	61.1119	1.53e-07	1.68e-06	0.603426
TAF9	0.484931	5.63761	61.045	1.54e-07	1.69e-06	1.39952
FASTKD1	0.897963	4.55404	60.9841	1.55e-07	1.71e-06	1.86343
ZNF529	0.745231	4.01327	60.933	1.56e-07	1.71e-06	1.67624
HSPA5	0.51703	9.55785	60.9396	1.56e-07	1.71e-06	1.43101
KCTD12	1.01322	3.40541	60.9097	1.57e-07	1.72e-06	2.01841
NUP88	0.551442	5.81241	60.8533	1.58e-07	1.73e-06	1.46555
UTP18	0.468079	6.53705	60.8636	1.58e-07	1.73e-06	1.38327
BIK	-0.854473	3.48975	60.8728	1.57e-07	1.73e-06	0.553067
TRIM65	0.563029	5.20357	60.7901	1.59e-07	1.74e-06	1.47737
RNF145	0.684787	4.43644	60.7562	1.6e-07	1.75e-06	1.60747
ALG3	0.571343	5.39246	60.6983	1.61e-07	1.75e-06	1.48591
CCDC92	-0.59009	5.38103	60.6975	1.61e-07	1.75e-06	0.664302
TRIP10	-0.642902	4.60433	60.7128	1.61e-07	1.75e-06	0.640424
PRR15	-0.669436	5.45799	60.7475	1.6e-07	1.75e-06	0.628753
AASS	-0.794237	4.61572	60.7251	1.6e-07	1.75e-06	0.576648
USP40	-0.527142	5.78679	60.6421	1.62e-07	1.76e-06	0.693928
UNC13D	-0.874349	4.49009	60.593	1.63e-07	1.77e-06	0.5455
GNPNAT1	0.544297	5.95646	60.4695	1.66e-07	1.8e-06	1.45831
TMEM231	0.667962	4.57559	60.4073	1.67e-07	1.81e-06	1.58883
ANKZF1	0.824357	6.04625	60.3858	1.67e-07	1.82e-06	1.77075
EBNA1BP2	0.492905	6.02676	60.3329	1.69e-07	1.83e-06	1.40728
SCUBE1	8.25863	-0.562781	63.101	1.7e-07	1.84e-06	306.264
THAP9-AS1	0.669398	5.07753	60.2677	1.7e-07	1.84e-06	1.59041
WDR75	0.488446	6.11549	60.2779	1.7e-07	1.84e-06	1.40293
CHD6	-0.591915	8.20297	60.1264	1.73e-07	1.87e-06	0.663462
AMIGO1	-0.606969	5.72132	60.1257	1.73e-07	1.87e-06	0.656574
RBM24	2.83222	0.378549	60.0762	1.74e-07	1.88e-06	7.12169
SQRDL	-1.14681	2.74543	60.1024	1.74e-07	1.88e-06	0.451623
PARVA	-0.579661	5.03854	60.0135	1.76e-07	1.9e-06	0.669121
ACLY	0.483809	7.90726	59.8486	1.79e-07	1.93e-06	1.39843
CCDC40	1.06711	2.95057	59.7113	1.82e-07	1.97e-06	2.09523
SMPD1	-0.744111	3.66869	59.7008	1.83e-07	1.97e-06	0.597035
DNAH11	-1.74585	1.63272	59.6066	1.85e-07	1.99e-06	0.298158
BRINP2	-0.722273	4.8063	59.5245	1.87e-07	2.01e-06	0.606142
SH2D5	1.68541	1.7569	59.4562	1.89e-07	2.02e-06	3.21633
BTRC	-0.534692	5.32794	59.4744	1.88e-07	2.02e-06	0.690306
RAB20	-0.669858	4.31032	59.4175	1.9e-07	2.03e-06	0.628569
HSPD1	0.469148	9.10072	59.3636	1.91e-07	2.04e-06	1.38429
LYPD1	-0.887313	3.45703	59.401	1.9e-07	2.04e-06	0.54062
ECE1	0.519062	7.55212	59.3491	1.91e-07	2.05e-06	1.43302
CDH18	-1.56364	1.79597	59.2863	1.93e-07	2.06e-06	0.338296
BIN1	-1.92818	1.03687	59.3071	1.92e-07	2.06e-06	0.262761
GUCY1A2	-1.32822	2.1852	59.243	1.94e-07	2.07e-06	0.39826
MRPS25	0.612602	6.10029	59.1956	1.95e-07	2.08e-06	1.52901
NR2C2AP	0.619612	5.06333	59.167	1.96e-07	2.09e-06	1.53646
DDX18	0.450347	7.65499	59.1537	1.96e-07	2.09e-06	1.36637
TST	0.589886	5.81198	59.1141	1.97e-07	2.1e-06	1.50513
CUL4A	0.456804	6.52722	59.1318	1.97e-07	2.1e-06	1.3725
PACSIN3	-0.516426	5.61943	59.0369	1.99e-07	2.12e-06	0.699102
MYO19	0.674919	5.55352	58.945	2.01e-07	2.14e-06	1.59651
CAMKK2	0.448725	7.16467	58.943	2.02e-07	2.14e-06	1.36483
HACD2	0.510844	6.48701	58.8891	2.03e-07	2.15e-06	1.42488
TGFB1	-0.526693	6.01666	58.9	2.03e-07	2.15e-06	0.694144
METTL18	-0.934367	3.66145	58.901	2.03e-07	2.15e-06	0.523272
MIR99AHG	-0.937043	3.479	58.8828	2.03e-07	2.15e-06	0.522302
AGPAT5	0.642374	5.84876	58.7448	2.07e-07	2.19e-06	1.5609
BAZ2B	-0.564508	5.63185	58.7293	2.07e-07	2.19e-06	0.676186
PIK3IP1	-0.638257	4.78887	58.6827	2.08e-07	2.2e-06	0.642489
VKORC1L1	0.44431	7.28015	58.6585	2.09e-07	2.21e-06	1.36066
STAU2	-0.592714	5.32252	58.6409	2.1e-07	2.21e-06	0.663095
CPAMD8	-0.845417	3.54382	58.628	2.1e-07	2.21e-06	0.55655
LRRC59	0.476885	7.97371	58.6093	2.1e-07	2.22e-06	1.39174
SALL4	-1.11097	2.63779	58.5435	2.12e-07	2.23e-06	0.462983
CARD14	-1.41731	2.05093	58.5632	2.12e-07	2.23e-06	0.374409
ATXN1	0.647382	7.20595	58.4977	2.14e-07	2.25e-06	1.56632
CSRNP1	-0.73646	3.85652	58.4424	2.15e-07	2.26e-06	0.60021
ABCC9	-3.12449	-0.447098	58.3538	2.18e-07	2.28e-06	0.114666
UQCC2	0.714858	4.58323	58.2842	2.2e-07	2.3e-06	1.64132
ZP3	0.545499	5.18939	58.3116	2.19e-07	2.3e-06	1.45952
TMEM52	1.30704	2.31028	58.2439	2.21e-07	2.31e-06	2.47433
STAM	0.595816	5.13082	58.2417	2.21e-07	2.31e-06	1.51133
RTKN	0.574436	5.89785	58.1794	2.23e-07	2.32e-06	1.4891
MED24	0.52348	5.57448	58.1833	2.22e-07	2.32e-06	1.43742
AR	-0.763338	6.18614	58.1862	2.22e-07	2.32e-06	0.589132
CAPS	-0.597598	5.76283	58.0765	2.26e-07	2.35e-06	0.660853
BAK1	-0.700536	4.28185	58.0599	2.26e-07	2.36e-06	0.615344
MAST4	0.651441	6.81067	57.9589	2.29e-07	2.38e-06	1.57074
EPHB2	-0.806665	4.51823	57.9881	2.28e-07	2.38e-06	0.571702
UIMC1	0.486565	6.10004	57.9006	2.31e-07	2.4e-06	1.40111
LINC00936	-1.48024	2.21216	57.8812	2.31e-07	2.41e-06	0.358429
RASGRP1	0.950033	3.21053	57.6786	2.38e-07	2.47e-06	1.93192
DUS3L	0.641074	4.58359	57.6389	2.39e-07	2.48e-06	1.55949
NBAS	-0.589014	5.66769	57.6523	2.39e-07	2.48e-06	0.664797
NUDC	0.495238	6.66145	57.5232	2.43e-07	2.51e-06	1.40955
INTS10	0.47222	6.33167	57.5522	2.42e-07	2.51e-06	1.38724
DPH1	0.481711	6.0287	57.4925	2.44e-07	2.52e-06	1.3964
PARP9	-0.703632	3.70212	57.5091	2.43e-07	2.52e-06	0.614024
FAM114A1	-0.578753	5.2544	57.4054	2.46e-07	2.54e-06	0.669542
DENND3	-0.735941	3.89202	57.4112	2.46e-07	2.54e-06	0.600426
CDON	-0.725337	4.34576	57.3362	2.49e-07	2.57e-06	0.604856
MTPAP	0.556944	5.73124	57.301	2.5e-07	2.58e-06	1.47115
URB1	0.589679	6.33537	57.2644	2.51e-07	2.59e-06	1.50491
RGAG1	3.0996	-0.0850442	57.1796	2.54e-07	2.61e-06	8.57184
RP11-800A3.4	1.54264	1.83	57.1718	2.54e-07	2.61e-06	2.91327
PPAP2C	-0.516301	5.85785	57.1749	2.54e-07	2.61e-06	0.699162
MPHOSPH10	0.474058	6.31475	57.1544	2.55e-07	2.62e-06	1.38901
KIF9-AS1	1.35314	1.89312	57.092	2.57e-07	2.64e-06	2.55467
CTU2	0.669999	5.13876	57.0961	2.57e-07	2.64e-06	1.59107
ENTPD1	0.729172	4.44372	57.0484	2.58e-07	2.65e-06	1.65769
COA4	0.46779	5.97057	57.0491	2.58e-07	2.65e-06	1.38299
S100A11	-0.56307	8.64008	57.0312	2.59e-07	2.65e-06	0.676861
PCDH7	-0.747589	5.08339	56.9575	2.62e-07	2.68e-06	0.595598
SGPP1	0.994054	5.30511	56.8185	2.66e-07	2.72e-06	1.99177
MGST1	-0.515491	5.40892	56.847	2.65e-07	2.72e-06	0.699555
GAS6-AS2	2.49709	0.628757	56.7688	2.68e-07	2.73e-06	5.64547
TBXAS1	1.72733	1.17344	56.7758	2.68e-07	2.73e-06	3.31115
FST	1.6404	2.05003	56.7861	2.68e-07	2.73e-06	3.11753
AP3M2	0.674821	4.72881	56.8089	2.67e-07	2.73e-06	1.5964
COMT	-0.538997	6.68311	56.7966	2.67e-07	2.73e-06	0.688249
CPSF6	0.465846	6.58788	56.7512	2.69e-07	2.74e-06	1.38113
TAF1D	0.494988	6.82244	56.7115	2.7e-07	2.75e-06	1.40931
ANKEF1	0.526911	5.09969	56.635	2.73e-07	2.78e-06	1.44084
UTP6	0.649277	5.09775	56.5475	2.76e-07	2.81e-06	1.56838
XPO6	0.449987	7.96423	56.4994	2.78e-07	2.82e-06	1.36603
HNMT	-1.09531	2.62377	56.5044	2.78e-07	2.82e-06	0.468036
PRICKLE1	-1.8444	1.59539	56.4977	2.78e-07	2.82e-06	0.278471
RP11-166P13.4	1.93709	1.28987	56.4563	2.8e-07	2.83e-06	3.82933
STARD10	0.435449	8.59745	56.4797	2.79e-07	2.83e-06	1.35233
FAM107B	-0.678837	5.18137	56.4326	2.81e-07	2.84e-06	0.624669
NAA10	0.591497	4.99591	56.4053	2.82e-07	2.85e-06	1.50681
NARS2	0.575886	5.02235	56.3877	2.82e-07	2.85e-06	1.49059
C3orf14	-0.523712	6.48677	56.3669	2.83e-07	2.86e-06	0.69558
TMBIM1	-1.4424	1.71478	56.3352	2.84e-07	2.87e-06	0.367955
VEGFB	-0.585212	5.36468	56.2976	2.86e-07	2.88e-06	0.666552
WDR35	0.617199	5.56247	56.1639	2.91e-07	2.93e-06	1.53389
PRICKLE2-AS1	-0.887915	3.14389	56.1273	2.92e-07	2.94e-06	0.540394
SNX24	0.843045	3.63736	56.0317	2.96e-07	2.98e-06	1.79383
UBAP2L	0.435519	8.73464	55.9508	2.99e-07	3.01e-06	1.3524
FANCI	0.453902	6.58794	55.7884	3.06e-07	3.07e-06	1.36974
PPFIA2	-2.18326	0.417185	55.7903	3.06e-07	3.07e-06	0.220177
IRS2	0.646154	5.99357	55.7577	3.07e-07	3.08e-06	1.56499
GRPEL1	0.555537	6.28841	55.6851	3.1e-07	3.11e-06	1.46972
MAT2A	0.525445	8.48055	55.6833	3.1e-07	3.11e-06	1.43938
ACVR1	-0.658945	4.85243	55.6946	3.1e-07	3.11e-06	0.633341
SERPINB9	1.53001	2.0791	55.5197	3.17e-07	3.18e-06	2.88787
TRIM45	-0.654831	4.41782	55.481	3.19e-07	3.19e-06	0.63515
CEP112	-0.82955	3.72555	55.4688	3.2e-07	3.19e-06	0.562705
KIAA1324	0.450233	7.59947	55.4513	3.2e-07	3.2e-06	1.36626
ZNF367	0.918772	3.47065	55.378	3.24e-07	3.23e-06	1.8905
AK2	0.464605	6.52832	55.382	3.23e-07	3.23e-06	1.37994
BNC2	5.36887	-0.69929	57.7764	3.26e-07	3.25e-06	41.3229
NEU3	0.578493	4.95734	55.2638	3.29e-07	3.27e-06	1.49329
AHNAK	-1.27224	8.3722	55.2411	3.3e-07	3.28e-06	0.414016
SOWAHC	0.604747	6.27496	55.1637	3.33e-07	3.31e-06	1.52071
SLITRK5	-0.904787	3.61976	55.1577	3.33e-07	3.31e-06	0.534112
CNR1	-1.89426	1.09767	55.1568	3.33e-07	3.31e-06	0.269011
RP11-417L19.6	1.78806	1.70731	55.1285	3.35e-07	3.32e-06	3.45351
GRK5	1.50227	1.95215	55.0863	3.37e-07	3.34e-06	2.83288
KLHL5	-0.603478	4.45309	55.0423	3.39e-07	3.36e-06	0.658165
SSB	0.456625	6.8323	55.0171	3.4e-07	3.37e-06	1.37233
SLC25A17	0.636411	4.70132	54.9843	3.41e-07	3.38e-06	1.55446
SEMA3C	0.435627	8.21037	54.9582	3.43e-07	3.39e-06	1.3525
JAK1	0.460168	8.80111	54.9049	3.45e-07	3.41e-06	1.3757
RPRM	-1.35013	2.69808	54.8831	3.46e-07	3.42e-06	0.392256
LINC00322	-2.9096	0.189793	54.8597	3.47e-07	3.43e-06	0.133083
METTL25	-0.72894	4.14734	54.7913	3.51e-07	3.46e-06	0.603347
NAT1	-0.901796	3.18384	54.7921	3.51e-07	3.46e-06	0.53522
PPM1J	1.216	1.88612	54.7178	3.54e-07	3.49e-06	2.32301
EIF1AX	0.769362	5.41934	54.6586	3.57e-07	3.51e-06	1.70452
GPRC5C	-0.655776	4.51492	54.6786	3.56e-07	3.51e-06	0.634734
HELZ2	-0.615848	5.85471	54.6386	3.58e-07	3.52e-06	0.652546
LINC00886	0.619402	4.91552	54.6144	3.59e-07	3.53e-06	1.53624
RRP1B	0.441279	7.30028	54.5727	3.61e-07	3.55e-06	1.35781
RP11-35O15.1	1.12543	2.76458	54.5347	3.63e-07	3.56e-06	2.18167
GRIK2	-0.670349	4.34676	54.5222	3.64e-07	3.57e-06	0.628355
SMYD5	0.507085	5.85177	54.4977	3.65e-07	3.58e-06	1.42118
THOC5	0.468191	6.06388	54.3238	3.74e-07	3.66e-06	1.38337
MEIS1	0.811711	4.31642	54.3023	3.75e-07	3.67e-06	1.75529
CAND1	0.41926	8.70011	54.2623	3.77e-07	3.68e-06	1.33724
RP11-10C24.1	1.34701	2.00745	54.2012	3.8e-07	3.71e-06	2.54385
TANC2	-0.707135	7.98633	54.1826	3.81e-07	3.72e-06	0.612535
SLC3A2	0.430038	7.86313	54.1608	3.82e-07	3.73e-06	1.34727
NXT1	0.663114	4.33903	54.1284	3.84e-07	3.74e-06	1.5835
NSMF	0.469226	6.49605	54.1084	3.85e-07	3.75e-06	1.38437
RPL7L1	0.426387	7.75243	53.9279	3.95e-07	3.84e-06	1.34386
PPP1R15A	-0.570772	4.73104	53.9324	3.95e-07	3.84e-06	0.673257
SSTR5-AS1	-1.31492	2.24282	53.8771	3.98e-07	3.87e-06	0.401949
KPNA3	0.506998	6.20709	53.8057	4.02e-07	3.9e-06	1.42109
CD320	0.632879	4.57855	53.7613	4.04e-07	3.92e-06	1.55066
ITPK1	0.417656	7.71469	53.7682	4.04e-07	3.92e-06	1.33576
CAPN9	-0.547341	5.08505	53.6749	4.09e-07	3.97e-06	0.68428
TNFRSF19	-1.74114	0.796106	53.6667	4.09e-07	3.97e-06	0.299133
ELAC2	0.440602	6.97263	53.6071	4.13e-07	4e-06	1.35717
IKBKB	0.448701	6.30103	53.5858	4.14e-07	4.01e-06	1.36481
UMPS	0.523951	5.44182	53.5672	4.15e-07	4.02e-06	1.43789
VWA5B2	0.996074	2.87359	53.5374	4.17e-07	4.03e-06	1.99456
CEP135	0.730092	3.80469	53.4931	4.2e-07	4.05e-06	1.65874
TBC1D2B	-0.572171	4.6866	53.4735	4.21e-07	4.06e-06	0.672604
METAP1D	0.902894	3.32034	53.4385	4.23e-07	4.07e-06	1.86981
PKP3	0.474278	5.67848	53.4414	4.23e-07	4.07e-06	1.38922
FAM49B	-0.523059	5.76239	53.4054	4.25e-07	4.08e-06	0.695895
DBP	-0.73566	3.55108	53.4211	4.24e-07	4.08e-06	0.600543
CCDC78	1.10676	4.33386	53.3776	4.26e-07	4.09e-06	2.15362
PSMG1	0.519042	5.39211	53.3879	4.26e-07	4.09e-06	1.433
NBN	0.445904	7.85077	53.3951	4.25e-07	4.09e-06	1.36217
TOX3	-0.881069	3.03328	53.3731	4.27e-07	4.09e-06	0.542965
RP3-461P17.10	-3.29846	-0.0702651	53.3624	4.27e-07	4.1e-06	0.10164
PPP2R2A	0.546759	7.00589	53.3071	4.31e-07	4.12e-06	1.4608
UTP11L	0.52304	5.21606	53.3076	4.31e-07	4.12e-06	1.43698
DDHD1	0.493564	5.43869	53.2879	4.32e-07	4.13e-06	1.40792
ITGA6	-0.540839	5.52536	53.2934	4.31e-07	4.13e-06	0.687371
ABCC8	0.766398	4.60017	53.2639	4.33e-07	4.14e-06	1.70102
WBP11	0.415845	7.17313	53.2616	4.33e-07	4.14e-06	1.33408
QTRT1	0.7909	5.66226	53.2104	4.36e-07	4.16e-06	1.73015
FAM172A	-0.573473	5.32435	53.1497	4.4e-07	4.2e-06	0.671997
MAP3K14	-0.859532	3.5408	53.1134	4.42e-07	4.21e-06	0.551131
ID1	-1.1281	3.37861	53.1311	4.41e-07	4.21e-06	0.457519
CCDC74A	0.697212	4.94086	52.9993	4.5e-07	4.28e-06	1.62137
RAI14	0.697164	4.57836	52.9186	4.55e-07	4.32e-06	1.62131
ZBTB38	0.810062	4.24345	52.8761	4.57e-07	4.34e-06	1.75329
PSD2	1.92219	1.53429	52.8342	4.6e-07	4.37e-06	3.78997
CTB-167G5.6	-0.730415	3.79355	52.769	4.64e-07	4.4e-06	0.602731
BPIFA4P	-2.19865	0.761078	52.7542	4.65e-07	4.41e-06	0.217842
ARHGEF10L	0.638866	4.91111	52.6818	4.7e-07	4.45e-06	1.5571
KIF12	-0.636995	4.44265	52.6709	4.71e-07	4.45e-06	0.643051
PTPRB	-1.73676	1.1362	52.616	4.75e-07	4.49e-06	0.300043
FPGS	0.418218	6.36909	52.5808	4.77e-07	4.51e-06	1.33628
HES1	-0.514796	5.49765	52.5719	4.77e-07	4.51e-06	0.699892
ACOT11	-0.907871	3.15886	52.5532	4.79e-07	4.52e-06	0.532971
PRKAB2	-0.519047	6.09217	52.5059	4.82e-07	4.55e-06	0.697833
PFKP	0.460784	7.04895	52.4867	4.83e-07	4.56e-06	1.37629
NDUFAF4	0.944815	3.86306	52.4334	4.87e-07	4.58e-06	1.92494
ZNHIT6	0.767823	4.2348	52.4339	4.87e-07	4.58e-06	1.7027
REEP4	0.419541	5.8964	52.389	4.9e-07	4.61e-06	1.3375
ADCY9	0.592949	5.75874	52.3349	4.94e-07	4.64e-06	1.50833
DDX20	0.588656	4.97555	52.3079	4.96e-07	4.66e-06	1.50385
AAK1	-0.61235	5.0694	52.2765	4.98e-07	4.67e-06	0.65413
NBPF1	0.442286	8.32299	52.175	5.05e-07	4.74e-06	1.35876
ETF1	0.442283	7.53266	52.1725	5.05e-07	4.74e-06	1.35875
PRPS1	-0.657628	4.82165	52.0852	5.12e-07	4.79e-06	0.63392
POLG	0.45625	6.66012	52.0616	5.13e-07	4.81e-06	1.37197
CNP	-0.532142	5.51406	52.054	5.14e-07	4.81e-06	0.691527
C1orf116	-1.40452	1.49555	52.0234	5.16e-07	4.83e-06	0.377743
FADS2	0.471481	7.01187	51.9767	5.2e-07	4.86e-06	1.38653
UTRN	-0.799443	5.56065	51.9126	5.24e-07	4.9e-06	0.574571
DDX39A	0.475572	6.30006	51.8862	5.26e-07	4.92e-06	1.39047
MAD2L1	0.602453	4.78667	51.8438	5.3e-07	4.94e-06	1.5183
SLC39A4	0.633241	4.5577	51.7961	5.33e-07	4.97e-06	1.55105
SLC25A42	0.6245	4.45196	51.688	5.41e-07	5.04e-06	1.54168
SPATS2L	0.438933	6.78728	51.6815	5.42e-07	5.04e-06	1.3556
KRT87P	-2.55338	-0.0623772	51.683	5.42e-07	5.04e-06	0.170356
SSR3	0.445906	7.16275	51.6005	5.48e-07	5.1e-06	1.36217
MAL2	-0.542672	7.60899	51.5948	5.49e-07	5.1e-06	0.686498
FAM60A	0.471575	6.14652	51.5428	5.53e-07	5.13e-06	1.38662
RP11-723O4.6	-0.934634	2.9952	51.5083	5.56e-07	5.16e-06	0.523175
EMP2	0.430551	8.91063	51.4807	5.58e-07	5.17e-06	1.34775
IGSF9	-0.653592	4.43583	51.4041	5.64e-07	5.23e-06	0.635696
PYCR1	0.518368	6.10662	51.3043	5.72e-07	5.3e-06	1.43233
TBC1D10A	0.7105	4.13309	51.27	5.75e-07	5.31e-06	1.63637
POLR3D	0.472732	5.65887	51.276	5.74e-07	5.31e-06	1.38774
LINC00957	-1.09658	1.98592	51.2722	5.75e-07	5.31e-06	0.467623
FER1L6	-2.12308	0.634181	51.2652	5.75e-07	5.32e-06	0.229557
PDK3	-0.688988	4.91447	51.131	5.87e-07	5.41e-06	0.620289
CPM	1.20483	2.42976	51.0924	5.9e-07	5.44e-06	2.3051
GNL2	0.490785	6.48485	51.0899	5.9e-07	5.44e-06	1.40521
LARP6	-0.793933	3.7183	51.0508	5.93e-07	5.46e-06	0.576769
KAZALD1	-0.58309	4.35357	51.0343	5.95e-07	5.47e-06	0.667533
BCL6	-0.535653	4.75218	51.0257	5.96e-07	5.48e-06	0.689846
BCS1L	0.65275	4.42814	50.9497	6.02e-07	5.53e-06	1.57216
FLT1	-1.67554	1.35066	50.9454	6.03e-07	5.53e-06	0.313049
SNRPD1	0.514331	6.03809	50.8815	6.08e-07	5.58e-06	1.42833
CCDC110	1.82548	1.07523	50.7853	6.17e-07	5.65e-06	3.54426
GMPPA	0.568272	5.86565	50.7746	6.18e-07	5.65e-06	1.48275
ATAD2	0.42665	6.42724	50.7825	6.17e-07	5.65e-06	1.34411
ABCB4	-1.20001	1.91812	50.7477	6.2e-07	5.67e-06	0.435273
WRN	0.541595	5.16102	50.7379	6.21e-07	5.68e-06	1.45558
TXLNG	0.490907	6.03508	50.7011	6.24e-07	5.71e-06	1.40533
AMOTL1	0.469006	6.40154	50.6729	6.27e-07	5.73e-06	1.38416
FKBP5	0.445078	6.05267	50.6606	6.28e-07	5.73e-06	1.36139
RP11-710C12.1	-1.91191	0.949273	50.6352	6.3e-07	5.75e-06	0.265741
OTOP2	5.50929	-0.619722	52.65	6.4e-07	5.83e-06	45.5472
KAT2A	0.596764	5.77315	50.5385	6.39e-07	5.83e-06	1.51232
ZNF239	0.669271	4.90009	50.5141	6.41e-07	5.84e-06	1.59027
NRARP	0.653418	4.22844	50.4809	6.45e-07	5.87e-06	1.57289
CTNND2	-0.554794	5.27345	50.4318	6.49e-07	5.9e-06	0.680754
RFX3	-0.70874	4.17292	50.4409	6.48e-07	5.9e-06	0.611854
NOC2L	0.464079	6.7599	50.238	6.68e-07	6.07e-06	1.37944
ATAD3B	0.948478	4.62055	50.217	6.7e-07	6.08e-06	1.92984
WDR62	0.65032	4.35937	50.1969	6.72e-07	6.1e-06	1.56952
FHL2	0.867392	3.21348	50.1787	6.74e-07	6.11e-06	1.82436
MBTPS2	0.506439	5.59649	50.1512	6.76e-07	6.13e-06	1.42054
SAMD11	-0.789945	3.67284	50.1231	6.79e-07	6.15e-06	0.578366
TDRKH	0.501364	5.73781	50.0997	6.81e-07	6.16e-06	1.41555
PSAT1	0.830259	3.70219	50.0732	6.84e-07	6.18e-06	1.778
DDX24	0.40632	7.78871	50.0592	6.86e-07	6.19e-06	1.3253
ARMC6	0.466708	6.10733	50.0501	6.86e-07	6.2e-06	1.38195
GRAMD1A	-0.577781	5.58146	50.0265	6.89e-07	6.21e-06	0.669993
ARL3	0.61665	5.34412	49.9851	6.93e-07	6.24e-06	1.53331
SLC25A1	0.428406	7.54951	49.9841	6.93e-07	6.24e-06	1.34575
VMP1	-0.538822	9.16106	49.9037	7.01e-07	6.31e-06	0.688333
CASP7	0.465892	6.40317	49.8727	7.05e-07	6.34e-06	1.38117
EYA2	-0.5166	5.18344	49.8278	7.09e-07	6.38e-06	0.699017
THNSL1	0.528882	5.6559	49.7582	7.17e-07	6.44e-06	1.44281
DENND1B	-0.677597	4.8053	49.7555	7.17e-07	6.44e-06	0.625206
ZNF485	0.832693	4.15078	49.6993	7.23e-07	6.49e-06	1.78101
ATP13A2	0.572976	5.75759	49.6426	7.29e-07	6.54e-06	1.48759
TINAGL1	-3.62901	-0.969659	49.6002	7.33e-07	6.57e-06	0.0808274
NSDHL	0.57731	5.47442	49.5719	7.36e-07	6.6e-06	1.49206
FA2H	-0.759293	3.03335	49.5177	7.42e-07	6.64e-06	0.590786
MTR	0.577507	6.67896	49.5081	7.43e-07	6.65e-06	1.49227
PHKG2	0.493071	5.66276	49.5081	7.43e-07	6.65e-06	1.40744
VWA2	2.40157	0.0117171	49.4644	7.48e-07	6.68e-06	5.28379
FRMD4B	-1.76765	0.717522	49.4709	7.48e-07	6.68e-06	0.293686
MPST	0.480093	5.41255	49.4382	7.51e-07	6.7e-06	1.39483
ANAPC1	0.437025	6.73386	49.4343	7.52e-07	6.7e-06	1.35381
B4GALT2	0.485273	5.64103	49.3968	7.56e-07	6.73e-06	1.39985
PLD1	-0.883373	3.19901	49.3938	7.56e-07	6.73e-06	0.542099
CEP63	0.598712	5.18299	49.3683	7.59e-07	6.75e-06	1.51436
P2RX5	2.02257	1.12603	49.3075	7.66e-07	6.81e-06	4.06306
DNM3	-1.65161	2.02792	49.2915	7.68e-07	6.82e-06	0.318284
KIF13B	0.569311	6.1722	49.1825	7.8e-07	6.92e-06	1.48381
SYNJ2	0.44399	6.87316	49.0515	7.95e-07	7.05e-06	1.36036
AXIN1	0.441804	6.28012	49.0531	7.95e-07	7.05e-06	1.3583
GINS3	0.939511	3.11971	48.9424	8.09e-07	7.15e-06	1.91788
ENOPH1	0.452788	5.79252	48.903	8.13e-07	7.19e-06	1.36868
TIMM50	0.443523	5.81169	48.9014	8.13e-07	7.19e-06	1.35992
SLIT2	-1.45758	1.93993	48.8644	8.18e-07	7.22e-06	0.364103
ANKRD34B	-0.619442	3.73642	48.8411	8.21e-07	7.24e-06	0.650923
ATP6V0A2	0.489856	5.72164	48.8015	8.26e-07	7.28e-06	1.4043
RDH11	0.595999	5.06991	48.7646	8.3e-07	7.31e-06	1.51152
AKAP13	-0.745302	7.45918	48.757	8.31e-07	7.31e-06	0.596543
NOL11	0.427632	7.34242	48.6591	8.43e-07	7.42e-06	1.34502
BLM	0.735752	3.78722	48.6325	8.47e-07	7.44e-06	1.66526
PLS1	-0.653998	4.12437	48.5942	8.52e-07	7.48e-06	0.635517
ZNF503	-0.811592	3.83904	48.5625	8.56e-07	7.51e-06	0.569753
KRT7	-1.18645	2.52831	48.5251	8.61e-07	7.54e-06	0.439381
MICU1	-0.532997	5.69983	48.4273	8.73e-07	7.65e-06	0.691118
GNA12	0.446225	6.19691	48.4129	8.75e-07	7.66e-06	1.36247
DCUN1D5	0.520356	5.86113	48.3915	8.78e-07	7.68e-06	1.43431
MB	-0.516589	5.44208	48.3943	8.78e-07	7.68e-06	0.699023
OTX1	0.751489	3.52948	48.3043	8.9e-07	7.78e-06	1.68353
NUP205	0.451735	6.0366	48.1875	9.05e-07	7.9e-06	1.36768
PDCL3	0.509913	4.93287	48.1565	9.1e-07	7.94e-06	1.42396
CORO2B	-0.871113	2.85453	48.1489	9.11e-07	7.94e-06	0.546725
PLEKHM1	-0.597818	5.27199	48.1278	9.13e-07	7.96e-06	0.660753
HIVEP2	-0.689853	4.87861	48.1246	9.14e-07	7.96e-06	0.619917
COLEC10	-2.52083	-0.179057	48.0883	9.19e-07	8e-06	0.174242
DMXL2	-0.572268	7.21565	48.0762	9.21e-07	8.01e-06	0.672559
MYO5B	-0.73554	5.22266	48.0599	9.23e-07	8.02e-06	0.600593
UTP15	0.710962	4.69141	47.9199	9.43e-07	8.18e-06	1.63689
TYSND1	0.564024	5.2632	47.8903	9.47e-07	8.21e-06	1.47839
ZNF146	0.39494	7.38021	47.8925	9.47e-07	8.21e-06	1.31489
FYN	0.700076	3.8095	47.8712	9.5e-07	8.22e-06	1.62459
MERTK	-1.30523	1.61306	47.8794	9.48e-07	8.22e-06	0.404658
ROBO1	-0.526383	6.4737	47.8644	9.51e-07	8.23e-06	0.694293
PKNOX1	0.576329	5.40964	47.831	9.55e-07	8.26e-06	1.49105
USP35	0.650438	4.09216	47.8198	9.57e-07	8.27e-06	1.56964
BUB3	0.380259	7.66821	47.783	9.62e-07	8.32e-06	1.30158
P2RY2	1.31847	1.94571	47.7485	9.67e-07	8.36e-06	2.49401
SLC9A2	0.433809	5.85349	47.6338	9.84e-07	8.5e-06	1.35079
CNTD2	1.0418	3.59992	47.5731	9.94e-07	8.57e-06	2.0588
FOXO4	-0.569641	4.30123	47.5689	9.94e-07	8.57e-06	0.673784
RP11-166N6.1	1.83419	0.730389	47.5509	9.97e-07	8.59e-06	3.56571
GTPBP3	0.720304	4.49572	47.5301	1e-06	8.61e-06	1.64753
PDK1	0.583513	4.78958	47.5212	1e-06	8.62e-06	1.49849
SLC2A6	-0.981658	3.06815	47.439	1.01e-06	8.72e-06	0.506397
GPHN	0.621643	5.05497	47.3652	1.03e-06	8.81e-06	1.53863
PMPCA	0.414832	6.57314	47.3429	1.03e-06	8.84e-06	1.33314
TPM1	0.403468	6.88397	47.2754	1.04e-06	8.93e-06	1.32268
CTD-2566J3.1	-2.14243	0.531925	47.2653	1.04e-06	8.94e-06	0.226497
FAM20B	0.423753	5.95275	47.2261	1.05e-06	8.98e-06	1.34141
ABLIM2	0.817623	3.1549	47.1941	1.05e-06	9.02e-06	1.7625
PIM2	0.710885	4.19916	47.1832	1.05e-06	9.03e-06	1.63681
MRPS10	0.650214	5.10157	47.0136	1.08e-06	9.25e-06	1.5694
PRPS2	0.434717	6.3014	47.0241	1.08e-06	9.25e-06	1.35165
SCNN1G	3.51924	0.344421	46.9352	1.1e-06	9.36e-06	11.4656
DKFZp434J0226	2.34864	1.28776	46.93	1.1e-06	9.36e-06	5.09345
ATP2A2	0.406443	8.33871	46.9119	1.1e-06	9.37e-06	1.32541
ERMAP	-0.528434	5.08438	46.9122	1.1e-06	9.37e-06	0.693307
PRUNE	0.394024	6.45894	46.8803	1.1e-06	9.41e-06	1.31405
RNASEH1	0.562134	4.84627	46.8584	1.11e-06	9.44e-06	1.47645
CDC42EP3	-0.98786	2.38692	46.8119	1.12e-06	9.5e-06	0.504225
CABLES2	0.470853	5.18846	46.7929	1.12e-06	9.52e-06	1.38593
PHLDA3	-0.519086	5.54929	46.7892	1.12e-06	9.52e-06	0.697814
TTLL12	0.444335	6.26192	46.7808	1.12e-06	9.53e-06	1.36069
ASPHD1	0.723979	3.47427	46.754	1.13e-06	9.56e-06	1.65173
PTP4A3	0.75682	3.32006	46.7389	1.13e-06	9.58e-06	1.68976
C15orf27	1.47889	1.38909	46.7202	1.13e-06	9.6e-06	2.78734
NBEAL2	0.634557	6.92444	46.7035	1.13e-06	9.62e-06	1.55246
FTSJ1	0.443011	5.61969	46.6476	1.14e-06	9.7e-06	1.35944
CDC6	0.86145	3.75394	46.6278	1.15e-06	9.73e-06	1.81686
FAM3C	-0.708267	3.8272	46.5302	1.17e-06	9.87e-06	0.612055
INTS2	0.418198	6.96038	46.493	1.17e-06	9.92e-06	1.33626
TCAF2	-1.06657	2.73071	46.4728	1.18e-06	9.95e-06	0.477452
NUP153	0.389631	6.83907	46.4073	1.19e-06	1e-05	1.31006
SRPX	-0.967823	2.90995	46.4039	1.19e-06	1e-05	0.511277
FITM2	0.592281	4.79574	46.3554	1.2e-06	1.01e-05	1.50763
FOXO3	0.463327	7.02758	46.328	1.2e-06	1.01e-05	1.37872
SUV39H2	0.648839	4.36612	46.2819	1.21e-06	1.02e-05	1.56791
RBBP6	0.423243	7.41002	46.258	1.22e-06	1.02e-05	1.34094
MSRB3	-0.823188	3.09987	46.2186	1.22e-06	1.03e-05	0.565191
LSG1	0.445482	6.22538	46.1469	1.24e-06	1.04e-05	1.36177
SNX1	0.394857	7.41013	46.162	1.23e-06	1.04e-05	1.31481
RAB26	-0.657753	3.54759	46.0406	1.26e-06	1.06e-05	0.633865
ETV4	-1.55605	1.84309	45.9358	1.28e-06	1.07e-05	0.34008
TIMM8A	0.723684	4.39194	45.8945	1.29e-06	1.08e-05	1.65139
OSMR	0.439676	5.38733	45.9187	1.28e-06	1.08e-05	1.3563
SPINK5	-1.10719	2.81975	45.8824	1.29e-06	1.08e-05	0.464196
OSCAR	1.4277	1.85919	45.802	1.31e-06	1.09e-05	2.69017
RBFA	0.616996	4.15068	45.8063	1.3e-06	1.09e-05	1.53368
TMEM86A	-0.86733	2.56722	45.8057	1.3e-06	1.09e-05	0.54816
SNHG20	0.921744	2.89592	45.737	1.32e-06	1.1e-05	1.8944
MMACHC	0.713606	4.02481	45.7127	1.32e-06	1.11e-05	1.6399
OBSCN	-0.794282	7.29801	45.7049	1.33e-06	1.11e-05	0.57663
YDJC	0.503585	5.59063	45.636	1.34e-06	1.12e-05	1.41773
NSUN5	0.433914	5.92911	45.6493	1.34e-06	1.12e-05	1.35089
KRI1	0.463734	6.1493	45.5705	1.35e-06	1.13e-05	1.37911
BAIAP2-AS1	-0.57354	4.5091	45.5857	1.35e-06	1.13e-05	0.671966
TMEM125	-0.577404	4.56588	45.5223	1.36e-06	1.13e-05	0.670169
CALHM2	-0.585995	4.5073	45.5302	1.36e-06	1.13e-05	0.66619
PTGER4	-0.61978	4.66828	45.5674	1.35e-06	1.13e-05	0.65077
RP11-313J2.1	0.719811	3.79918	45.5161	1.37e-06	1.14e-05	1.64697
C1orf122	0.498718	5.07621	45.4754	1.37e-06	1.14e-05	1.41296
RP11-128M1.1	2.12426	0.918983	45.431	1.38e-06	1.15e-05	4.3598
FHDC1	0.542973	4.89875	45.427	1.38e-06	1.15e-05	1.45697
CLDN9	-1.26155	1.71957	45.4118	1.39e-06	1.15e-05	0.417096
ANKMY1	0.604094	4.46791	45.3252	1.41e-06	1.16e-05	1.52002
LLGL2	0.477871	8.6356	45.3636	1.4e-06	1.16e-05	1.39269
DSCC1	0.968059	2.8246	45.3156	1.41e-06	1.17e-05	1.95621
ZMYND19	0.526529	5.30589	45.2944	1.41e-06	1.17e-05	1.44046
BDP1	0.404863	6.21146	45.2657	1.42e-06	1.17e-05	1.32396
GHR	-1.34183	2.29004	45.3205	1.41e-06	1.17e-05	0.394521
NIFK	0.482013	5.63879	45.2404	1.43e-06	1.18e-05	1.39669
SNRPA1	0.505722	5.48224	45.1631	1.44e-06	1.19e-05	1.41983
PITPNM3	-0.675113	3.95479	45.1485	1.45e-06	1.19e-05	0.626283
CASP9	-0.782834	5.48537	45.1749	1.44e-06	1.19e-05	0.581224
DIEXF	0.567041	5.23702	45.0937	1.46e-06	1.2e-05	1.48148
SATB2	0.606654	4.2482	45.043	1.47e-06	1.21e-05	1.52272
C11orf95	-0.697016	3.47874	45.0568	1.47e-06	1.21e-05	0.616847
FAM120C	0.593914	5.24412	45.0096	1.48e-06	1.22e-05	1.50934
ABCA3	0.441161	6.79693	45.0083	1.48e-06	1.22e-05	1.3577
GFOD1	0.769518	3.61049	44.9427	1.49e-06	1.23e-05	1.7047
GDF15	-0.730435	5.44934	44.8488	1.52e-06	1.24e-05	0.602722
FBN1	-1.08413	3.46413	44.8562	1.51e-06	1.24e-05	0.471677
ATF7IP2	0.546807	4.55478	44.8044	1.53e-06	1.25e-05	1.46085
EIF4A1	1.40056	3.52211	44.7059	1.55e-06	1.27e-05	2.64005
VCPIP1	0.53248	5.12909	44.6964	1.55e-06	1.27e-05	1.44641
ACTL6A	0.471595	5.82852	44.6871	1.56e-06	1.27e-05	1.38664
EML5	-1.29109	1.79352	44.71	1.55e-06	1.27e-05	0.408641
PVR	0.747192	4.16101	44.6077	1.58e-06	1.28e-05	1.67852
AFF1	0.539443	6.27581	44.6166	1.57e-06	1.28e-05	1.45341
SLC39A8	0.475141	5.01548	44.6439	1.57e-06	1.28e-05	1.39005
CECR5	0.413653	6.17502	44.6382	1.57e-06	1.28e-05	1.33205
SAMD13	-2.32295	0.775214	44.6218	1.57e-06	1.28e-05	0.199859
BRCA1	0.529286	4.69123	44.5065	1.6e-06	1.3e-05	1.44321
PDIA3P1	-1.04839	2.74146	44.5148	1.6e-06	1.3e-05	0.483508
VEGFA	0.580765	5.67834	44.3665	1.64e-06	1.33e-05	1.49564
DESI1	0.54567	5.11286	44.3512	1.64e-06	1.33e-05	1.4597
GTF3A	0.484546	6.77255	44.3329	1.65e-06	1.34e-05	1.39915
ALG2	0.400686	6.37204	44.3125	1.65e-06	1.34e-05	1.32014
AJUBA	-0.55613	4.82981	44.2483	1.67e-06	1.35e-05	0.680124
PTGES	1.59069	1.70806	44.1871	1.69e-06	1.36e-05	3.01193
DPY19L1	0.594925	5.79489	44.1778	1.69e-06	1.36e-05	1.51039
SNHG16	0.473426	6.49915	44.2199	1.68e-06	1.36e-05	1.3884
CHDH	0.387782	6.15657	44.2215	1.68e-06	1.36e-05	1.30838
CTDSPL	-0.704088	3.71228	44.1933	1.68e-06	1.36e-05	0.613831
OAS1	-1.72931	0.993287	44.1933	1.68e-06	1.36e-05	0.301596
KNOP1	0.601747	4.95616	44.1319	1.7e-06	1.37e-05	1.51755
LMTK3	-0.863156	3.16169	44.109	1.71e-06	1.38e-05	0.549748
COL21A1	2.01769	0.90508	44.0037	1.74e-06	1.4e-05	4.04935
FLAD1	0.53615	5.4145	44.0068	1.73e-06	1.4e-05	1.4501
CHRD	-0.934453	2.44992	44.0288	1.73e-06	1.4e-05	0.523241
EXOSC9	0.593349	4.35213	43.9657	1.75e-06	1.41e-05	1.50875
DNAJC11	0.522353	5.29892	43.928	1.76e-06	1.41e-05	1.4363
TMEM5	0.481134	5.26942	43.93	1.76e-06	1.41e-05	1.39584
NMNAT1	0.667214	3.96765	43.8772	1.77e-06	1.42e-05	1.588
SNORD104	1.51621	2.79302	43.7439	1.81e-06	1.45e-05	2.86038
CAMK1D	-0.529631	5.49132	43.7816	1.8e-06	1.45e-05	0.692732
USP2	-0.87051	3.13664	43.7725	1.8e-06	1.45e-05	0.546954
ASNSD1	0.410099	5.66524	43.6933	1.82e-06	1.46e-05	1.32878
SLC25A33	0.945593	3.26604	43.6669	1.83e-06	1.47e-05	1.92598
CCDC74B	0.99629	3.35718	43.582	1.86e-06	1.48e-05	1.99486
ZFYVE28	0.517552	5.0642	43.5426	1.87e-06	1.49e-05	1.43152
HDDC2	0.513802	6.41774	43.5268	1.87e-06	1.49e-05	1.42781
MRPL3	0.437869	6.38205	43.5758	1.86e-06	1.49e-05	1.3546
ING4	-0.519465	4.92337	43.5621	1.86e-06	1.49e-05	0.69763
RIT1	-0.539734	4.92205	43.5229	1.88e-06	1.49e-05	0.687898
RUVBL2	0.387199	6.22196	43.4856	1.89e-06	1.5e-05	1.30785
AKT1	0.38079	7.80681	43.4578	1.9e-06	1.51e-05	1.30205
NTSR1	-1.0383	2.32473	43.4359	1.9e-06	1.51e-05	0.4869
ANXA1	-1.19877	2.58992	43.4644	1.89e-06	1.51e-05	0.435648
ZFP36	0.485517	5.30204	43.3986	1.91e-06	1.52e-05	1.40009
FNBP4	0.426707	7.55148	43.3598	1.93e-06	1.53e-05	1.34416
TMEM109	0.46204	6.24098	43.3021	1.94e-06	1.54e-05	1.37749
ZSCAN30	-0.831366	2.86929	43.2581	1.96e-06	1.55e-05	0.561997
ISOC2	0.495951	5.3098	43.2105	1.97e-06	1.56e-05	1.41025
PRPF4	0.405199	6.99795	43.2075	1.97e-06	1.56e-05	1.32427
GYG2	-0.820912	3.10731	43.2259	1.97e-06	1.56e-05	0.566084
PDGFC	-0.977544	2.00239	43.2206	1.97e-06	1.56e-05	0.507844
SIM1	-2.51583	-0.622247	43.2403	1.96e-06	1.56e-05	0.174847
FOXN1	-0.795715	3.08848	43.1284	2e-06	1.58e-05	0.576058
NDUFAF2	0.730649	3.63998	43.054	2.02e-06	1.59e-05	1.65939
DUS1L	0.412039	6.90675	43.0862	2.01e-06	1.59e-05	1.33057
NECAB1	-0.720422	3.67825	43.0762	2.02e-06	1.59e-05	0.60692
CCDC159	-0.840726	5.72051	43.0538	2.02e-06	1.59e-05	0.558362
EXO1	0.909217	3.38351	43	2.04e-06	1.61e-05	1.87803
DUSP7	0.693152	3.99602	43.004	2.04e-06	1.61e-05	1.61681
PER1	0.416821	5.64736	42.9801	2.05e-06	1.61e-05	1.33498
FER	-0.692922	3.5501	42.9753	2.05e-06	1.61e-05	0.6186
DDX19A	0.479518	5.89867	42.9481	2.06e-06	1.62e-05	1.39428
ESF1	0.555966	4.88963	42.9025	2.08e-06	1.63e-05	1.47015
NR2F2	0.393256	9.58666	42.8796	2.08e-06	1.63e-05	1.31335
MBD5	-0.529927	5.02754	42.875	2.08e-06	1.63e-05	0.69259
PUS7L	0.64409	5.53953	42.8638	2.09e-06	1.64e-05	1.56275
AC099850.1	-0.584052	4.43337	42.852	2.09e-06	1.64e-05	0.667088
YIF1A	0.440243	5.6403	42.8206	2.1e-06	1.65e-05	1.35683
DSC2	-1.2587	2.15208	42.8076	2.11e-06	1.65e-05	0.417921
NPIPB3	0.95237	3.30341	42.7726	2.12e-06	1.66e-05	1.93505
SLC30A5	0.405155	6.26212	42.7418	2.13e-06	1.66e-05	1.32423
CLCF1	-0.766912	3.3289	42.715	2.14e-06	1.67e-05	0.587674
PTMA	0.454942	9.90024	42.6862	2.15e-06	1.68e-05	1.37073
KLHL25	-0.622884	4.48275	42.6933	2.15e-06	1.68e-05	0.649372
RNF126	0.511685	4.64386	42.6465	2.16e-06	1.69e-05	1.42571
UBXN8	0.628727	3.78263	42.5752	2.19e-06	1.7e-05	1.5462
UBE2O	0.381647	6.19802	42.6031	2.18e-06	1.7e-05	1.30283
RUNX1	-0.547	5.34174	42.5723	2.19e-06	1.7e-05	0.684442
GS1-358P8.4	-0.670689	5.52969	42.5473	2.2e-06	1.71e-05	0.628207
RP11-352M15.2	0.70444	4.65907	42.5013	2.22e-06	1.72e-05	1.62951
MAPT	0.469418	5.54209	42.4632	2.23e-06	1.73e-05	1.38455
OLFM1	0.498214	5.50274	42.4304	2.24e-06	1.74e-05	1.41246
RP11-93B14.10	-1.73577	0.65748	42.4164	2.25e-06	1.74e-05	0.300249
TMA16	0.647771	4.66999	42.3911	2.26e-06	1.75e-05	1.56675
NARS	0.404053	6.78276	42.394	2.26e-06	1.75e-05	1.32322
HOOK1	0.402317	6.19192	42.3707	2.26e-06	1.75e-05	1.32163
FAM57A	0.548825	4.86937	42.2513	2.31e-06	1.79e-05	1.46289
PREB	0.39263	6.34922	42.2304	2.32e-06	1.79e-05	1.31278
EML1	0.433992	5.93048	42.1935	2.33e-06	1.8e-05	1.35097
[truncated: 2,048 more rows]

## Sheet: -DOX(FI) vs -DOX(Ctl)FDR<0.05
FI
Gene	logFC	logCPM	F	PValue	FDR	FC
LRRC15	9.15146	5.56497	4182.43	6.07e-25	4.95e-21	568.673
CACNB2	6.42938	6.08186	4379.6	3.81e-25	4.95e-21	86.1858
RPS6KA2	4.16427	7.04263	3259.2	7.48e-24	4.07e-20	17.9296
SLC7A5	3.71207	8.84284	3026	1.58e-23	6.44e-20	13.1053
NOL6	3.25115	7.54491	2578.13	7.91e-23	2.58e-19	9.52127
SLC47A1	5.67382	5.30779	2384.62	1.73e-22	4.7e-19	51.0493
LPGAT1	3.69866	7.91169	2276.51	2.76e-22	6.43e-19	12.984
DDX21	2.76845	8.29001	2130.24	5.38e-22	1.09e-18	6.81376
PTP4A1	3.71888	9.33284	2065.72	7.32e-22	1.33e-18	13.1672
IER3	3.3879	6.54446	1971.42	1.17e-21	1.91e-18	10.4679
TXNIP	-3.10809	7.60335	1947.84	1.32e-21	1.95e-18	0.115977
MGAT4A	2.62958	6.76528	1855.76	2.14e-21	2.91e-18	6.18844
PARM1	5.50982	4.79604	1779.32	3.27e-21	3.75e-18	45.564
LRIG1	2.67218	7.22759	1758.41	3.68e-21	3.75e-18	6.37393
RNF43	-3.00741	5.60346	1764.17	3.56e-21	3.75e-18	0.12436
PRR15L	-3.18533	6.06213	1789.46	3.09e-21	3.75e-18	0.109931
GADD45B	3.06296	5.55379	1728.75	4.36e-21	4.18e-18	8.35683
OAT	2.54896	7.50335	1706.12	4.98e-21	4.5e-18	5.85213
ITPR1	3.79053	7.69309	1653.37	6.81e-21	5.05e-18	13.8377
FEN1	2.92011	6.15887	1653.68	6.8e-21	5.05e-18	7.56902
RET	2.51426	8.45802	1658.15	6.62e-21	5.05e-18	5.71303
GEMIN5	2.48011	7.10021	1653.27	6.82e-21	5.05e-18	5.57941
URB2	2.83442	6.13335	1636.39	7.56e-21	5.13e-18	7.13256
RP11-400K9.4	-4.00472	5.87842	1637.14	7.52e-21	5.13e-18	0.0622956
JMJD1C	2.35177	7.69089	1606.76	9.07e-21	5.91e-18	5.10451
IRS2	3.16227	5.99357	1577.03	1.09e-20	6.85e-18	8.95238
SEMA3B	4.20428	6.68775	1552.69	1.28e-20	7.71e-18	18.4338
CD55	2.45311	7.30967	1534.36	1.44e-20	8.37e-18	5.47596
VCAN	3.57593	7.07191	1494.68	1.87e-20	1.02e-17	11.9251
RARG	-2.98012	6.66124	1496.04	1.85e-20	1.02e-17	0.126735
CCNG2	-2.91511	6.59543	1477.29	2.1e-20	1.1e-17	0.132576
BMF	-4.0866	5.77102	1440.34	2.71e-20	1.38e-17	0.0588587
RRP12	2.58061	6.77843	1428.63	2.94e-20	1.41e-17	5.98194
ST3GAL4	2.44925	7.97412	1429.95	2.91e-20	1.41e-17	5.46134
SLC7A11	3.66662	5.5616	1422.42	3.07e-20	1.43e-17	12.6988
DNAJC22	-2.42001	7.58669	1412.19	3.3e-20	1.49e-17	0.186855
NOLC1	2.2592	8.52187	1399.84	3.6e-20	1.59e-17	4.78726
AEN	2.4811	6.2542	1384.47	4.02e-20	1.72e-17	5.58323
CGA	10.56	4.11155	1624.8	4.63e-20	1.9e-17	1509.69
CH507-42P11.8	3.15343	5.21785	1363.8	4.67e-20	1.9e-17	8.89767
CTPS1	2.44825	6.10331	1341.23	5.52e-20	2.19e-17	5.45753
PUS7	2.52584	5.70049	1300.69	7.49e-20	2.88e-17	5.75907
PRSS8	-2.6066	6.28147	1298.82	7.6e-20	2.88e-17	0.164185
TSPAN5	3.92994	4.2015	1287.44	8.3e-20	3.07e-17	15.2415
AKR1C2	3.19544	5.46032	1262.2	1.01e-19	3.62e-17	9.16057
LONRF2	2.99787	7.82543	1260.84	1.02e-19	3.62e-17	7.98817
DIXDC1	2.20542	6.69768	1252.98	1.09e-19	3.77e-17	4.61209
PRSS23	2.14786	8.26579	1249.87	1.11e-19	3.79e-17	4.4317
ZNF467	-2.91677	5.59658	1241.75	1.19e-19	3.96e-17	0.132423
APCDD1	3.48209	5.16428	1236.44	1.24e-19	3.98e-17	11.1741
BAG1	2.25089	7.53995	1235.93	1.25e-19	3.98e-17	4.75977
ALDH3A2	2.00089	7.67978	1230.09	1.31e-19	4.1e-17	4.00246
MUC5B	5.00414	5.58858	1213.37	1.5e-19	4.5e-17	32.0919
CENPE	-2.36595	5.64472	1214.67	1.48e-19	4.5e-17	0.19399
DRAM1	-2.69055	6.0287	1211.67	1.52e-19	4.5e-17	0.154904
ATP1B3	2.97312	6.54579	1198.6	1.69e-19	4.52e-17	7.85232
WDR3	2.19998	6.67884	1200.51	1.67e-19	4.52e-17	4.59473
TBC1D8	2.16859	6.29736	1201.14	1.66e-19	4.52e-17	4.49584
LFNG	-2.2057	6.8115	1200.69	1.66e-19	4.52e-17	0.21678
PIK3R3	-2.38589	6.98796	1206.17	1.59e-19	4.52e-17	0.191327
SDC4	-2.44945	7.0579	1204.76	1.61e-19	4.52e-17	0.183081
ZNF331	2.46695	6.47569	1195.45	1.74e-19	4.57e-17	5.52873
NYNRIN	-5.17477	3.92555	1191.9	1.79e-19	4.63e-17	0.0276846
NAV1	3.5164	5.40411	1183.87	1.91e-19	4.88e-17	11.443
DICER1	2.57601	8.23941	1176.94	2.03e-19	5.09e-17	5.96287
ARG2	3.76952	4.34041	1172.54	2.11e-19	5.2e-17	13.6376
MYC	2.3629	8.55541	1166.01	2.23e-19	5.34e-17	5.14404
KIF20A	-2.57786	5.79661	1167.2	2.21e-19	5.34e-17	0.167489
ASS1	2.15413	7.03874	1162.57	2.29e-19	5.42e-17	4.451
TFRC	2.09375	9.71022	1159.98	2.35e-19	5.46e-17	4.26855
CITED1	4.90229	4.209	1155.25	2.44e-19	5.53e-17	29.9045
DPH2	2.16583	6.25214	1156.55	2.42e-19	5.53e-17	4.48723
BDKRB2	4.00684	4.40509	1153.52	2.48e-19	5.54e-17	16.076
ISG20	3.71761	4.87209	1148.92	2.58e-19	5.68e-17	13.1556
ACSS1	-2.13989	7.24466	1145.44	2.66e-19	5.78e-17	0.226897
SVIL	2.27067	8.30735	1142.4	2.73e-19	5.86e-17	4.82549
KIAA1522	-2.42562	8.52988	1139.09	2.81e-19	5.95e-17	0.186129
NOP16	2.43795	5.64417	1114.81	3.48e-19	7.28e-17	5.4187
ING1	2.80224	5.65695	1107.11	3.73e-19	7.43e-17	6.97523
IFITM10	2.6121	5.42784	1103.59	3.85e-19	7.43e-17	6.11393
SRM	2.34393	6.38531	1109.22	3.66e-19	7.43e-17	5.07685
KIAA0020	2.13477	5.85022	1102.97	3.87e-19	7.43e-17	4.39169
POLR1B	1.93566	6.85552	1107.22	3.73e-19	7.43e-17	3.82554
GTPBP4	1.92917	7.69602	1103.01	3.87e-19	7.43e-17	3.80835
YPEL3	-2.24452	6.70708	1106.94	3.74e-19	7.43e-17	0.211025
C1QL1	5.81466	4.27401	1100.5	3.96e-19	7.51e-17	56.2844
UTP20	2.24811	6.47637	1078.85	4.83e-19	9.04e-17	4.75058
C10orf2	2.34145	5.9111	1068.24	5.33e-19	9.86e-17	5.06813
CREB3L1	2.35186	5.86719	1066.22	5.43e-19	9.91e-17	5.10483
THBS1	2.03605	9.42968	1065.3	5.47e-19	9.91e-17	4.10122
PPRC1	2.36235	6.64156	1059.29	5.79e-19	1.04e-16	5.14208
TFF1	3.53757	10.2111	1054.37	6.06e-19	1.07e-16	11.6122
PTPRE	2.27729	5.66318	1049.05	6.38e-19	1.12e-16	4.84765
CPE	2.81235	5.98149	1040.2	6.94e-19	1.2e-16	7.0243
DKC1	1.96668	7.8606	1033.92	7.37e-19	1.26e-16	3.90867
AMD1	2.40861	7.29422	1031.32	7.56e-19	1.28e-16	5.30962
ATP11C	2.52217	6.37748	1022.01	8.27e-19	1.39e-16	5.74444
PNRC1	-2.15259	6.54289	1020.26	8.41e-19	1.4e-16	0.224909
TMEM120B	2.90552	5.61292	1011.59	9.15e-19	1.51e-16	7.49289
BASP1	2.34542	6.60487	1009.57	9.34e-19	1.52e-16	5.0821
ANKRD50	-2.1895	7.87632	1007.42	9.54e-19	1.54e-16	0.219228
DIRAS2	2.31377	5.17185	1003.98	9.87e-19	1.58e-16	4.97179
FBN2	-3.77001	4.29974	999.271	1.03e-18	1.64e-16	0.0733017
SLC3A2	1.86267	7.86313	995.075	1.08e-18	1.69e-16	3.63679
PCP4	4.1482	4.42124	992.978	1.1e-18	1.7e-16	17.731
PDE4D	3.30707	4.54848	991.495	1.12e-18	1.7e-16	9.89755
FAM98A	1.88848	6.6112	992.806	1.1e-18	1.7e-16	3.70246
PKP1	-2.30347	6.09323	990.886	1.12e-18	1.7e-16	0.202576
ABCF2	1.91738	6.95897	988.469	1.15e-18	1.72e-16	3.77736
CACNG4	-2.28935	8.74206	976.256	1.3e-18	1.93e-16	0.204567
NLN	2.24394	6.12487	972.235	1.36e-18	1.99e-16	4.73689
RRP1B	1.86712	7.30028	971.614	1.37e-18	1.99e-16	3.64803
GREB1	2.2824	8.18662	967.907	1.42e-18	2.05e-16	4.86488
PPAT	2.16257	5.88221	963.768	1.48e-18	2.12e-16	4.47711
NR4A1	2.82423	4.55098	959.895	1.54e-18	2.15e-16	7.08234
TIPARP	2.1319	6.19469	961.462	1.52e-18	2.15e-16	4.38294
SLC39A14	1.9535	6.24133	959.852	1.54e-18	2.15e-16	3.87313
CERK	2.2279	5.8515	955.104	1.62e-18	2.24e-16	4.68453
KIAA0513	-2.74502	5.73993	953.501	1.65e-18	2.26e-16	0.149165
GTF2IRD1	-2.28635	5.47279	952.241	1.67e-18	2.27e-16	0.204994
WDR36	2.00181	6.2863	931.847	2.07e-18	2.76e-16	4.00501
IGDCC3	-3.09785	4.29931	932.055	2.06e-18	2.76e-16	0.116803
ETS2	2.16762	6.31539	926.334	2.19e-18	2.91e-16	4.49281
IVNS1ABP	1.96466	7.50023	925	2.23e-18	2.92e-16	3.90321
HNRNPAB	1.73227	8.28421	924	2.25e-18	2.93e-16	3.32249
NOP2	2.2885	6.25393	923.103	2.27e-18	2.94e-16	4.88549
NIP7	1.91579	5.92272	918.877	2.38e-18	3.05e-16	3.7732
PNO1	2.3537	5.41191	917.646	2.41e-18	3.07e-16	5.11133
FADS1	1.80107	7.08144	907.059	2.7e-18	3.41e-16	3.48477
GNL3	1.85137	7.70109	903.881	2.8e-18	3.51e-16	3.60843
C17orf58	1.84488	6.04131	902.52	2.84e-18	3.53e-16	3.59223
CERS4	-2.18675	5.74493	901.135	2.88e-18	3.56e-16	0.219645
ABCE1	2.01319	6.85123	900.309	2.91e-18	3.57e-16	4.03674
NOP56	1.99632	7.26141	895.679	3.06e-18	3.73e-16	3.98981
ARHGAP21	1.97977	6.9318	886.904	3.38e-18	4.08e-16	3.9443
NCR3LG1	2.03229	5.77056	886.031	3.41e-18	4.09e-16	4.09053
RRP9	2.31535	5.44296	879.314	3.68e-18	4.36e-16	4.97725
MAOA	2.1489	7.40828	878.93	3.69e-18	4.36e-16	4.4349
CEMIP	2.41542	5.31821	875.11	3.86e-18	4.52e-16	5.33473
RAB10	1.81685	8.33579	868.58	4.15e-18	4.8e-16	3.52311
ERBB3	-1.95262	8.96702	868.926	4.14e-18	4.8e-16	0.258346
ARID5B	-2.70437	5.12918	866.073	4.27e-18	4.9e-16	0.153428
DSCAM-AS1	3.70339	8.17814	863.923	4.38e-18	4.99e-16	13.0266
KRT80	-2.26376	7.66257	861.428	4.51e-18	5.1e-16	0.208229
EGR1	-2.28216	6.33946	860.361	4.56e-18	5.13e-16	0.20559
RBM14	2.2459	5.96212	852.542	4.99e-18	5.57e-16	4.74332
TNFRSF21	2.17893	7.51637	851.68	5.04e-18	5.59e-16	4.52819
MAPKAPK2	1.81448	8.56899	846.664	5.35e-18	5.89e-16	3.51732
HOPX	5.59931	3.26064	844.249	5.5e-18	6.02e-16	48.4797
PPL	-2.69939	7.02326	838.895	5.86e-18	6.37e-16	0.153958
DDIT4	-2.50368	5.28205	836.364	6.04e-18	6.52e-16	0.176327
CXCR4	3.84104	4.7473	833.668	6.23e-18	6.68e-16	14.3307
CASP7	1.86129	6.40317	824.646	6.94e-18	7.39e-16	3.63331
GPCPD1	2.92171	4.89429	817.696	7.55e-18	7.89e-16	7.57745
ODC1	1.91838	8.51083	818.331	7.49e-18	7.89e-16	3.77997
CARD10	1.88792	6.48786	817.845	7.53e-18	7.89e-16	3.70102
TNS3	-2.97827	6.1515	816.969	7.61e-18	7.9e-16	0.126897
SYT10	3.14856	4.43019	816.361	7.67e-18	7.91e-16	8.86768
TP53INP1	-2.12779	6.23068	814.729	7.82e-18	8.02e-16	0.228808
MYBBP1A	2.03587	7.41698	813.838	7.91e-18	8.04e-16	4.10069
BUB1	-2.19423	5.50931	812.958	7.99e-18	8.04e-16	0.21851
PLIN2	-3.16049	4.58995	813.428	7.95e-18	8.04e-16	0.11184
MUC2	6.37451	4.65557	812.036	8.08e-18	8.08e-16	82.9693
MAK16	2.10296	5.47969	802.914	9.04e-18	8.93e-16	4.29589
CLIP4	-2.72493	4.35118	802.966	9.03e-18	8.93e-16	0.151257
KANK2	-2.01348	6.64703	800.82	9.28e-18	9.11e-16	0.247675
CTDSP2	-1.7306	8.70837	798.12	9.59e-18	9.36e-16	0.301327
NETO2	2.13764	5.55897	795.618	9.89e-18	9.6e-16	4.40042
FAM102B	1.88402	7.58856	795.129	9.95e-18	9.6e-16	3.69101
TJP3	-2.05195	5.84919	793.565	1.02e-17	9.73e-16	0.241158
GSC	2.55858	4.95357	791.31	1.04e-17	9.95e-16	5.89128
NOM1	1.97435	5.40505	787.292	1.1e-17	1.04e-15	3.92951
ALAD	-1.80056	6.14205	780.457	1.2e-17	1.12e-15	0.287063
SLC44A2	-1.82275	8.01242	780.436	1.2e-17	1.12e-15	0.282682
LSM10	2.47105	4.8763	777.835	1.24e-17	1.14e-15	5.54447
TIMP3	2.23348	5.52564	778.172	1.23e-17	1.14e-15	4.70267
SELK	2.06759	5.09975	778.183	1.23e-17	1.14e-15	4.19185
SLC17A9	3.22566	7.35431	776.025	1.27e-17	1.16e-15	9.35448
PNPT1	2.02956	6.17558	775.483	1.27e-17	1.16e-15	4.08281
CTH	4.08176	3.91802	772.369	1.33e-17	1.2e-15	16.9329
CXCL12	3.56219	4.6385	769.709	1.37e-17	1.23e-15	11.8121
LSG1	1.78143	6.22538	770.113	1.37e-17	1.23e-15	3.43766
METTL1	2.38166	5.42017	767.496	1.41e-17	1.24e-15	5.21137
SOAT1	1.71478	6.17932	768.163	1.4e-17	1.24e-15	3.28246
ITGB4	-2.19036	7.94089	767.646	1.41e-17	1.24e-15	0.219096
ANXA3	-2.56413	4.70975	766.78	1.42e-17	1.25e-15	0.16909
MAPK4	5.20912	2.62859	764.949	1.46e-17	1.26e-15	36.9915
IGF1R	2.02689	9.87669	765.254	1.45e-17	1.26e-15	4.07524
URB1	2.10748	6.33537	760.283	1.55e-17	1.34e-15	4.30937
TRERF1	-2.91033	4.38221	759.093	1.57e-17	1.35e-15	0.133016
CCDC47	1.7517	8.6983	757.899	1.6e-17	1.36e-15	3.36754
LIMA1	-1.78214	6.0065	757.433	1.61e-17	1.37e-15	0.290751
LETM1	1.55317	6.92731	753.368	1.7e-17	1.43e-15	2.9346
ZBTB21	1.97572	5.48685	752.68	1.71e-17	1.44e-15	3.93324
LXN	1.75008	7.82933	748.658	1.8e-17	1.51e-15	3.36376
MTHFD1L	1.84766	5.81525	747.561	1.83e-17	1.52e-15	3.59915
CASP9	2.63715	5.48537	746.467	1.86e-17	1.54e-15	6.221
PGR	2.28206	8.33456	736.833	2.11e-17	1.74e-15	4.86372
DEPTOR	1.85059	6.59747	735.916	2.14e-17	1.75e-15	3.60648
AKAP12	2.9803	4.50755	734.096	2.19e-17	1.78e-15	7.8915
HCAR1	-2.82479	4.22081	733.971	2.19e-17	1.78e-15	0.141141
FAM83B	-1.68835	6.29814	728.293	2.37e-17	1.91e-15	0.310282
SERPINI1	2.99241	3.77204	727.67	2.39e-17	1.92e-15	7.95801
AKAP1	1.62394	9.0749	726.481	2.43e-17	1.94e-15	3.08216
TSPAN9	-2.35327	4.67676	723.693	2.52e-17	1.99e-15	0.195702
RGS3	-2.49672	5.14769	724.042	2.51e-17	1.99e-15	0.17718
AMOTL2	-2.67937	5.36112	719.418	2.67e-17	2.1e-15	0.156109
DDB2	-1.87055	5.89053	716.628	2.78e-17	2.18e-15	0.273469
CHPF	1.79277	6.95408	714.606	2.86e-17	2.22e-15	3.4648
PDZD8	1.78031	5.89901	714.577	2.86e-17	2.22e-15	3.43501
NUAK2	-2.68222	4.45128	711.53	2.98e-17	2.3e-15	0.155802
MMP17	2.9385	4.6001	710.434	3.03e-17	2.32e-15	7.66612
CLN3	-1.77814	5.75976	710.409	3.03e-17	2.32e-15	0.291558
NOC3L	2.48571	4.938	705.122	3.26e-17	2.48e-15	5.60108
RRS1	2.28154	5.31212	704.011	3.31e-17	2.51e-15	4.86196
TJP2	-1.7126	6.85713	703.745	3.32e-17	2.51e-15	0.305109
MCC	1.80306	6.03957	702.812	3.37e-17	2.53e-15	3.48961
UNC13B	2.15894	6.38464	700.183	3.49e-17	2.6e-15	4.46588
SLC20A1	1.62291	6.15551	700.052	3.5e-17	2.6e-15	3.07995
RAB3D	-1.71341	6.62968	699.57	3.52e-17	2.61e-15	0.304938
EIF5B	1.51963	7.56092	697.487	3.63e-17	2.66e-15	2.86718
ZNF217	-1.61903	9.51729	697.805	3.61e-17	2.66e-15	0.325554
DDX10	2.004	6.62371	696.603	3.67e-17	2.68e-15	4.01112
MYRF	3.63584	3.25801	693.592	3.83e-17	2.79e-15	12.4307
YWHAG	1.60533	8.75937	693.224	3.85e-17	2.79e-15	3.04265
CNTD2	3.29735	3.59992	691.838	3.93e-17	2.82e-15	9.83109
S100P	2.57813	4.683	692.3	3.9e-17	2.82e-15	5.97167
GPRIN3	3.62389	3.29862	689.168	4.08e-17	2.92e-15	12.3282
BCL2L1	-1.98317	6.62759	688.926	4.1e-17	2.92e-15	0.252933
LIPH	-2.55934	4.11952	688.505	4.12e-17	2.92e-15	0.169654
DHX33	1.68647	6.30648	688.073	4.15e-17	2.93e-15	3.21867
PRPF4	1.60896	6.99795	686.378	4.25e-17	2.98e-15	3.05032
SLC7A1	1.98461	7.63703	684.786	4.35e-17	3.04e-15	3.95754
PPP2R2A	1.95287	7.00589	683.091	4.45e-17	3.1e-15	3.87143
EFNA1	-1.96625	5.68552	682.111	4.52e-17	3.13e-15	0.255918
METTL8	2.1682	4.68782	681	4.59e-17	3.17e-15	4.49461
BZW2	1.69964	7.29708	679.432	4.7e-17	3.23e-15	3.2482
MARS2	2.49416	4.27189	678.255	4.78e-17	3.26e-15	5.63402
USP31	1.91686	5.83436	677.847	4.81e-17	3.26e-15	3.77601
ATR	1.82767	5.94475	678.097	4.79e-17	3.26e-15	3.54963
FAM107B	2.04227	5.18137	677.176	4.85e-17	3.28e-15	4.11894
WDR4	2.26013	4.75044	670.949	5.31e-17	3.58e-15	4.79033
SLC26A2	2.54337	4.46596	668.365	5.52e-17	3.7e-15	5.82951
CCDC125	-1.72679	6.01931	667.893	5.56e-17	3.71e-15	0.302124
RASD1	4.61803	3.09467	666.548	5.67e-17	3.77e-15	24.5564
SNHG15	2.87816	5.11111	665.221	5.78e-17	3.83e-15	7.35211
KLF4	1.68257	6.95899	663.281	5.95e-17	3.93e-15	3.21
PDCD11	1.8844	6.93141	662.135	6.05e-17	3.98e-15	3.69198
AXIN2	1.97318	5.20913	661.701	6.09e-17	3.99e-15	3.92633
GGA2	1.72175	9.27251	658.025	6.44e-17	4.2e-15	3.29837
FBXO32	-2.23385	4.95276	656.497	6.58e-17	4.28e-15	0.212591
METTL7A	-2.42337	5.03341	655.957	6.64e-17	4.29e-15	0.18642
DUSP1	2.34824	4.9102	653.795	6.86e-17	4.4e-15	5.09202
PIK3IP1	-2.50635	4.78887	653.743	6.86e-17	4.4e-15	0.176
TACC1	-1.69982	7.12683	652.463	7e-17	4.47e-15	0.307825
ADAT1	1.80022	5.81257	650.815	7.17e-17	4.53e-15	3.48273
SYBU	1.79424	7.43988	650.984	7.15e-17	4.53e-15	3.46832
ANKH	1.59817	6.83214	651.402	7.11e-17	4.53e-15	3.0276
CDYL	1.59524	6.5621	649.978	7.26e-17	4.57e-15	3.02144
CCDC120	-2.09163	5.48369	648.751	7.4e-17	4.64e-15	0.234616
RGS16	4.54332	3.25292	648.373	7.44e-17	4.65e-15	23.3172
PHLDA3	-2.17849	5.54929	647.498	7.54e-17	4.69e-15	0.220907
SFXN1	1.5447	6.91603	644.54	7.89e-17	4.89e-15	2.91744
ZSWIM6	1.81778	6.0206	642.148	8.18e-17	5.05e-15	3.52539
MREG	1.76182	6.94154	640.555	8.38e-17	5.16e-15	3.39125
NUDCD1	1.79124	5.9331	639.703	8.5e-17	5.2e-15	3.46113
TCEA3	-1.94957	4.88727	632.672	9.47e-17	5.76e-15	0.258894
SALL2	-2.61607	4.27018	632.792	9.45e-17	5.76e-15	0.163111
RHPN2	1.57589	6.87689	628.506	1.01e-16	6.1e-15	2.9812
SOX2	-1.98183	5.73642	628.472	1.01e-16	6.1e-15	0.253168
SLC35B4	2.35611	4.98246	627.711	1.02e-16	6.15e-15	5.1199
VPS9D1-AS1	2.47642	5.62801	625.131	1.07e-16	6.38e-15	5.56516
FARSB	2.06573	5.3326	624.679	1.07e-16	6.39e-15	4.18646
TDG	1.49462	6.20171	624.58	1.07e-16	6.39e-15	2.81789
SLC7A2	1.76869	9.02815	624.278	1.08e-16	6.4e-15	3.40744
CNOT8	1.53533	7.49055	623.563	1.09e-16	6.45e-15	2.89856
TEAD1	1.77128	7.03602	622.175	1.12e-16	6.57e-15	3.41356
NET1	-1.54439	7.76611	620.838	1.14e-16	6.68e-15	0.342841
COA7	1.77573	5.98242	620.356	1.15e-16	6.71e-15	3.42412
NR4A2	2.03267	4.42845	618.957	1.17e-16	6.84e-15	4.09161
PLK2	-1.70701	5.79245	618.487	1.18e-16	6.86e-15	0.306295
SRPRB	1.62895	6.75787	616.773	1.22e-16	7.03e-15	3.09288
AQP3	1.7209	7.50455	614.85	1.25e-16	7.22e-15	3.29642
EIF2S1	1.45311	6.75626	614.489	1.26e-16	7.24e-15	2.73798
SCARA5	3.38378	3.33922	612.773	1.3e-16	7.34e-15	10.4381
PAK1IP1	2.29304	4.83395	613.301	1.29e-16	7.34e-15	4.90088
RRP15	1.91574	5.51995	612.889	1.29e-16	7.34e-15	3.77308
HYOU1	1.71524	8.45544	612.473	1.3e-16	7.34e-15	3.2835
FAM208B	1.56197	8.42762	612.476	1.3e-16	7.34e-15	2.95257
BYSL	2.13016	5.07643	611.519	1.32e-16	7.43e-15	4.37766
EBF2	5.32572	2.81792	609.024	1.38e-16	7.71e-15	40.1051
HLF	2.39374	4.02017	607.898	1.4e-16	7.82e-15	5.25518
PLIN3	-2.02508	5.50979	607.069	1.42e-16	7.9e-15	0.245691
CAMK2N1	-1.68928	6.92494	606.06	1.44e-16	8e-15	0.310082
EPN3	-1.74559	6.01663	605.848	1.45e-16	8.01e-15	0.298211
HEATR1	1.56531	6.80709	605.249	1.46e-16	8.06e-15	2.95941
CGN	-1.7221	6.43773	604.213	1.49e-16	8.14e-15	0.303107
DBP	-3.27101	3.55108	604.406	1.48e-16	8.14e-15	0.103593
SLCO4A1	2.1292	4.81385	603.398	1.51e-16	8.22e-15	4.37476
PRKCE	1.6046	5.79944	602.405	1.53e-16	8.32e-15	3.04112
QSOX2	2.01572	5.68211	602.123	1.54e-16	8.34e-15	4.04383
IFRD2	1.69195	6.37646	599.32	1.61e-16	8.7e-15	3.23092
PSD3	1.87657	6.72106	598.311	1.64e-16	8.81e-15	3.67201
TMEM2	2.0705	7.14709	596.299	1.69e-16	9.08e-15	4.20033
WDR43	1.69021	7.24482	595.355	1.72e-16	9.16e-15	3.22704
LRP11	-1.69502	6.40705	595.466	1.72e-16	9.16e-15	0.30885
DEGS2	-2.46732	4.39035	594.619	1.74e-16	9.24e-15	0.180827
DCAF13	1.5964	7.0878	593.59	1.77e-16	9.37e-15	3.02388
DTL	3.02682	3.84439	591.26	1.84e-16	9.71e-15	8.15009
PLK1	-1.64072	5.85416	590.798	1.85e-16	9.75e-15	0.320697
SULF1	-1.76715	6.12556	589.996	1.88e-16	9.85e-15	0.293789
PNP	2.10904	5.00802	587.809	1.95e-16	1.02e-14	4.31403
TWISTNB	1.82002	4.95845	587.552	1.96e-16	1.02e-14	3.53087
NME1	1.71826	5.77882	587.64	1.95e-16	1.02e-14	3.29039
HPS3	-1.76292	5.84522	585.821	2.01e-16	1.04e-14	0.294652
PDK2	-1.8873	5.25826	585.082	2.04e-16	1.05e-14	0.270312
C12orf66	1.6488	5.72885	580.511	2.2e-16	1.13e-14	3.13572
CEBPZ	1.45174	6.20872	580.256	2.21e-16	1.13e-14	2.73538
GPR68	-2.33705	5.25475	580.804	2.19e-16	1.13e-14	0.197915
SLC16A1	2.67052	4.06887	578.316	2.29e-16	1.16e-14	6.3666
PLEKHG2	-1.76484	5.58875	576.204	2.37e-16	1.2e-14	0.294259
FARP2	1.57491	5.91171	575.324	2.41e-16	1.22e-14	2.97916
IMP4	1.44281	6.7532	574.904	2.42e-16	1.22e-14	2.7185
PISD	1.57008	6.83968	569.412	2.66e-16	1.34e-14	2.96921
LRP8	1.98862	5.5824	567.179	2.77e-16	1.39e-14	3.96858
UCK2	1.60346	5.74032	566.591	2.79e-16	1.4e-14	3.03871
MCM6	1.44436	6.6249	566.476	2.8e-16	1.4e-14	2.72142
DDX31	1.85032	5.03843	564.033	2.92e-16	1.45e-14	3.60581
OGFOD1	1.90402	4.88628	563.563	2.94e-16	1.46e-14	3.74254
USP14	1.36263	6.81803	563.282	2.96e-16	1.46e-14	2.57154
DYRK1B	-1.60439	5.76012	561.358	3.06e-16	1.51e-14	0.328875
MAP3K5	1.73519	5.32613	558.21	3.23e-16	1.59e-14	3.32924
LYAR	2.18443	4.97891	556.032	3.36e-16	1.63e-14	4.54546
ALDH1B1	1.84234	5.62318	555.993	3.36e-16	1.63e-14	3.58592
HSPA5	1.5889	9.55785	556.1	3.36e-16	1.63e-14	3.0082
NSUN2	1.40435	6.97371	556.365	3.34e-16	1.63e-14	2.64699
UTP15	2.2599	4.69141	555.034	3.42e-16	1.65e-14	4.78959
THAP9-AS1	1.94141	5.07753	554.219	3.47e-16	1.67e-14	3.8408
PCDH10	-2.07246	5.03263	551.64	3.63e-16	1.75e-14	0.237754
SLC25A32	1.8525	5.5344	550.287	3.72e-16	1.78e-14	3.61126
NOP58	1.58378	6.75571	549.16	3.79e-16	1.81e-14	2.99754
DHX37	1.46327	6.3049	548.944	3.81e-16	1.81e-14	2.75732
MUC5AC	4.70727	5.96595	547.808	3.89e-16	1.85e-14	26.1233
HPSE	2.17449	4.35579	547.409	3.91e-16	1.85e-14	4.51425
RPP25	1.6233	5.99964	547.331	3.92e-16	1.85e-14	3.0808
CDH3	-1.99979	6.82657	547.125	3.93e-16	1.85e-14	0.250036
LRFN2	3.1445	2.88547	545.59	4.04e-16	1.89e-14	8.84281
CCDC86	2.42709	4.89795	545.886	4.02e-16	1.89e-14	5.37806
CABLES1	-1.7298	5.31221	545.1	4.08e-16	1.9e-14	0.301493
CCND1	1.41739	8.65491	544.383	4.13e-16	1.92e-14	2.67102
RRP1	1.4118	6.75205	543.701	4.18e-16	1.94e-14	2.66068
GPATCH4	1.86425	5.48834	542.028	4.31e-16	2e-14	3.64079
GLB1L2	1.71726	5.9183	541.706	4.34e-16	2e-14	3.28812
ERVMER34-1	1.774	5.37938	540.841	4.4e-16	2.03e-14	3.42001
EEF2K	1.48085	6.68917	540.367	4.44e-16	2.04e-14	2.79114
DDX18	1.36332	7.65499	537.362	4.69e-16	2.15e-14	2.57277
RHBDF1	-1.85767	6.30988	535.623	4.84e-16	2.21e-14	0.275922
MAPK3	-1.53225	6.76697	533.738	5.01e-16	2.28e-14	0.345739
NBPF1	1.42791	8.32299	533.472	5.04e-16	2.29e-14	2.69057
HDAC7	-1.58785	6.79817	532.19	5.16e-16	2.33e-14	0.332667
C1orf226	1.86007	6.04913	529.474	5.42e-16	2.45e-14	3.63025
INPP4B	-1.604	6.90861	527.749	5.6e-16	2.52e-14	0.328963
PPP1R3C	-2.42977	5.03761	527.512	5.62e-16	2.52e-14	0.185595
SERPINB1	-1.82217	6.13114	526.493	5.73e-16	2.56e-14	0.282796
CMSS1	2.52357	4.75674	524.982	5.89e-16	2.63e-14	5.75002
WLS	-1.6321	5.64271	524.852	5.91e-16	2.63e-14	0.322618
OLFML2A	-3.15438	3.96137	524.216	5.98e-16	2.65e-14	0.112315
MXD4	-1.43372	7.48338	523.565	6.05e-16	2.68e-14	0.370176
SDAD1	1.74171	5.36947	523.079	6.1e-16	2.7e-14	3.34431
SLC39A6	1.51506	11.4015	522.474	6.17e-16	2.72e-14	2.85811
RXRA	-1.56363	7.99842	522.373	6.18e-16	2.72e-14	0.338299
PRMT6	1.37449	8.69049	521.974	6.23e-16	2.73e-14	2.59277
PMM2	1.86865	5.42194	521.526	6.28e-16	2.75e-14	3.65191
ABHD17C	1.48156	6.66811	519.518	6.52e-16	2.84e-14	2.7925
MYO10	1.86932	7.4507	518.477	6.65e-16	2.89e-14	3.6536
CUEDC1	-1.44069	6.44974	518.373	6.67e-16	2.89e-14	0.368392
DDX56	1.32019	7.24482	516.787	6.87e-16	2.97e-14	2.497
WDR12	1.74484	5.62445	516.21	6.94e-16	2.99e-14	3.35159
NATD1	-1.90936	5.49922	513.125	7.36e-16	3.17e-14	0.26621
LDHA	1.42645	7.45407	510.978	7.67e-16	3.29e-14	2.68785
CALHM2	-2.27259	4.5073	510.152	7.79e-16	3.33e-14	0.206958
RP4-568C11.4	-2.87063	4.11942	509.841	7.84e-16	3.34e-14	0.136727
ETF1	1.3849	7.53266	508.709	8.01e-16	3.41e-14	2.61154
NOS1AP	2.24534	4.36494	506.571	8.35e-16	3.54e-14	4.74149
PGAM5	1.40986	6.57571	505.259	8.56e-16	3.62e-14	2.65712
CCT2	1.24757	8.45879	503.22	8.9e-16	3.76e-14	2.37441
CITED2	1.51305	7.27353	502.065	9.11e-16	3.83e-14	2.85413
SLC31A1	1.29099	6.62476	500.626	9.37e-16	3.92e-14	2.44695
NEURL1B	-2.4784	3.79176	500.836	9.33e-16	3.92e-14	0.179444
PDE8A	1.31452	6.64726	499.538	9.57e-16	4e-14	2.48719
SLC2A10	-1.31129	6.71357	498.546	9.75e-16	4.05e-14	0.40296
PPP1R13L	-1.95487	5.08572	498.608	9.74e-16	4.05e-14	0.257943
SLITRK6	-2.58617	4.69696	498.241	9.81e-16	4.07e-14	0.166528
POLR1A	2.04317	7.35455	497.777	9.9e-16	4.1e-14	4.1215
CMBL	-1.50054	7.04883	495.766	1.03e-15	4.24e-14	0.353421
PRRT3	-1.57882	5.92581	495.876	1.03e-15	4.24e-14	0.334755
MCAM	4.27856	3.05073	495.249	1.04e-15	4.27e-14	19.4077
LSS	1.40495	9.09829	494.597	1.05e-15	4.32e-14	2.64808
MACC1	-1.99468	4.3866	494.216	1.06e-15	4.34e-14	0.250923
RPF2	1.60547	5.46285	493.487	1.08e-15	4.39e-14	3.04296
NEDD9	1.37372	6.62223	485.954	1.25e-15	5.09e-14	2.59138
NUSAP1	-1.787	5.05025	485.199	1.27e-15	5.15e-14	0.289775
SIPA1L2	1.4022	7.29111	484.939	1.28e-15	5.16e-14	2.64305
VEGFA	1.85958	5.67834	484.699	1.28e-15	5.18e-14	3.62903
SACS	2.15949	5.00507	483.873	1.3e-15	5.25e-14	4.46758
PVT1	1.6238	6.47726	483.739	1.31e-15	5.25e-14	3.08185
RIOK1	1.75545	5.01957	483.529	1.31e-15	5.26e-14	3.37631
BRI3BP	1.54607	6.09112	483.187	1.32e-15	5.28e-14	2.9202
CCDC117	1.30873	7.43273	482.744	1.33e-15	5.32e-14	2.47723
ESRRB	3.22935	3.18138	481.355	1.37e-15	5.46e-14	9.37843
NAA15	1.40125	6.37173	480.994	1.38e-15	5.48e-14	2.64131
C8orf4	3.10649	3.5257	480.34	1.4e-15	5.54e-14	8.61286
ANAPC7	1.50306	5.61492	479.501	1.43e-15	5.62e-14	2.83443
EXOSC2	1.46381	6.33319	479.258	1.43e-15	5.64e-14	2.75837
EPB41	-1.45545	6.16822	478.577	1.45e-15	5.7e-14	0.36464
TARBP1	2.43017	6.9778	477.294	1.49e-15	5.84e-14	5.38958
NXT1	1.8592	4.33903	477.102	1.5e-15	5.85e-14	3.62807
PER2	1.49142	5.50755	476.85	1.5e-15	5.87e-14	2.81166
PCYOX1L	1.65127	5.52908	476.182	1.52e-15	5.93e-14	3.1411
EIF3J	1.44214	6.26718	475.844	1.54e-15	5.96e-14	2.71724
EN2	2.57026	3.59301	475.165	1.56e-15	6.03e-14	5.93917
ARHGEF37	-1.84671	4.44174	474.923	1.56e-15	6.04e-14	0.278025
ENPP1	1.50677	5.37472	474.164	1.59e-15	6.11e-14	2.84173
ASPM	-1.61399	6.05939	474.158	1.59e-15	6.11e-14	0.326693
NAA25	1.2357	6.53757	473.937	1.6e-15	6.12e-14	2.35496
GNL2	1.47995	6.48485	473.664	1.61e-15	6.14e-14	2.78939
TRMT61A	1.45545	5.58764	472.795	1.63e-15	6.24e-14	2.74243
PLEKHA4	-3.49992	2.82438	471.409	1.68e-15	6.4e-14	0.0883933
OPTN	-1.81631	5.0409	470.338	1.72e-15	6.53e-14	0.283945
KIAA1217	1.83767	6.53827	470.056	1.73e-15	6.54e-14	3.57433
DMRTA1	-2.05483	4.03966	470.065	1.73e-15	6.54e-14	0.240677
CARKD	1.29034	6.30349	469.863	1.74e-15	6.55e-14	2.44586
ADGRD1	2.26904	3.61415	469.269	1.76e-15	6.6e-14	4.82002
TOP2A	-1.45812	7.54165	469.364	1.75e-15	6.6e-14	0.363968
TSR1	1.43659	6.58894	467.958	1.81e-15	6.76e-14	2.70681
ACP6	-1.40744	6.19081	467.888	1.81e-15	6.76e-14	0.37698
PALM	-1.8696	4.87197	467.261	1.83e-15	6.84e-14	0.273649
CA12	1.40956	8.11174	465.7	1.89e-15	7.05e-14	2.65656
TOMM40	1.38743	6.34562	465.577	1.9e-15	7.05e-14	2.61612
DDX24	1.24344	7.78871	465.191	1.91e-15	7.09e-14	2.36763
ELP2	1.43866	8.92258	464.629	1.94e-15	7.16e-14	2.71069
E2F6	1.57824	5.60246	464.085	1.96e-15	7.22e-14	2.98606
WDR46	1.41282	6.2208	464.02	1.96e-15	7.22e-14	2.66257
XPO5	1.34791	7.07569	462.982	2e-15	7.36e-14	2.54543
ZNF778	1.37882	5.82629	461.25	2.08e-15	7.61e-14	2.60055
FOXN1	-3.60571	3.08848	460.838	2.1e-15	7.66e-14	0.0821434
POLR3D	1.38597	5.65887	460.612	2.11e-15	7.68e-14	2.61347
PHF10	1.41523	7.00412	460.243	2.12e-15	7.72e-14	2.66702
ZDHHC7	-1.39364	7.38921	459.355	2.16e-15	7.85e-14	0.380602
SDCCAG3	1.40956	6.0567	458.26	2.21e-15	8.02e-14	2.65655
QTRTD1	1.40689	5.76947	457.322	2.26e-15	8.16e-14	2.65165
PPM1H	-1.34194	6.00976	457.071	2.27e-15	8.17e-14	0.394491
C2orf54	-4.65789	2.27793	457.096	2.27e-15	8.17e-14	0.0396128
RHOBTB1	1.95606	4.69145	456.245	2.31e-15	8.29e-14	3.88
VARS	1.45085	6.62969	456.194	2.31e-15	8.29e-14	2.73369
HDAC5	-1.68154	5.77523	456.009	2.32e-15	8.3e-14	0.311749
ZMYND8	-1.24644	7.69524	455.52	2.35e-15	8.37e-14	0.421488
GOLIM4	1.45164	5.34822	455.297	2.36e-15	8.39e-14	2.73518
TCERG1	1.57816	6.56361	454.011	2.42e-15	8.61e-14	2.98589
PRR11	-1.2686	6.75582	452.643	2.5e-15	8.84e-14	0.415063
RDH10	1.50694	6.05177	452.023	2.53e-15	8.94e-14	2.84206
SPATC1L	1.66784	5.48173	451.189	2.58e-15	9.07e-14	3.17738
SOX13	-1.28122	6.52219	451.228	2.57e-15	9.07e-14	0.411446
MFSD2A	3.59631	2.68352	450.658	2.61e-15	9.15e-14	12.0948
RPRD1A	1.36962	6.64679	449.959	2.64e-15	9.27e-14	2.58402
HS6ST1	1.45767	5.6146	449.273	2.68e-15	9.39e-14	2.74665
AHRR	-1.62932	5.40636	448.744	2.72e-15	9.47e-14	0.323241
PALM3	-2.95972	3.4954	447.146	2.81e-15	9.79e-14	0.128539
CLDN4	-1.45586	8.35748	446.744	2.84e-15	9.85e-14	0.364537
CYCS	1.99257	6.25996	446.178	2.87e-15	9.95e-14	3.97945
RPP40	2.00388	4.29248	444.219	3e-15	1.03e-13	4.01078
MINA	1.54559	5.31899	444.651	2.97e-15	1.03e-13	2.91924
MAP3K8	2.04746	4.34872	441.384	3.19e-15	1.1e-13	4.13377
C1orf109	1.73885	4.60263	441.228	3.2e-15	1.1e-13	3.33768
DCAF4	1.3955	5.70268	440.716	3.23e-15	1.11e-13	2.6308
SRGAP2	-1.4167	6.18076	437.064	3.51e-15	1.2e-13	0.374567
DLGAP5	-2.15329	4.84852	436.659	3.54e-15	1.21e-13	0.224799
ATXN1	1.77048	7.20595	436.165	3.58e-15	1.22e-13	3.41167
SEMA3C	1.23338	8.21037	435.367	3.64e-15	1.24e-13	2.35117
EPT1	1.33466	7.00845	434.364	3.72e-15	1.26e-13	2.52216
AKR1C1	3.61009	3.50957	433.82	3.77e-15	1.27e-13	12.2108
MAP7	1.38704	6.92728	433.817	3.77e-15	1.27e-13	2.61542
NCL	1.31144	9.82108	434.108	3.75e-15	1.27e-13	2.48188
ZNF641	-1.41989	5.67463	433.698	3.78e-15	1.27e-13	0.373742
RP11-90L1.8	3.36156	2.79175	432.356	3.89e-15	1.31e-13	10.2785
ST6GALNAC4	2.2637	4.2948	431.702	3.95e-15	1.33e-13	4.80223
CDR2	2.11471	4.6254	431.333	3.99e-15	1.33e-13	4.33104
MBNL3	1.8984	6.22977	431.124	4e-15	1.33e-13	3.72799
TTF2	1.38283	6.56472	431.271	3.99e-15	1.33e-13	2.60779
DUSP16	1.31928	7.22489	430.711	4.04e-15	1.34e-13	2.49541
ADGRG1	-1.51681	7.16963	430.661	4.05e-15	1.34e-13	0.349459
KIF4A	-1.7493	5.14314	430.711	4.04e-15	1.34e-13	0.297446
LTV1	1.70873	4.77328	429.678	4.14e-15	1.36e-13	3.26873
SAMD1	-1.52926	5.45499	429.883	4.12e-15	1.36e-13	0.346456
HMMR	-2.25837	4.3892	429.363	4.17e-15	1.37e-13	0.209008
ADGRB2	1.89356	4.20774	428.925	4.21e-15	1.38e-13	3.7155
ADAMTS9	1.80441	4.80863	428.561	4.24e-15	1.39e-13	3.49287
DLL1	1.37764	6.62692	428.581	4.24e-15	1.39e-13	2.59843
BAIAP2-AS1	-1.99481	4.5091	428.046	4.29e-15	1.4e-13	0.250901
HID1	-1.36251	7.12397	427.268	4.37e-15	1.42e-13	0.388904
ARRDC4	1.67016	4.63557	426.981	4.4e-15	1.43e-13	3.18249
ESRP1	-1.29523	7.25712	426.984	4.4e-15	1.43e-13	0.407471
BCL2L11	1.21008	6.69369	426.331	4.46e-15	1.45e-13	2.3135
DYRK3	2.12433	3.65731	424.795	4.62e-15	1.48e-13	4.36
XBP1	1.47261	11.6759	425.26	4.57e-15	1.48e-13	2.77523
LASP1	-1.23459	7.69284	424.842	4.62e-15	1.48e-13	0.424962
FOXO4	-1.92893	4.30123	424.926	4.61e-15	1.48e-13	0.262624
KIAA1211L	-2.17109	4.00754	425.329	4.57e-15	1.48e-13	0.222042
NAT6	1.8327	4.73795	423.408	4.77e-15	1.53e-13	3.56203
CIRH1A	1.40988	6.66472	423.227	4.79e-15	1.53e-13	2.65715
CALU	1.19203	7.39168	423.096	4.8e-15	1.53e-13	2.28474
SNX33	-1.29196	6.69895	423.218	4.79e-15	1.53e-13	0.408396
RAB15	-1.28021	7.03418	422.759	4.84e-15	1.54e-13	0.411735
TAOK3	-1.37887	6.08303	422.734	4.84e-15	1.54e-13	0.384521
BZW1	1.1454	7.89907	421.59	4.97e-15	1.57e-13	2.21207
ATP13A3	1.58366	7.81182	421.112	5.03e-15	1.59e-13	2.9973
IDH3A	1.48311	5.16668	420.223	5.13e-15	1.61e-13	2.79551
SURF6	1.28343	6.34911	420.302	5.12e-15	1.61e-13	2.43417
SQLE	1.15794	8.12972	420.134	5.14e-15	1.61e-13	2.23138
ZNF704	-2.02987	5.34829	420.441	5.11e-15	1.61e-13	0.244878
RRN3	1.27258	6.41215	419.512	5.22e-15	1.63e-13	2.41593
REPS2	-1.40215	6.05051	419.399	5.23e-15	1.63e-13	0.378365
CALCOCO1	-1.38775	7.31248	418.967	5.28e-15	1.64e-13	0.382159
ZMYM3	-1.41199	5.99391	418.996	5.28e-15	1.64e-13	0.375793
KIF14	-1.56443	5.29032	418.647	5.32e-15	1.65e-13	0.338111
DHODH	1.93839	4.5985	418.214	5.38e-15	1.66e-13	3.83277
YTHDC2	1.23363	6.10944	418.322	5.36e-15	1.66e-13	2.35158
SLC25A22	1.84669	4.85846	417.758	5.43e-15	1.68e-13	3.59674
PSME3	1.45212	7.48138	417.024	5.53e-15	1.7e-13	2.73609
ACSS3	-1.64135	5.31967	416.79	5.56e-15	1.71e-13	0.320555
STRAP	1.19184	7.34934	415.321	5.75e-15	1.76e-13	2.28445
HS1BP3	-1.67791	4.83752	415.44	5.73e-15	1.76e-13	0.312534
MYLIP	1.29925	6.12537	415.036	5.79e-15	1.77e-13	2.46102
SLC43A1	-2.22371	4.37177	415.106	5.78e-15	1.77e-13	0.21409
B3GALNT2	1.64228	5.32192	414.329	5.88e-15	1.79e-13	3.1216
SKA2	-1.3467	7.25622	414.259	5.89e-15	1.79e-13	0.393192
CA5B	-1.39917	5.36653	414.477	5.86e-15	1.79e-13	0.379148
RHCG	3.94128	2.35016	413.905	5.94e-15	1.8e-13	15.3619
PPFIA1	1.18077	6.76332	413.281	6.03e-15	1.82e-13	2.26697
PGM2	1.29223	6.31422	412.834	6.09e-15	1.84e-13	2.44906
PHKA1	1.36474	6.87532	410.907	6.37e-15	1.92e-13	2.57529
PVR	2.10483	4.16101	410.268	6.47e-15	1.94e-13	4.30147
HPDL	1.51	5.27767	410.382	6.45e-15	1.94e-13	2.8481
COLGALT1	1.39192	5.80492	410.426	6.45e-15	1.94e-13	2.62427
TP53INP2	2.04961	4.85677	409.803	6.54e-15	1.95e-13	4.13994
BAHCC1	-2.34515	3.97979	409.905	6.53e-15	1.95e-13	0.196806
MRTO4	1.31278	6.41009	408.994	6.67e-15	1.99e-13	2.48419
CRIP2	-1.33999	6.51435	408.676	6.72e-15	2e-13	0.395025
DAB2	1.70483	4.50588	406.804	7.02e-15	2.08e-13	3.2599
GRM4	-1.78604	5.03645	406.808	7.02e-15	2.08e-13	0.289967
ACLY	1.26708	7.90726	406.308	7.11e-15	2.1e-13	2.40674
KANK1	1.54218	5.62317	405.899	7.18e-15	2.11e-13	2.91234
KLF5	-1.6198	5.87188	405.9	7.18e-15	2.11e-13	0.325381
CDC20	-1.79068	5.09091	405.911	7.18e-15	2.11e-13	0.289036
2011-09-01	1.14217	6.41064	405.444	7.26e-15	2.13e-13	2.20712
CAD	1.52033	7.54181	403.994	7.51e-15	2.2e-13	2.86857
BIK	-2.68726	3.48975	403.601	7.58e-15	2.22e-13	0.155258
ZNRF3	1.45856	5.78015	403.169	7.66e-15	2.24e-13	2.74834
TIMM17A	1.37995	5.30958	402.366	7.81e-15	2.28e-13	2.60259
ELL2	1.98942	4.66873	402.019	7.88e-15	2.29e-13	3.97078
2009-09-01	1.29638	8.94614	401.935	7.89e-15	2.29e-13	2.45612
HS6ST2	1.80649	4.76374	400.877	8.09e-15	2.35e-13	3.49791
TAF4B	1.72765	4.80981	400.386	8.19e-15	2.37e-13	3.31187
PELP1	1.19683	6.7334	400.149	8.24e-15	2.38e-13	2.29236
JAK1	1.25251	8.80111	399.724	8.32e-15	2.4e-13	2.38256
PHTF2	1.33264	5.9914	399.234	8.42e-15	2.42e-13	2.51863
OTUD4	1.19941	6.64099	399.225	8.42e-15	2.42e-13	2.29646
FAM179A	-2.31063	4.00115	399.049	8.46e-15	2.43e-13	0.201572
KLF10	-1.57436	5.80964	398.205	8.63e-15	2.47e-13	0.335792
MESDC1	1.41628	5.44487	397.881	8.7e-15	2.49e-13	2.66896
TPCN1	1.26736	7.32797	397.271	8.83e-15	2.52e-13	2.40721
KLC2	1.3888	5.82019	396.76	8.94e-15	2.54e-13	2.6186
MLLT3	-1.27232	5.74573	396.822	8.93e-15	2.54e-13	0.413994
TRIB1	1.35133	5.79305	395.962	9.12e-15	2.58e-13	2.55146
NINJ1	-1.48584	6.40549	395.996	9.11e-15	2.58e-13	0.357041
IER5	1.66826	4.77478	395.721	9.17e-15	2.6e-13	3.1783
POLB	1.56383	4.96198	395.608	9.2e-15	2.6e-13	2.95637
WDR75	1.23715	6.11549	395.527	9.22e-15	2.6e-13	2.35732
SLC4A7	1.63959	5.44932	394.849	9.37e-15	2.64e-13	3.11577
STON1	-3.52664	2.05288	394.336	9.49e-15	2.67e-13	0.0867713
PCDH1	-2.27301	5.67867	393.949	9.58e-15	2.69e-13	0.206898
GTSE1	-1.89095	4.1017	393.21	9.75e-15	2.73e-13	0.26963
SRSF7	1.4798	7.34305	393.04	9.79e-15	2.74e-13	2.7891
NAV2	2.24392	4.54509	392.68	9.88e-15	2.75e-13	4.73684
STK26	1.58168	5.70809	392.748	9.87e-15	2.75e-13	2.99318
FZD2	-2.15685	3.92965	392.787	9.86e-15	2.75e-13	0.224246
WDR44	1.62694	5.0853	392.106	1e-14	2.78e-13	3.08857
POLR2D	1.31647	5.4863	392.19	1e-14	2.78e-13	2.49055
PTK2B	-1.54601	4.92453	391.345	1.02e-14	2.82e-13	0.342456
TCP11L2	-1.85673	4.92552	391.455	1.02e-14	2.82e-13	0.276101
TSPAN15	-1.4494	5.1172	391.145	1.03e-14	2.83e-13	0.366174
FKBP4	1.26703	7.91539	390.597	1.04e-14	2.85e-13	2.40665
MPHOSPH10	1.22713	6.31475	390.656	1.04e-14	2.85e-13	2.34101
TEAD2	-1.4269	5.16904	390.712	1.04e-14	2.85e-13	0.371929
AHSA1	1.29937	7.08937	389.45	1.07e-14	2.92e-13	2.46122
SSBP2	-1.95366	4.68497	389.603	1.07e-14	2.92e-13	0.25816
TNFRSF12A	-1.9943	5.56141	389.484	1.07e-14	2.92e-13	0.250989
LRP12	1.78574	4.61167	389.129	1.08e-14	2.94e-13	3.44796
C17orf96	1.58006	4.88876	387.994	1.11e-14	3.02e-13	2.98982
GNA14	1.3271	6.1626	387.865	1.11e-14	3.02e-13	2.50897
KIAA1161	-2.19638	4.52342	387.055	1.14e-14	3.08e-13	0.218184
MED13L	1.43059	8.53208	386.818	1.14e-14	3.09e-13	2.69557
FMN1	1.65314	6.39713	386.108	1.16e-14	3.14e-13	3.14517
HSPB1	-1.51648	8.55252	385.243	1.19e-14	3.21e-13	0.349537
PIGW	2.16946	4.19765	384.866	1.2e-14	3.23e-13	4.49854
YRDC	1.80325	4.54433	384.654	1.21e-14	3.24e-13	3.49006
GNL3L	1.17606	5.89929	383.826	1.23e-14	3.31e-13	2.25959
RP3-325F22.5	3.559	2.99852	383.375	1.25e-14	3.33e-13	11.786
CTD-2284J15.1	-2.58284	3.24846	383.458	1.24e-14	3.33e-13	0.166913
TNK2	-1.43416	6.1708	383.26	1.25e-14	3.34e-13	0.370063
KLC4	-1.48348	4.96835	382.896	1.26e-14	3.36e-13	0.357626
CTSD	1.18366	8.71282	382.617	1.27e-14	3.38e-13	2.27153
CACNB3	-1.3297	6.27335	381.769	1.3e-14	3.45e-13	0.397851
LYN	-1.6691	4.95709	381.413	1.31e-14	3.47e-13	0.314449
G3BP1	1.1297	8.04608	381.32	1.31e-14	3.48e-13	2.18814
PUS1	1.64602	5.40359	380.956	1.32e-14	3.5e-13	3.1297
MTRR	1.30046	5.55069	380.756	1.33e-14	3.51e-13	2.46307
FAM60A	1.26545	6.14652	380.6	1.34e-14	3.52e-13	2.40403
FARSA	1.29188	6.93733	379.892	1.36e-14	3.58e-13	2.44847
CDCA7	2.63888	3.17868	379.529	1.37e-14	3.61e-13	6.22848
CTU2	1.67677	5.13876	379.422	1.38e-14	3.61e-13	3.19711
COL1A1	1.87643	6.03041	379.099	1.39e-14	3.64e-13	3.67165
TRNT1	1.70467	5.41231	378.946	1.39e-14	3.64e-13	3.25953
SGPP1	2.42775	5.30511	377.652	1.44e-14	3.75e-13	5.38052
NIFK	1.36333	5.63879	377.804	1.43e-14	3.75e-13	2.57279
BTG1	-1.26242	6.71905	376.917	1.47e-14	3.82e-13	0.416843
NEU3	1.46626	4.95734	376.542	1.48e-14	3.84e-13	2.76306
BTG2	1.34006	7.6401	376.526	1.48e-14	3.84e-13	2.53162
KLHL24	-1.48335	5.90175	376.687	1.48e-14	3.84e-13	0.357657
RAB26	-2.2267	3.54759	376.246	1.49e-14	3.86e-13	0.213647
DDX19A	1.39318	5.89867	375.799	1.51e-14	3.89e-13	2.62657
GRWD1	1.29236	6.09323	375.821	1.51e-14	3.89e-13	2.44928
PIK3C2B	-1.74004	6.42793	375.778	1.51e-14	3.89e-13	0.299361
CASZ1	1.47124	5.52554	374.619	1.56e-14	4e-13	2.7726
EFNB3	-1.53413	5.41764	374.582	1.56e-14	4e-13	0.345286
LGALS8	-1.16565	6.28348	373.792	1.59e-14	4.07e-13	0.445762
DNALI1	-1.46386	5.05745	373.359	1.61e-14	4.11e-13	0.362521
TP53I11	-1.22158	7.01065	372.855	1.63e-14	4.16e-13	0.428814
RWDD2A	-1.41112	5.55968	372.581	1.64e-14	4.17e-13	0.376021
FRMD6	-1.4876	5.02382	372.657	1.64e-14	4.17e-13	0.356604
CDC42EP4	-1.49009	5.33033	372.694	1.63e-14	4.17e-13	0.355989
NDUFAF4	2.32175	3.86306	372.454	1.65e-14	4.18e-13	4.99937
GMNN	2.47062	4.51598	371.891	1.67e-14	4.23e-13	5.5428
TBX3	1.51492	4.73926	371.813	1.67e-14	4.23e-13	2.85783
FAM86EP	1.88949	4.18081	371.49	1.69e-14	4.26e-13	3.70503
ENDOD1	1.95058	4.3038	370.907	1.71e-14	4.32e-13	3.86531
MBD6	-1.24526	7.14222	368.681	1.81e-14	4.56e-13	0.421831
KIAA0195	-1.27378	6.54069	368.779	1.81e-14	4.56e-13	0.413574
DLG3	-1.29432	6.01513	368.084	1.84e-14	4.63e-13	0.407727
RFTN1	2.76164	3.09324	367.365	1.88e-14	4.7e-13	6.78166
CIT	-1.46545	5.53204	367.347	1.88e-14	4.7e-13	0.362123
ARPIN	-1.24222	6.42205	366.741	1.91e-14	4.77e-13	0.422721
GARS	1.19615	7.31151	365.824	1.96e-14	4.88e-13	2.29127
PSRC1	-2.23325	4.82456	364.146	2.04e-14	5.09e-13	0.212679
NTRK2	3.90868	2.60475	362.814	2.12e-14	5.26e-13	15.0187
ECE2	2.17706	3.84244	362.779	2.12e-14	5.26e-13	4.52231
NUP155	1.15516	6.07105	362.716	2.12e-14	5.27e-13	2.22708
POF1B	-2.04298	3.74382	362.64	2.13e-14	5.27e-13	0.242662
ZNF804A	-1.76689	4.20799	362.356	2.14e-14	5.3e-13	0.293841
EIF2B3	1.99077	4.10548	362.24	2.15e-14	5.31e-13	3.97448
RNASEH1	1.50944	4.84627	361.628	2.18e-14	5.38e-13	2.84699
NOC4L	1.46595	4.78223	361.553	2.19e-14	5.38e-13	2.76245
EML4	1.113	6.427	361.67	2.18e-14	5.38e-13	2.16295
SMAD3	-1.26963	8.44042	361.398	2.2e-14	5.4e-13	0.414767
MTA3	-1.4002	5.5108	361.264	2.21e-14	5.41e-13	0.378878
NACC2	-1.33063	5.38264	360.066	2.28e-14	5.57e-13	0.397595
PHF19	-1.70519	5.15844	359.347	2.32e-14	5.67e-13	0.306681
CCNJ	1.60105	4.50829	358.979	2.34e-14	5.72e-13	3.03365
RAB29	-1.48894	4.88919	358.936	2.35e-14	5.72e-13	0.356274
CALML3-AS1	-3.75745	2.13117	358.547	2.37e-14	5.77e-13	0.0739425
MEGF9	-1.2674	6.1074	358.403	2.38e-14	5.78e-13	0.415407
PACSIN3	-1.3439	5.61943	358.071	2.4e-14	5.83e-13	0.393954
RGL2	-1.42679	6.87712	357.577	2.43e-14	5.9e-13	0.371958
HSPD1	1.16038	9.10072	357.427	2.44e-14	5.91e-13	2.23517
NCOA3	-1.27318	10.7172	357.082	2.47e-14	5.96e-13	0.413747
ISOC1	1.20855	7.41062	356.312	2.52e-14	6.06e-13	2.31105
GLIS2	-2.30672	4.6436	356.407	2.51e-14	6.06e-13	0.20212
PPAP2C	-1.35991	5.85785	356.212	2.53e-14	6.07e-13	0.389607
RAB31	1.2276	7.53416	355.11	2.6e-14	6.25e-13	2.34177
TSHZ3	1.61262	4.72193	354.984	2.61e-14	6.26e-13	3.05807
RP11-774O3.3	-2.39203	3.43254	354.879	2.62e-14	6.27e-13	0.190514
PKN1	-1.18078	7.81318	354.589	2.64e-14	6.31e-13	0.441114
GDAP1	1.34108	5.24449	354.417	2.65e-14	6.33e-13	2.53342
SLC35F2	1.32335	5.24936	354.129	2.67e-14	6.37e-13	2.50246
KCNMB4	-1.81225	4.13814	354.027	2.68e-14	6.37e-13	0.284746
TANC1	1.56891	5.24511	353.467	2.72e-14	6.46e-13	2.96681
SSBP3	-1.52607	5.50442	353.346	2.73e-14	6.47e-13	0.347222
STC2	1.2465	8.47093	353.16	2.74e-14	6.5e-13	2.37265
PYCRL	1.68347	5.15963	352.361	2.8e-14	6.63e-13	3.21199
WDR74	1.48575	5.10252	351.957	2.83e-14	6.69e-13	2.80063
TRAK1	-1.197	7.10563	351.969	2.83e-14	6.69e-13	0.436181
YBX3	1.05937	7.36675	351.405	2.88e-14	6.78e-13	2.08402
NSUN5	1.18572	5.92911	350.67	2.94e-14	6.9e-13	2.27477
REEP3	1.47015	6.6292	350.512	2.95e-14	6.92e-13	2.77051
TRAP1	1.17403	6.59052	350.25	2.97e-14	6.95e-13	2.25641
BLNK	-3.7962	2.65352	350.327	2.96e-14	6.95e-13	0.0719829
TOM1L2	-1.20587	7.38489	349.158	3.06e-14	7.16e-13	0.433509
FABP5	2.4056	3.04882	348.697	3.1e-14	7.24e-13	5.29855
RHOU	1.46016	5.01344	348.544	3.11e-14	7.26e-13	2.7514
OPN3	1.91451	4.21184	348.215	3.14e-14	7.31e-13	3.76985
DNAJA3	1.15445	6.49149	347.304	3.22e-14	7.49e-13	2.226
CCSER2	1.22838	5.8021	347.193	3.23e-14	7.5e-13	2.34303
SPIRE2	1.29882	6.59449	346.391	3.3e-14	7.65e-13	2.46027
SOX12	-1.32056	5.59636	346.423	3.3e-14	7.65e-13	0.400379
MNX1	2.00266	3.77683	346.127	3.33e-14	7.69e-13	4.00737
EVPL	-1.51748	6.08321	346.101	3.33e-14	7.69e-13	0.349295
C1orf106	-2.03688	4.04304	346.028	3.34e-14	7.69e-13	0.243691
TNFAIP8L3	2.10317	4.43605	345.779	3.36e-14	7.73e-13	4.29654
CAMKK2	1.08598	7.16467	345.506	3.39e-14	7.78e-13	2.12282
MAT2A	1.31982	8.48055	345.399	3.4e-14	7.79e-13	2.49635
YARS	1.11165	6.94528	345.157	3.42e-14	7.83e-13	2.16092
PCGF2	-1.29994	5.38994	345.141	3.42e-14	7.83e-13	0.406142
ABCC4	1.29465	5.82194	344.53	3.48e-14	7.94e-13	2.45318
TSC22D1	-1.2393	7.46357	344.555	3.48e-14	7.94e-13	0.423578
DPYSL2	1.34189	5.43506	344.446	3.49e-14	7.95e-13	2.53484
SDC2	1.2618	5.41817	344.332	3.5e-14	7.96e-13	2.39795
FASTKD2	1.27354	5.80737	343.032	3.63e-14	8.24e-13	2.41754
TOR3A	1.16214	5.92566	342.852	3.64e-14	8.26e-13	2.2379
ING4	-1.58507	4.92337	342.91	3.64e-14	8.26e-13	0.333307
PDK1	1.51519	4.78958	342.304	3.7e-14	8.38e-13	2.85837
MOCOS	1.67238	4.76859	342.151	3.72e-14	8.39e-13	3.18741
SUN2	-1.89121	4.97668	342.224	3.71e-14	8.39e-13	0.26958
TMEM201	1.60433	4.60572	341.573	3.78e-14	8.52e-13	3.04055
AMPD2	1.34134	7.23949	341.291	3.81e-14	8.57e-13	2.53387
SLC27A4	1.263	5.85172	341.03	3.84e-14	8.62e-13	2.39994
KIF5B	1.07916	7.8317	341.011	3.84e-14	8.62e-13	2.11281
PGM2L1	-1.84605	4.83937	339.412	4.01e-14	9e-13	0.278153
SLC25A33	2.38228	3.26604	339.027	4.06e-14	9.07e-13	5.2136
POLR3E	1.21032	6.29476	339.07	4.05e-14	9.07e-13	2.31389
DDX51	1.2042	6.14887	338.686	4.1e-14	9.15e-13	2.30409
INTS10	1.13561	6.33167	338.524	4.12e-14	9.18e-13	2.19711
CLUH	1.21219	8.01537	338.007	4.18e-14	9.3e-13	2.31689
CAV1	-1.64463	5.52593	337.396	4.25e-14	9.45e-13	0.319829
SLC35C1	-1.26657	8.42685	337.26	4.27e-14	9.47e-13	0.415648
MTERF3	1.49629	4.50986	336.317	4.38e-14	9.71e-13	2.82116
UGDH	-1.25568	8.27742	336.296	4.39e-14	9.71e-13	0.418796
POLR3H	1.20411	5.94309	335.831	4.44e-14	9.83e-13	2.30396
SLC7A6	1.52527	4.76879	335.695	4.46e-14	9.85e-13	2.8784
HGH1	1.37268	5.04583	335.306	4.51e-14	9.95e-13	2.58951
ESF1	1.50327	4.88963	334.729	4.59e-14	1.01e-12	2.83485
C11orf24	1.505	5.17823	333.888	4.7e-14	1.03e-12	2.83825
GLDN	-1.25429	6.182	333.886	4.7e-14	1.03e-12	0.419199
PACSIN1	-1.71242	5.02161	333.239	4.79e-14	1.05e-12	0.305147
RBBP8NL	-3.15299	3.49774	333.317	4.78e-14	1.05e-12	0.112423
ST6GALNAC2	-1.22252	6.02952	332.952	4.83e-14	1.06e-12	0.428532
FOXN3	-1.36813	5.70461	332.576	4.88e-14	1.07e-12	0.387392
G3BP2	1.12663	7.2006	331.867	4.98e-14	1.09e-12	2.18347
BDP1	1.08499	6.21146	331.329	5.06e-14	1.1e-12	2.12137
TPX2	-1.45171	6.66578	331.447	5.04e-14	1.1e-12	0.365588
CAMK1D	-1.56542	5.49132	331.126	5.09e-14	1.1e-12	0.337879
PTPRO	-4.898	1.35351	331.35	5.05e-14	1.1e-12	0.0335394
C6orf165	-2.47594	3.01764	330.854	5.13e-14	1.11e-12	0.179749
SBDSP1	1.56699	4.97354	330.679	5.15e-14	1.12e-12	2.96286
MPV17L2	1.49489	4.51002	330.543	5.17e-14	1.12e-12	2.81843
VASP	-1.2711	6.98447	330.473	5.18e-14	1.12e-12	0.414344
ABHD4	-1.52247	5.17211	330.286	5.21e-14	1.12e-12	0.348088
RP1-140K8.5	-4.11661	2.44798	330.294	5.21e-14	1.12e-12	0.0576468
RPIA	1.33612	5.60599	329.835	5.28e-14	1.13e-12	2.52471
DDAH2	-1.58813	5.78709	329.851	5.28e-14	1.13e-12	0.332603
FAXDC2	1.1881	6.35529	329.423	5.34e-14	1.15e-12	2.27852
ZNHIT6	1.82474	4.2348	328.568	5.48e-14	1.17e-12	3.54244
WDR35	1.46172	5.56247	327.955	5.58e-14	1.19e-12	2.75437
OSR2	-1.4358	5.54507	328.065	5.56e-14	1.19e-12	0.369642
PREB	1.08417	6.34922	327.515	5.65e-14	1.21e-12	2.12016
PSD4	-1.12804	6.89963	327.201	5.7e-14	1.21e-12	0.457537
ENC1	-1.28323	5.48405	326.664	5.79e-14	1.23e-12	0.410875
FAM171B	-1.28376	5.14991	326.029	5.9e-14	1.25e-12	0.410723
TIMM8A	1.8328	4.39194	325.593	5.98e-14	1.27e-12	3.56227
PGPEP1	-1.13428	6.4022	325.441	6e-14	1.27e-12	0.455563
HDAC11	-1.18977	5.75416	325.547	5.98e-14	1.27e-12	0.438372
ADPGK	1.21522	6.84697	324.002	6.26e-14	1.32e-12	2.32176
SLC19A1	1.12098	5.99398	324.216	6.22e-14	1.32e-12	2.17495
IGSF3	-1.29079	7.43736	323.847	6.29e-14	1.33e-12	0.408728
GTF2F2	1.27751	5.3574	323.428	6.37e-14	1.34e-12	2.4242
ISG20L2	1.27417	6.30048	323.314	6.39e-14	1.34e-12	2.4186
TEX2	1.07337	7.26633	322.962	6.46e-14	1.36e-12	2.10435
PRKCD	-1.11313	7.13273	322.859	6.48e-14	1.36e-12	0.462291
NDST1	-1.30523	6.89359	322.871	6.48e-14	1.36e-12	0.404657
ABTB1	-1.69514	5.31821	322.945	6.46e-14	1.36e-12	0.308825
KIF12	-1.73041	4.44265	322.419	6.56e-14	1.37e-12	0.301367
UBE3C	1.07251	7.784	322.233	6.6e-14	1.38e-12	2.10309
HOTAIR	-2.25881	4.18031	322.17	6.61e-14	1.38e-12	0.208944
KCTD20	1.19776	7.60574	321.701	6.7e-14	1.4e-12	2.29383
PXDN	1.24958	8.22447	321.245	6.8e-14	1.41e-12	2.37772
FAM118B	1.6033	3.99443	320.777	6.89e-14	1.43e-12	3.03836
TMED8	1.08858	7.38126	320.799	6.89e-14	1.43e-12	2.12665
TACC3	-1.19682	6.2208	320.903	6.86e-14	1.43e-12	0.436237
IRF2BPL	-1.40319	6.0976	320.8	6.89e-14	1.43e-12	0.378091
DFFA	1.28787	5.59858	320.249	7e-14	1.44e-12	2.44167
IARS	1.04979	8.56083	320.473	6.95e-14	1.44e-12	2.07023
TREX1	-2.4645	3.26291	319.801	7.09e-14	1.46e-12	0.181181
ATP6AP2	1.15744	7.45553	319.307	7.2e-14	1.48e-12	2.23061
CDKN2C	-1.95644	4.22129	319.314	7.2e-14	1.48e-12	0.257663
CCDC83	-2.09984	3.57853	318.88	7.29e-14	1.5e-12	0.233284
RBL2	-1.12658	6.77298	318.594	7.36e-14	1.51e-12	0.458
IL1R1	-1.95561	3.36093	318.309	7.42e-14	1.52e-12	0.257812
GRPEL1	1.31535	6.28841	317.994	7.49e-14	1.53e-12	2.48864
ERMAP	-1.48586	5.08438	317.979	7.49e-14	1.53e-12	0.357037
CCT5	1.06458	8.44321	317.73	7.55e-14	1.54e-12	2.09156
TMEM135	-1.40616	4.96013	317.27	7.65e-14	1.56e-12	0.377314
TELO2	1.1719	6.10892	316.765	7.77e-14	1.58e-12	2.25308
RND1	2.46034	3.18408	316.403	7.86e-14	1.6e-12	5.50345
SNHG17	1.48026	4.88992	315.938	7.97e-14	1.61e-12	2.78999
RANBP9	1.071	6.21601	316.168	7.91e-14	1.61e-12	2.10088
RABGGTB	1.20348	5.67145	315.832	7.99e-14	1.62e-12	2.30295
FJX1	2.4531	3.55325	315.551	8.06e-14	1.63e-12	5.47591
MAN1C1	-2.29455	4.13837	315.52	8.07e-14	1.63e-12	0.203831
PLAT	6.06149	2.72845	315.319	8.12e-14	1.64e-12	66.7866
HPRT1	1.39169	4.91538	314.916	8.22e-14	1.66e-12	2.62386
PPARGC1B	2.30931	3.34991	314.269	8.38e-14	1.68e-12	4.95647
FLVCR2	1.78765	4.30949	314.275	8.38e-14	1.68e-12	3.45252
NDRG1	1.07707	6.39267	314.28	8.38e-14	1.68e-12	2.10975
PES1	1.11818	7.25496	314.135	8.41e-14	1.69e-12	2.17072
MRPS23	1.09	7.18051	313.949	8.46e-14	1.69e-12	2.12874
GRAMD4	1.32253	5.72304	313.724	8.52e-14	1.7e-12	2.50105
DOCK5	1.37718	6.23439	313.093	8.68e-14	1.73e-12	2.59761
COBLL1	-1.06323	5.87393	313.165	8.67e-14	1.73e-12	0.478561
SIDT1	-1.3812	5.26421	312.657	8.8e-14	1.75e-12	0.3839
LRRFIP2	1.21197	5.56924	312.071	8.96e-14	1.78e-12	2.31653
DEGS1	1.17611	6.06985	311.445	9.13e-14	1.82e-12	2.25967
PNKD	-1.1105	6.23346	311.335	9.16e-14	1.82e-12	0.463133
BAIAP2	-1.2567	5.82205	310.194	9.49e-14	1.88e-12	0.418501
KCNS3	-1.51449	4.74148	309.995	9.55e-14	1.89e-12	0.350021
CDKL5	1.53969	6.97878	309.7	9.64e-14	1.9e-12	2.90732
LRWD1	1.501	4.86656	309.804	9.6e-14	1.9e-12	2.83038
THEG	-3.05693	2.61304	309.819	9.6e-14	1.9e-12	0.120163
ASNS	1.29353	5.52208	309.401	9.72e-14	1.92e-12	2.45127
SLC2A1	1.10291	6.39111	309.351	9.74e-14	1.92e-12	2.14787
ARHGAP10	-1.38379	4.6081	309.25	9.77e-14	1.92e-12	0.38321
XRCC1	-1.3628	5.74656	308.93	9.87e-14	1.94e-12	0.388826
WISP2	5.28613	1.98333	308.506	1e-13	1.96e-12	39.0196
TMEM150C	-1.24669	6.84734	308.571	9.98e-14	1.96e-12	0.421414
CAPN9	-1.40354	5.08505	307.978	1.02e-13	1.99e-12	0.378
OVGP1	-1.64728	4.02609	307.803	1.02e-13	1.99e-12	0.319241
RP3-523K23.2	-1.74893	4.93441	307.888	1.02e-13	1.99e-12	0.297522
EAF1	1.14224	6.01335	307.206	1.04e-13	2.03e-12	2.20724
SUPV3L1	1.22056	5.44358	306.652	1.06e-13	2.06e-12	2.33038
POLD2	1.0996	7.60432	306.136	1.08e-13	2.09e-12	2.14296
LMCD1	-1.63837	5.11745	305.764	1.09e-13	2.11e-12	0.32122
HSPH1	1.02923	7.20166	305.67	1.09e-13	2.12e-12	2.04093
TBL2	1.13923	6.7551	305.494	1.1e-13	2.13e-12	2.20264
UBE2H	-1.08363	7.22558	305.206	1.11e-13	2.14e-12	0.471839
PDS5B	0.999832	6.68101	305.058	1.11e-13	2.15e-12	1.99977
UAP1L1	-1.50405	6.20387	304.947	1.12e-13	2.16e-12	0.352562
AJUBA	-1.60561	4.82981	304.65	1.13e-13	2.17e-12	0.328597
SIX4	-1.46196	5.34229	303.292	1.18e-13	2.27e-12	0.362999
HYAL3	3.32587	2.83425	302.949	1.19e-13	2.28e-12	10.0273
KNOP1	1.52737	4.95616	302.961	1.19e-13	2.28e-12	2.88259
AMOTL1	1.13885	6.40154	303.021	1.19e-13	2.28e-12	2.20206
RHOB	-1.22688	6.46728	303.036	1.19e-13	2.28e-12	0.42724
TFB2M	1.37281	5.25448	302.366	1.21e-13	2.32e-12	2.58975
BBC3	-2.35625	3.91528	302.378	1.21e-13	2.32e-12	0.195299
HMGB2	-1.12273	7.13013	301.943	1.23e-13	2.34e-12	0.459225
TRIM14	1.23412	6.37342	301.841	1.23e-13	2.35e-12	2.35238
DLAT	1.02704	6.08796	301.385	1.25e-13	2.38e-12	2.03784
WRN	1.29188	5.16102	301.172	1.26e-13	2.39e-12	2.44847
ARHGEF19	-1.74314	5.26447	301.023	1.26e-13	2.4e-12	0.298718
HR	-1.8993	5.64048	300.263	1.29e-13	2.46e-12	0.268073
POC1B	1.16389	5.97063	299.636	1.32e-13	2.5e-12	2.24061
TRMT1	1.26913	6.2327	299.307	1.33e-13	2.52e-12	2.41017
TBRG4	1.14424	7.27802	299.251	1.34e-13	2.52e-12	2.2103
HDGFRP2	-1.12974	5.61065	299.359	1.33e-13	2.52e-12	0.456999
CTB-167G5.6	-2.00053	3.79355	299.296	1.33e-13	2.52e-12	0.249908
ASAP3	-1.33345	5.20623	298.461	1.37e-13	2.58e-12	0.396819
HES1	1.15711	5.49765	298.362	1.37e-13	2.59e-12	2.2301
FAM86C1	1.69741	4.07673	298.043	1.39e-13	2.61e-12	3.24318
FADS3	1.36882	5.15663	297.445	1.42e-13	2.66e-12	2.5826
VDR	1.62369	3.96751	297.23	1.42e-13	2.68e-12	3.08162
POLR1C	1.53789	5.39756	296.783	1.45e-13	2.71e-12	2.90369
ZNF462	1.47588	5.59731	296.643	1.45e-13	2.72e-12	2.78154
SLK	0.981324	6.8259	296.457	1.46e-13	2.73e-12	1.97428
ENTPD8	-2.02486	3.84811	296.156	1.47e-13	2.76e-12	0.245728
C1orf210	-2.40005	3.5367	296.089	1.48e-13	2.76e-12	0.189458
CCNB2	-1.47133	4.86167	295.572	1.5e-13	2.8e-12	0.360649
ATP1B1	1.09047	8.01911	295.381	1.51e-13	2.82e-12	2.12944
UMPS	1.20885	5.44182	295.098	1.53e-13	2.84e-12	2.31153
FLAD1	1.3578	5.4145	294.907	1.54e-13	2.85e-12	2.56294
BOP1	1.52381	6.46051	294.719	1.54e-13	2.87e-12	2.87549
CAPN1	-1.09283	7.907	294.571	1.55e-13	2.87e-12	0.46884
NFATC2	-2.05383	4.69026	294.592	1.55e-13	2.87e-12	0.240844
GTF2IP4	-1.28749	5.32094	293.812	1.59e-13	2.94e-12	0.409662
DTX4	-1.66752	4.00566	292.84	1.64e-13	3.03e-12	0.314794
RAN	1.11345	9.16095	292.578	1.66e-13	3.06e-12	2.16362
ATP8B2	-1.01574	8.10123	292.398	1.67e-13	3.07e-12	0.494573
NCAPD2	-1.21089	7.28598	291.823	1.7e-13	3.12e-12	0.432003
TMEM159	-1.191	5.36065	291.743	1.7e-13	3.13e-12	0.437999
TMEM245	1.00301	7.95454	291.531	1.71e-13	3.15e-12	2.00418
GPR37	3.02296	2.49811	291.139	1.73e-13	3.18e-12	8.12833
PACS1	1.16485	9.33994	291.216	1.73e-13	3.18e-12	2.24209
MARS	1.19207	6.98571	290.774	1.76e-13	3.21e-12	2.28481
PLEKHA7	-1.43262	5.36119	290.4	1.78e-13	3.25e-12	0.370457
FAM129A	-2.29691	3.33872	290.15	1.79e-13	3.27e-12	0.203499
RUVBL1	1.34533	5.72408	289.546	1.83e-13	3.32e-12	2.54088
FHDC1	1.3331	4.89875	289.571	1.83e-13	3.32e-12	2.51944
ERRFI1	1.29932	5.99624	289.572	1.83e-13	3.32e-12	2.46112
KIAA1467	1.1654	5.91856	289.529	1.83e-13	3.32e-12	2.24295
EIF3B	0.963362	8.53694	289.452	1.83e-13	3.32e-12	1.94985
PPP1R37	-1.09883	6.16136	289.644	1.82e-13	3.32e-12	0.466896
CREBRF	-1.81503	5.19129	289.726	1.82e-13	3.32e-12	0.284199
DNAJC10	1.07946	6.61197	289.098	1.85e-13	3.36e-12	2.11324
ARL6IP5	-1.75895	4.62492	289.008	1.86e-13	3.36e-12	0.295463
TMEM33	1.27495	5.41758	287.952	1.93e-13	3.48e-12	2.41991
XPO6	1.01886	7.96423	287.744	1.94e-13	3.5e-12	2.02631
CDC25C	-2.28427	3.20844	287.105	1.98e-13	3.57e-12	0.205289
NARS2	1.27277	5.02235	286.959	1.99e-13	3.58e-12	2.41625
SBK1	-1.22094	5.96847	287.004	1.99e-13	3.58e-12	0.429004
RTN4RL1	-1.42889	4.63359	286.817	2e-13	3.59e-12	0.371417
TEAD3	-1.16364	5.62461	286.605	2.01e-13	3.61e-12	0.446386
AHCTF1	0.986948	6.77034	286.483	2.02e-13	3.62e-12	1.98199
OSGIN1	1.46652	5.20302	286.178	2.04e-13	3.66e-12	2.76354
LRRC59	1.05718	7.97371	285.993	2.05e-13	3.68e-12	2.08085
NAF1	1.58216	4.31598	285.8	2.07e-13	3.7e-12	2.99418
TSEN2	1.62591	5.01963	285.62	2.08e-13	3.71e-12	3.08638
TSC22D4	-1.27997	6.30229	285.355	2.1e-13	3.74e-12	0.411805
MRPL17	1.18736	5.34294	285.131	2.11e-13	3.77e-12	2.27735
ATF7IP2	1.33525	4.55478	284.49	2.16e-13	3.84e-12	2.52319
NR3C1	1.24548	5.97926	283.184	2.26e-13	4e-12	2.37098
PHB	1.0278	7.13715	283.245	2.25e-13	4e-12	2.03891
KIAA0226L	-2.29564	4.21186	283.208	2.25e-13	4e-12	0.203678
TACSTD2	-1.03194	7.2792	283.018	2.27e-13	4.02e-12	0.489051
ZMPSTE24	1.15915	5.5364	282.731	2.29e-13	4.05e-12	2.23326
EPHA3	2.75355	2.25444	282.337	2.32e-13	4.1e-12	6.74373
NT5DC3	1.80889	3.8185	282.32	2.32e-13	4.1e-12	3.50372
NXPH1	-4.3821	1.50537	282.036	2.34e-13	4.14e-12	0.0479575
ZBTB42	-1.27703	5.5787	281.815	2.36e-13	4.16e-12	0.412644
POLR3A	1.083	5.78243	281.306	2.4e-13	4.23e-12	2.11844
IRF2	-1.47805	4.7111	281.255	2.41e-13	4.23e-12	0.358973
XPO4	1.14613	6.18879	281.045	2.42e-13	4.26e-12	2.2132
SLC25A19	2.05765	3.54045	280.6	2.46e-13	4.3e-12	4.16307
TCAF1	-1.15537	5.87402	280.68	2.45e-13	4.3e-12	0.448952
FAM129B	-1.16172	8.17983	280.665	2.46e-13	4.3e-12	0.44698
SCNN1A	-1.22704	5.43792	280.612	2.46e-13	4.3e-12	0.427193
UTP6	1.41268	5.09775	280.313	2.49e-13	4.34e-12	2.66231
RALGPS1	-1.44551	4.61693	280.293	2.49e-13	4.34e-12	0.367162
AGTPBP1	1.0595	5.89905	280.131	2.5e-13	4.36e-12	2.0842
DDX20	1.32928	4.97555	279.698	2.54e-13	4.41e-12	2.51277
EMP2	-1.02044	8.91063	279.715	2.54e-13	4.41e-12	0.492965
CREB3L4	-1.17232	6.21527	279.55	2.55e-13	4.43e-12	0.443706
ATF6B	-1.15956	6.23183	279.426	2.56e-13	4.44e-12	0.447649
POP1	1.38974	4.86414	278.953	2.6e-13	4.51e-12	2.62031
ZG16B	-1.17946	5.4359	278.838	2.61e-13	4.52e-12	0.441516
ATP2C2	-1.14678	5.07549	278.743	2.62e-13	4.53e-12	0.451632
DIEXF	1.37338	5.23702	277.088	2.77e-13	4.79e-12	2.59076
STK38	-0.931155	7.10129	276.372	2.84e-13	4.91e-12	0.524438
ST8SIA4	-1.24984	5.66032	275.863	2.89e-13	4.99e-12	0.420495
ZNF395	-1.14351	6.35407	275.682	2.91e-13	5.01e-12	0.452659
SUSD4	-1.34161	5.73026	275.627	2.92e-13	5.02e-12	0.394581
PLEKHA2	-1.39912	4.71609	275.3	2.95e-13	5.07e-12	0.379161
CAMK2G	-1.03897	5.66104	275.229	2.96e-13	5.08e-12	0.486675
KIF3C	1.14793	6.03825	273.334	3.15e-13	5.41e-12	2.21596
TRMT6	1.70159	4.11192	273.268	3.16e-13	5.42e-12	3.2526
MSTO1	1.9788	3.91098	272.817	3.21e-13	5.5e-12	3.94166
PHLDA1	1.71135	5.77211	272.343	3.27e-13	5.58e-12	3.27467
TCOF1	1.12559	6.26017	272.121	3.29e-13	5.62e-12	2.1819
DNTTIP2	1.0614	5.61096	271.961	3.31e-13	5.64e-12	2.08695
MBOAT2	-1.37736	4.9722	271.964	3.31e-13	5.64e-12	0.384924
GYG2	-2.52148	3.10731	271.711	3.34e-13	5.68e-12	0.174164
PIAS3	-1.1605	6.90712	271.521	3.36e-13	5.71e-12	0.447357
GRB7	-1.73678	3.87892	271.526	3.36e-13	5.71e-12	0.30004
MRPL19	1.0873	5.67311	271.321	3.38e-13	5.74e-12	2.12476
VPS54	-0.921137	6.93766	271.256	3.39e-13	5.74e-12	0.528093
SEC14L1	-1.02749	7.31927	271.278	3.39e-13	5.74e-12	0.490563
GCDH	1.28107	5.27631	271.202	3.4e-13	5.75e-12	2.43019
PIGV	-1.31677	4.76432	270.889	3.43e-13	5.81e-12	0.401434
SCRN1	-1.01822	7.76348	270.657	3.46e-13	5.85e-12	0.493727
NAT10	1.04792	6.77845	270.559	3.47e-13	5.86e-12	2.06755
SLC9A3R2	-1.15612	6.37561	270.271	3.51e-13	5.91e-12	0.448718
CHST10	1.44959	5.30193	270.175	3.52e-13	5.93e-12	2.73131
TMEM229B	-1.60714	4.9242	270.051	3.54e-13	5.95e-12	0.328249
MSL1	-1.00627	6.40346	269.689	3.58e-13	6.02e-12	0.497831
DLG5	1.19363	7.78107	269.034	3.67e-13	6.15e-12	2.28728
KNDC1	-2.18447	3.39807	268.98	3.67e-13	6.16e-12	0.219992
PRTG	1.73298	4.09255	268.87	3.69e-13	6.17e-12	3.32414
RP11-480I12.5	-1.64163	4.25338	268.865	3.69e-13	6.17e-12	0.320494
RP5-1182A14.5	2.30812	2.89099	268.779	3.7e-13	6.18e-12	4.95237
SRSF8	1.14751	5.92035	268.744	3.7e-13	6.18e-12	2.21532
SHROOM2	-1.39293	5.67067	268.697	3.71e-13	6.19e-12	0.380792
ST3GAL1	0.995035	7.5832	268.616	3.72e-13	6.2e-12	1.99313
PA2G4	0.997395	7.19397	268.513	3.73e-13	6.21e-12	1.99639
NECAP1	1.05341	5.5583	268.425	3.74e-13	6.22e-12	2.07543
TAB3	0.97708	6.49465	268.419	3.75e-13	6.22e-12	1.96848
HK1	-0.964977	8.11367	268.055	3.79e-13	6.3e-12	0.512287
RAB6A	1.00135	7.35857	267.909	3.81e-13	6.32e-12	2.00187
PRKRIR	1.06589	6.21643	267.778	3.83e-13	6.34e-12	2.09347
RDH11	1.36384	5.06991	267.741	3.84e-13	6.35e-12	2.57369
SHOC2	1.19559	5.90487	267.417	3.88e-13	6.41e-12	2.29038
DNAJC25	1.49624	4.19183	267.282	3.9e-13	6.44e-12	2.82106
GTF3C6	1.163	5.38565	267.172	3.91e-13	6.46e-12	2.23922
NAT1	-2.37002	3.18384	267.137	3.92e-13	6.46e-12	0.193442
CTDSPL	-1.98582	3.71228	266.675	3.98e-13	6.56e-12	0.252469
SRSF2	1.11669	7.00907	266.547	4e-13	6.58e-12	2.1685
FAM91A1	1.0694	7.44832	266.433	4.02e-13	6.6e-12	2.09857
SAR1A	0.911379	6.82398	266.405	4.02e-13	6.6e-12	1.88084
TLCD2	-1.85787	3.82315	266.37	4.03e-13	6.6e-12	0.275883
FNBP1	-1.00301	6.0303	266.266	4.04e-13	6.62e-12	0.498958
WIPI2	1.04811	7.1767	266.015	4.08e-13	6.67e-12	2.06782
ACOX3	-1.48606	4.71171	266.012	4.08e-13	6.67e-12	0.356985
FAM120C	1.40708	5.24412	265.568	4.14e-13	6.76e-12	2.65199
STARD13	1.12214	5.33775	265.285	4.18e-13	6.82e-12	2.1767
LARP1	0.980065	9.18329	265.297	4.18e-13	6.82e-12	1.97255
ITGA6	1.12846	5.52536	264.976	4.23e-13	6.89e-12	2.18626
NHSL1	1.53392	4.76021	264.775	4.26e-13	6.93e-12	2.89572
NIPAL2	-0.952261	6.46911	264.739	4.27e-13	6.93e-12	0.516822
SAMD11	-2.09027	3.67284	264.653	4.28e-13	6.95e-12	0.234837
PREX1	-1.00308	9.59859	264.28	4.34e-13	7.03e-12	0.498933
C11orf54	-1.50341	4.61183	264.206	4.35e-13	7.04e-12	0.352719
PLXNB2	-1.31942	8.23446	264.06	4.37e-13	7.07e-12	0.400697
NUP153	0.926967	6.83907	264.03	4.38e-13	7.08e-12	1.90128
RCL1	1.13474	5.53709	263.718	4.43e-13	7.15e-12	2.19578
NUDT16	0.948176	6.14651	263.686	4.43e-13	7.15e-12	1.92943
IQCE	-1.2539	5.80792	263.523	4.46e-13	7.18e-12	0.419314
SLC22A5	1.2191	5.94973	263.166	4.51e-13	7.26e-12	2.32801
METTL25	-1.77589	4.14734	263.214	4.51e-13	7.26e-12	0.292014
BICD2	0.984971	6.34976	263.017	4.54e-13	7.29e-12	1.97927
EFEMP1	-1.89773	3.69931	262.759	4.58e-13	7.35e-12	0.268365
CRELD2	1.40814	4.37944	262.388	4.64e-13	7.44e-12	2.65395
TNRC6C	1.29416	5.45183	262.321	4.65e-13	7.46e-12	2.45234
AURKA	-1.02555	6.10481	262.249	4.66e-13	7.46e-12	0.491222
FAM168A	-1.1079	6.65901	262.246	4.67e-13	7.46e-12	0.463968
TNS2	-1.68837	4.14238	261.9	4.72e-13	7.55e-12	0.310278
RASA3	1.20072	5.45335	261.588	4.78e-13	7.61e-12	2.29855
TXLNG	1.10417	6.03508	261.619	4.77e-13	7.61e-12	2.14975
CERS2	-1.04623	8.99921	261.602	4.77e-13	7.61e-12	0.484232
TMEM167A	1.30773	6.52189	261.377	4.81e-13	7.65e-12	2.47551
SMIM14	-1.07799	7.72985	261.382	4.81e-13	7.65e-12	0.473688
ADAT2	2.5142	3.21752	261.226	4.84e-13	7.69e-12	5.7128
CREB3L2	1.24188	7.11729	261.114	4.86e-13	7.7e-12	2.36507
VPS37A	1.17202	5.47958	261.169	4.85e-13	7.7e-12	2.25327
TRIM45	-1.53969	4.41782	260.758	4.92e-13	7.8e-12	0.34396
METRNL	-1.32767	5.83598	260.402	4.99e-13	7.89e-12	0.398412
PHF21A	-1.29191	4.79249	260.323	5e-13	7.9e-12	0.408409
HELLS	1.44991	4.41249	260.126	5.04e-13	7.95e-12	2.73192
HK2	1.00524	8.25079	260.073	5.05e-13	7.95e-12	2.00728
CENPF	-1.31254	6.62215	260.061	5.05e-13	7.95e-12	0.402611
KREMEN1	-1.431	5.08998	260.066	5.05e-13	7.95e-12	0.370873
TUBE1	1.73228	3.88298	259.912	5.08e-13	7.98e-12	3.32252
SGMS1	-1.07781	5.42085	259.864	5.08e-13	7.98e-12	0.473746
KRT18	-1.1038	9.3913	259.931	5.07e-13	7.98e-12	0.465289
TNFSF10	-2.41623	3.36627	259.464	5.16e-13	8.09e-12	0.187346
DNAJA1	0.956103	7.44855	259.412	5.17e-13	8.1e-12	1.94006
JPH1	1.29176	4.4898	258.864	5.27e-13	8.25e-12	2.44827
FNDC3A	0.93092	6.49885	258.78	5.29e-13	8.27e-12	1.90649
DCUN1D5	1.18616	5.86113	258.332	5.38e-13	8.4e-12	2.27546
SORBS3	-1.1662	6.04289	258.135	5.41e-13	8.44e-12	0.445594
IL10RB	-1.75043	3.8449	258.164	5.41e-13	8.44e-12	0.297212
ADAM10	0.975192	6.6867	257.902	5.46e-13	8.5e-12	1.9659
FAM83H-AS1	-1.08464	6.24587	257.894	5.46e-13	8.5e-12	0.471511
DTX3	-1.16125	5.74275	257.511	5.54e-13	8.61e-12	0.447126
BRIX1	1.68804	4.65356	257.452	5.55e-13	8.62e-12	3.22219
AKAP5	-2.74698	2.57339	257.453	5.55e-13	8.62e-12	0.148962
ZMYND19	1.23232	5.30589	257.217	5.6e-13	8.68e-12	2.34945
SYT12	-2.27464	3.24804	256.938	5.66e-13	8.76e-12	0.206664
GNA12	1.01868	6.19691	256.841	5.68e-13	8.79e-12	2.02607
SLC5A6	0.971728	6.77337	256.663	5.71e-13	8.83e-12	1.96119
INTS7	1.29161	4.94289	256.093	5.83e-13	9.01e-12	2.44801
DNAJC2	1.19982	5.30405	256.002	5.85e-13	9.03e-12	2.29712
UTP3	1.02624	5.80875	256.031	5.85e-13	9.03e-12	2.03671
NMD3	0.957792	8.99209	255.495	5.96e-13	9.19e-12	1.94233
BCAS1	-1.10672	8.19053	255.258	6.02e-13	9.26e-12	0.464348
SMPD1	-1.7094	3.66869	255.175	6.04e-13	9.28e-12	0.305787
KCNK15	2.03877	3.97506	255.123	6.05e-13	9.29e-12	4.10896
FOXP1	0.918312	6.8465	254.869	6.1e-13	9.37e-12	1.8899
PIM3	0.974684	6.398	254.473	6.19e-13	9.5e-12	1.96521
CLTCL1	1.24242	4.65315	254.384	6.21e-13	9.52e-12	2.36595
ATP6V0A2	1.10367	5.72164	254.105	6.28e-13	9.61e-12	2.149
ZNF783	1.01436	5.98094	253.987	6.31e-13	9.64e-12	2.02001
TRMT10C	1.34727	4.86235	253.713	6.37e-13	9.73e-12	2.54431
SLC9A3R1	0.977283	8.40581	253.682	6.38e-13	9.73e-12	1.96875
YIF1A	1.05764	5.6403	253.35	6.46e-13	9.84e-12	2.08152
INPP5A	0.976232	6.80841	253.342	6.46e-13	9.84e-12	1.96732
TMEM104	1.5884	3.86254	253.265	6.48e-13	9.86e-12	3.00715
NBPF6	1.35787	4.61929	253.138	6.51e-13	9.89e-12	2.56306
FAM149A	-1.95618	3.43217	252.557	6.65e-13	1.01e-11	0.257709
GZF1	1.10832	5.38106	252.159	6.75e-13	1.02e-11	2.15595
TOP3A	1.084	5.71236	251.822	6.84e-13	1.03e-11	2.1199
CCT6A	0.924341	8.33355	251.863	6.83e-13	1.03e-11	1.89782
SERPINB6	-0.965457	6.38376	251.842	6.83e-13	1.03e-11	0.512116
PARP9	-1.62997	3.70212	251.898	6.82e-13	1.03e-11	0.323095
L3MBTL2	1.22256	4.73608	251.753	6.85e-13	1.04e-11	2.3336
QDPR	1.28409	4.86311	251.007	7.05e-13	1.06e-11	2.43529
GCLC	1.02246	6.31911	251.101	7.02e-13	1.06e-11	2.03138
SYNCRIP	0.900351	8.39223	250.912	7.07e-13	1.06e-11	1.86652
IKBKE	-1.53746	3.89606	251.136	7.01e-13	1.06e-11	0.34449
CCNF	-1.23163	4.95038	250.692	7.13e-13	1.07e-11	0.425836
ENOPH1	1.01347	5.79252	250.099	7.29e-13	1.09e-11	2.01876
RAP1GAP2	0.913467	6.65868	250.218	7.26e-13	1.09e-11	1.88357
SUCO	1.011	6.25643	249.872	7.35e-13	1.1e-11	2.01531
AGBL5	-1.04214	5.89833	249.908	7.34e-13	1.1e-11	0.485607
ADO	1.40249	5.20714	249.565	7.44e-13	1.11e-11	2.64358
GJB7	-1.70603	3.76747	249.593	7.43e-13	1.11e-11	0.306502
JUND	1.02279	6.85743	249.235	7.53e-13	1.12e-11	2.03184
ARMC9	-1.60249	4.19897	249.419	7.48e-13	1.12e-11	0.329308
NGRN	1.24654	5.17302	249.117	7.57e-13	1.13e-11	2.37272
DHCR7	0.906968	8.24986	248.916	7.62e-13	1.13e-11	1.8751
SC5D	-1.22784	6.09331	248.996	7.6e-13	1.13e-11	0.426956
MTPAP	1.14711	5.73124	248.767	7.67e-13	1.14e-11	2.2147
GEMIN4	1.10301	6.15389	248.827	7.65e-13	1.14e-11	2.14803
UNG	0.95861	6.39605	248.42	7.77e-13	1.15e-11	1.94344
MPP7	-1.23994	5.40015	248.368	7.78e-13	1.15e-11	0.42339
ABRACL	1.0884	5.77544	248.077	7.87e-13	1.16e-11	2.12638
ZNF562	1.07909	5.28911	248.251	7.82e-13	1.16e-11	2.11271
MYADM	-1.45645	5.15087	248.054	7.88e-13	1.16e-11	0.364389
SRRM3	-1.83087	4.08931	248.128	7.85e-13	1.16e-11	0.281094
RPL7L1	0.915863	7.75243	247.921	7.92e-13	1.17e-11	1.8867
PKIB	1.44253	6.40463	247.341	8.09e-13	1.19e-11	2.71798
NR2F2	-0.956105	9.58666	247.237	8.12e-13	1.2e-11	0.515447
CH507-9B2.5	1.96019	3.47931	246.804	8.26e-13	1.21e-11	3.89112
SERPINA3	1.36876	5.65907	246.872	8.24e-13	1.21e-11	2.58249
ATF7IP	-1.06444	6.2534	246.965	8.21e-13	1.21e-11	0.478157
CCNB1	-1.13688	6.45853	247.01	8.19e-13	1.21e-11	0.454743
PTTG1	-1.565	4.492	246.98	8.2e-13	1.21e-11	0.337977
INPP5J	-1.67869	3.72228	246.889	8.23e-13	1.21e-11	0.312366
KCTD12	1.92842	3.40541	246.537	8.34e-13	1.22e-11	3.80639
ENTPD1	1.47106	4.44372	246.4	8.39e-13	1.23e-11	2.77226
ZPR1	1.23199	5.39679	246.388	8.39e-13	1.23e-11	2.3489
CCNT1	0.885977	6.78461	246.045	8.5e-13	1.24e-11	1.84802
AHNAK	-2.87956	8.3722	246.067	8.49e-13	1.24e-11	0.135883
ZC3H15	0.924617	6.56618	245.881	8.55e-13	1.25e-11	1.89818
YPEL5	-1.18635	6.60873	245.677	8.62e-13	1.25e-11	0.439413
MIEF2	-1.51102	4.14349	245.728	8.6e-13	1.25e-11	0.350863
TNFRSF10A	1.60393	3.9273	245.287	8.75e-13	1.27e-11	3.03971
RIOK2	1.25163	4.95443	245.324	8.74e-13	1.27e-11	2.3811
ATP2A2	0.932445	8.33871	245.206	8.78e-13	1.27e-11	1.90851
DHX34	1.12245	5.41396	245.146	8.8e-13	1.28e-11	2.17716
PPP1R13B	-0.993526	6.87521	245.072	8.82e-13	1.28e-11	0.502249
CNTRL	-1.22254	4.90368	245.068	8.83e-13	1.28e-11	0.428529
RPS6KL1	1.40719	4.4886	244.726	8.94e-13	1.29e-11	2.6522
FH	1.16323	6.38151	244.646	8.97e-13	1.29e-11	2.23958
PKHD1L1	-2.26238	2.48476	244.641	8.97e-13	1.29e-11	0.208428
SPAG5	-1.17461	5.22324	244.393	9.06e-13	1.3e-11	0.443005
METTL7B	-2.10141	3.40565	244.517	9.01e-13	1.3e-11	0.233031
CYP1B1	1.34492	9.12556	244.07	9.17e-13	1.32e-11	2.54016
TAF13	1.25956	5.6297	244.151	9.14e-13	1.32e-11	2.39422
PTPN14	-1.66057	4.5554	244.115	9.15e-13	1.32e-11	0.316314
CEP85	1.45039	4.88861	243.886	9.23e-13	1.33e-11	2.73282
TMUB2	-1.10611	5.41543	243.85	9.25e-13	1.33e-11	0.464544
MAPK6	0.900003	8.17098	243.572	9.35e-13	1.34e-11	1.86607
PRICKLE2	1.0177	6.45598	243.048	9.54e-13	1.36e-11	2.02469
NSMF	0.990081	6.49605	243.019	9.55e-13	1.36e-11	1.9863
B3GALNT1	0.903904	7.59097	243.144	9.5e-13	1.36e-11	1.87112
ARAP1	-1.18987	5.40737	243.19	9.49e-13	1.36e-11	0.438343
ZFC3H1	-1.3318	5.53248	243.017	9.55e-13	1.36e-11	0.397273
SEC24D	0.971746	6.49646	242.619	9.7e-13	1.38e-11	1.96121
ACAA2	-1.29145	5.19886	242.461	9.76e-13	1.39e-11	0.40854
ZNF26	1.2436	4.96322	242.144	9.88e-13	1.4e-11	2.36788
SSFA2	0.928625	6.13031	242.292	9.82e-13	1.4e-11	1.90346
ZNF263	1.06211	5.92343	241.959	9.95e-13	1.41e-11	2.08799
GAS2L3	-1.38604	4.37808	241.905	9.97e-13	1.42e-11	0.382615
C1QBP	1.01902	6.99582	241.481	1.01e-12	1.44e-11	2.02654
FADS2	1.01442	7.01187	241.186	1.03e-12	1.45e-11	2.02009
SRFBP1	1.68397	3.73709	241.086	1.03e-12	1.46e-11	3.21311
DNAJB11	1.16532	5.5809	240.874	1.04e-12	1.47e-11	2.24283
PLD2	-1.27918	5.23527	240.771	1.04e-12	1.47e-11	0.412029
EPHA1	-1.25892	5.06094	240.5	1.05e-12	1.49e-11	0.417858
JAG2	-1.37015	4.90655	240.501	1.05e-12	1.49e-11	0.386851
KDELC2	-1.09636	5.57635	240.02	1.07e-12	1.51e-11	0.467694
CSGALNACT2	1.42981	4.29247	239.926	1.08e-12	1.52e-11	2.69412
RBM25	1.18229	7.19985	239.805	1.08e-12	1.52e-11	2.26937
DNAH5	1.40169	4.72471	239.674	1.09e-12	1.53e-11	2.64212
TRAFD1	-0.89133	6.72819	239.353	1.1e-12	1.55e-11	0.539117
PVRL2	-1.01527	6.92524	239.215	1.11e-12	1.55e-11	0.494736
RIT1	-1.35247	4.92205	238.863	1.12e-12	1.57e-11	0.391621
C11orf95	-1.81501	3.47874	238.986	1.12e-12	1.57e-11	0.284202
CHUK	1.32017	4.55789	238.557	1.14e-12	1.59e-11	2.49696
PPP1R3B	1.12732	5.40808	238.462	1.14e-12	1.6e-11	2.18453
IL6R	-1.32028	4.34605	238.36	1.14e-12	1.6e-11	0.400456
SMTN	1.11456	5.40742	237.877	1.17e-12	1.63e-11	2.16529
UTP11L	1.08858	5.21606	237.659	1.18e-12	1.64e-11	2.12665
RFX5	-0.953492	6.67923	237.682	1.18e-12	1.64e-11	0.516381
PRSS16	-1.27729	4.76674	237.584	1.18e-12	1.64e-11	0.412569
AP1AR	1.34935	5.14294	236.852	1.21e-12	1.69e-11	2.54797
TPRN	-1.03645	5.86075	236.857	1.21e-12	1.69e-11	0.487525
PXN	-1.08168	7.63521	236.686	1.22e-12	1.7e-11	0.472479
EPS8L2	-1.39054	6.70482	236.646	1.22e-12	1.7e-11	0.381421
CCNYL1	1.47405	4.19127	236.452	1.23e-12	1.71e-11	2.77801
EVL	-1.28843	7.56927	236.554	1.23e-12	1.71e-11	0.409395
UBALD2	-1.46859	4.72957	236.435	1.24e-12	1.71e-11	0.361336
LIG3	1.07577	5.16706	236.297	1.24e-12	1.72e-11	2.10785
PXMP4	-1.36	4.42049	235.963	1.26e-12	1.74e-11	0.389582
PITPNM2	1.49943	4.32924	235.166	1.3e-12	1.79e-11	2.82731
PYCR1	1.10118	6.10662	235.169	1.3e-12	1.79e-11	2.1453
RBBP8	1.16931	5.55001	235.035	1.31e-12	1.8e-11	2.24903
UBE2O	0.890317	6.19802	234.823	1.32e-12	1.81e-11	1.85358
PRR36	-1.3178	4.58147	234.801	1.32e-12	1.81e-11	0.401147
RP11-855A2.5	3.01002	1.52751	234.648	1.33e-12	1.82e-11	8.05575
SLC25A15	1.49314	4.33071	234.603	1.33e-12	1.83e-11	2.81502
PREP	1.12198	5.98329	234.45	1.34e-12	1.84e-11	2.17646
C3orf14	-1.09863	6.48677	234.389	1.34e-12	1.84e-11	0.466959
ACTR3B	1.61654	3.92002	234.17	1.35e-12	1.85e-11	3.06639
DDX42	0.909618	8.95853	233.904	1.37e-12	1.87e-11	1.87855
DNPEP	0.905619	8.09824	233.981	1.36e-12	1.87e-11	1.87335
DLG4	-1.30164	4.80484	233.675	1.38e-12	1.88e-11	0.405665
C8orf33	1.08803	6.33728	233.511	1.39e-12	1.89e-11	2.12584
XPOT	0.869173	8.34296	233.516	1.39e-12	1.89e-11	1.82662
C6orf132	-1.39056	4.90769	233.557	1.39e-12	1.89e-11	0.381418
DTX2	-1.06092	5.54719	233.445	1.39e-12	1.9e-11	0.479326
WNT2B	-2.71253	2.30143	233.146	1.41e-12	1.92e-11	0.152563
SMAD6	-1.78035	3.56461	232.993	1.42e-12	1.93e-11	0.291113
CHD4	-1.19949	8.10955	232.603	1.44e-12	1.95e-11	0.435428
CDC42BPG	-1.29196	5.98111	232.636	1.44e-12	1.95e-11	0.408396
EIF2AK3	0.940512	6.01307	232.425	1.45e-12	1.97e-11	1.91921
MANEAL	1.36144	5.07847	232.285	1.46e-12	1.98e-11	2.56941
MXD3	-1.47643	4.55041	232.177	1.46e-12	1.98e-11	0.359376
VSIG10	-0.905082	6.35829	231.939	1.48e-12	2e-11	0.534002
PTPN12	-0.895883	7.15674	231.792	1.49e-12	2.01e-11	0.537418
BRI3	-1.09942	5.07074	231.664	1.49e-12	2.02e-11	0.466705
PGRMC2	1.1693	6.39146	231.421	1.51e-12	2.04e-11	2.24903
NADK	1.12931	5.79882	231.358	1.51e-12	2.04e-11	2.18755
HSPA4L	1.35458	5.05851	230.548	1.56e-12	2.11e-11	2.55722
HOMER1	1.49692	4.7715	230.211	1.59e-12	2.13e-11	2.82239
PRRC1	0.950472	6.93443	230.313	1.58e-12	2.13e-11	1.93251
FAM63A	-0.939391	6.81803	230.156	1.59e-12	2.14e-11	0.521453
ADAM2	-0.958875	5.69566	230.148	1.59e-12	2.14e-11	0.514458
TXNRD1	0.997118	7.08398	229.652	1.62e-12	2.17e-11	1.99601
SAT1	0.92981	6.85141	229.77	1.61e-12	2.17e-11	1.90503
TMEM38A	-1.92192	3.38488	229.766	1.61e-12	2.17e-11	0.263904
LARP4	1.00465	6.95382	229.589	1.63e-12	2.18e-11	2.00645
GALM	-1.73455	3.68207	229.531	1.63e-12	2.18e-11	0.300503
SEC23B	1.07464	6.41671	229.232	1.65e-12	2.2e-11	2.10619
REPS1	0.969334	6.53627	229.302	1.64e-12	2.2e-11	1.95794
RAB5B	-1.00899	7.87218	229.291	1.65e-12	2.2e-11	0.496895
DOK1	1.8685	3.30781	229.078	1.66e-12	2.21e-11	3.65154
CUX1	0.982437	8.00489	228.905	1.67e-12	2.22e-11	1.9758
MAGI3	-1.5084	5.05262	228.923	1.67e-12	2.22e-11	0.3515
LMO3	-1.74579	3.34993	229.025	1.66e-12	2.22e-11	0.298171
KIFC1	-1.28435	4.82947	228.832	1.68e-12	2.23e-11	0.410555
NRCAM	-1.12652	5.83094	228.42	1.71e-12	2.26e-11	0.458019
ANXA6	-0.977238	6.38225	227.872	1.74e-12	2.31e-11	0.507951
SAMD10	-1.3442	4.37771	227.588	1.76e-12	2.34e-11	0.393872
ZNF121	1.45175	5.33647	227.313	1.78e-12	2.36e-11	2.73539
NFIX	-1.11143	5.37834	226.932	1.81e-12	2.4e-11	0.462834
MBD5	-1.29417	5.02754	226.862	1.82e-12	2.4e-11	0.407772
NAA10	1.16714	4.99591	226.664	1.83e-12	2.42e-11	2.24567
MAPK1IP1L	0.88927	6.44747	226.482	1.85e-12	2.43e-11	1.85224
NCOA7	-1.32567	4.80421	226.596	1.84e-12	2.43e-11	0.398964
CCHCR1	-1.68035	3.86789	226.57	1.84e-12	2.43e-11	0.312007
APOBEC3B	-2.3122	2.66933	226.504	1.84e-12	2.43e-11	0.201354
DDX55	1.36884	5.60919	226.382	1.85e-12	2.44e-11	2.58262
ITPKB	-1.21871	5.42974	226.268	1.86e-12	2.45e-11	0.429667
MTCL1	1.27162	4.38712	225.545	1.92e-12	2.52e-11	2.41432
RIN2	-1.53724	4.26563	225.587	1.92e-12	2.52e-11	0.344544
MLF1	1.18468	5.14038	225.321	1.94e-12	2.54e-11	2.27313
PPTC7	1.38585	4.95076	225.264	1.94e-12	2.55e-11	2.61326
ARID3A	-1.67901	4.1479	225.197	1.95e-12	2.55e-11	0.312297
BAZ1A	0.850105	7.06067	224.987	1.96e-12	2.57e-11	1.80263
C9orf41	1.52288	5.03836	224.891	1.97e-12	2.58e-11	2.87364
RGAG4	1.18244	5.27421	224.737	1.98e-12	2.59e-11	2.2696
EPS8L1	-1.47635	4.40428	224.73	1.99e-12	2.59e-11	0.359397
KLF7	-1.66703	3.52792	224.597	2e-12	2.6e-11	0.3149
FZD4	-1.01029	5.54046	224.429	2.01e-12	2.62e-11	0.496448
PBX2	-0.995719	6.39059	223.587	2.08e-12	2.71e-11	0.501486
ALG2	0.895114	6.37204	223.464	2.09e-12	2.72e-11	1.85976
JAK3	-1.30943	4.4655	223.303	2.11e-12	2.74e-11	0.403481
ANG	1.32675	5.01969	222.845	2.15e-12	2.79e-11	2.50837
FAM20B	0.913093	5.95275	222.813	2.15e-12	2.79e-11	1.88308
LIMK2	-1.12779	5.13144	222.845	2.15e-12	2.79e-11	0.457615
TIMM50	0.937393	5.81169	222.399	2.19e-12	2.83e-11	1.91506
MYCL	-1.67885	3.63404	222.422	2.19e-12	2.83e-11	0.312331
CHCHD4	1.67136	4.81316	222.332	2.19e-12	2.84e-11	3.18514
NDUFAF2	1.58348	3.63998	222.287	2.2e-12	2.84e-11	2.99691
AGPAT5	1.2372	5.84876	222.371	2.19e-12	2.84e-11	2.3574
DLC1	1.84154	4.32887	222.098	2.22e-12	2.86e-11	3.58392
USP45	1.61331	4.238	222.07	2.22e-12	2.86e-11	3.05952
GFOD1	1.6321	3.61049	221.842	2.24e-12	2.88e-11	3.09963
SIGMAR1	1.09224	6.35079	221.896	2.23e-12	2.88e-11	2.13204
CDK14	-1.63634	3.99144	221.929	2.23e-12	2.88e-11	0.321671
GREB1L	1.22354	5.52196	221.628	2.26e-12	2.91e-11	2.33519
NUMA1	-0.98939	8.93891	221.415	2.28e-12	2.93e-11	0.503691
DDX3X	0.862682	8.9371	221.315	2.29e-12	2.94e-11	1.81842
NECAB1	-1.83424	3.67825	221.029	2.32e-12	2.97e-11	0.28044
EEF2KMT	2.02001	3.43251	220.969	2.32e-12	2.98e-11	4.05586
NOC2L	0.97119	6.7599	220.916	2.33e-12	2.98e-11	1.96046
UGP2	-0.880644	6.77326	220.851	2.33e-12	2.99e-11	0.543125
KBTBD6	1.40315	4.36897	220.713	2.35e-12	3e-11	2.64479
RBFA	1.31537	4.15068	220.628	2.36e-12	3.01e-11	2.48867
PBX1	-1.04615	6.44922	220.501	2.37e-12	3.03e-11	0.484259
RIF1	1.06077	6.74723	220.372	2.38e-12	3.04e-11	2.08605
RNF183	-2.29852	2.61719	220.36	2.38e-12	3.04e-11	0.203271
ATP9A	-1.07948	8.35015	220.23	2.4e-12	3.05e-11	0.473198
OXNAD1	1.52987	4.09916	220.013	2.42e-12	3.08e-11	2.8876
HCG18	0.986789	5.27734	219.842	2.44e-12	3.1e-11	1.98177
ZMAT4	2.36663	2.77595	219.751	2.45e-12	3.11e-11	5.15735
MUT	-1.00815	6.01986	219.443	2.48e-12	3.15e-11	0.497183
UACA	-0.811564	7.32278	219.272	2.5e-12	3.17e-11	0.569764
SYNGAP1	-1.04895	5.57074	219.16	2.51e-12	3.18e-11	0.483318
EIF4E	1.33528	4.80075	219.031	2.52e-12	3.2e-11	2.52324
COA4	0.910893	5.97057	218.795	2.55e-12	3.23e-11	1.88021
TMEM79	-1.66763	3.8619	218.389	2.59e-12	3.28e-11	0.314771
CAP2	-1.88713	3.56159	218.338	2.6e-12	3.28e-11	0.270344
SNHG7	-0.982533	7.14964	218.224	2.61e-12	3.3e-11	0.50609
CNKSR3	1.29174	4.74328	217.761	2.66e-12	3.36e-11	2.44823
B4GALT1	0.978703	7.1486	217.42	2.7e-12	3.41e-11	1.97069
DBNDD1	-1.16697	5.26808	217.41	2.7e-12	3.41e-11	0.445356
CECR5	0.907095	6.17502	217.271	2.72e-12	3.42e-11	1.87527
REXO2	1.37315	4.10186	217.129	2.73e-12	3.44e-11	2.59035
SHTN1	-0.950979	6.17854	217.17	2.73e-12	3.44e-11	0.517281
2001-03-01	1.02637	5.81663	217.068	2.74e-12	3.45e-11	2.03689
PRMT5	0.98092	5.99036	217.051	2.74e-12	3.45e-11	1.97372
TCEB3	0.8812	6.69844	216.549	2.8e-12	3.52e-11	1.84191
TBC1D30	0.879568	7.46086	216.497	2.81e-12	3.52e-11	1.83982
ZNF239	1.35465	4.90009	216.144	2.85e-12	3.57e-11	2.55735
PPIF	1.08645	7.97919	216.195	2.85e-12	3.57e-11	2.12351
PYCR2	0.96793	5.75729	216.089	2.86e-12	3.58e-11	1.95603
OPA1	0.839085	6.8865	216.053	2.86e-12	3.58e-11	1.78892
LONRF1	1.33826	4.41157	215.624	2.92e-12	3.64e-11	2.52846
KBTBD8	2.85445	1.97072	215.338	2.95e-12	3.69e-11	7.23227
DNASE1	-1.15544	5.21432	214.729	3.03e-12	3.78e-11	0.448928
LMBRD1	-1.28997	4.6619	214.606	3.05e-12	3.8e-11	0.40896
RPE	1.10482	5.3519	214.513	3.06e-12	3.81e-11	2.15071
LRRC56	-1.51651	4.46097	214.421	3.07e-12	3.82e-11	0.34953
RGS6	1.33568	4.4944	214.187	3.1e-12	3.86e-11	2.52394
RPL22L1	1.0011	6.77407	214.207	3.1e-12	3.86e-11	2.00153
GPER1	-2.46957	2.8196	214.08	3.12e-12	3.87e-11	0.180545
DUSP7	1.48825	3.99602	213.758	3.16e-12	3.92e-11	2.80549
EXOSC6	1.16225	5.71481	213.679	3.17e-12	3.93e-11	2.23807
DZIP3	-1.36991	4.84689	213.719	3.17e-12	3.93e-11	0.386915
PMAIP1	2.2733	3.12181	213.309	3.23e-12	3.98e-11	4.83428
NRBF2	1.18264	4.65579	213.325	3.22e-12	3.98e-11	2.26992
KCNH3	-2.37341	2.8718	213.374	3.22e-12	3.98e-11	0.192989
CREM	1.33594	4.44438	213.171	3.24e-12	4.01e-11	2.5244
PFAS	1.11462	5.44646	213.133	3.25e-12	4.01e-11	2.16538
TP73	-2.16036	3.46176	213.142	3.25e-12	4.01e-11	0.223701
RP11-680F8.1	-2.38823	2.33856	212.982	3.27e-12	4.03e-11	0.191017
SRPR	1.03006	8.01958	212.872	3.29e-12	4.04e-11	2.0421
SLC52A2	0.975295	5.65886	212.896	3.28e-12	4.04e-11	1.96604
PHF1	-0.993201	5.23455	212.889	3.28e-12	4.04e-11	0.502362
RCN1	1.03139	5.87138	212.562	3.33e-12	4.09e-11	2.04399
INF2	-1.11877	6.73163	212.409	3.35e-12	4.12e-11	0.460488
ZNF202	1.07615	5.06706	212.236	3.38e-12	4.14e-11	2.10841
IWS1	1.01239	5.70971	212.164	3.39e-12	4.15e-11	2.01726
PTGER4	1.20088	4.66828	211.995	3.42e-12	4.18e-11	2.29879
NUDC	0.948572	6.66145	211.891	3.43e-12	4.2e-11	1.92996
KCNK6	0.90601	6.49431	211.684	3.46e-12	4.23e-11	1.87386
MYO1E	1.15132	4.68045	211.558	3.48e-12	4.25e-11	2.22117
IFT140	-0.980374	6.25447	211.584	3.48e-12	4.25e-11	0.506848
FAM105A	1.63749	3.81384	211.185	3.54e-12	4.31e-11	3.11123
TMEM231	1.22578	4.57559	211.187	3.54e-12	4.31e-11	2.33882
NUFIP1	1.50502	4.06337	211.023	3.56e-12	4.34e-11	2.83829
AK4	1.1434	4.81818	210.951	3.58e-12	4.35e-11	2.20901
DTNA	-1.0731	5.55329	210.878	3.59e-12	4.36e-11	0.475298
PRX	-1.95422	3.28899	210.918	3.58e-12	4.36e-11	0.258061
PKNOX1	1.1902	5.40964	210.739	3.61e-12	4.38e-11	2.28185
MAX	0.996397	5.80684	210.542	3.64e-12	4.42e-11	1.99501
DUS1L	0.909555	6.90675	210.519	3.64e-12	4.42e-11	1.87847
HSDL2	-0.850251	6.07466	210.323	3.68e-12	4.45e-11	0.554688
SPRY1	-1.68683	3.50802	210.077	3.72e-12	4.5e-11	0.310608
RBM28	1.12597	5.60547	209.935	3.74e-12	4.52e-11	2.18248
CLIC1	-1.008	7.70043	209.946	3.74e-12	4.52e-11	0.497234
SPTBN2	-1.26749	7.3871	209.616	3.79e-12	4.58e-11	0.415383
UBIAD1	1.46689	4.72174	209.395	3.83e-12	4.62e-11	2.76425
AREL1	0.842822	6.7055	209.376	3.83e-12	4.62e-11	1.79356
LONP2	0.897084	6.21662	209.068	3.89e-12	4.68e-11	1.8623
LRRK2	-1.91144	3.06365	209.094	3.88e-12	4.68e-11	0.265827
ONECUT2	1.72314	3.79552	208.929	3.91e-12	4.71e-11	3.30154
ITGB6	-1.19236	6.29156	208.715	3.95e-12	4.75e-11	0.437586
ANLN	-1.19384	6.15702	208.699	3.95e-12	4.75e-11	0.437139
SYNE1	-1.83677	4.16631	208.652	3.96e-12	4.75e-11	0.279948
DUSP10	-1.72354	3.47355	208.608	3.97e-12	4.76e-11	0.302805
SH2D4A	-1.57079	3.99006	208.534	3.98e-12	4.77e-11	0.336625
RBMX	-0.83474	8.9695	208.426	4e-12	4.79e-11	0.560684
SERTAD4	-2.69622	2.73997	208.378	4.01e-12	4.8e-11	0.154297
NABP1	2.18253	3.0911	208.276	4.03e-12	4.81e-11	4.53948
TLE3	0.930664	6.96716	208.29	4.02e-12	4.81e-11	1.90615
TRIM35	1.13301	4.92053	208.187	4.04e-12	4.83e-11	2.19315
SPINT1	-0.965693	6.70405	207.684	4.13e-12	4.93e-11	0.512032
TACC2	1.05165	6.57672	207.556	4.16e-12	4.96e-11	2.0729
RRP7A	1.03024	5.3032	207.347	4.2e-12	5e-11	2.04237
ATAD3B	1.86128	4.62055	207.237	4.22e-12	5.02e-11	3.63331
TMEM192	0.87926	6.12402	207.193	4.22e-12	5.03e-11	1.83943
RTN4	0.806375	7.65789	206.999	4.26e-12	5.07e-11	1.74881
PUS10	-1.75185	3.20498	206.961	4.27e-12	5.07e-11	0.296921
CHML	1.11662	6.3011	206.893	4.28e-12	5.09e-11	2.16839
ALKBH2	1.22325	4.788	206.528	4.35e-12	5.17e-11	2.33472
ZNF703	0.885542	8.08988	206.263	4.4e-12	5.22e-11	1.84746
LCMT2	1.28285	4.05675	206.191	4.42e-12	5.24e-11	2.4332
FBXO31	0.916075	5.86184	206.181	4.42e-12	5.24e-11	1.88697
TGFB1I1	-1.46231	3.92343	206.128	4.43e-12	5.24e-11	0.362912
KRT23	-3.26556	1.35206	205.861	4.48e-12	5.3e-11	0.103984
CTF1	-1.81842	3.63168	205.822	4.49e-12	5.31e-11	0.283531
SP1	-0.863306	7.54596	205.578	4.54e-12	5.36e-11	0.549691
USP36	0.869274	7.31814	205.47	4.56e-12	5.39e-11	1.82674
MPDZ	-1.08486	5.85552	205.332	4.59e-12	5.42e-11	0.471439
CXorf38	0.932487	5.66292	205.238	4.61e-12	5.43e-11	1.90856
SHMT1	-1.06883	5.70493	205.204	4.62e-12	5.44e-11	0.476704
SETD6	1.33518	4.72723	205.129	4.63e-12	5.45e-11	2.52307
SDE2	1.12515	5.43026	205.101	4.64e-12	5.45e-11	2.18124
FBXL16	-1.02135	5.62562	205.083	4.64e-12	5.45e-11	0.492655
HOXC-AS3	-2.03909	2.95267	205.089	4.64e-12	5.45e-11	0.243316
ANKRD35	-3.52425	1.37561	204.839	4.7e-12	5.51e-11	0.0869153
SEC13	0.81008	7.1858	204.629	4.74e-12	5.56e-11	1.75331
SLC46A3	-1.88448	3.52684	204.571	4.75e-12	5.57e-11	0.270841
PLCD1	-1.78142	3.51172	204.507	4.77e-12	5.58e-11	0.290897
ABCB4	-3.11364	1.91812	204.519	4.76e-12	5.58e-11	0.115532
FANCA	1.31835	5.08349	204.449	4.78e-12	5.59e-11	2.49381
RP11-524H19.2	-2.15897	3.17918	204.403	4.79e-12	5.59e-11	0.223916
METTL2A	0.855442	6.09747	204.314	4.81e-12	5.61e-11	1.80931
SHISA9	-1.52698	3.30622	204.307	4.81e-12	5.61e-11	0.347002
SEPSECS-AS1	-2.4955	2.09756	204.155	4.84e-12	5.65e-11	0.177328
TP63	-2.3632	2.08644	204.02	4.87e-12	5.68e-11	0.19436
JMJD1C-AS1	3.06279	2.01295	203.919	4.9e-12	5.7e-11	8.35586
CHMP7	0.8861	6.23871	203.862	4.91e-12	5.7e-11	1.84817
CCNG1	-0.952967	6.62808	203.911	4.9e-12	5.7e-11	0.516569
VWA1	-1.42941	4.35686	203.866	4.91e-12	5.7e-11	0.371282
INSR	-1.08268	5.73859	203.822	4.92e-12	5.71e-11	0.472151
NOTCH3	-1.28399	7.68628	203.746	4.93e-12	5.72e-11	0.410657
PLLP	-1.68681	3.97257	203.696	4.95e-12	5.73e-11	0.310614
PPP2R2B	-2.2615	2.88489	203.679	4.95e-12	5.73e-11	0.208555
YAP1	-1.06137	6.22888	203.651	4.96e-12	5.74e-11	0.479177
HOXC13-AS	-2.26583	2.66584	203.454	5e-12	5.78e-11	0.20793
EHBP1L1	-0.987423	6.10432	203.386	5.02e-12	5.8e-11	0.504378
HMGCS1	0.966727	6.4069	203.275	5.04e-12	5.82e-11	1.9544
PRC1	-0.976712	6.36399	203.3	5.03e-12	5.82e-11	0.508137
SSR3	0.884663	7.16275	203.202	5.06e-12	5.83e-11	1.84633
CXXC5	-0.883218	7.02021	203.203	5.06e-12	5.83e-11	0.542157
ARL5B	1.30817	6.37704	203.13	5.07e-12	5.84e-11	2.47627
DNAH3	-2.0684	2.97762	202.907	5.13e-12	5.9e-11	0.238424
ACSF2	-1.01164	5.17384	202.865	5.14e-12	5.91e-11	0.495982
GRTP1	-1.63707	3.68587	202.644	5.19e-12	5.96e-11	0.32151
RUNDC3B	-1.84507	3.3361	202.413	5.24e-12	6.02e-11	0.278342
PHLDB1	-1.3931	5.37818	202.368	5.25e-12	6.03e-11	0.380745
KHNYN	-0.87007	6.28513	202.309	5.27e-12	6.04e-11	0.54712
RAPGEF3	-2.15993	2.84579	202.282	5.27e-12	6.04e-11	0.223766
NTMT1	1.21835	4.51487	202.116	5.31e-12	6.09e-11	2.3268
MCM10	1.77627	3.30206	202.053	5.33e-12	6.1e-11	3.42539
KAT2B	-1.28903	4.31027	201.917	5.36e-12	6.13e-11	0.409225
LRP10	-1.0207	8.19622	201.846	5.38e-12	6.15e-11	0.492877
AZIN1	0.855905	8.46402	201.719	5.41e-12	6.18e-11	1.80989
INTS2	0.869738	6.96038	201.54	5.46e-12	6.23e-11	1.82733
C1orf198	0.823016	6.42206	201.442	5.48e-12	6.25e-11	1.7691
ZNF146	0.810171	7.38021	201.4	5.49e-12	6.26e-11	1.75342
STK40	1.08428	5.76066	201.152	5.55e-12	6.33e-11	2.12032
EIF5A	1.02409	7.73413	200.63	5.69e-12	6.47e-11	2.03368
EDEM1	0.854769	6.28504	200.636	5.69e-12	6.47e-11	1.80847
NOP14	0.84351	6.93111	200.409	5.75e-12	6.53e-11	1.79441
TTLL4	1.1194	4.96224	200.315	5.77e-12	6.55e-11	2.17257
ZNF618	-1.28939	4.61204	200.305	5.78e-12	6.55e-11	0.409123
CLDN9	-3.79457	1.71957	200.202	5.8e-12	6.58e-11	0.0720645
ZNF529	1.31649	4.01327	199.316	6.05e-12	6.85e-11	2.4906
TOP1	0.855358	7.99461	199.267	6.06e-12	6.86e-11	1.80921
FA2H	-1.70679	3.03335	199.049	6.12e-12	6.93e-11	0.30634
ABLIM3	-1.18086	4.63108	198.967	6.14e-12	6.95e-11	0.441089
LA16c-312E8.4	-3.98389	1.13564	198.852	6.18e-12	6.98e-11	0.0632017
MARK1	-1.46045	4.04869	198.707	6.22e-12	7.02e-11	0.363379
FRMD3	-1.69308	3.97588	198.718	6.22e-12	7.02e-11	0.309267
CYSTM1	1.12722	4.71933	198.286	6.34e-12	7.15e-11	2.18438
SPTY2D1	0.984521	5.15266	198.288	6.34e-12	7.15e-11	1.97866
TRIAP1	0.971881	5.33286	198.21	6.36e-12	7.17e-11	1.9614
DNAJC12	1.26644	4.61645	198.152	6.38e-12	7.18e-11	2.40567
COL27A1	-1.34258	5.13815	198.023	6.42e-12	7.22e-11	0.394314
SFMBT2	1.21354	4.89334	197.978	6.43e-12	7.23e-11	2.31905
RAB30	0.906797	6.68207	197.804	6.49e-12	7.28e-11	1.87488
ABHD11	-0.92624	6.02372	197.771	6.5e-12	7.29e-11	0.526228
PRKCA	1.29632	5.81996	197.709	6.51e-12	7.3e-11	2.45602
MOB3C	-1.22693	4.28395	197.715	6.51e-12	7.3e-11	0.427227
WDSUB1	-1.61364	3.70662	197.626	6.54e-12	7.33e-11	0.326772
ZNF436	-1.07884	5.2961	197.575	6.56e-12	7.34e-11	0.47341
YKT6	0.814232	7.81697	197.416	6.6e-12	7.39e-11	1.75836
TRIM38	-1.55043	3.73265	197.28	6.65e-12	7.43e-11	0.341407
NKRF	1.07686	4.75633	197.096	6.7e-12	7.49e-11	2.10944
XXYLT1	1.36701	4.21036	196.939	6.75e-12	7.53e-11	2.57935
AK2	0.874171	6.52832	196.962	6.75e-12	7.53e-11	1.83295
EBNA1BP2	0.885372	6.02676	196.6	6.86e-12	7.65e-11	1.84724
RTN2	-1.61759	3.65717	196.534	6.88e-12	7.67e-11	0.325879
SHH	2.5507	2.93758	196.274	6.97e-12	7.75e-11	5.85918
CPPED1	-1.60504	3.77651	196.277	6.97e-12	7.75e-11	0.328727
SEH1L	1.0619	5.77583	195.495	7.23e-12	8.03e-11	2.08768
C12orf29	1.47354	4.17646	195.437	7.25e-12	8.05e-11	2.77702
TRIP10	-1.21621	4.60433	195.393	7.26e-12	8.06e-11	0.430413
MTHFD2	0.799784	6.99345	195.355	7.28e-12	8.07e-11	1.74084
DOC2B	5.13178	0.839719	195.123	7.36e-12	8.15e-11	35.0606
TMEM164	0.926392	7.266	195.11	7.36e-12	8.15e-11	1.90052
FTSJ1	0.89804	5.61969	195.082	7.37e-12	8.16e-11	1.86353
ECT2	-0.94197	5.83272	194.998	7.4e-12	8.19e-11	0.520522
DCTPP1	0.913873	6.30356	194.938	7.42e-12	8.2e-11	1.8841
MATN2	-1.10573	5.40405	194.82	7.46e-12	8.24e-11	0.464668
TIMM10B	1.05883	5.21785	194.771	7.48e-12	8.25e-11	2.08325
FAM117A	-1.16458	4.88356	194.768	7.48e-12	8.25e-11	0.446095
SYTL2	-0.872252	8.89935	194.742	7.49e-12	8.26e-11	0.546294
PNPLA7	-1.25675	6.00482	194.679	7.51e-12	8.28e-11	0.418486
IQGAP3	-1.13733	5.02116	194.261	7.66e-12	8.44e-11	0.4546
HES4	1.62466	3.54477	193.981	7.76e-12	8.53e-11	3.08369
CCNL1	1.19323	6.68623	193.987	7.76e-12	8.53e-11	2.28665
THRA	-1.19885	4.93339	194.017	7.75e-12	8.53e-11	0.435623
ATN1	-0.914058	7.33355	193.597	7.91e-12	8.68e-11	0.53069
EPPK1	1.93187	5.53946	193.281	8.03e-12	8.81e-11	3.81549
MPHOSPH6	1.18014	4.4319	193.038	8.12e-12	8.9e-11	2.26599
LARP1B	1.04284	5.18481	193.054	8.11e-12	8.9e-11	2.06028
PTRH2	0.909712	6.19477	192.962	8.15e-12	8.93e-11	1.87867
PINX1	1.97699	2.83337	192.925	8.16e-12	8.94e-11	3.93671
MYRIP	-1.96691	2.76576	192.815	8.21e-12	8.98e-11	0.2558
PRDX4	0.893403	5.95029	192.57	8.3e-12	9.08e-11	1.85755
PAPSS2	1.08761	6.05885	192.421	8.36e-12	9.14e-11	2.12521
KCNJ3	-2.8738	1.9085	192.3	8.41e-12	9.18e-11	0.136427
LARS	0.854891	6.93752	192.05	8.51e-12	9.29e-11	1.80862
FMO5	-1.17573	4.58237	191.984	8.54e-12	9.3e-11	0.442661
PXDC1	-1.9866	2.8049	191.981	8.54e-12	9.3e-11	0.252332
IRX4	1.17556	4.73903	191.95	8.55e-12	9.31e-11	2.2588
ARFGAP1	0.932057	7.53864	191.657	8.68e-12	9.44e-11	1.90799
C15orf39	1.14529	5.81938	191.56	8.72e-12	9.48e-11	2.2119
GEM	2.84247	1.81171	191.468	8.75e-12	9.51e-11	7.17245
POLR2K	1.24396	5.18469	191.393	8.79e-12	9.54e-11	2.36848
PPFIBP1	-0.885246	5.66791	191.357	8.8e-12	9.55e-11	0.541395
MRPS17	1.14944	4.59845	191.24	8.85e-12	9.59e-11	2.21827
NOL11	0.848262	7.34242	191.25	8.85e-12	9.59e-11	1.80033
VEGFC	-3.03603	1.52203	191.142	8.89e-12	9.63e-11	0.121917
PLCH1	-1.81997	3.10136	191.065	8.93e-12	9.66e-11	0.283227
PEX11A	-1.25791	4.59729	190.593	9.13e-12	9.87e-11	0.418151
API5	0.822311	6.0969	190.499	9.17e-12	9.91e-11	1.76824
GPT2	1.01857	5.83455	190.328	9.25e-12	9.99e-11	2.02591
SPECC1	-0.962503	8.13572	190.008	9.39e-12	1.01e-10	0.513166
CR2	2.34064	2.73455	189.916	9.43e-12	1.02e-10	5.06526
CHD7	1.11968	5.9356	189.941	9.42e-12	1.02e-10	2.17299
ANGPTL4	1.66832	3.57109	189.563	9.6e-12	1.03e-10	3.17844
EXOSC9	1.20344	4.35213	189.468	9.64e-12	1.04e-10	2.30288
TESK2	-1.19082	4.37872	189.33	9.71e-12	1.04e-10	0.438054
TINCR	-1.74518	3.48514	189.373	9.69e-12	1.04e-10	0.298296
CMYA5	-1.66853	4.66245	189.231	9.75e-12	1.05e-10	0.314574
MSMO1	1.04435	5.6918	189.067	9.83e-12	1.06e-10	2.06244
KIF21A	0.821398	7.81709	188.946	9.89e-12	1.06e-10	1.76712
PRR15	1.09914	5.45799	188.71	1e-11	1.07e-10	2.14227
WTIP	-1.83794	3.67827	188.535	1.01e-11	1.08e-10	0.279721
KIF5C	1.13087	6.24515	188.39	1.02e-11	1.09e-10	2.1899
IFRD1	0.999042	5.68353	188.419	1.01e-11	1.09e-10	1.99867
HSH2D	-1.33004	4.49935	188.257	1.02e-11	1.09e-10	0.397758
SQRDL	-2.36922	2.74543	188.373	1.02e-11	1.09e-10	0.19355
SDF2L1	1.71728	3.44265	188.159	1.03e-11	1.1e-10	3.28815
NFYA	0.93788	5.36755	188.121	1.03e-11	1.1e-10	1.91571
NDRG3	-1.13969	5.03571	188.123	1.03e-11	1.1e-10	0.453856
MESDC2	0.78744	7.05923	187.763	1.05e-11	1.11e-10	1.72601
WDR5	0.774959	7.08608	187.89	1.04e-11	1.11e-10	1.71114
PPM1M	-1.41063	4.14387	187.959	1.04e-11	1.11e-10	0.376148
AK9	-1.5076	3.5047	187.857	1.04e-11	1.11e-10	0.351695
ERN1	1.07258	5.95228	187.636	1.05e-11	1.12e-10	2.10319
CASP2	0.828551	6.08385	187.671	1.05e-11	1.12e-10	1.7759
BCL3	-1.23227	4.96752	187.626	1.05e-11	1.12e-10	0.425648
LINC00925	-2.58436	2.23807	187.711	1.05e-11	1.12e-10	0.166736
TFAM	0.893751	6.16136	187.364	1.07e-11	1.13e-10	1.858
CACNA1D	1.44499	4.24337	187.04	1.09e-11	1.15e-10	2.72261
LMTK2	1.07927	6.62525	186.875	1.09e-11	1.16e-10	2.11297
FOXP4	-0.923932	7.59542	186.846	1.1e-11	1.16e-10	0.527071
KLF12	-2.2757	2.19181	186.854	1.1e-11	1.16e-10	0.206513
TUBB3	1.50996	4.41662	186.704	1.1e-11	1.17e-10	2.84803
FICD	1.49322	3.55266	186.498	1.11e-11	1.18e-10	2.81518
GNPNAT1	0.950569	5.95646	186.346	1.12e-11	1.18e-10	1.93264
MTHFD1	0.94691	6.54628	186.347	1.12e-11	1.18e-10	1.92774
PITPNB	0.922354	6.54436	186.317	1.12e-11	1.18e-10	1.8952
CDC123	0.884593	6.34109	186.417	1.12e-11	1.18e-10	1.84624
SLC12A2	0.853847	7.26612	186.523	1.11e-11	1.18e-10	1.80731
CNGB3	-2.48693	2.83956	186.431	1.12e-11	1.18e-10	0.178386
UNC5C	1.26234	4.83629	186.169	1.13e-11	1.19e-10	2.39885
EMC8	0.965842	5.45534	186.088	1.14e-11	1.19e-10	1.9532
DIMT1	0.925494	5.58894	186.258	1.13e-11	1.19e-10	1.89934
KPNA1	0.8715	5.70691	186.107	1.14e-11	1.19e-10	1.82956
MLEC	0.845986	8.25358	186.24	1.13e-11	1.19e-10	1.79749
ASNSD1	0.83938	5.66524	186.041	1.14e-11	1.19e-10	1.78928
GDPD3	-1.99309	2.70771	186.27	1.13e-11	1.19e-10	0.2512
SNCA	2.21341	2.20524	185.592	1.17e-11	1.22e-10	4.63769
SRPK1	0.817296	5.88751	185.586	1.17e-11	1.22e-10	1.7621
UBQLN1	0.810205	7.75646	185.544	1.17e-11	1.22e-10	1.75346
KLHDC7A	-4.32949	1.61987	185.648	1.16e-11	1.22e-10	0.0497386
FBXW7	1.13823	4.95586	185.184	1.19e-11	1.24e-10	2.20111
PAQR3	2.472	3.12339	184.851	1.21e-11	1.26e-10	5.54814
EIF1AX	1.39355	5.41934	184.912	1.21e-11	1.26e-10	2.62724
PGD	0.889221	8.31183	184.782	1.21e-11	1.26e-10	1.85218
PDGFC	-2.43874	2.00239	184.55	1.23e-11	1.28e-10	0.184444
ATAD3A	1.15097	4.88945	184.154	1.25e-11	1.3e-10	2.22064
DPAGT1	0.961304	6.56021	184.258	1.25e-11	1.3e-10	1.94707
WWTR1	-1.05109	4.94043	183.966	1.26e-11	1.31e-10	0.482604
BCL6	-1.06854	4.75218	183.939	1.27e-11	1.31e-10	0.476801
CCNI	-0.818691	9.24775	183.631	1.28e-11	1.33e-10	0.566956
CCDC154	-2.81456	1.53922	183.676	1.28e-11	1.33e-10	0.142146
SMIM5	-2.04467	2.49918	183.433	1.3e-11	1.35e-10	0.242378
POLG	0.85473	6.66012	183.245	1.31e-11	1.36e-10	1.80842
GSTM4	-0.867519	5.55784	182.923	1.33e-11	1.38e-10	0.548089
GFPT1	0.877106	7.16954	182.7	1.35e-11	1.39e-10	1.83669
MID2	-1.03839	5.92014	182.574	1.35e-11	1.4e-10	0.486872
KLHDC8A	-2.03346	2.66049	182.596	1.35e-11	1.4e-10	0.244269
REEP4	-0.830797	5.8964	182.354	1.37e-11	1.41e-10	0.562218
PRPF40A	0.778163	7.19034	182.223	1.38e-11	1.42e-10	1.71495
SSTR5-AS1	-3.06792	2.24282	182.18	1.38e-11	1.43e-10	0.119252
IMPAD1	0.848976	7.07895	182.023	1.39e-11	1.44e-10	1.80122
CSRNP1	-1.39589	3.85652	181.838	1.41e-11	1.45e-10	0.38001
RP11-796E2.4	-3.15224	1.49046	181.806	1.41e-11	1.45e-10	0.112481
ACSL1	-0.961541	5.49973	181.543	1.43e-11	1.47e-10	0.513508
COLEC12	-1.44698	3.92478	181.442	1.43e-11	1.47e-10	0.366787
SCO1	0.921049	5.72702	181.304	1.44e-11	1.48e-10	1.89349
ABCA1	-1.45594	4.47128	181.329	1.44e-11	1.48e-10	0.364518
FUT4	1.56536	3.75103	181.102	1.46e-11	1.49e-10	2.95952
DCAF6	-0.870297	6.53574	181.155	1.46e-11	1.49e-10	0.547034
PSMG3-AS1	-1.22497	5.33056	181.115	1.46e-11	1.49e-10	0.427807
HTR1F	-3.15806	1.78921	181.188	1.45e-11	1.49e-10	0.112029
HRCT1	-5.43355	0.32223	181.042	1.46e-11	1.5e-10	0.0231387
ARL13B	1.19201	4.16884	180.918	1.47e-11	1.51e-10	2.28471
TCTN2	-1.24707	4.35911	180.764	1.48e-11	1.52e-10	0.421304
PIF1	-2.56434	3.0496	180.713	1.49e-11	1.52e-10	0.169066
MCMBP	0.884433	6.43988	180.588	1.5e-11	1.53e-10	1.84604
NPNT	-0.817106	8.00183	180.565	1.5e-11	1.53e-10	0.567579
RIBC1	-2.25088	2.2794	180.623	1.49e-11	1.53e-10	0.210096
GRIK3	2.05405	3.46178	180.403	1.51e-11	1.54e-10	4.15269
MON1A	1.63622	3.01056	180.18	1.53e-11	1.56e-10	3.10851
E2F3	1.06687	4.9247	180.134	1.53e-11	1.56e-10	2.09488
FAM110C	-1.04284	5.0593	179.96	1.55e-11	1.57e-10	0.485372
SGMS1-AS1	-1.30919	3.89143	179.947	1.55e-11	1.57e-10	0.403548
RRP36	1.02855	5.32208	179.791	1.56e-11	1.58e-10	2.03997
ICE1	0.923102	6.73739	179.772	1.56e-11	1.58e-10	1.89619
SLC35A2	0.896966	5.76978	179.889	1.55e-11	1.58e-10	1.86215
CKAP2	-0.853375	6.29735	179.827	1.56e-11	1.58e-10	0.553488
HSD17B11	-1.20144	4.58048	179.821	1.56e-11	1.58e-10	0.43484
ISCA1	0.93068	6.11826	179.491	1.58e-11	1.6e-10	1.90617
E2F4	0.861959	6.8258	179.501	1.58e-11	1.6e-10	1.81751
SHKBP1	-0.822205	6.07292	179.44	1.59e-11	1.6e-10	0.565577
HILPDA	-1.18639	4.65104	179.454	1.59e-11	1.6e-10	0.439402
EARS2	0.854561	6.95439	179.337	1.6e-11	1.61e-10	1.80821
LNX1	-1.31799	4.14281	179.31	1.6e-11	1.61e-10	0.401093
AREG	3.04168	2.44633	179.194	1.61e-11	1.62e-10	8.23451
PITPNC1	0.812741	6.42774	179.262	1.6e-11	1.62e-10	1.75655
FN3K	1.205	4.32464	178.934	1.63e-11	1.64e-10	2.30537
IQSEC1	-0.977184	6.68199	178.96	1.63e-11	1.64e-10	0.50797
CBX6	-0.842033	7.24494	178.855	1.64e-11	1.65e-10	0.557857
CUL4B	-0.868186	6.75286	178.789	1.64e-11	1.65e-10	0.547835
COG2	0.885065	6.70942	178.723	1.65e-11	1.66e-10	1.84685
HBP1	-0.762626	6.8253	178.638	1.65e-11	1.66e-10	0.589423
POLL	-0.94537	5.43815	178.646	1.65e-11	1.66e-10	0.519296
HDGF	-0.809873	8.99754	178.509	1.66e-11	1.67e-10	0.570432
PAK4	-0.860157	6.38917	178.555	1.66e-11	1.67e-10	0.550893
SRRM1	0.778635	7.17814	178.339	1.68e-11	1.68e-10	1.71551
CHRM1	-3.88889	0.899593	178.405	1.67e-11	1.68e-10	0.0675038
SRP19	1.49592	3.27001	178.267	1.69e-11	1.69e-10	2.82045
SLC27A2	1.00381	6.30073	178.198	1.69e-11	1.69e-10	2.00529
PRKCZ	-1.26763	4.39806	178.247	1.69e-11	1.69e-10	0.415342
NFATC4	-3.05014	1.86586	177.99	1.71e-11	1.71e-10	0.12073
RP11-760H22.2	1.93518	3.0674	177.868	1.72e-11	1.72e-10	3.82426
NASP	0.893024	7.08638	177.545	1.75e-11	1.75e-10	1.85706
ZNF330	0.866819	5.59612	177.519	1.75e-11	1.75e-10	1.82364
CHD3	-0.89114	8.11735	177.443	1.76e-11	1.75e-10	0.539188
TROAP	-1.06484	5.24484	177.412	1.76e-11	1.75e-10	0.478027
SP100	-1.13322	4.82402	177.47	1.76e-11	1.75e-10	0.455897
RDX	0.896739	7.46309	177.365	1.77e-11	1.76e-10	1.86185
DCPS	1.17496	4.47969	177.097	1.79e-11	1.78e-10	2.25786
FOXK2	0.777618	6.50131	176.949	1.8e-11	1.79e-10	1.7143
POGK	0.768906	6.99675	176.928	1.81e-11	1.79e-10	1.70398
CENPA	-1.70653	4.03556	176.729	1.82e-11	1.81e-10	0.306396
NHP2L1	0.867947	6.58193	176.589	1.84e-11	1.82e-10	1.82506
CLIP2	-1.62107	3.92514	176.415	1.85e-11	1.84e-10	0.325093
LYPD1	-1.68102	3.45703	176.224	1.87e-11	1.86e-10	0.311862
RNF145	1.1487	4.43644	176.001	1.89e-11	1.87e-10	2.21714
METTL13	0.876823	6.13959	176.046	1.89e-11	1.87e-10	1.83633
RBBP6	0.825878	7.41002	176.006	1.89e-11	1.87e-10	1.77261
GNG4	5.27911	0.737668	175.915	1.9e-11	1.88e-10	38.8303
TNKS1BP1	-0.898923	6.55455	175.85	1.91e-11	1.88e-10	0.536287
RP11-332H18.5	-1.19821	4.56003	175.857	1.91e-11	1.88e-10	0.435816
BTBD2	-0.950524	6.72519	175.766	1.92e-11	1.89e-10	0.517445
TMEM185B	1.01883	5.72763	175.668	1.93e-11	1.9e-10	2.02628
FAM21C	-0.869413	5.59196	175.651	1.93e-11	1.9e-10	0.54737
ATP11A	1.16144	5.9341	175.497	1.94e-11	1.91e-10	2.2368
KIF2C	-1.12185	5.22066	175.487	1.95e-11	1.91e-10	0.459503
RASGRP3	3.58819	1.13459	175.343	1.96e-11	1.93e-10	12.0268
ADRA2C	-1.41912	4.35814	175.237	1.97e-11	1.94e-10	0.373941
SETD7	0.787662	7.54291	175.091	1.99e-11	1.95e-10	1.72627
TRAF3	0.946384	5.55414	174.886	2.01e-11	1.97e-10	1.92704
RAB21	0.809548	6.57877	174.871	2.01e-11	1.97e-10	1.75266
AC068580.6	3.25817	1.76201	174.805	2.02e-11	1.98e-10	9.56771
MDN1	1.92578	7.2073	174.546	2.04e-11	2e-10	3.79943
HNMT	-2.22037	2.62377	174.379	2.06e-11	2.02e-10	0.214587
UTP14A	0.969803	5.77997	174.24	2.08e-11	2.03e-10	1.95857
DCAF11	-0.75865	6.86918	174.143	2.09e-11	2.04e-10	0.591049
SPTLC3	-2.33597	2.43761	174.161	2.08e-11	2.04e-10	0.198063
ANKRD33B	-2.91745	1.75199	174.024	2.1e-11	2.05e-10	0.132361
NOP9	0.999033	5.65383	173.753	2.13e-11	2.07e-10	1.99866
NAA50	0.961091	7.38741	173.843	2.12e-11	2.07e-10	1.94678
HSP90B1	0.821245	9.19867	173.816	2.12e-11	2.07e-10	1.76693
ABAT	-0.815134	7.20234	173.868	2.12e-11	2.07e-10	0.568356
C11orf63	-1.39472	3.95767	173.863	2.12e-11	2.07e-10	0.380318
TGFBR1	0.928522	6.39873	173.71	2.13e-11	2.08e-10	1.90333
STAU2	-1.05858	5.32252	173.698	2.14e-11	2.08e-10	0.480105
AC141928.1	-1.79233	2.85807	173.655	2.14e-11	2.08e-10	0.288705
MAP4K3	0.881078	6.63498	173.599	2.15e-11	2.09e-10	1.84175
DOK4	-1.4776	3.69201	173.598	2.15e-11	2.09e-10	0.359085
SEMA6C	-1.72908	3.22736	173.564	2.15e-11	2.09e-10	0.301643
CTDSP1	-0.808065	6.95387	173.48	2.16e-11	2.1e-10	0.571147
NPTN	-0.798132	6.58057	173.342	2.18e-11	2.11e-10	0.575093
MRPL15	0.94727	5.54678	173.106	2.2e-11	2.13e-10	1.92822
ZDHHC3	-0.888335	5.98974	173.147	2.2e-11	2.13e-10	0.540237
VASN	-2.26945	3.18654	173.15	2.2e-11	2.13e-10	0.207409
NUP35	1.26066	4.34257	173.046	2.21e-11	2.14e-10	2.39605
SLC44A5	-1.46227	3.78741	173.003	2.22e-11	2.14e-10	0.362922
NR2C2AP	1.04831	5.06333	172.705	2.25e-11	2.17e-10	2.06811
RNF144B	-1.314	4.00767	172.564	2.27e-11	2.19e-10	0.402203
EIF1AD	0.967576	5.51168	172.471	2.28e-11	2.2e-10	1.95555
SLC4A2	-0.880012	7.26281	172.182	2.31e-11	2.23e-10	0.543363
FMN2	-4.69725	0.820619	172.202	2.31e-11	2.23e-10	0.0385466
LAS1L	0.891619	5.86918	172.093	2.32e-11	2.24e-10	1.85526
STIP1	0.80264	7.43569	172.048	2.33e-11	2.24e-10	1.74429
MOV10	-0.859401	6.07218	172.077	2.33e-11	2.24e-10	0.551181
ZNF770	0.939331	5.18554	171.921	2.35e-11	2.25e-10	1.91764
SCUBE2	-0.833282	6.94547	171.942	2.34e-11	2.25e-10	0.561251
SP2-AS1	1.36097	3.8515	171.874	2.35e-11	2.26e-10	2.56859
ZNF587B	1.18448	4.26343	171.791	2.36e-11	2.26e-10	2.27282
CHMP1B	0.86738	6.33406	171.85	2.35e-11	2.26e-10	1.82435
CTB-55O6.8	-1.60145	3.67285	171.844	2.36e-11	2.26e-10	0.329545
VIMP	0.946987	6.03401	171.739	2.37e-11	2.27e-10	1.92784
HAS3	3.37255	1.7711	171.57	2.39e-11	2.29e-10	10.3571
AFAP1L2	-2.19607	2.74285	171.524	2.4e-11	2.29e-10	0.218231
CBS	1.20864	4.97841	171.359	2.42e-11	2.31e-10	2.31119
VEGFB	-1.06125	5.36468	171.401	2.41e-11	2.31e-10	0.479218
POMT1	-0.968226	5.87701	171.214	2.44e-11	2.33e-10	0.511134
PRPSAP1	-0.888456	5.69005	171.058	2.46e-11	2.34e-10	0.540192
GSPT1	0.802764	8.35049	171.002	2.46e-11	2.35e-10	1.74444
NHS	1.4179	4.34834	170.873	2.48e-11	2.36e-10	2.67197
ZC3H18	0.766241	6.91452	170.877	2.48e-11	2.36e-10	1.70083
SEMA4B	-0.904101	7.18049	170.866	2.48e-11	2.36e-10	0.534366
TNFRSF10C	-2.20521	2.40191	170.884	2.48e-11	2.36e-10	0.216853
TIGAR	1.56734	3.19744	170.679	2.51e-11	2.38e-10	2.96358
IRGQ	0.947293	5.99722	170.685	2.51e-11	2.38e-10	1.92825
BAG5	0.760549	6.43517	170.722	2.5e-11	2.38e-10	1.69414
RPS27L	-1.01535	5.4775	170.651	2.51e-11	2.38e-10	0.494709
HSD11B2	1.57401	3.57326	170.586	2.52e-11	2.39e-10	2.97731
SQSTM1	-0.878321	7.75802	170.623	2.51e-11	2.39e-10	0.544
MAP2K5	-1.12017	4.78879	170.611	2.52e-11	2.39e-10	0.46004
GRAMD1C	-2.42501	2.04234	170.261	2.56e-11	2.43e-10	0.186208
TIFA	1.68309	4.25252	170.101	2.58e-11	2.45e-10	3.21114
LARP4B	0.739082	7.60835	170.012	2.6e-11	2.46e-10	1.66911
DISC1	-2.04109	2.94745	169.783	2.63e-11	2.49e-10	0.242981
MISP	-1.02988	6.44017	169.619	2.65e-11	2.51e-10	0.489751
TMPRSS13	-1.27094	4.05179	169.519	2.67e-11	2.52e-10	0.41439
CDK6	-1.17841	5.29104	169.429	2.68e-11	2.53e-10	0.441838
CSGALNACT1	1.0481	4.92801	169.196	2.71e-11	2.56e-10	2.0678
TNFRSF11B	-1.73773	2.8587	169.183	2.71e-11	2.56e-10	0.29984
UGGT1	1.22667	6.10676	168.946	2.75e-11	2.59e-10	2.34026
EIF4A1	2.53567	3.52211	168.739	2.78e-11	2.62e-10	5.79846
SLC25A13	0.943318	5.63243	168.76	2.78e-11	2.62e-10	1.92295
UGCG	0.877821	6.99871	168.626	2.8e-11	2.63e-10	1.8376
DENND4B	0.868766	6.4856	168.525	2.81e-11	2.65e-10	1.8261
NPAS2	-0.862094	6.03759	168.48	2.82e-11	2.65e-10	0.550153
PCOLCE2	1.88788	2.59309	168.4	2.83e-11	2.66e-10	3.70092
BRPF1	0.88529	5.99861	168.354	2.84e-11	2.67e-10	1.84714
ABHD12	-0.855444	7.11921	168.328	2.84e-11	2.67e-10	0.552695
TCF7L1	-2.34505	3.26167	168.229	2.86e-11	2.68e-10	0.19682
CSPP1	1.02763	5.02464	168.125	2.87e-11	2.69e-10	2.03867
RSL1D1	0.754266	8.2741	167.993	2.89e-11	2.71e-10	1.68677
ZBTB4	-0.871821	7.04044	167.975	2.9e-11	2.71e-10	0.546457
WDR31	-1.24525	3.82763	167.944	2.9e-11	2.72e-10	0.421835
ALDH3B2	-1.42482	3.37597	167.809	2.92e-11	2.73e-10	0.372465
HMOX1	-2.22254	3.55667	167.605	2.96e-11	2.76e-10	0.214263
CTD-2033D15.2	3.24299	1.00598	167.542	2.97e-11	2.77e-10	9.46757
TMEM125	-1.17056	4.56588	167.567	2.96e-11	2.77e-10	0.444248
BCOR	1.08754	6.61992	167.465	2.98e-11	2.78e-10	2.12512
MEST	0.799402	5.96597	167.451	2.98e-11	2.78e-10	1.74038
KCNH2	-1.90829	3.26446	167.415	2.99e-11	2.78e-10	0.266408
KLHL18	1.06018	4.45411	167.332	3e-11	2.79e-10	2.08519
FAM214A	-0.80006	7.41815	167.308	3e-11	2.8e-10	0.574325
TMPPE	1.53398	2.91474	167.214	3.02e-11	2.81e-10	2.89584
OTULIN	0.881997	5.52783	167.036	3.05e-11	2.83e-10	1.84292
DENND3	-1.34444	3.89202	167.043	3.05e-11	2.83e-10	0.393808
LDLRAD3	1.37132	4.31528	166.947	3.06e-11	2.84e-10	2.58707
SMC6	0.945104	5.47831	166.936	3.07e-11	2.84e-10	1.92533
ITGB8	-1.24771	4.3868	166.994	3.06e-11	2.84e-10	0.421115
RAB9B	-1.59559	3.54362	166.986	3.06e-11	2.84e-10	0.330886
NUCB2	0.906809	6.24757	166.889	3.07e-11	2.85e-10	1.87489
NPR1	3.90814	2.13343	166.697	3.11e-11	2.87e-10	15.013
AIMP2	1.37274	3.95041	166.694	3.11e-11	2.87e-10	2.58961
FTSJ3	0.759568	8.33124	166.571	3.13e-11	2.89e-10	1.69298
TBC1D2B	-1.05504	4.6866	166.585	3.12e-11	2.89e-10	0.481284
SFXN5	-1.10823	4.58887	166.381	3.16e-11	2.92e-10	0.463862
C9orf114	0.841693	6.36114	166.32	3.17e-11	2.93e-10	1.79215
EPB41L2	-0.863762	6.59557	166.32	3.17e-11	2.93e-10	0.549518
ERMP1	-0.843679	7.30946	166.224	3.19e-11	2.94e-10	0.557221
SLC26A11	-1.30297	4.16563	166.236	3.18e-11	2.94e-10	0.40529
KAT6B	-0.843593	5.894	166.079	3.21e-11	2.96e-10	0.557254
RP1-239B22.5	1.91843	3.31445	165.855	3.25e-11	2.99e-10	3.78012
DNMT3A	-0.832305	6.1891	165.808	3.26e-11	3e-10	0.561631
SUPT16H	0.751365	8.09446	165.688	3.28e-11	3.02e-10	1.68339
KIAA0430	-0.872005	6.63779	165.579	3.3e-11	3.03e-10	0.546387
ELAC2	0.774175	6.97263	165.525	3.31e-11	3.04e-10	1.71021
FBXO21	0.767742	7.1336	165.447	3.33e-11	3.05e-10	1.7026
PRMT3	1.26377	4.59841	165.376	3.34e-11	3.06e-10	2.40122
PPP2R1B	1.03159	5.09602	165.252	3.36e-11	3.08e-10	2.04427
SPATS2	-0.794254	6.49859	165.264	3.36e-11	3.08e-10	0.576641
CRISPLD1	1.13461	4.36561	165.165	3.38e-11	3.09e-10	2.1956
LOXL3	2.35132	2.10667	164.966	3.41e-11	3.13e-10	5.10292
NCAPD3	0.826474	6.30294	164.891	3.43e-11	3.14e-10	1.77335
DAPK2	-1.35981	4.59107	164.881	3.43e-11	3.14e-10	0.389634
ADCY5	0.993486	5.62356	164.813	3.44e-11	3.15e-10	1.99099
AGPAT2	-1.07328	6.43634	164.788	3.45e-11	3.15e-10	0.475238
SLC9B2	1.4084	3.9756	164.74	3.46e-11	3.16e-10	2.65443
ADAM12	2.41612	2.23332	164.639	3.48e-11	3.17e-10	5.33734
ITGB5	0.815743	7.63333	164.614	3.48e-11	3.17e-10	1.7602
PTCD2	1.09171	4.36589	164.537	3.5e-11	3.19e-10	2.13127
JADE2	-0.903474	6.17718	164.495	3.5e-11	3.19e-10	0.534598
ADRB1	4.70896	1.04951	164.375	3.53e-11	3.21e-10	26.154
PIK3C2A	0.799259	6.3634	164.347	3.53e-11	3.21e-10	1.74021
TADA3	-0.843421	7.56354	164.333	3.54e-11	3.21e-10	0.55732
PLEKHH3	-1.11823	5.00526	164.33	3.54e-11	3.21e-10	0.460658
CTPS2	-0.861078	5.38553	164.304	3.54e-11	3.22e-10	0.550541
ACPP	-3.90983	1.31348	164.264	3.55e-11	3.22e-10	0.0665312
MSI2	0.797921	8.36544	164.181	3.56e-11	3.23e-10	1.73859
TGFBR2	-1.04256	5.37437	163.996	3.6e-11	3.27e-10	0.485465
NCBP1	0.75367	7.26443	163.808	3.64e-11	3.3e-10	1.68608
MSX2	1.12985	4.62074	163.703	3.66e-11	3.31e-10	2.18837
PPFIBP2	-1.45803	3.526	163.714	3.66e-11	3.31e-10	0.36399
C9orf3	-1.04362	4.76461	163.584	3.68e-11	3.33e-10	0.48511
STX10	-1.12943	4.77676	163.569	3.69e-11	3.34e-10	0.457096
PIP5K1B	2.83183	1.84446	163.437	3.71e-11	3.36e-10	7.11979
TP53RK	1.09857	4.75817	163.392	3.72e-11	3.36e-10	2.14142
FAM86DP	1.30817	3.69974	163.178	3.77e-11	3.4e-10	2.47627
FAM214B	-1.30127	3.65121	163.117	3.78e-11	3.41e-10	0.405769
LRRC8B	1.04456	4.94451	163.047	3.8e-11	3.42e-10	2.06273
ADGRG6	0.857346	7.61668	162.865	3.83e-11	3.46e-10	1.8117
CPSF2	0.767342	6.36272	162.815	3.85e-11	3.46e-10	1.70213
RNF19A	0.794942	6.51435	162.7	3.87e-11	3.48e-10	1.73501
PDIA4	0.776664	7.39654	162.594	3.89e-11	3.5e-10	1.71316
DDX41	0.779946	6.79432	162.525	3.91e-11	3.51e-10	1.71707
STK11IP	-0.963575	5.6567	162.572	3.9e-11	3.51e-10	0.512785
WDR89	1.15009	5.01372	162.408	3.93e-11	3.53e-10	2.21927
IGFBP4	0.95084	9.17262	162.408	3.93e-11	3.53e-10	1.933
GTF3A	0.925888	6.77255	162.436	3.93e-11	3.53e-10	1.89985
CDC73	0.795008	6.08038	162.381	3.94e-11	3.53e-10	1.73509
AGAP1	1.04452	6.76968	161.963	4.03e-11	3.61e-10	2.06267
TOMM34	0.887535	5.49904	161.974	4.03e-11	3.61e-10	1.85001
ZBTB7C	-2.11637	2.55593	161.991	4.03e-11	3.61e-10	0.230627
USP30	-1.26317	4.43778	161.895	4.05e-11	3.62e-10	0.416628
EXOSC5	1.00139	4.95499	161.867	4.05e-11	3.63e-10	2.00192
RAI14	1.19852	4.57836	161.701	4.09e-11	3.65e-10	2.29504
DCLRE1A	1.0231	4.71583	161.745	4.08e-11	3.65e-10	2.03228
LGALS3	-0.822332	8.09992	161.743	4.08e-11	3.65e-10	0.565527
UNC13D	-1.53609	4.49009	161.729	4.09e-11	3.65e-10	0.344818
SPSB1	-2.05021	2.75244	161.659	4.1e-11	3.66e-10	0.241449
KLHDC3	-0.817636	7.22809	161.455	4.15e-11	3.7e-10	0.567371
CAPS	-1.02787	5.76283	161.469	4.15e-11	3.7e-10	0.490434
USP2	-1.8937	3.13664	161.431	4.15e-11	3.7e-10	0.269117
TGDS	1.36499	3.66812	161.186	4.21e-11	3.75e-10	2.57574
PIFO	-2.00274	3.18314	161.135	4.22e-11	3.76e-10	0.249526
MAP4K5	0.948152	5.72754	161.003	4.26e-11	3.78e-10	1.9294
UBE2L6	-1.00288	4.75538	160.974	4.26e-11	3.79e-10	0.499004
MTUS1	-0.768638	6.52768	160.894	4.28e-11	3.8e-10	0.586972
FAM124A	3.73013	1.26424	160.846	4.29e-11	3.81e-10	13.2703
ESYT2	0.752471	8.26416	160.835	4.3e-11	3.81e-10	1.68468
BCS1L	1.14129	4.42814	160.74	4.32e-11	3.83e-10	2.20579
G6PC3	0.908958	6.1047	160.702	4.33e-11	3.83e-10	1.87769
TFEB	-1.88373	2.4881	160.704	4.33e-11	3.83e-10	0.270981
GPN3	1.23131	3.95816	160.544	4.37e-11	3.87e-10	2.34781
FOSL2	0.845683	7.15051	160.332	4.42e-11	3.91e-10	1.79712
CCT3	0.757326	8.57741	160.349	4.41e-11	3.91e-10	1.69035
NRARP	1.14405	4.22844	160.259	4.44e-11	3.92e-10	2.21001
C9orf78	0.770336	6.69868	160.114	4.47e-11	3.95e-10	1.70567
OXSR1	0.733213	6.73195	159.958	4.51e-11	3.98e-10	1.66234
BCL9	-0.743841	6.95815	159.966	4.51e-11	3.98e-10	0.597148
COPS8	1.08243	5.11539	159.885	4.53e-11	4e-10	2.11759
HDAC2	0.73988	7.42161	159.722	4.57e-11	4.03e-10	1.67004
ZFR	0.723463	7.08508	159.722	4.57e-11	4.03e-10	1.65114
NGEF	-2.32216	2.06682	159.696	4.58e-11	4.03e-10	0.199968
EDN1	1.64147	3.24223	159.651	4.59e-11	4.04e-10	3.11984
SP2	-1.14657	5.53468	159.257	4.7e-11	4.13e-10	0.451697
CD320	1.07514	4.57855	159.099	4.74e-11	4.16e-10	2.10693
MTMR4	0.753845	7.80652	159.114	4.73e-11	4.16e-10	1.68628
FAM155B	1.71027	3.87586	158.94	4.78e-11	4.2e-10	3.27222
MTR	1.03229	6.67896	158.894	4.79e-11	4.21e-10	2.04526
RHOD	-1.0752	4.53223	158.822	4.81e-11	4.22e-10	0.474606
NOL9	1.10501	4.71895	158.641	4.86e-11	4.26e-10	2.151
CCAR1	0.790628	6.92888	158.424	4.92e-11	4.31e-10	1.72983
CYBRD1	-0.807629	6.439	158.459	4.91e-11	4.31e-10	0.57132
RP11-88H9.2	-1.44311	3.98992	158.43	4.92e-11	4.31e-10	0.367773
ATP7B	1.06011	5.29383	158.328	4.95e-11	4.33e-10	2.08509
FDX1	1.05943	4.54035	158.31	4.96e-11	4.33e-10	2.08411
TRIM44	0.709712	7.22046	158.254	4.97e-11	4.34e-10	1.63548
EPHX1	-0.854055	7.37567	158.283	4.96e-11	4.34e-10	0.553228
PBX3	0.929439	5.21444	158.165	5e-11	4.36e-10	1.90454
TRIM27	0.736177	6.77334	157.972	5.05e-11	4.41e-10	1.66576
CCT7	0.803098	8.34534	157.898	5.07e-11	4.42e-10	1.74484
HOXC13	-1.16144	5.01842	157.91	5.07e-11	4.42e-10	0.447065
AGO4	-1.01634	4.98122	157.807	5.1e-11	4.44e-10	0.494368
RNF24	-1.03398	5.41092	157.724	5.12e-11	4.46e-10	0.488361
ZNF10	1.65247	3.16093	157.69	5.13e-11	4.47e-10	3.14372
DENND1B	-1.27075	4.8053	157.644	5.15e-11	4.48e-10	0.414445
NCMAP	-2.5787	3.05707	157.631	5.15e-11	4.48e-10	0.167392
SLC5A3	1.31094	5.0827	157.477	5.2e-11	4.52e-10	2.48103
SNHG12	1.08129	4.5044	157.34	5.24e-11	4.55e-10	2.11592
ANXA9	-0.844231	7.51617	157.309	5.25e-11	4.55e-10	0.557007
KANSL1L	-1.17722	3.88681	157.135	5.3e-11	4.6e-10	0.442202
ZNF761	0.906069	5.32779	156.919	5.37e-11	4.65e-10	1.87393
TIMM23B	2.13253	2.88656	156.898	5.37e-11	4.66e-10	4.38484
UCP2	-0.917322	7.37986	156.869	5.38e-11	4.66e-10	0.529491
CACNG6	-1.52459	3.69781	156.848	5.39e-11	4.66e-10	0.347578
CARM1	-0.797655	7.02555	156.692	5.44e-11	4.7e-10	0.575283
C1orf122	0.916979	5.07621	156.664	5.45e-11	4.71e-10	1.88816
CHORDC1	1.40343	4.27076	156.629	5.46e-11	4.72e-10	2.6453
MRPL42	1.03715	5.58655	156.513	5.49e-11	4.74e-10	2.05217
SLC25A39	0.826105	7.95575	156.516	5.49e-11	4.74e-10	1.77289
IPO5P1	-1.225	4.06108	156.446	5.51e-11	4.76e-10	0.427799
FBXO10	1.70827	3.0213	156.371	5.54e-11	4.78e-10	3.26768
C16orf45	-0.959368	5.73822	156.294	5.56e-11	4.79e-10	0.514282
FAM57A	1.04134	4.86937	156.195	5.6e-11	4.82e-10	2.05814
NCOA2	-0.772377	6.06024	156.087	5.63e-11	4.85e-10	0.585452
MRPL50	0.858736	5.53884	155.957	5.67e-11	4.88e-10	1.81345
PFDN2	1.35768	4.22998	155.932	5.68e-11	4.89e-10	2.56273
BMPR1B	1.02925	4.48603	155.544	5.81e-11	4.99e-10	2.04097
COMT	-0.908007	6.68311	155.401	5.86e-11	5.03e-10	0.532921
RP11-172H24.4	2.41072	2.04374	155.381	5.86e-11	5.04e-10	5.31741
MKNK1	-0.956528	4.90937	155.354	5.87e-11	5.04e-10	0.515295
CORO2B	-1.75288	2.85453	155.337	5.88e-11	5.04e-10	0.296709
FTSJ2	0.873393	5.29951	155.182	5.93e-11	5.08e-10	1.83197
AP4B1	0.775106	6.43542	155.196	5.93e-11	5.08e-10	1.71132
TENM3	1.36243	4.27982	155.144	5.95e-11	5.09e-10	2.57118
CFLAR	-0.973752	5.26932	155.129	5.95e-11	5.09e-10	0.50918
ACSL4	1.42039	3.63715	155.081	5.97e-11	5.1e-10	2.67657
PROM2	-1.157	4.21723	155.095	5.96e-11	5.1e-10	0.448444
PRMT1	0.77702	7.35807	154.822	6.06e-11	5.18e-10	1.71359
MRPL3	0.822993	6.38205	154.752	6.08e-11	5.19e-10	1.76907
DHCR24	-0.864315	8.79407	154.763	6.08e-11	5.19e-10	0.549307
PAICS	0.786381	7.84868	154.595	6.14e-11	5.24e-10	1.72474
ROCK2	0.78275	6.90708	154.535	6.16e-11	5.25e-10	1.72041
CLINT1	0.728914	6.80582	154.345	6.23e-11	5.31e-10	1.65739
YDJC	0.919644	5.59063	154.282	6.25e-11	5.33e-10	1.89165
IL17RC	-0.881966	5.38337	154.213	6.28e-11	5.34e-10	0.542628
ZNF142	0.936739	5.58722	154.164	6.3e-11	5.35e-10	1.9142
DDX49	0.804804	6.83996	154.16	6.3e-11	5.35e-10	1.74691
PTCD3	0.79469	6.6793	154.159	6.3e-11	5.35e-10	1.7347
HNRNPR	0.737204	7.64552	154.128	6.31e-11	5.36e-10	1.66694
RNF207	-2.18716	3.00957	153.939	6.38e-11	5.42e-10	0.219584
SMYD5	0.848487	5.85177	153.741	6.45e-11	5.48e-10	1.80061
XYLT1	0.93409	5.62405	153.706	6.47e-11	5.49e-10	1.91069
RHOQ	-0.975181	5.56919	153.584	6.51e-11	5.52e-10	0.508676
SLC1A4	1.08398	5.07044	153.519	6.54e-11	5.54e-10	2.11988
PMPCB	-0.904704	6.21565	153.404	6.58e-11	5.57e-10	0.534142
SORL1	-1.44546	4.97067	153.411	6.58e-11	5.57e-10	0.367174
APOL6	-1.35522	3.77339	153.353	6.6e-11	5.59e-10	0.390876
BCAS3	-0.825475	8.77045	153.293	6.62e-11	5.6e-10	0.564296
ARRDC1	-0.853994	6.41112	153.271	6.63e-11	5.61e-10	0.553251
FBXL20	-1.09244	4.63435	153.175	6.67e-11	5.64e-10	0.468968
SSTR5	-3.27023	1.54966	153.091	6.7e-11	5.66e-10	0.103648
CLPB	1.17595	4.1236	152.948	6.76e-11	5.71e-10	2.25942
PCDH19	1.45452	4.1738	152.56	6.92e-11	5.83e-10	2.74065
B4GALT7	0.8695	5.036	152.383	6.99e-11	5.89e-10	1.82703
MAPK13	-0.949192	5.38976	152.32	7.01e-11	5.91e-10	0.517923
HYAL2	1.1658	5.1157	152.295	7.03e-11	5.92e-10	2.24358
GALNT12	-1.03	4.82738	152.272	7.03e-11	5.92e-10	0.489712
RNF130	-0.781959	6.80351	151.92	7.18e-11	6.04e-10	0.581577
PLCB3	-0.993411	5.37934	151.923	7.18e-11	6.04e-10	0.502289
B3GALT6	1.03704	4.59427	151.721	7.27e-11	6.11e-10	2.05202
BNIP3L	0.910604	7.8627	151.621	7.31e-11	6.14e-10	1.87983
MAGED2	-0.750584	8.52421	151.569	7.33e-11	6.16e-10	0.594363
SLC25A17	1.04421	4.70132	151.385	7.41e-11	6.22e-10	2.06224
SIGLEC15	-1.66877	3.74868	151.333	7.44e-11	6.24e-10	0.314522
FAM86B3P	1.63431	3.73297	151.301	7.45e-11	6.25e-10	3.10439
SEC24A	0.789249	5.76771	151.212	7.49e-11	6.28e-10	1.72817
CYP26B1	1.90908	3.83012	151.056	7.56e-11	6.32e-10	3.7557
WDR77	0.963623	4.97977	151.088	7.55e-11	6.32e-10	1.9502
PRPF19	0.720969	7.56744	151.096	7.54e-11	6.32e-10	1.64829
MRPL55	0.837809	5.74177	151.018	7.58e-11	6.34e-10	1.78733
DNASE2	-0.916388	6.36323	150.975	7.6e-11	6.35e-10	0.529834
RLIM	0.85902	6.63476	150.838	7.66e-11	6.39e-10	1.81381
SRI	-0.96471	5.93347	150.861	7.65e-11	6.39e-10	0.512381
GPR108	-0.816997	5.33348	150.741	7.7e-11	6.43e-10	0.567622
P2RX7	3.79487	1.63374	150.664	7.74e-11	6.45e-10	13.8793
ZNF451	0.929606	5.34704	150.591	7.77e-11	6.48e-10	1.90476
CASP8	0.964147	5.2238	150.522	7.8e-11	6.5e-10	1.95091
RCAN3	-1.19235	4.47077	150.53	7.8e-11	6.5e-10	0.437589
ARHGEF3	-1.24939	4.05892	150.491	7.82e-11	6.51e-10	0.420626
LEPROT	-0.78217	5.63211	150.433	7.85e-11	6.53e-10	0.581491
XPNPEP1	0.758859	5.94519	150.404	7.86e-11	6.54e-10	1.69215
ZBTB7B	-0.909294	5.54097	150.376	7.87e-11	6.54e-10	0.532446
ALG3	0.895324	5.39246	150.302	7.91e-11	6.57e-10	1.86003
TMEM214	0.775515	6.97921	150.302	7.91e-11	6.57e-10	1.7118
ABR	-0.755077	7.30677	150.206	7.95e-11	6.6e-10	0.592515
RPS6KB1	0.784182	10.152	150.18	7.97e-11	6.61e-10	1.72212
RNPS1	0.8476	6.83769	150.132	7.99e-11	6.62e-10	1.79951
RNF150	1.23818	4.07382	150.103	8e-11	6.63e-10	2.35901
BIRC5	-1.10445	5.03866	149.84	8.13e-11	6.73e-10	0.46508
PDGFB	-1.53893	3.26537	149.802	8.15e-11	6.74e-10	0.344141
POLG2	0.972831	5.74677	149.742	8.18e-11	6.76e-10	1.96269
RBM43	-1.18581	4.3135	149.753	8.17e-11	6.76e-10	0.439578
BHLHA15	3.09814	1.02139	149.625	8.23e-11	6.81e-10	8.56313
HOXC11	-1.20127	4.75541	149.439	8.33e-11	6.88e-10	0.434892
CNNM1	1.047	5.39848	149.235	8.43e-11	6.96e-10	2.06623
FAM21A	-0.751209	5.88512	149.221	8.44e-11	6.96e-10	0.594105
SLC16A6	1.77662	3.1072	149.18	8.46e-11	6.98e-10	3.42623
ACTN4	0.808264	9.38188	149.063	8.52e-11	7.02e-10	1.7511
C2orf68	-0.805613	5.603	149.002	8.55e-11	7.04e-10	0.572119
SUGT1	0.830466	5.5873	148.972	8.56e-11	7.05e-10	1.77826
GDF15	1.21094	5.44934	148.694	8.71e-11	7.17e-10	2.31489
KIF3A	1.0286	4.47701	148.649	8.73e-11	7.18e-10	2.04005
C1orf112	-1.45518	3.33433	148.652	8.73e-11	7.18e-10	0.364709
PHF13	-1.13649	4.89022	148.598	8.76e-11	7.2e-10	0.454864
ATOH8	3.94729	0.55201	148.364	8.88e-11	7.29e-10	15.426
AP4E1	0.876932	6.29569	148.368	8.88e-11	7.29e-10	1.83647
UBE4B	-0.801644	6.8294	148.388	8.87e-11	7.29e-10	0.573695
SCAPER	-1.27683	3.98277	148.367	8.88e-11	7.29e-10	0.412703
ZDHHC9	0.793904	7.02105	148.277	8.93e-11	7.32e-10	1.73376
HSP90AB1	0.832365	11.0705	148.179	8.98e-11	7.35e-10	1.7806
SBNO1	0.682956	7.11274	148.187	8.98e-11	7.35e-10	1.60543
PYROXD2	-1.16037	4.14577	148.184	8.98e-11	7.35e-10	0.447399
C15orf52	-5.49345	1.43759	148.084	9.04e-11	7.39e-10	0.0221977
NAT8L	1.06463	4.3861	148.015	9.07e-11	7.42e-10	2.09163
TMEM86A	-1.74395	2.56722	147.827	9.18e-11	7.5e-10	0.298552
GIPC1	-0.80964	7.38031	147.601	9.3e-11	7.6e-10	0.570524
PSME4	0.83761	7.10349	147.476	9.38e-11	7.65e-10	1.78709
FN1	1.42992	8.87647	147.345	9.45e-11	7.71e-10	2.69432
SNRPD1	0.871157	6.03809	147.144	9.57e-11	7.8e-10	1.82913
[truncated: 6,176 more rows]
