# Supplementary material for: Cooperative interaction between ERα and the EMT-inducer ZEB1 reprograms breast cancer cells for bone metastasis
Source: Nat Commun. 2022 Apr 19;13:2104. doi: 10.1038/s41467-022-29723-5 (PMC9018728; doi:10.1038/s41467-022-29723-5)
Supplement: Supplementary file 7 — Supplementary Data 4 [file 41467_2022_29723_MOESM7_ESM.xlsx]

## Sheet: +DOX(E2) vs -DOX(Ctl)FDR<0.05
E2
Gene	logFC	logCPM	F	PValue	FDR	FC
CA12	3.46121	8.11174	2599.26	7.29e-23	1.19e-18	11.0135
RET	2.60533	8.45802	1763.66	3.57e-21	2.91e-17	6.08531
GREB1	2.95948	8.18662	1569.52	1.15e-20	6.23e-17	7.77841
PGR	3.38002	8.33456	1524.55	1.53e-20	6.25e-17	10.4109
SLC47A1	4.71272	5.30779	1419.63	3.13e-20	1.02e-16	26.2222
PGLYRP2	6.64119	3.56374	1228.61	1.32e-19	3.14e-16	99.8151
RAB31	2.2964	7.53416	1209.99	1.54e-19	3.14e-16	4.91231
PRSS23	2.12315	8.26579	1214.38	1.49e-19	3.14e-16	4.35643
KCNJ8	-2.42176	6.23399	1183.67	1.92e-19	3.24e-16	0.186629
RNF43	-2.43088	5.60346	1179.39	1.99e-19	3.24e-16	0.185453
ANXA9	2.20321	7.51617	1138.28	2.83e-19	4.19e-16	4.60502
CXCL12	4.09186	4.6385	1057.74	5.88e-19	7.37e-16	17.0519
CAV1	2.31607	5.52593	1060.79	5.71e-19	7.37e-16	4.97974
USP31	2.38849	5.83436	1049.13	6.37e-19	7.42e-16	5.23609
FMN1	2.63688	6.39713	988.016	1.16e-18	1.18e-15	6.21985
SLC9A3R1	1.9694	8.40581	993.999	1.09e-18	1.18e-15	3.91605
BRI3BP	2.19678	6.09112	976.607	1.3e-18	1.21e-15	4.58454
ZNF185	2.09833	6.90426	973.61	1.34e-18	1.21e-15	4.28215
PIM1	2.47795	4.94517	949.012	1.73e-18	1.48e-15	5.57105
C5AR2	4.7584	3.18446	880.362	3.63e-18	2.96e-15	27.0658
RAPGEFL1	2.30151	6.93011	875.067	3.86e-18	2.99e-15	4.92972
LIMA1	-1.93653	6.0065	824.979	6.91e-18	5.12e-15	0.261243
CA5B	-2.14619	5.36653	808.789	8.41e-18	5.96e-15	0.225908
IGFBP4	2.11489	9.17262	764.056	1.48e-17	1e-14	4.33157
CLIP4	-2.76255	4.35118	736.02	2.13e-17	1.39e-14	0.147364
DDX10	2.05916	6.62371	721.616	2.59e-17	1.63e-14	4.16744
SLC7A5	1.71722	8.84284	707.135	3.17e-17	1.91e-14	3.28802
CYP26B1	3.62309	3.83012	697.727	3.62e-17	1.96e-14	12.3214
AMZ1	3.17098	3.83679	701.944	3.41e-17	1.96e-14	9.00656
VCAN	2.4444	7.07191	698.434	3.58e-17	1.96e-14	5.44301
DUSP4	-1.96795	5.97211	691.697	3.94e-17	2.07e-14	0.255617
FKBP4	1.67257	7.91539	668.753	5.49e-17	2.8e-14	3.18781
KIF21A	1.55349	7.81709	663.086	5.97e-17	2.86e-14	2.93527
LIPH	-2.6855	4.11952	663.048	5.97e-17	2.86e-14	0.155447
LMO3	-4.10842	3.34993	653.628	6.87e-17	3.2e-14	0.0579751
ARHGAP36	3.99084	3.77791	646.353	7.67e-17	3.47e-14	15.8987
KIF5C	2.06733	6.24515	639.41	8.53e-17	3.76e-14	4.19111
TGM2	2.3041	5.94648	633.649	9.33e-17	4e-14	4.93858
SDK2	3.41599	4.08753	628.781	1.01e-16	4.2e-14	10.6737
MYBL1	3.06282	3.63374	613.172	1.29e-16	5.12e-14	8.35605
IFITM10	2.03358	5.42784	612.624	1.3e-16	5.12e-14	4.0942
PPIF	1.8504	7.97919	611.616	1.32e-16	5.12e-14	3.60601
TMEM164	1.64601	7.266	607.5	1.41e-16	5.35e-14	3.12966
SLC22A5	1.84232	5.94973	603.471	1.51e-16	5.58e-14	3.58586
HOMER2	1.44853	7.02485	597.989	1.65e-16	5.97e-14	2.7293
UNC5A	3.1916	3.6704	585.585	2.02e-16	6.59e-14	9.13626
LINC01016	2.90662	5.51686	585.822	2.01e-16	6.59e-14	7.4986
ANKH	1.53084	6.83214	585.628	2.02e-16	6.59e-14	2.88954
AKAP1	1.45911	9.0749	588.002	1.94e-16	6.59e-14	2.74938
FAM179A	-3.33088	4.00115	586.877	1.98e-16	6.59e-14	0.0993816
MLXIP	1.69453	8.01133	583.981	2.08e-16	6.64e-14	3.23672
TIPARP	1.68879	6.19469	579.944	2.22e-16	6.84e-14	3.22387
ARHGAP26	1.65743	6.2157	580.168	2.22e-16	6.84e-14	3.15455
STC2	1.6096	8.47093	578.755	2.27e-16	6.85e-14	3.05167
IL17RB	1.98664	5.164	574.19	2.45e-16	7.27e-14	3.96313
GRHL3	-2.51521	5.41276	565.897	2.83e-16	8.23e-14	0.174923
TBKBP1	1.95206	5.0847	560.743	3.09e-16	8.84e-14	3.86928
DHCR7	1.36593	8.24986	555.44	3.39e-16	9.54e-14	2.57742
TIAM1	2.08437	5.46007	551.489	3.64e-16	9.98e-14	4.24089
WWC1	1.68598	6.54178	550.957	3.67e-16	9.98e-14	3.21758
RP11-203J24.8	2.1554	4.98071	549.109	3.8e-16	1e-13	4.45493
BTG2	-1.75904	7.6401	548.871	3.81e-16	1e-13	0.295445
ENC1	-1.77897	5.48405	546.035	4.01e-16	1.04e-13	0.291392
NR4A3	1.59606	5.87977	539.464	4.52e-16	1.15e-13	3.02317
PKIB	2.12456	6.40463	535.709	4.83e-16	1.21e-13	4.3607
MANEAL	2.01643	5.07847	519.337	6.55e-16	1.59e-13	4.04583
TMTC2	-1.60061	5.81381	520.264	6.43e-16	1.59e-13	0.329739
SMPD3	2.55569	4.03848	515.028	7.1e-16	1.7e-13	5.87947
SYNDIG1	3.24568	3.13501	511.935	7.53e-16	1.78e-13	9.48524
KDM4B	1.38921	6.47208	510.912	7.68e-16	1.79e-13	2.61935
RPS6KA2	1.69287	7.04263	508.281	8.08e-16	1.85e-13	3.23299
LRIG1	1.43871	7.22759	507.769	8.16e-16	1.85e-13	2.71078
MYB	1.7965	5.38639	505.419	8.53e-16	1.91e-13	3.47376
TFRC	1.35042	9.71022	499.685	9.54e-16	2.07e-13	2.54987
ELF1	1.31045	7.92833	500.365	9.41e-16	2.07e-13	2.48019
AP1B1	1.32282	8.28183	496.994	1.01e-15	2.16e-13	2.50154
ARHGEF37	-1.9988	4.44174	493.616	1.07e-15	2.27e-13	0.250209
SH3BP4	-1.77915	6.93343	488.646	1.19e-15	2.48e-13	0.291354
FAM63A	1.30206	6.81803	486.918	1.23e-15	2.53e-13	2.46581
HOXC6	2.06357	4.07973	470.546	1.71e-15	3.49e-13	4.18018
LINC00511	2.51324	3.64473	469.205	1.76e-15	3.54e-13	5.709
CTD-2538C1.2	1.82509	4.55244	457.167	2.27e-15	4.5e-13	3.5433
RBBP7	1.24751	8.23419	451.563	2.55e-15	5.02e-13	2.37431
PLEKHH1	1.93314	5.71903	442.048	3.14e-15	6.09e-13	3.81886
MYO1B	-1.28991	7.79445	434.687	3.7e-15	7.09e-13	0.408976
SGK1	3.09432	3.25815	431.958	3.93e-15	7.45e-13	8.54048
SLC37A3	1.40295	5.67553	429.709	4.13e-15	7.66e-13	2.64442
TMEM150C	-1.51725	6.84734	430.004	4.11e-15	7.66e-13	0.349351
FAM134B	-1.26508	6.14381	427.345	4.36e-15	7.99e-13	0.416076
SLC25A24	1.40821	8.70652	419.74	5.19e-15	9.4e-13	2.65409
HOXC4	2.21195	4.42247	417.943	5.41e-15	9.69e-13	4.633
PKP1	-1.43719	6.09323	411.129	6.34e-15	1.12e-12	0.369287
C1orf226	1.66204	6.04913	406.72	7.04e-15	1.22e-12	3.16463
DDX21	1.18261	8.29001	407.166	6.96e-15	1.22e-12	2.26988
TRPC6	2.07075	3.99039	405.872	7.18e-15	1.23e-12	4.20105
DEPTOR	1.38955	6.59747	401.663	7.94e-15	1.33e-12	2.61997
DNAJC22	-1.23657	7.58669	402.25	7.83e-15	1.33e-12	0.424379
STK17A	1.49098	5.76791	400.733	8.12e-15	1.35e-12	2.81081
SLC6A6	1.2909	8.67761	396.84	8.93e-15	1.47e-12	2.44681
PLCL1	2.00401	4.12995	391.573	1.02e-14	1.65e-12	4.01114
UGCG	1.34398	6.99871	390.253	1.05e-14	1.69e-12	2.53851
RDH10	1.41971	6.05177	387.048	1.14e-14	1.81e-12	2.67531
SEMA3G	4.38988	2.13625	383.877	1.23e-14	1.95e-12	20.9645
MAP6D1	1.94318	4.3362	383.375	1.25e-14	1.95e-12	3.84551
ITGB6	-1.70493	6.29156	381.053	1.32e-14	2.05e-12	0.306737
SLC7A11	2.0564	5.5616	377.422	1.45e-14	2.23e-12	4.15948
SLC17A9	2.23387	7.35431	373.081	1.62e-14	2.47e-12	4.70393
CTSD	1.16877	8.71282	371.017	1.71e-14	2.58e-12	2.2482
CDYL2	-1.58319	6.41105	368.237	1.84e-14	2.74e-12	0.333742
EFNB2	-1.45035	5.97304	367.489	1.87e-14	2.77e-12	0.365933
PUS7	1.41941	5.70049	366.929	1.9e-14	2.79e-12	2.67476
COBLL1	-1.18648	5.87393	363.46	2.08e-14	3.03e-12	0.439372
PLK2	-1.3116	5.79245	362.103	2.16e-14	3.11e-12	0.402873
LRRN2	1.37796	5.69377	359.205	2.33e-14	3.33e-12	2.599
MYC	1.28589	8.55541	357.834	2.42e-14	3.43e-12	2.43832
SIDT2	1.14106	6.31475	357.019	2.47e-14	3.46e-12	2.20543
RAB3D	-1.21569	6.62968	356.827	2.48e-14	3.46e-12	0.430567
IL1R1	-2.25619	3.36093	352.312	2.81e-14	3.88e-12	0.209324
RHOBTB1	1.77269	4.69145	350.972	2.91e-14	3.99e-12	3.4169
SFMBT2	-2.13913	4.89334	350.048	2.99e-14	4.06e-12	0.227017
DRAM1	-1.35338	6.0287	349.426	3.04e-14	4.09e-12	0.391375
PAPSS2	1.46719	6.05885	346.404	3.3e-14	4.4e-12	2.76483
GAB2	1.31268	5.76883	346.23	3.32e-14	4.4e-12	2.48403
ADAMTS19	-1.23117	6.34004	344.334	3.5e-14	4.6e-12	0.42597
HPS3	-1.35404	5.84522	343.945	3.54e-14	4.61e-12	0.391195
ELOVL2	1.25378	6.10847	343.177	3.61e-14	4.67e-12	2.38465
SIAH2	1.20988	6.85166	342.531	3.68e-14	4.72e-12	2.31318
RRP12	1.2874	6.77843	341.692	3.77e-14	4.79e-12	2.44087
TSC22D3	-1.23216	6.59073	340.865	3.85e-14	4.87e-12	0.425681
TSPAN9	-1.56999	4.67676	340.026	3.95e-14	4.95e-12	0.33681
SLC29A1	1.25663	6.03777	337.644	4.22e-14	5.17e-12	2.38937
NUAK1	-1.30794	7.20622	337.95	4.18e-14	5.17e-12	0.403897
CDKL5	-1.82028	6.97878	337.852	4.2e-14	5.17e-12	0.283167
CTR9	1.1246	6.3421	335.82	4.45e-14	5.41e-12	2.18041
MACC1	-1.66634	4.3866	335.16	4.53e-14	5.47e-12	0.315052
SVIL	1.20814	8.30735	332.791	4.85e-14	5.77e-12	2.3104
TNFRSF11B	-3.00735	2.8587	332.779	4.85e-14	5.77e-12	0.124365
CENPE	-1.16278	5.64472	329.134	5.39e-14	6.36e-12	0.446651
ALDH3A2	1.0275	7.67978	325.234	6.04e-14	7.08e-12	2.03849
ZNF467	-1.36133	5.59658	324.464	6.18e-14	7.19e-12	0.389224
TBC1D1	1.43949	6.38843	323.564	6.34e-14	7.33e-12	2.71224
IGFBP5	1.65137	4.36965	321.563	6.73e-14	7.73e-12	3.14133
OSGIN1	1.56818	5.20302	317.236	7.66e-14	8.73e-12	2.9653
SLIT1	-1.38015	6.54919	316.795	7.76e-14	8.79e-12	0.384178
NOLC1	1.05162	8.52187	314.081	8.43e-14	9.47e-12	2.07286
HCK	2.91958	3.02754	311.859	9.02e-14	1e-11	7.56626
LY6H	2.15242	3.3888	311.364	9.16e-14	1e-11	4.44574
SLC1A4	1.54416	5.07044	311.401	9.15e-14	1e-11	2.91635
TACC1	-1.16326	7.12683	311.749	9.05e-14	1e-11	0.446501
PIK3R3	-1.15151	6.98796	309.229	9.78e-14	1.06e-11	0.450155
CITED1	3.04815	4.209	307.454	1.03e-13	1.11e-11	8.27151
NRIP1	1.06009	8.00674	306.658	1.06e-13	1.13e-11	2.08507
LMO7	-1.2971	6.10593	306.501	1.06e-13	1.13e-11	0.406945
CHPT1	1.50045	5.04147	305.819	1.09e-13	1.15e-11	2.82931
MREG	1.23099	6.94154	305.552	1.1e-13	1.15e-11	2.34727
CCDC88C	1.18959	7.80564	301.544	1.24e-13	1.3e-11	2.28087
CYP1B1	1.50039	9.12556	300.768	1.27e-13	1.32e-11	2.82919
ABCE1	1.1731	6.85123	296.265	1.47e-13	1.52e-11	2.25496
NET1	-1.05562	7.76611	295.008	1.53e-13	1.57e-11	0.48109
KIAA0513	-1.41337	5.73993	290.93	1.75e-13	1.78e-11	0.375435
PMAIP1	2.64223	3.12181	290.169	1.79e-13	1.81e-11	6.24297
SGK3	2.10128	3.5732	288.478	1.89e-13	1.9e-11	4.2909
SHH	3.0292	2.93758	287.848	1.93e-13	1.93e-11	8.16359
GGA2	1.1267	9.27251	287.293	1.97e-13	1.95e-11	2.18358
ABLIM3	-1.51299	4.63108	287.182	1.98e-13	1.95e-11	0.350385
LAMA3	2.80339	2.95731	286.513	2.02e-13	1.98e-11	6.98081
SYTL2	-1.06253	8.89935	284.05	2.19e-13	2.14e-11	0.478791
TIFA	2.16071	4.25252	283.514	2.23e-13	2.16e-11	4.47134
VPS54	-0.956544	6.93766	282.719	2.29e-13	2.21e-11	0.51529
ST3GAL1	-1.06815	7.5832	281.782	2.37e-13	2.27e-11	0.476932
MTHFD1L	1.17687	5.81525	280.637	2.46e-13	2.34e-11	2.26086
TMEM120B	1.62153	5.61292	277.129	2.77e-13	2.62e-11	3.07701
DCLK1	1.86368	3.85674	276.743	2.81e-13	2.64e-11	3.63936
LMCD1	-1.61387	5.11745	276.121	2.87e-13	2.68e-11	0.32672
MID2	-1.33414	5.92014	275.936	2.88e-13	2.69e-11	0.396629
ABHD2	1.0729	10.1622	275.462	2.93e-13	2.71e-11	2.10366
GRIK3	2.51158	3.46178	275.277	2.95e-13	2.72e-11	5.70243
FAM208B	1.04205	8.42762	274.569	3.02e-13	2.75e-11	2.05915
FZD4	-1.16284	5.54046	274.76	3e-13	2.75e-11	0.446631
MPC1	1.98049	3.77941	272.281	3.27e-13	2.95e-11	3.94628
NCAPD3	1.07202	6.30294	272.434	3.25e-13	2.95e-11	2.10238
NCOA3	-1.10216	10.7172	269.204	3.64e-13	3.26e-11	0.465819
ADCY1	1.11984	9.08714	265.793	4.11e-13	3.66e-11	2.17323
IGDCC3	-1.46556	4.29931	264.401	4.32e-13	3.82e-11	0.362095
SYTL5	1.12679	6.57772	263.165	4.51e-13	3.98e-11	2.18373
DSCAM-AS1	1.98989	8.17814	262.66	4.6e-13	4.03e-11	3.97207
THSD4	1.50181	4.62805	262.058	4.7e-13	4.09e-11	2.83197
ATP11A	1.42635	5.9341	260.184	5.03e-13	4.33e-11	2.68767
TPD52L1	0.961748	8.15713	260.294	5.01e-13	4.33e-11	1.94767
ACP6	-1.05317	6.19081	259.845	5.09e-13	4.36e-11	0.481908
CXXC5	0.966442	7.02021	259.459	5.16e-13	4.4e-11	1.95402
NOL6	1.02522	7.54491	258.419	5.36e-13	4.55e-11	2.03528
FREM2	2.11849	5.69975	257.735	5.49e-13	4.58e-11	4.34241
FAM171B	-1.17318	5.14991	257.936	5.45e-13	4.58e-11	0.443444
TRERF1	-1.55563	4.38221	257.694	5.5e-13	4.58e-11	0.340181
LRRK2	-2.36434	3.06365	257.828	5.48e-13	4.58e-11	0.194206
SEMA3E	-1.55519	5.12994	257.342	5.57e-13	4.61e-11	0.340283
UACA	-0.891248	7.32278	257.158	5.61e-13	4.62e-11	0.539148
GREB1L	1.31682	5.52196	249.034	7.59e-13	6.17e-11	2.49116
ALAD	-0.992616	6.14205	248.971	7.61e-13	6.17e-11	0.502566
KDELC2	-1.15514	5.57635	248.984	7.6e-13	6.17e-11	0.449022
KCNK6	0.992963	6.49431	248.609	7.71e-13	6.22e-11	1.99027
LRRC15	4.23692	5.56497	248.224	7.83e-13	6.28e-11	18.8556
CSK	0.954252	7.40515	247.894	7.92e-13	6.3e-11	1.93757
FRMD6	-1.23459	5.02382	247.881	7.93e-13	6.3e-11	0.424962
SLC7A1	1.19264	7.63703	247.669	7.99e-13	6.32e-11	2.2857
QSOX1	1.12172	7.4706	247.514	8.04e-13	6.33e-11	2.17606
ATP9A	-1.15241	8.35015	247.051	8.18e-13	6.41e-11	0.449873
SLC2A10	-0.921416	6.71357	246.289	8.42e-13	6.57e-11	0.527991
GLDN	-1.09126	6.182	244.75	8.93e-13	6.93e-11	0.469351
TRIM14	1.12605	6.37342	243.48	9.38e-13	7.24e-11	2.18261
CYR61	1.62959	4.24407	243.246	9.46e-13	7.28e-11	3.09426
SLC1A1	1.92253	3.37027	242.823	9.62e-13	7.36e-11	3.79087
CELSR2	1.65425	8.70189	242.722	9.66e-13	7.36e-11	3.14759
CDH26	2.98071	2.33398	241.293	1.02e-12	7.74e-11	7.89377
PLAT	5.69184	2.72845	240.954	1.03e-12	7.8e-11	51.6911
ACKR3	-1.02053	7.41772	240.655	1.05e-12	7.86e-11	0.492935
LXN	-1.02812	7.82933	238.848	1.12e-12	8.39e-11	0.490348
TIMP3	-1.68444	5.52564	238.753	1.13e-12	8.39e-11	0.311123
SOX13	-0.932819	6.52219	238.221	1.15e-12	8.53e-11	0.523834
PTPRO	-3.99405	1.35351	237.951	1.16e-12	8.58e-11	0.0627585
GRHL2	0.976755	8.1717	237.168	1.2e-12	8.8e-11	1.96803
TC2N	-1.05297	6.28873	237.071	1.2e-12	8.8e-11	0.481975
CREB3L1	-1.44625	5.86719	236.837	1.22e-12	8.84e-11	0.366974
CEMIP	-1.73956	5.31821	236.533	1.23e-12	8.91e-11	0.299461
DKC1	0.937149	7.8606	236.399	1.24e-12	8.92e-11	1.91474
POC1B	1.05203	5.97063	234.774	1.32e-12	9.47e-11	2.07344
SULF1	-1.09546	6.12556	233.882	1.37e-12	9.77e-11	0.467988
TMEM26	2.97178	2.10425	233.548	1.39e-12	9.86e-11	7.84502
PRKCE	1.0349	5.79944	232.578	1.44e-12	1.02e-10	2.04897
PRICKLE2	-1.09197	6.45598	231.441	1.51e-12	1.06e-10	0.46912
C16orf74	1.36397	4.79542	230.093	1.59e-12	1.12e-10	2.57393
CCDC83	-1.8316	3.57853	230.039	1.6e-12	1.12e-10	0.280952
GTF2IRD1	-1.05433	5.47279	228.416	1.71e-12	1.19e-10	0.481521
SYNE3	2.39795	2.58065	227.48	1.77e-12	1.23e-10	5.27055
CHML	1.18635	6.3011	227.154	1.8e-12	1.23e-10	2.27576
LYPD3	-1.41777	4.2969	227.26	1.79e-12	1.23e-10	0.37429
MICAL2	1.41648	4.95482	225.902	1.89e-12	1.28e-10	2.66933
PPFIBP1	-0.995488	5.66791	225.894	1.89e-12	1.28e-10	0.501566
TMEM135	-1.21552	4.96013	226.1	1.88e-12	1.28e-10	0.430619
IGF1R	1.0767	9.87669	225.29	1.94e-12	1.31e-10	2.10921
PVT1	1.12971	6.47726	224.481	2.01e-12	1.35e-10	2.18814
NOP16	1.16627	5.64417	223.614	2.08e-12	1.39e-10	2.24431
DNMBP	1.02742	6.28863	222.935	2.14e-12	1.43e-10	2.03838
MYBBP1A	1.06783	7.41698	222.579	2.17e-12	1.44e-10	2.09627
ITGB4	-1.13925	7.94089	222.451	2.18e-12	1.45e-10	0.453997
SLC19A2	1.25011	7.07105	221.258	2.29e-12	1.5e-10	2.3786
GLB1L2	1.13523	5.9183	221.175	2.3e-12	1.5e-10	2.19654
KIAA1467	1.04032	5.91856	221.061	2.31e-12	1.5e-10	2.05668
CPD	1.0182	7.21467	221.41	2.28e-12	1.5e-10	2.02539
S100A14	-1.16443	5.98407	221.509	2.27e-12	1.5e-10	0.44614
C14orf132	0.966581	7.02753	220.261	2.39e-12	1.55e-10	1.9542
RASGRP1	1.821	3.21053	219.837	2.44e-12	1.57e-10	3.53325
PRSS8	-0.988545	6.28147	219.507	2.47e-12	1.57e-10	0.503986
KIAA1522	-1.01587	8.52988	219.718	2.45e-12	1.57e-10	0.49453
GCNT1	-1.43102	4.59732	219.679	2.45e-12	1.57e-10	0.370869
BRINP2	-1.56593	4.8063	219.099	2.51e-12	1.59e-10	0.337759
TJP2	-0.93612	6.85713	218.847	2.54e-12	1.6e-10	0.522637
SLC9A7	-0.967974	5.98891	218.861	2.54e-12	1.6e-10	0.511224
DPH2	0.980511	6.25214	218.424	2.59e-12	1.62e-10	1.97316
AMD1	1.1115	7.29422	217.671	2.67e-12	1.66e-10	2.1607
ST6GALNAC2	-1.00117	6.02952	217.832	2.65e-12	1.66e-10	0.499595
ARNT2	-1.05767	7.71306	217.568	2.68e-12	1.66e-10	0.480407
NR5A2	1.00355	5.65757	217.357	2.71e-12	1.67e-10	2.00493
RAB27B	-1.60355	5.88233	217.146	2.73e-12	1.68e-10	0.329066
AKNA	1.12563	5.43677	215.066	2.99e-12	1.82e-10	2.18197
GPD1L	0.958451	6.01364	215.049	2.99e-12	1.82e-10	1.94322
ISYNA1	0.881915	6.57344	214.892	3.01e-12	1.82e-10	1.84282
CAB39L	-1.51146	4.191	215.258	2.96e-12	1.82e-10	0.350756
B3GALNT1	0.855217	7.59097	214.745	3.03e-12	1.83e-10	1.80903
NOS1AP	1.56047	4.36494	214.504	3.06e-12	1.84e-10	2.9495
WLS	-1.03232	5.64271	214.027	3.13e-12	1.87e-10	0.488925
HIPK2	1.47459	8.71476	213.654	3.18e-12	1.9e-10	2.77905
MISP	-1.19008	6.44017	213.585	3.19e-12	1.9e-10	0.438278
NLN	1.09768	6.12487	213.076	3.26e-12	1.93e-10	2.14011
CTPS1	1.02939	6.10331	212.788	3.3e-12	1.95e-10	2.04117
SNX29	1.0976	8.10468	211.377	3.51e-12	2.06e-10	2.13999
NCS1	1.08928	5.75955	211.223	3.53e-12	2.06e-10	2.12768
TMED8	0.89058	7.38126	211.37	3.51e-12	2.06e-10	1.85392
DDIT4	-1.16854	5.28205	210.33	3.68e-12	2.14e-10	0.444872
RBL2	-0.921579	6.77298	209.919	3.74e-12	2.17e-10	0.527931
PDLIM3	3.58151	2.15728	209.404	3.83e-12	2.2e-10	11.9713
PGM3	-0.864441	6.94707	209.508	3.81e-12	2.2e-10	0.549259
PPP2R5E	0.92733	6.88919	209.314	3.84e-12	2.21e-10	1.90175
EPT1	0.937322	7.00845	209.099	3.88e-12	2.22e-10	1.91497
C10orf2	1.09178	5.9111	208.239	4.03e-12	2.29e-10	2.13136
ADGRG6	-1.01535	7.61668	208.232	4.03e-12	2.29e-10	0.494709
TCEA3	-1.08201	4.88727	207.993	4.08e-12	2.31e-10	0.472369
ST8SIA4	-1.10839	5.66032	207.461	4.17e-12	2.35e-10	0.46381
OVGP1	-1.37128	4.02609	204.748	4.72e-12	2.65e-10	0.386548
CAV2	1.41471	4.72278	204.481	4.77e-12	2.67e-10	2.66605
ANKRD50	-0.947233	7.87632	204.439	4.78e-12	2.67e-10	0.518626
NVL	-0.905689	6.56597	203.902	4.9e-12	2.73e-10	0.533778
NPY1R	1.63839	4.57938	203.384	5.02e-12	2.78e-10	3.11319
PTPN12	-0.84751	7.15674	202.922	5.12e-12	2.83e-10	0.555743
TP53INP1	-1.01561	6.23068	202.516	5.22e-12	2.87e-10	0.49462
PSMD3	0.811917	7.13458	202.248	5.28e-12	2.9e-10	1.75554
TET2	0.914038	6.11112	201.636	5.43e-12	2.97e-10	1.88431
LRP11	-0.96553	6.40705	200.232	5.79e-12	3.16e-10	0.51209
OXTR	-1.83494	3.99143	200.053	5.84e-12	3.17e-10	0.280304
SYBU	0.999379	7.43988	199.964	5.87e-12	3.18e-10	1.99914
HCAR1	-1.33308	4.22081	199.837	5.9e-12	3.18e-10	0.396921
AGR3	1.39807	6.63153	199.569	5.98e-12	3.21e-10	2.63549
SOCS2	-1.09028	5.23173	199.314	6.05e-12	3.24e-10	0.46967
PLCB4	-1.17925	4.44654	198.924	6.16e-12	3.29e-10	0.441582
PHLDA1	1.50072	5.77211	198.779	6.2e-12	3.3e-10	2.82984
GALNT10	-0.999603	7.02097	198.494	6.28e-12	3.33e-10	0.500138
PNKD	-0.895331	6.23346	197.986	6.43e-12	3.4e-10	0.537624
BTG1	-0.914263	6.71905	196.85	6.78e-12	3.58e-10	0.530615
CADM1	1.1065	5.33668	196.656	6.84e-12	3.6e-10	2.15323
DPY19L2P1	1.94385	3.08528	196.29	6.96e-12	3.65e-10	3.84731
CLEC3A	-2.42152	3.0311	195.738	7.15e-12	3.73e-10	0.18666
NXPH1	-3.51542	1.50537	195.405	7.26e-12	3.78e-10	0.0874485
NKAIN1	3.00973	2.16622	195.18	7.34e-12	3.81e-10	8.05415
CLASP2	0.920903	5.92682	194.321	7.64e-12	3.94e-10	1.8933
PCYOX1	0.799103	7.49417	194.35	7.63e-12	3.94e-10	1.74002
ELF3	-1.00158	5.81507	194.112	7.72e-12	3.97e-10	0.499454
CILP2	2.28377	3.22836	193.739	7.85e-12	4.02e-10	4.86949
CYBRD1	-0.914801	6.439	193.709	7.87e-12	4.02e-10	0.530417
ASB9	-1.22141	5.15029	191.792	8.62e-12	4.39e-10	0.428863
NYNRIN	-1.42364	3.92555	191.469	8.75e-12	4.44e-10	0.372772
SLC35E2B	0.80261	7.05766	190.553	9.15e-12	4.63e-10	1.74425
POLR1B	0.816251	6.85552	189.379	9.68e-12	4.89e-10	1.76082
EGR1	-1.01381	6.33946	189.161	9.79e-12	4.92e-10	0.495236
CUEDC1	0.805821	6.44974	188.709	1e-11	5.02e-10	1.74814
RARG	-0.952969	6.66124	188.194	1.03e-11	5.13e-10	0.516568
UTP20	0.967368	6.47637	187.855	1.04e-11	5.2e-10	1.95527
EFR3B	0.895208	6.40109	187.643	1.05e-11	5.24e-10	1.85988
ANOS1	-1.47134	3.67569	187.341	1.07e-11	5.3e-10	0.360647
AKR1C2	1.37207	5.46032	186.709	1.1e-11	5.44e-10	2.58842
OGFOD1	1.16409	4.88628	186.691	1.1e-11	5.44e-10	2.24093
CACNA1I	2.05686	2.76233	185.892	1.15e-11	5.64e-10	4.16081
G6PD	0.830048	7.70962	185.63	1.16e-11	5.69e-10	1.77774
METTL1	1.24351	5.42017	183.171	1.31e-11	6.42e-10	2.36774
XBP1	0.953121	11.6759	182.071	1.39e-11	6.72e-10	1.93606
CBX6	-0.860127	7.24494	182.105	1.39e-11	6.72e-10	0.550904
ARID5B	-1.12771	5.12918	182.07	1.39e-11	6.72e-10	0.457642
SIDT1	-1.06412	5.26421	181.952	1.4e-11	6.74e-10	0.478265
RPS6KL1	1.25563	4.4886	181.847	1.41e-11	6.76e-10	2.38772
ERBB3	-0.865736	8.96702	181.326	1.44e-11	6.91e-10	0.548766
URB2	1.00644	6.13335	181.026	1.46e-11	7e-10	2.00894
SEC14L5	2.70006	2.63517	180.948	1.47e-11	7.01e-10	6.4983
NKX3-1	-1.3017	4.91243	180.801	1.48e-11	7.04e-10	0.405647
EGR3	1.2529	4.77312	180.395	1.51e-11	7.16e-10	2.38319
UHRF1	1.22489	4.16792	179.976	1.54e-11	7.3e-10	2.33738
BMF	-1.15128	5.77102	179.896	1.55e-11	7.31e-10	0.450225
NEDD4L	-1.44635	4.6884	179.36	1.59e-11	7.49e-10	0.366949
DAPK2	1.20814	4.59107	178.809	1.64e-11	7.68e-10	2.31039
CHST8	1.4464	3.72846	178.65	1.65e-11	7.72e-10	2.72527
FGF13	-0.990005	5.00945	178.497	1.67e-11	7.76e-10	0.503476
SRM	0.975799	6.38531	177.637	1.74e-11	8.08e-10	1.96673
AMMECR1	1.13748	4.96055	177.17	1.78e-11	8.23e-10	2.19996
CALM1	0.830189	8.54513	177.202	1.78e-11	8.23e-10	1.77792
CD24	-0.827202	8.99055	176.372	1.86e-11	8.55e-10	0.563621
PCYT1A	0.787928	7.57914	176.288	1.87e-11	8.57e-10	1.72659
SLC27A4	0.932951	5.85172	175.713	1.92e-11	8.8e-10	1.90918
GEMIN5	0.821434	7.10021	175.635	1.93e-11	8.8e-10	1.76716
UCP2	-0.983353	7.37986	175.617	1.93e-11	8.8e-10	0.505803
CITED2	0.903787	7.27353	175.241	1.97e-11	8.95e-10	1.87097
PLEKHH2	-1.08771	6.25258	174.729	2.02e-11	9.16e-10	0.470509
PXK	1.37663	4.19151	174.503	2.05e-11	9.25e-10	2.59661
METTL8	1.18677	4.68782	174.224	2.08e-11	9.36e-10	2.27643
STON1	-2.09046	2.05288	173.553	2.15e-11	9.66e-10	0.234806
CDCA7	1.94825	3.17868	173.319	2.18e-11	9.76e-10	3.85906
CEP85L	1.52401	3.62431	173.156	2.2e-11	9.81e-10	2.87589
OPN3	1.43679	4.21184	173.031	2.21e-11	9.85e-10	2.70718
LTBP1	1.27148	5.32916	172.484	2.28e-11	1.01e-09	2.41409
IARS	0.770397	8.56083	172.229	2.31e-11	1.01e-09	1.70574
GTPBP4	0.76351	7.69602	172.421	2.28e-11	1.01e-09	1.69762
SCIN	-1.19065	4.64403	172.492	2.28e-11	1.01e-09	0.438106
TP63	-2.30634	2.08644	172.473	2.28e-11	1.01e-09	0.202172
RNF150	1.35047	4.07382	171.275	2.43e-11	1.06e-09	2.54996
CEP89	0.780931	6.10705	171.235	2.43e-11	1.06e-09	1.71824
LINC00883	-1.82039	3.23041	171.249	2.43e-11	1.06e-09	0.283145
CAMK2N1	-0.877751	6.92494	170.559	2.52e-11	1.1e-09	0.544215
MGAT5	0.856494	6.43743	170.177	2.57e-11	1.12e-09	1.81063
DDHD1	0.89122	5.43869	169.543	2.66e-11	1.15e-09	1.85474
STARD7	0.817845	8.40554	168.421	2.83e-11	1.22e-09	1.76277
GADD45B	1.06635	5.55379	168.118	2.88e-11	1.24e-09	2.09413
LARP4	0.869245	6.95382	168.011	2.89e-11	1.24e-09	1.82671
MLLT3	-0.828607	5.74573	168.021	2.89e-11	1.24e-09	0.563072
TNFAIP8L3	1.54975	4.43605	167.466	2.98e-11	1.27e-09	2.92767
ATP6V1C2	1.51245	5.19791	167.464	2.98e-11	1.27e-09	2.85294
PUS1	1.13677	5.40359	167.288	3.01e-11	1.27e-09	2.19889
ERGIC1	-0.797092	8.56262	167.272	3.01e-11	1.27e-09	0.575508
ANKRD2	4.98716	0.629583	166.652	3.11e-11	1.31e-09	31.7166
WISP2	4.45026	1.98333	166.566	3.13e-11	1.32e-09	21.8606
ECE1	0.875962	7.55212	166.403	3.16e-11	1.32e-09	1.83523
SGMS1	-0.878048	5.42085	166.348	3.17e-11	1.32e-09	0.544103
ZNF704	-1.24569	5.34829	166.422	3.15e-11	1.32e-09	0.421706
RHOU	1.05322	5.01344	165.843	3.25e-11	1.35e-09	2.07515
PLIN2	-1.24465	4.58995	165.909	3.24e-11	1.35e-09	0.422011
SFXN2	1.44137	7.42319	165.446	3.33e-11	1.37e-09	2.71578
BRCC3	0.885824	5.43342	165.592	3.3e-11	1.37e-09	1.84782
MYOF	0.841732	8.65305	165.55	3.31e-11	1.37e-09	1.7922
RWDD2A	-0.940858	5.55968	165.449	3.32e-11	1.37e-09	0.520923
CGN	-0.87782	6.43773	165.025	3.4e-11	1.4e-09	0.544189
BCL2L1	-0.935399	6.62759	164.957	3.42e-11	1.4e-09	0.522898
ARSJ	1.16799	4.56607	164.627	3.48e-11	1.42e-09	2.24698
BHLHE40	-1.07918	4.95991	164.528	3.5e-11	1.42e-09	0.473296
XPOT	0.731057	8.34296	164.097	3.58e-11	1.46e-09	1.65985
HNRNPAB	0.725505	8.28421	163.93	3.61e-11	1.47e-09	1.65348
PPL	-1.11187	7.02326	163.735	3.65e-11	1.48e-09	0.462695
MOCOS	1.21333	4.76859	163.597	3.68e-11	1.49e-09	2.31873
SMTNL2	4.34959	1.05478	163.198	3.76e-11	1.51e-09	20.3872
ABHD12	-0.85322	7.11921	163.087	3.79e-11	1.52e-09	0.553548
MAPRE2	-0.978017	5.02582	163.128	3.78e-11	1.52e-09	0.507677
FLJ12825	1.93597	2.40174	162.836	3.84e-11	1.53e-09	3.82636
INPP4B	-0.876217	6.90861	162.932	3.82e-11	1.53e-09	0.544794
NOP56	0.858287	7.26141	162.602	3.89e-11	1.55e-09	1.81288
FBN2	-1.22342	4.29974	162.425	3.93e-11	1.56e-09	0.428265
RP11-93B14.9	-1.91011	2.44483	161.666	4.1e-11	1.62e-09	0.266073
KIF12	-1.21997	4.44265	160.995	4.26e-11	1.68e-09	0.429292
ADAMTSL5	1.77701	2.88288	160.243	4.44e-11	1.74e-09	3.42714
PPP2R2C	0.803753	6.30179	160.331	4.42e-11	1.74e-09	1.74564
MIA3	-0.844735	8.07254	160.156	4.46e-11	1.75e-09	0.556813
NR3C1	-1.07179	5.97926	159.861	4.54e-11	1.77e-09	0.47573
SPEG	1.06702	5.46202	159.711	4.58e-11	1.78e-09	2.0951
TMEM167A	1.03986	6.52189	159.626	4.6e-11	1.78e-09	2.05603
FZD1	0.924665	5.53802	159.651	4.59e-11	1.78e-09	1.89824
COMP	3.83658	1.20411	159.511	4.63e-11	1.79e-09	14.2865
YARS	0.765821	6.94528	159.537	4.62e-11	1.79e-09	1.70034
NOP58	0.870172	6.75571	159.271	4.69e-11	1.8e-09	1.82788
ANXA3	-1.06724	4.70975	159.326	4.68e-11	1.8e-09	0.477232
SIGMAR1	0.939669	6.35079	158.648	4.86e-11	1.86e-09	1.91809
WDR3	0.823463	6.67884	158.725	4.84e-11	1.86e-09	1.76965
LGALS8	-0.759974	6.28348	158.548	4.89e-11	1.87e-09	0.590507
YPEL3	-0.80049	6.70708	158.397	4.93e-11	1.88e-09	0.574154
LYN	-1.06593	4.95709	158.278	4.96e-11	1.89e-09	0.477665
SHISA9	-1.38921	3.30622	157.078	5.32e-11	2.02e-09	0.381773
BOD1	0.736828	7.93531	156.674	5.44e-11	2.06e-09	1.66651
HR	1.15781	5.64048	156.295	5.56e-11	2.09e-09	2.23118
UCK2	0.881422	5.74032	156.393	5.53e-11	2.09e-09	1.84219
WDR89	1.15325	5.01372	155.675	5.77e-11	2.17e-09	2.22414
NFIC	0.875642	7.36009	155.523	5.82e-11	2.17e-09	1.83482
ZNF703	0.772558	8.08988	155.52	5.82e-11	2.17e-09	1.7083
SELENBP1	-0.875916	7.20116	155.374	5.87e-11	2.18e-09	0.544908
ERBB2	-0.8975	7.85678	155.434	5.85e-11	2.18e-09	0.536816
NOV	-2.1565	2.68578	155.255	5.91e-11	2.19e-09	0.2243
FAM129A	-1.657	3.33872	155.138	5.95e-11	2.2e-09	0.317097
PCDH9	1.15813	4.60003	155.006	5.99e-11	2.22e-09	2.23168
BASP1	-1.08364	6.60487	154.626	6.13e-11	2.26e-09	0.471838
FAM86EP	1.30028	4.18081	154.308	6.24e-11	2.29e-09	2.46277
GPATCH4	1.04968	5.48834	154.37	6.22e-11	2.29e-09	2.07007
CDH3	-1.02512	6.82657	153.225	6.65e-11	2.44e-09	0.491369
GPSM1	0.890947	5.22022	153.01	6.74e-11	2.45e-09	1.85439
FAM102A	0.778796	9.5924	152.902	6.78e-11	2.45e-09	1.7157
CMBL	-0.82195	7.04883	153.002	6.74e-11	2.45e-09	0.565677
C1orf106	-1.32452	4.04304	153.061	6.72e-11	2.45e-09	0.399283
KIAA1161	-1.33466	4.52342	153.053	6.72e-11	2.45e-09	0.396486
VPS9D1-AS1	1.30211	5.62801	152.714	6.85e-11	2.47e-09	2.46589
NME1	0.91799	5.77882	152.787	6.82e-11	2.47e-09	1.88948
RNF144A	1.29343	3.95008	152.611	6.9e-11	2.48e-09	2.4511
PMP22	-0.854226	6.21289	152.254	7.04e-11	2.53e-09	0.553162
PRKAG2	1.05534	4.82053	152.022	7.14e-11	2.56e-09	2.0782
CALCR	2.2179	2.14736	151.274	7.46e-11	2.67e-09	4.65217
ZSWIM6	0.921454	6.0206	151.023	7.58e-11	2.7e-09	1.89402
2009-09-01	0.79141	8.94614	150.9	7.63e-11	2.72e-09	1.73077
PTPRH	3.05504	1.45922	150.678	7.73e-11	2.75e-09	8.31108
EIF3B	0.69579	8.53694	150.421	7.85e-11	2.78e-09	1.61977
JARID2	0.80209	6.80335	149.867	8.12e-11	2.87e-09	1.74363
SLC16A1	1.51524	4.06887	149.545	8.27e-11	2.92e-09	2.85846
DNALI1	-0.922054	5.05745	149.416	8.34e-11	2.94e-09	0.527757
FMO5	-1.0691	4.58237	149.268	8.41e-11	2.95e-09	0.476616
NELL2	-0.995788	4.82698	149.23	8.43e-11	2.96e-09	0.501462
SH3RF1	-1.11681	4.92997	149.175	8.46e-11	2.96e-09	0.461113
RGCC	-2.36842	2.24735	149.025	8.54e-11	2.98e-09	0.193658
PLOD2	0.858081	7.2767	148.945	8.58e-11	2.99e-09	1.81263
NMRK1	1.15474	3.79266	148.562	8.78e-11	3.05e-09	2.22645
ATR	0.892735	5.94475	148.28	8.93e-11	3.1e-09	1.85669
PTPN13	-0.972852	6.96884	147.894	9.14e-11	3.16e-09	0.509498
ATP8A1	-1.07684	5.94559	147.879	9.15e-11	3.16e-09	0.474067
KIAA0922	-0.870782	5.68494	147.525	9.35e-11	3.22e-09	0.546851
AXIN2	-1.16726	5.20913	147.258	9.5e-11	3.27e-09	0.445265
SSBP2	-1.16807	4.68497	146.88	9.72e-11	3.34e-09	0.445015
ACSS3	-0.957272	5.31967	146.603	9.89e-11	3.39e-09	0.51503
PPRC1	0.903556	6.64156	145.681	1.05e-10	3.57e-09	1.87067
GALNT3	-0.807761	5.51498	145.319	1.07e-10	3.63e-09	0.571268
ARHGAP10	-0.953104	4.6081	145.394	1.06e-10	3.63e-09	0.51652
GPC4	-1.12063	4.43788	145.345	1.07e-10	3.63e-09	0.459894
KRT23	-2.76377	1.35206	145.281	1.07e-10	3.63e-09	0.147239
RERG	1.19394	5.09736	144.994	1.09e-10	3.69e-09	2.28777
PDE4D	-2.24128	4.54848	144.821	1.1e-10	3.72e-09	0.211499
ZFYVE21	0.703886	7.10052	144.549	1.12e-10	3.78e-09	1.62889
AFF1	0.97917	6.27581	144.391	1.13e-10	3.81e-09	1.97133
NUAK2	-1.08528	4.45128	143.991	1.16e-10	3.89e-09	0.4713
PPAT	0.884702	5.88221	143.52	1.2e-10	4e-09	1.84638
CDK6	-1.11665	5.29104	143.416	1.2e-10	4.02e-09	0.461163
PALMD	-1.28216	4.34925	143.037	1.23e-10	4.11e-09	0.411178
RIMS4	1.06243	4.68058	142.654	1.26e-10	4.2e-09	2.08845
HS1BP3	-0.961673	4.83752	141.818	1.33e-10	4.41e-09	0.513461
GRB7	-1.25522	3.87892	141.825	1.33e-10	4.41e-09	0.418931
CHSY1	0.812373	6.25776	141.704	1.34e-10	4.42e-09	1.7561
LPCAT1	0.701036	8.92558	141.71	1.34e-10	4.42e-09	1.62567
ZMYND11	0.673078	7.99218	141.406	1.36e-10	4.49e-09	1.59447
EPHA4	0.890766	5.69213	141.269	1.38e-10	4.51e-09	1.85416
PVRL4	-1.13367	4.13374	141.303	1.37e-10	4.51e-09	0.455755
MAX	0.836633	5.80684	141.134	1.39e-10	4.54e-09	1.78588
PTPN14	-1.26955	4.5554	140.708	1.43e-10	4.66e-09	0.414789
GAS6	1.41411	3.46807	140.607	1.44e-10	4.67e-09	2.66495
PIP4K2A	0.733466	6.61697	140.618	1.43e-10	4.67e-09	1.66263
RP11-44N21.1	1.91807	2.66779	140.084	1.48e-10	4.8e-09	3.77916
CERS6	0.776692	6.09494	140.1	1.48e-10	4.8e-09	1.7132
INSR	-0.91387	5.73859	140.148	1.48e-10	4.8e-09	0.53076
ST8SIA6	0.844442	5.23787	139.843	1.51e-10	4.86e-09	1.79557
CCNG2	-0.806736	6.59543	139.804	1.51e-10	4.87e-09	0.571674
FAM83H-AS1	-0.803339	6.24587	139.547	1.54e-10	4.94e-09	0.573021
SYTL4	0.983743	6.16712	139.186	1.57e-10	5.04e-09	1.97759
LRRFIP2	0.838725	5.56924	139.095	1.58e-10	5.06e-09	1.78847
SCCPDH	-0.893169	6.82217	139.068	1.58e-10	5.06e-09	0.53843
EPS8L1	-1.18098	4.40428	138.996	1.59e-10	5.07e-09	0.441052
FAM110C	-0.939191	5.0593	138.083	1.69e-10	5.37e-09	0.521525
SLC1A5	0.756957	7.68595	137.847	1.71e-10	5.44e-09	1.68992
DHX33	0.78075	6.30648	137.567	1.74e-10	5.53e-09	1.71802
QSOX2	1.01702	5.68211	137.387	1.76e-10	5.58e-09	2.02373
BLNK	-2.05197	2.65352	137.312	1.77e-10	5.6e-09	0.241155
CPT1A	0.74308	9.00367	137.192	1.79e-10	5.63e-09	1.67374
LETM1	0.675253	6.92731	137.173	1.79e-10	5.63e-09	1.59688
PLCXD3	1.54595	3.50261	136.739	1.84e-10	5.77e-09	2.91996
MAGI3	-1.17637	5.05262	136.756	1.84e-10	5.77e-09	0.442464
EN2	1.54739	3.59301	136.537	1.86e-10	5.83e-09	2.92287
UGT2B15	5.29394	0.092673	136.461	1.87e-10	5.85e-09	39.2316
RP11-760H22.2	1.77527	3.0674	136.345	1.89e-10	5.88e-09	3.42301
AHSA1	0.778158	7.08937	136.259	1.9e-10	5.9e-09	1.71494
GCLM	1.17203	4.10998	136.17	1.91e-10	5.93e-09	2.25328
ATRIP	1.12064	4.12048	136.03	1.93e-10	5.97e-09	2.17443
COA7	0.868205	5.98242	135.974	1.93e-10	5.98e-09	1.82539
RHPN2	0.747139	6.87689	135.708	1.97e-10	6.07e-09	1.67846
POP1	1.01234	4.86414	135.649	1.98e-10	6.08e-09	2.01718
DPM2	0.754679	6.26768	135.013	2.06e-10	6.33e-09	1.68726
PCDH10	-0.97359	5.03263	134.795	2.09e-10	6.41e-09	0.509237
TMEM45B	-1.18051	4.27483	134.343	2.15e-10	6.59e-09	0.441195
SIGLEC15	1.23937	3.74868	134.223	2.17e-10	6.62e-09	2.36095
CCDC154	-2.47208	1.53922	134.226	2.17e-10	6.62e-09	0.180231
WDR12	0.934441	5.62445	134.06	2.19e-10	6.68e-09	1.91115
EPB41L1	0.860505	6.60898	133.894	2.22e-10	6.74e-09	1.81567
NOTCH3	-1.04079	7.68628	133.722	2.24e-10	6.8e-09	0.486061
PLBD1	-0.882625	5.15621	133.325	2.3e-10	6.96e-09	0.54238
NCOA7	-1.03305	4.80421	133.342	2.3e-10	6.96e-09	0.488674
MCM6	0.717256	6.6249	133.189	2.32e-10	7.01e-09	1.64405
PNPT1	0.880504	6.17558	133.073	2.34e-10	7.05e-09	1.84102
ANKRD33B	-2.63157	1.75199	132.973	2.36e-10	7.08e-09	0.161368
NUDT19	0.829883	5.91471	132.912	2.37e-10	7.1e-09	1.77754
KIAA0020	0.78746	5.85022	132.299	2.46e-10	7.38e-09	1.72603
GLS	1.05989	4.79007	131.965	2.52e-10	7.54e-09	2.08478
ATXN1	0.98141	7.20595	131.744	2.56e-10	7.63e-09	1.97439
CABLES1	-0.821846	5.31221	131.484	2.6e-10	7.75e-09	0.565717
NAA25	0.666474	6.53757	131.45	2.61e-10	7.76e-09	1.58719
KIAA1217	-1.11023	6.53827	131.364	2.62e-10	7.79e-09	0.463219
OTUD4	0.701873	6.64099	131.247	2.64e-10	7.84e-09	1.62661
SSTR2	3.37106	1.17667	130.927	2.7e-10	7.99e-09	10.3464
MT2A	-0.981707	6.47893	130.815	2.72e-10	8.04e-09	0.50638
PIAS3	-0.80538	6.90712	130.685	2.75e-10	8.09e-09	0.572211
SLC44A2	-0.723344	8.01242	130.542	2.77e-10	8.16e-09	0.605692
FOS	1.12266	4.47504	130.18	2.84e-10	8.35e-09	2.17748
SGSM1	-1.5332	3.15865	130.142	2.85e-10	8.35e-09	0.345511
PDLIM5	-0.738001	5.91563	129.887	2.9e-10	8.47e-09	0.59957
CALCOCO1	-0.763831	7.31248	129.886	2.9e-10	8.47e-09	0.588931
MBOAT1	0.781233	6.38007	129.677	2.94e-10	8.57e-09	1.7186
EHD1	0.733887	5.85541	129.643	2.95e-10	8.58e-09	1.66311
ADAM2	-0.729702	5.69566	129.529	2.97e-10	8.63e-09	0.603029
STK32C	1.17939	4.27501	129.169	3.04e-10	8.83e-09	2.26481
POLR1A	1.04267	7.35455	128.954	3.09e-10	8.94e-09	2.06004
ABCF2	0.70566	6.95897	128.778	3.13e-10	9.02e-09	1.63089
BAMBI	-0.730761	6.40247	128.744	3.13e-10	9.02e-09	0.602586
UBA5	-0.921318	5.85078	128.778	3.13e-10	9.02e-09	0.528026
SRSF7	0.854378	7.34305	128.533	3.18e-10	9.14e-09	1.80798
ADARB1	0.788982	6.48447	128.431	3.2e-10	9.19e-09	1.72785
PDCD11	0.843083	6.93141	128.324	3.23e-10	9.24e-09	1.79388
ANAPC7	0.814506	5.61492	128.296	3.23e-10	9.24e-09	1.7587
TAF4B	1.03728	4.80981	128.048	3.29e-10	9.38e-09	2.05235
STARD13	0.806384	5.33775	127.749	3.36e-10	9.56e-09	1.74882
PITPNM2	1.15836	4.32924	127.454	3.42e-10	9.74e-09	2.23204
INPP5J	-1.21004	3.72228	127.431	3.43e-10	9.74e-09	0.432256
SPIRE2	-0.86113	6.59449	127.322	3.46e-10	9.8e-09	0.550521
FOXP4	-0.76466	7.59542	126.822	3.58e-10	1.01e-08	0.588592
TJP1	0.710647	7.17762	126.631	3.63e-10	1.02e-08	1.63654
TUFT1	-0.767336	6.63865	126.751	3.6e-10	1.02e-08	0.587501
PODXL2	0.674806	6.68671	126.389	3.69e-10	1.04e-08	1.59638
HILPDA	-1.02229	4.65104	126.388	3.69e-10	1.04e-08	0.492333
RRS1	1.04336	5.31212	126.094	3.76e-10	1.05e-08	2.06102
TRAF4	-0.695047	6.84699	126.13	3.75e-10	1.05e-08	0.617689
RGS10	0.907838	5.5037	125.97	3.8e-10	1.06e-08	1.87623
TACSTD2	-0.687454	7.2792	125.568	3.9e-10	1.09e-08	0.620949
FRMD5	1.59195	2.88761	125.259	3.99e-10	1.11e-08	3.01456
E2F6	0.860198	5.60246	125.103	4.03e-10	1.12e-08	1.81529
EPS15L1	0.681844	7.27927	125.04	4.05e-10	1.12e-08	1.60419
NOP2	0.882916	6.25393	124.757	4.13e-10	1.14e-08	1.8441
GNA12	0.727004	6.19691	124.719	4.14e-10	1.14e-08	1.6552
KIAA0319L	-0.73529	7.83657	124.784	4.13e-10	1.14e-08	0.600697
AEN	0.788838	6.2542	124.483	4.21e-10	1.16e-08	1.72768
NXNL2	1.64062	2.70966	124.237	4.29e-10	1.18e-08	3.11801
ABCC5	-0.874131	6.42977	123.888	4.39e-10	1.21e-08	0.545582
PSMA3	0.781733	6.25127	123.372	4.56e-10	1.25e-08	1.71919
HEATR1	0.720006	6.80709	123.255	4.6e-10	1.26e-08	1.64719
TARS	0.644277	6.86395	123.259	4.59e-10	1.26e-08	1.56296
NBPF4	1.47102	3.25571	122.775	4.76e-10	1.3e-08	2.77217
TPCN1	0.709756	7.32797	122.338	4.91e-10	1.34e-08	1.63553
ASAP3	-0.851063	5.20623	121.939	5.05e-10	1.37e-08	0.554376
WDR43	0.771301	7.24482	121.297	5.29e-10	1.43e-08	1.70681
ACTN4	0.729939	9.38188	121.297	5.29e-10	1.43e-08	1.65857
TOMM40	0.729425	6.34562	121.244	5.31e-10	1.43e-08	1.65798
PXN	-0.773947	7.63521	121.294	5.29e-10	1.43e-08	0.584815
NCL	0.686455	9.82108	120.856	5.46e-10	1.47e-08	1.60932
GTF3C1	-0.79005	8.59906	120.626	5.55e-10	1.49e-08	0.578324
BMPER	3.72545	1.20721	120.307	5.68e-10	1.53e-08	13.2273
DPYSL4	1.96382	2.30493	120.255	5.7e-10	1.53e-08	3.90095
RPP25	0.79414	5.99964	120.259	5.7e-10	1.53e-08	1.73404
DGKD	-0.73812	6.39326	119.894	5.85e-10	1.57e-08	0.59952
MARK1	-1.15335	4.04869	119.699	5.94e-10	1.59e-08	0.449579
ARHGEF10L	0.977141	4.91111	119.548	6e-10	1.6e-08	1.96856
FAM46A	-0.741038	5.62914	119.431	6.05e-10	1.61e-08	0.598309
FMN2	-3.71287	0.820619	119.246	6.14e-10	1.63e-08	0.0762632
TAOK3	-0.722835	6.08303	119.052	6.22e-10	1.65e-08	0.605906
WNT7B	-1.33209	3.35076	118.856	6.31e-10	1.67e-08	0.397193
MICB	0.972535	4.99339	118.737	6.37e-10	1.68e-08	1.96229
CACFD1	-0.833146	5.54859	118.758	6.36e-10	1.68e-08	0.561304
KIAA1211L	-1.08222	4.00754	118.764	6.36e-10	1.68e-08	0.472303
EXOSC5	0.882593	4.95499	118.276	6.59e-10	1.73e-08	1.84369
SYNCRIP	0.61981	8.39223	118.253	6.6e-10	1.73e-08	1.53667
ITPR2	-1.01379	6.42359	118.126	6.66e-10	1.75e-08	0.495244
TFAP2C	0.852389	5.738	118.031	6.71e-10	1.76e-08	1.80549
AMFR	0.681744	6.23972	117.612	6.92e-10	1.8e-08	1.60408
LPPR2	-0.679651	6.49829	117.662	6.89e-10	1.8e-08	0.624316
SLC12A2	-0.705996	7.26612	117.692	6.88e-10	1.8e-08	0.613019
RTN4	0.611996	7.65789	117.496	6.98e-10	1.82e-08	1.52837
LA16c-312E8.4	-2.82467	1.13564	117.364	7.05e-10	1.83e-08	0.141153
SGPP1	1.44379	5.30511	117.092	7.19e-10	1.87e-08	2.72035
LIMK2	-0.826974	5.13144	117.026	7.23e-10	1.87e-08	0.56371
MINOS1	0.938007	4.61979	116.835	7.33e-10	1.9e-08	1.91588
PSD2	2.76606	1.53429	116.57	7.48e-10	1.93e-08	6.80248
SLC2A4	1.25429	3.15226	116.482	7.53e-10	1.94e-08	2.3855
SYNJ2	0.691381	6.87316	116.518	7.51e-10	1.94e-08	1.61483
TTF2	0.734846	6.56472	116.327	7.61e-10	1.96e-08	1.66422
RAI14	1.05136	4.57836	116.212	7.68e-10	1.97e-08	2.07248
EGLN3	-0.733349	6.14406	116.079	7.76e-10	1.99e-08	0.601506
ACBD5	0.714243	6.70915	115.771	7.94e-10	2.03e-08	1.64062
ARRDC4	0.929988	4.63557	115.649	8.01e-10	2.05e-08	1.90526
NCOR2	0.858041	8.63654	115.294	8.23e-10	2.1e-08	1.81258
MYADM	-0.989574	5.15087	114.734	8.58e-10	2.18e-08	0.503626
RP11-796E2.4	-2.45619	1.49046	114.726	8.59e-10	2.18e-08	0.182227
EIF3J	0.732043	6.26718	114.681	8.62e-10	2.19e-08	1.66099
NIP7	0.716271	5.92272	114.612	8.66e-10	2.2e-08	1.64293
SUN1	0.659713	7.04489	114.546	8.7e-10	2.2e-08	1.57977
ENPP1	-0.862907	5.37472	114.389	8.81e-10	2.23e-08	0.549844
HIF1A	0.699621	7.07279	114.148	8.97e-10	2.26e-08	1.62408
CERS4	-0.724751	5.74493	114.177	8.95e-10	2.26e-08	0.605101
SRPK1	0.656856	5.88751	114.059	9.03e-10	2.27e-08	1.57664
RCOR3	0.814392	5.20833	113.968	9.1e-10	2.28e-08	1.75856
SPINT1	-0.719584	6.70405	113.876	9.16e-10	2.3e-08	0.607273
HDAC7	-0.717011	6.79817	113.757	9.24e-10	2.31e-08	0.608356
PIK3R5	2.27709	1.50372	113.491	9.43e-10	2.36e-08	4.84701
SIL1	-0.770692	5.07852	113.236	9.62e-10	2.4e-08	0.586136
ERN1	0.853292	5.95228	113.047	9.76e-10	2.43e-08	1.80662
FLNB	1.02905	9.15318	112.893	9.87e-10	2.46e-08	2.04068
LRP8	0.941334	5.5824	112.722	1e-09	2.48e-08	1.9203
EIF2S1	0.636813	6.75626	112.702	1e-09	2.48e-08	1.55489
DHCR24	-0.738617	8.79407	112.712	1e-09	2.48e-08	0.599314
RABEP2	-0.778492	5.78208	112.638	1.01e-09	2.49e-08	0.582976
JAK2	1.09101	4.10975	112.27	1.04e-09	2.55e-08	2.13023
LARS	0.662216	6.93752	112.315	1.03e-09	2.55e-08	1.58251
KDR	-3.39189	0.916303	112.126	1.05e-09	2.58e-08	0.0952665
ZHX2	-0.889164	5.75412	112.068	1.05e-09	2.59e-08	0.539927
CLUH	0.699367	8.01537	111.946	1.06e-09	2.61e-08	1.62379
PSD4	-0.657161	6.89963	111.916	1.06e-09	2.61e-08	0.634125
TSEN2	1.06925	5.01963	111.844	1.07e-09	2.62e-08	2.09834
UNC5C	-1.21213	4.83629	111.801	1.07e-09	2.62e-08	0.431629
FUT4	1.29282	3.75103	111.487	1.1e-09	2.68e-08	2.45007
WDR36	0.72256	6.2863	111.224	1.12e-09	2.74e-08	1.65011
ZDHHC7	-0.674798	7.38921	110.888	1.15e-09	2.8e-08	0.62642
RNF144B	-1.07815	4.00767	110.882	1.15e-09	2.8e-08	0.473635
ESRP1	-0.652724	7.25712	110.828	1.16e-09	2.81e-08	0.636078
MXD4	-0.647205	7.48338	110.421	1.2e-09	2.89e-08	0.638516
RUNX2	1.41341	2.94906	110.256	1.21e-09	2.92e-08	2.66366
PICALM	-0.602991	8.15079	110.256	1.21e-09	2.92e-08	0.658388
REPS2	-0.70857	6.05051	110.27	1.21e-09	2.92e-08	0.611926
RP11-166P13.4	2.63304	1.28987	109.476	1.29e-09	3.1e-08	6.20332
SRPRB	0.700113	6.75787	108.773	1.36e-09	3.27e-08	1.62463
FNIP1	-0.721163	5.91021	108.494	1.39e-09	3.34e-08	0.606608
ARPIN	-0.67016	6.42205	108.351	1.41e-09	3.37e-08	0.628437
ANKRD13B	0.868513	4.86227	108.058	1.44e-09	3.45e-08	1.82578
KITLG	-1.04825	5.94451	107.891	1.46e-09	3.49e-08	0.483554
NETO2	0.847168	5.55897	107.768	1.47e-09	3.52e-08	1.79897
C6orf132	0.83208	4.90769	107.255	1.54e-09	3.66e-08	1.78025
EVL	-0.863047	7.56927	107.184	1.54e-09	3.67e-08	0.54979
PACSIN3	-0.726554	5.61943	106.902	1.58e-09	3.75e-08	0.604346
NXPE3	0.817337	4.61915	106.561	1.62e-09	3.85e-08	1.76215
KLF12	-1.70403	2.19181	106.485	1.63e-09	3.87e-08	0.306927
SDC1	0.672202	7.37068	106.415	1.64e-09	3.89e-08	1.5935
PREP	0.777085	5.98329	106.308	1.66e-09	3.91e-08	1.71366
RHBDF1	-0.795807	6.30988	106.205	1.67e-09	3.94e-08	0.576021
PISD	0.691504	6.83968	106.046	1.69e-09	3.99e-08	1.61497
TMED2	0.66252	8.33895	105.751	1.73e-09	4.08e-08	1.58285
LRRC58	0.837612	6.53246	105.581	1.76e-09	4.13e-08	1.78709
SYT10	1.32118	4.43019	105.299	1.8e-09	4.21e-08	2.49871
ITGB8	-1.01295	4.3868	105.31	1.8e-09	4.21e-08	0.495531
CTBP2	-0.603576	7.65513	105.252	1.81e-09	4.22e-08	0.658121
HERC3	-0.731349	6.25891	105.084	1.83e-09	4.27e-08	0.60234
PNO1	0.867366	5.41191	104.729	1.88e-09	4.39e-08	1.82433
CABLES2	0.717473	5.18846	104.667	1.89e-09	4.41e-08	1.6443
FADS1	0.623104	7.08144	104.633	1.9e-09	4.41e-08	1.54019
FURIN	-0.942714	5.83479	104.574	1.91e-09	4.43e-08	0.520253
SLC39A14	0.675868	6.24133	104.493	1.92e-09	4.45e-08	1.59756
DAB2	-1.12764	4.50588	104.265	1.96e-09	4.53e-08	0.457664
LAMC1	0.8362	6.92336	104.207	1.97e-09	4.54e-08	1.78534
C12orf49	-0.645224	7.28469	104.034	1.99e-09	4.6e-08	0.639393
CDH1	0.757058	10.1226	103.958	2.01e-09	4.63e-08	1.69004
PKHD1L1	-1.4192	2.48476	103.673	2.05e-09	4.73e-08	0.373919
CAB39	-0.659141	6.06078	103.471	2.09e-09	4.8e-08	0.633255
CARD10	0.69513	6.48786	103.435	2.09e-09	4.81e-08	1.61903
C8orf46	2.32993	1.86156	103.367	2.11e-09	4.83e-08	5.02781
DGKE	0.872288	5.78639	103.288	2.12e-09	4.85e-08	1.83056
2001-03-01	0.730116	5.81663	103.114	2.15e-09	4.91e-08	1.65877
SSH3	-0.635308	7.20825	103.106	2.15e-09	4.91e-08	0.643803
SLC26A2	1.12124	4.46596	102.992	2.17e-09	4.95e-08	2.17534
VEGFC	-2.12616	1.52203	102.875	2.19e-09	4.99e-08	0.229067
MAOA	-0.770316	7.40828	102.635	2.24e-09	5.08e-08	0.586289
LIN7A	-1.55969	2.98556	102.629	2.24e-09	5.08e-08	0.339223
YRDC	1.00245	4.54433	102.512	2.26e-09	5.13e-08	2.0034
ALDH3B2	-1.13643	3.37597	102.465	2.27e-09	5.14e-08	0.454883
PTPRE	-0.876961	5.66318	102.418	2.28e-09	5.15e-08	0.544513
SLC35F2	0.74638	5.24936	102.255	2.31e-09	5.19e-08	1.67758
POLD2	0.640087	7.60432	102.269	2.31e-09	5.19e-08	1.55842
SALL2	-0.938384	4.27018	102.302	2.3e-09	5.19e-08	0.521817
TMPRSS13	-1.00801	4.05179	102.289	2.3e-09	5.19e-08	0.497231
SQSTM1	-0.681076	7.75802	101.975	2.37e-09	5.31e-08	0.6237
LHX4	1.85477	2.97483	101.742	2.41e-09	5.41e-08	3.61693
KLF4	0.671464	6.95899	101.68	2.42e-09	5.43e-08	1.59269
ODC1	0.668388	8.51083	101.542	2.45e-09	5.48e-08	1.5893
GPRIN1	1.13513	4.02659	101.31	2.5e-09	5.58e-08	2.19638
ZDHHC3	-0.688903	5.98974	101.307	2.5e-09	5.58e-08	0.620325
CDC42BPA	-0.729576	6.53051	101.289	2.5e-09	5.58e-08	0.603081
EARS2	0.649862	6.95439	101.148	2.53e-09	5.64e-08	1.56902
NBEA	-0.962	6.26249	101.082	2.55e-09	5.66e-08	0.513345
ABCC4	0.731418	5.82194	100.895	2.59e-09	5.74e-08	1.66027
RPP40	1.04399	4.29248	100.494	2.68e-09	5.93e-08	2.06192
PLA2G4D	6.52699	0.120013	106.806	2.7e-09	5.97e-08	92.2189
CCDC120	-0.770827	5.48369	100.178	2.75e-09	6.08e-08	0.586081
CITED4	0.959216	4.39122	99.9612	2.8e-09	6.18e-08	1.94425
SOCS2-AS1	-1.40462	2.96241	99.8357	2.83e-09	6.24e-08	0.377717
HERC5	0.957914	3.9118	99.6636	2.87e-09	6.3e-08	1.9425
PTMS	-0.668279	8.3911	99.6854	2.87e-09	6.3e-08	0.629257
MTA3	-0.725251	5.5108	99.7059	2.86e-09	6.3e-08	0.604892
FOXO3	0.685505	7.02758	99.5669	2.9e-09	6.34e-08	1.60826
LNX1	-0.996103	4.14281	99.5831	2.89e-09	6.34e-08	0.501352
SLC3A2	0.588751	7.86313	99.5064	2.91e-09	6.36e-08	1.50394
TPBG	0.630269	7.6588	99.4829	2.92e-09	6.37e-08	1.54785
TXLNB	-1.28358	3.2614	99.2761	2.97e-09	6.47e-08	0.410776
JUNB	-0.870394	6.22914	99.176	3e-09	6.52e-08	0.546998
ITGA3	-0.659459	6.83243	99.0955	3.02e-09	6.56e-08	0.633116
SCARB1	0.686989	6.54977	99.0367	3.03e-09	6.58e-08	1.60992
BMPR1B	-0.98247	4.48603	99.0088	3.04e-09	6.59e-08	0.506113
CHRD	-1.63214	2.44992	98.6092	3.15e-09	6.81e-08	0.322608
ADCY9	0.826884	5.75874	98.5142	3.17e-09	6.83e-08	1.77385
KLF9	0.82638	5.38929	98.5109	3.17e-09	6.83e-08	1.77323
IL4R	-0.724119	6.02223	98.5551	3.16e-09	6.83e-08	0.605367
SPRY1	-1.15231	3.50802	98.5256	3.17e-09	6.83e-08	0.449903
CRABP2	-0.684354	7.65451	98.4396	3.19e-09	6.86e-08	0.622284
REEP1	1.50604	2.38338	98.3037	3.23e-09	6.92e-08	2.8403
PBX1	-0.701495	6.44922	98.3139	3.23e-09	6.92e-08	0.614935
USP53	-0.794232	5.85075	98.3081	3.23e-09	6.92e-08	0.57665
SH3TC2	-3.23296	0.638677	98.257	3.24e-09	6.93e-08	0.106361
RP1	3.55177	0.510344	98.1391	3.28e-09	7e-08	11.7271
SLCO4C1	-1.90104	2.52152	98.0467	3.3e-09	7.04e-08	0.267751
BAHCC1	-1.05777	3.97979	97.9922	3.32e-09	7.07e-08	0.480375
SLC16A6	1.52278	3.1072	97.9646	3.33e-09	7.08e-08	2.87344
ALDH1B1	0.820888	5.62318	97.8367	3.36e-09	7.14e-08	1.76649
MIOS	-0.697602	5.32077	97.8437	3.36e-09	7.14e-08	0.616596
CRY2	-0.791976	6.52241	97.82	3.37e-09	7.14e-08	0.577552
TNS2	-1.0125	4.14238	97.7548	3.39e-09	7.17e-08	0.495688
ASNSD1	0.626307	5.66524	97.6702	3.41e-09	7.21e-08	1.54361
UBFD1	0.595831	7.83253	97.4125	3.49e-09	7.36e-08	1.51134
SORBS2	2.48675	1.29806	96.9397	3.63e-09	7.66e-08	5.60514
TEX2	0.59466	7.26633	96.8936	3.65e-09	7.68e-08	1.51012
SC5D	-0.764994	6.09331	96.805	3.68e-09	7.73e-08	0.588456
RAB29	-0.757984	4.88919	96.6813	3.72e-09	7.81e-08	0.591322
TMEM205	-0.609113	6.11281	96.6179	3.74e-09	7.83e-08	0.6556
SH2D4A	-1.06855	3.99006	96.6415	3.73e-09	7.83e-08	0.476797
RP11-734I18.1	1.57107	2.46701	96.5718	3.75e-09	7.85e-08	2.97126
ACAD8	0.736096	6.40041	96.3594	3.82e-09	7.99e-08	1.66566
CEACAM5	-2.09393	2.08142	96.2243	3.87e-09	8.07e-08	0.234241
XRCC3	0.956169	4.137	96.0597	3.93e-09	8.18e-08	1.94015
VCL	-0.624167	6.25769	95.9613	3.96e-09	8.24e-08	0.648794
DBF4	0.788345	5.21122	95.9005	3.98e-09	8.28e-08	1.72709
PCDH1	-1.05842	5.67867	95.8854	3.99e-09	8.28e-08	0.480156
MRTO4	0.65317	6.41009	95.5319	4.11e-09	8.53e-08	1.57262
PKNOX1	0.831062	5.40964	95.4143	4.16e-09	8.59e-08	1.77899
GZF1	0.709393	5.38106	95.4149	4.16e-09	8.59e-08	1.63512
RASAL1	-0.865604	4.82808	95.3829	4.17e-09	8.61e-08	0.548816
EPHA7	0.951203	4.18226	95.0924	4.28e-09	8.8e-08	1.93348
DHX37	0.630794	6.3049	95.1095	4.27e-09	8.8e-08	1.54842
CCDC59	-0.627512	5.80019	95.1063	4.27e-09	8.8e-08	0.647292
ATP2C2	-0.66952	5.07549	95.0451	4.29e-09	8.82e-08	0.628716
MECR	0.834087	4.57892	94.8785	4.36e-09	8.94e-08	1.78273
GINS2	0.957245	5.35804	94.7587	4.4e-09	9.03e-08	1.9416
EDARADD	-1.47448	2.71038	94.736	4.41e-09	9.04e-08	0.359864
MET	0.639005	5.70114	94.6676	4.44e-09	9.08e-08	1.55725
RP11-10C24.3	1.29545	3.01896	94.554	4.49e-09	9.16e-08	2.45454
PRUNE	0.567431	6.45894	94.4665	4.52e-09	9.22e-08	1.48188
VASP	-0.673076	6.98447	94.4127	4.54e-09	9.24e-08	0.627168
TRIM45	-0.915433	4.41782	94.4322	4.53e-09	9.24e-08	0.530185
OSCAR	2.03234	1.85919	94.3628	4.56e-09	9.27e-08	4.09067
COL18A1	0.758466	7.34534	94.1449	4.65e-09	9.44e-08	1.69169
HBP1	-0.557511	6.8253	94.0227	4.7e-09	9.53e-08	0.679474
RP11-77P16.4	-1.59715	2.29111	93.9617	4.73e-09	9.57e-08	0.330528
RP1-206D15.6	1.26701	3.26818	93.9301	4.74e-09	9.59e-08	2.40663
GRWD1	0.669029	6.09323	93.904	4.75e-09	9.6e-08	1.59
ATP2B1	-0.62368	8.19375	93.8291	4.79e-09	9.65e-08	0.649013
DFNB31	1.03472	5.49601	93.7546	4.82e-09	9.7e-08	2.04871
PTRF	-0.733713	5.74647	93.7494	4.82e-09	9.7e-08	0.601354
PIGW	1.17705	4.19765	93.6187	4.88e-09	9.8e-08	2.26114
SERPINA1	1.10769	3.86931	93.5983	4.89e-09	9.8e-08	2.15501
NEBL	-0.622526	8.1165	93.5169	4.92e-09	9.85e-08	0.649533
NHSL2	-1.04564	4.2373	93.518	4.92e-09	9.85e-08	0.484431
EFNA1	-0.687784	5.68552	93.49	4.93e-09	9.86e-08	0.620807
EPAS1	-0.68909	7.35135	93.145	5.09e-09	1.02e-07	0.620245
SYDE2	-0.944617	4.19033	93.097	5.11e-09	1.02e-07	0.519567
WNT2B	-1.59381	2.30143	93.1565	5.08e-09	1.02e-07	0.331296
HLF	1.06023	4.02017	92.971	5.17e-09	1.03e-07	2.08527
PGM2	0.632438	6.31422	92.8571	5.22e-09	1.04e-07	1.55018
IRS2	0.859912	5.99357	92.6977	5.3e-09	1.05e-07	1.81493
CD55	-0.650462	7.30967	92.7488	5.27e-09	1.05e-07	0.637076
HTR1F	-2.12631	1.78921	92.6723	5.31e-09	1.05e-07	0.229043
DGKZ	0.660108	7.53386	92.3105	5.49e-09	1.09e-07	1.5802
GARS	0.607501	7.31151	92.2891	5.5e-09	1.09e-07	1.52362
SLC43A1	-0.97744	4.37177	92.1991	5.54e-09	1.09e-07	0.50788
TFAM	0.6408	6.16136	91.7787	5.76e-09	1.14e-07	1.55919
PAICS	0.609256	7.84868	91.6749	5.81e-09	1.14e-07	1.52547
COG5	-0.585551	6.24578	91.7125	5.79e-09	1.14e-07	0.666395
RP11-14D22.1	1.35532	3.62111	91.575	5.87e-09	1.15e-07	2.55853
FARSB	0.85108	5.3326	91.4794	5.92e-09	1.16e-07	1.80385
HOXC8	2.34807	1.75677	91.1595	6.1e-09	1.19e-07	5.09144
RP11-800A3.4	1.9619	1.83	90.946	6.22e-09	1.22e-07	3.89575
B3GALT5	-1.5051	2.45844	90.9076	6.24e-09	1.22e-07	0.352305
ZNRF3	0.722884	5.78015	90.5893	6.42e-09	1.25e-07	1.65048
KRT80	-0.696186	7.66257	90.6075	6.41e-09	1.25e-07	0.617202
HPDL	0.751413	5.27767	90.3842	6.55e-09	1.27e-07	1.68344
APP	-0.609571	8.90736	90.3642	6.56e-09	1.27e-07	0.655392
ANK3	-0.643712	6.25153	90.3659	6.56e-09	1.27e-07	0.640064
ADCY5	-0.826155	5.62356	90.2154	6.65e-09	1.29e-07	0.56403
SORL1	-1.11793	4.97067	90.0362	6.76e-09	1.31e-07	0.460753
COL12A1	0.972495	8.11571	89.9167	6.84e-09	1.32e-07	1.96223
FOXK2	0.565018	6.50131	89.914	6.84e-09	1.32e-07	1.47941
DPP9	0.576622	6.14598	89.7761	6.93e-09	1.33e-07	1.49135
CACNB3	-0.635341	6.27335	89.7921	6.92e-09	1.33e-07	0.643788
PGM5	-1.67113	2.19099	89.8661	6.87e-09	1.33e-07	0.314008
DLG3	-0.631303	6.01513	89.723	6.96e-09	1.34e-07	0.645593
KRT86	-1.46258	2.50068	89.743	6.95e-09	1.34e-07	0.362845
SLC22A4	1.68829	2.67859	89.5571	7.07e-09	1.36e-07	3.22275
RPRD1A	0.625576	6.64679	89.3729	7.19e-09	1.38e-07	1.54283
AMPH	-0.90202	3.94319	89.3248	7.22e-09	1.38e-07	0.535137
LONRF2	0.788908	7.82543	89.178	7.32e-09	1.4e-07	1.72777
PTK2B	-0.71839	4.92453	89.1935	7.31e-09	1.4e-07	0.607775
FAM174B	-0.737291	6.67639	89.1746	7.33e-09	1.4e-07	0.599865
MPP7	-0.741311	5.40015	89.1436	7.35e-09	1.4e-07	0.598195
KCNS3	-0.79783	4.74148	89.1668	7.33e-09	1.4e-07	0.575214
HK2	0.589502	8.25079	89.0036	7.44e-09	1.42e-07	1.50473
RAPGEF3	-1.39402	2.84579	88.9874	7.46e-09	1.42e-07	0.380502
COTL1	0.687181	5.40355	88.8052	7.58e-09	1.44e-07	1.61013
DNAJA1	0.564772	7.44855	88.7843	7.6e-09	1.44e-07	1.47915
PPAP2B	-0.856777	4.84198	88.656	7.69e-09	1.46e-07	0.552185
PLIN5	1.77459	2.78244	88.5344	7.78e-09	1.47e-07	3.42141
PRDX1	0.602964	8.09493	88.5282	7.78e-09	1.47e-07	1.51883
FYN	0.974478	3.8095	88.3878	7.89e-09	1.48e-07	1.96493
CBFA2T3	0.668539	5.41345	88.3545	7.91e-09	1.48e-07	1.58946
WDR46	0.638825	6.2208	88.421	7.86e-09	1.48e-07	1.55706
MPHOSPH10	0.60165	6.31475	88.3848	7.89e-09	1.48e-07	1.51745
NPAS2	-0.63188	6.03759	88.4255	7.86e-09	1.48e-07	0.645335
ZNF608	-2.603	1.11531	88.4	7.88e-09	1.48e-07	0.164595
CNOT8	0.581901	7.49055	87.9685	8.21e-09	1.54e-07	1.49682
GATA3-AS1	-0.688002	5.31508	87.9076	8.25e-09	1.54e-07	0.620713
TMTC1	-0.995372	4.23069	87.9175	8.25e-09	1.54e-07	0.501606
FST	2.06001	2.05003	87.799	8.34e-09	1.55e-07	4.16989
SBK1	-0.671375	5.96847	87.8708	8.28e-09	1.55e-07	0.627908
SDCCAG3	0.642604	6.0567	87.7007	8.42e-09	1.57e-07	1.56114
NAT8L	0.85435	4.3861	87.5444	8.54e-09	1.59e-07	1.80794
ANKEF1	0.672823	5.09969	87.5704	8.52e-09	1.59e-07	1.59419
HSPA5	0.62173	9.55785	87.4797	8.59e-09	1.59e-07	1.53872
KLF5	-0.732043	5.87188	87.4988	8.58e-09	1.59e-07	0.602051
NTRK2	2.33617	2.60475	87.4039	8.66e-09	1.6e-07	5.04959
PA2G4	0.575859	7.19397	87.3202	8.73e-09	1.61e-07	1.49057
ZBTB38	1.06668	4.24345	87.2579	8.78e-09	1.62e-07	2.09461
CHPF	0.640195	6.95408	87.1974	8.83e-09	1.63e-07	1.55854
FUNDC2	0.566566	6.83566	87.1829	8.84e-09	1.63e-07	1.48099
P4HA2	0.981405	4.45667	87.1102	8.9e-09	1.64e-07	1.97439
TFAP4	0.72956	5.40505	86.5959	9.35e-09	1.72e-07	1.65813
FGFR4	1.35149	3.40025	86.5003	9.44e-09	1.73e-07	2.55175
POLB	0.781079	4.96198	86.5211	9.42e-09	1.73e-07	1.71842
MCM10	1.2551	3.30206	86.4226	9.51e-09	1.74e-07	2.38684
PARP12	0.717347	4.85311	86.2233	9.69e-09	1.77e-07	1.64416
BIK	-1.10533	3.48975	86.2346	9.68e-09	1.77e-07	0.464796
TEAD2	-0.655083	5.16904	86.0842	9.82e-09	1.79e-07	0.635039
CMSS1	1.13583	4.75674	85.7651	1.01e-08	1.85e-07	2.19745
KANK2	-0.625258	6.64703	85.7616	1.01e-08	1.85e-07	0.648304
DECR1	-0.58475	7.20029	85.6153	1.03e-08	1.87e-07	0.666765
OCLN	-0.615878	5.75871	85.4948	1.04e-08	1.89e-07	0.652532
EFEMP1	-1.04517	3.69931	85.4797	1.04e-08	1.89e-07	0.484588
KIF9-AS1	1.68326	1.89312	85.2694	1.06e-08	1.93e-07	3.21153
ABAT	0.559147	7.20234	85.2779	1.06e-08	1.93e-07	1.4734
C1orf115	-0.676008	5.36969	85.2079	1.07e-08	1.94e-07	0.625895
UXS1	0.646612	5.57071	84.9876	1.09e-08	1.97e-07	1.56549
MUT	-0.63023	6.01986	85.0113	1.09e-08	1.97e-07	0.646073
PLCH1	-1.20024	3.10136	85.033	1.09e-08	1.97e-07	0.435202
NAF1	0.924333	4.31598	84.6447	1.13e-08	2.03e-07	1.89781
NR3C2	-2.15893	1.49873	84.6798	1.13e-08	2.03e-07	0.223922
RPF2	0.704041	5.46285	84.3765	1.16e-08	2.08e-07	1.62906
TRAF3	0.67829	5.55414	84.2333	1.18e-08	2.11e-07	1.60024
GABBR2	-0.807575	6.54068	84.2602	1.17e-08	2.11e-07	0.571342
AMOTL1	0.614786	6.40154	84.0472	1.2e-08	2.14e-07	1.53133
EIF5B	0.531352	7.56092	84.0894	1.19e-08	2.14e-07	1.44528
C12orf60	2.02838	1.65464	83.9056	1.21e-08	2.17e-07	4.07946
ZNF552	0.853115	4.58011	83.8273	1.22e-08	2.18e-07	1.8064
CEP68	0.626615	5.50025	83.8347	1.22e-08	2.18e-07	1.54394
C2orf54	-1.41198	2.27793	83.7924	1.23e-08	2.19e-07	0.375795
GLA	0.768398	5.1699	83.6547	1.24e-08	2.22e-07	1.70338
S100A13	-0.658023	6.38174	83.5837	1.25e-08	2.23e-07	0.633746
THRB	-0.948243	4.41515	83.4774	1.27e-08	2.25e-07	0.518263
MIR503HG	2.50187	1.16779	83.3845	1.28e-08	2.26e-07	5.66421
UNG	0.569095	6.39605	83.4161	1.27e-08	2.26e-07	1.48359
SEPSECS-AS1	-1.50858	2.09756	83.4368	1.27e-08	2.26e-07	0.351458
PRMT6	0.546886	8.69049	83.3475	1.28e-08	2.27e-07	1.46093
KCTD12	1.22435	3.40541	83.3048	1.29e-08	2.28e-07	2.3365
CTC-444N24.11	1.53788	2.53844	83.0623	1.32e-08	2.33e-07	2.90367
HRCT1	-2.77494	0.32223	82.9001	1.34e-08	2.36e-07	0.146103
DHODH	0.936966	4.5985	82.87	1.34e-08	2.37e-07	1.9145
EXOSC2	0.62975	6.33319	82.8612	1.35e-08	2.37e-07	1.5473
LARP1	0.546534	9.18329	82.7731	1.36e-08	2.39e-07	1.46057
CMYA5	-1.09491	4.66245	82.6855	1.37e-08	2.4e-07	0.468167
DIO3	1.58489	2.70529	82.6357	1.38e-08	2.41e-07	2.99985
PAK1IP1	0.929894	4.83395	82.5784	1.38e-08	2.42e-07	1.90514
GNA14	0.634828	6.1626	82.5735	1.38e-08	2.42e-07	1.55275
JADE2	0.611709	6.17718	82.5923	1.38e-08	2.42e-07	1.52807
KIAA0195	-0.594005	6.54069	82.3234	1.42e-08	2.48e-07	0.662501
EPHA1	-0.732525	5.06094	82.1979	1.44e-08	2.51e-07	0.60185
NOC3L	0.941579	4.938	81.8814	1.48e-08	2.58e-07	1.92063
MCM4	0.575036	6.88373	81.8808	1.48e-08	2.58e-07	1.48971
CANT1	-0.591183	6.76656	81.8786	1.48e-08	2.58e-07	0.663798
CFAP99	2.99144	0.632225	81.8441	1.49e-08	2.59e-07	7.95267
GAS6-AS2	2.98383	0.628757	81.7528	1.5e-08	2.61e-07	7.91084
BCAS1	-0.622406	8.19053	81.7222	1.51e-08	2.61e-07	0.649587
SNHG15	1.12967	5.11111	81.5936	1.53e-08	2.64e-07	2.18809
PTPRJ	-0.687389	6.00604	81.613	1.52e-08	2.64e-07	0.620977
CCT2	0.501746	8.45879	81.5548	1.53e-08	2.65e-07	1.41593
CAMK2G	-0.564237	5.66104	81.3187	1.57e-08	2.71e-07	0.676313
NAV2	1.1313	4.54509	81.2218	1.59e-08	2.73e-07	2.19055
RGS3	-0.753062	5.14769	81.2181	1.59e-08	2.73e-07	0.593343
MPZL2	-0.967365	4.89778	81.0934	1.61e-08	2.76e-07	0.511439
DDX31	0.757434	5.03843	80.9712	1.63e-08	2.79e-07	1.69048
AMPD2	0.660886	7.23949	80.9903	1.62e-08	2.79e-07	1.58105
SSR3	0.565352	7.16275	80.9844	1.62e-08	2.79e-07	1.47975
TM7SF3	-0.515331	6.80494	80.8798	1.64e-08	2.81e-07	0.699632
CPAMD8	-1.08225	3.54382	80.8697	1.64e-08	2.81e-07	0.472293
PSD3	-0.756383	6.72106	80.7254	1.67e-08	2.85e-07	0.591978
TCERG1	0.684608	6.56361	80.6969	1.67e-08	2.86e-07	1.60727
DDB2	-0.594181	5.89053	80.6651	1.68e-08	2.86e-07	0.66242
BRI3	-0.650056	5.07074	80.6309	1.68e-08	2.87e-07	0.637256
LYAR	0.908338	4.97891	80.4355	1.72e-08	2.92e-07	1.87688
FAM120C	0.811574	5.24412	80.3296	1.74e-08	2.95e-07	1.75513
MAPK3	-0.579204	6.76697	80.3439	1.73e-08	2.95e-07	0.669333
GLCE	-0.621756	5.64469	80.1288	1.77e-08	3.01e-07	0.649879
DKK1	0.515921	7.63138	80.0888	1.78e-08	3.02e-07	1.42991
KAZN	0.784722	4.66568	80.0347	1.79e-08	3.03e-07	1.72276
AIMP2	1.00645	3.95041	79.9098	1.81e-08	3.07e-07	2.00896
DDX55	0.846427	5.60919	79.881	1.82e-08	3.07e-07	1.79804
TTC39B	0.678887	5.10273	79.7911	1.83e-08	3.1e-07	1.6009
CYCS	0.879341	6.25996	79.6686	1.86e-08	3.13e-07	1.83953
NRP1	-0.619544	7.21383	79.6052	1.87e-08	3.15e-07	0.650877
RRP15	0.738975	5.51995	79.348	1.92e-08	3.23e-07	1.66899
C6orf165	-1.09824	3.01764	79.1695	1.95e-08	3.29e-07	0.467086
DSCAM	1.96287	2.60777	78.8997	2.01e-08	3.37e-07	3.89836
RTN4RL1	-0.736398	4.63359	78.9172	2.01e-08	3.37e-07	0.600236
ADRB1	3.78053	1.04951	78.7927	2.03e-08	3.41e-07	13.7421
RNF183	-1.29412	2.61719	78.6731	2.06e-08	3.45e-07	0.407784
SORBS3	-0.640837	6.04289	78.5913	2.07e-08	3.47e-07	0.641341
DYRK2	-0.709777	5.87036	78.5816	2.08e-08	3.47e-07	0.611415
MAGI1	0.744561	6.09323	78.5126	2.09e-08	3.49e-07	1.67546
G3BP1	0.514312	8.04608	78.507	2.09e-08	3.49e-07	1.42831
KIAA1644	8.71833	-0.135482	82.7898	2.1e-08	3.51e-07	421.189
TMEM231	0.787286	4.57559	78.4375	2.11e-08	3.51e-07	1.72583
C1QTNF6	0.874453	4.67035	78.2744	2.14e-08	3.57e-07	1.83331
ST6GALNAC4	1.08004	4.2948	78.1557	2.17e-08	3.6e-07	2.1141
LDLRAD3	0.990127	4.31528	78.1809	2.16e-08	3.6e-07	1.98636
RASEF	-0.692758	6.05529	78.1053	2.18e-08	3.62e-07	0.61867
SUV39H2	0.867389	4.36612	78.0447	2.2e-08	3.64e-07	1.82436
CEBPZ	0.554196	6.20872	78.0073	2.2e-08	3.65e-07	1.46835
CSPP1	0.728149	5.02464	77.8268	2.25e-08	3.71e-07	1.65651
HID1	-0.571454	7.12397	77.818	2.25e-08	3.71e-07	0.672938
XYLT1	0.68432	5.62405	77.7648	2.26e-08	3.73e-07	1.60694
BAIAP2	-0.621849	5.82205	77.7332	2.27e-08	3.74e-07	0.649837
MEIS1	1.00147	4.31642	77.6761	2.28e-08	3.75e-07	2.00204
RRP9	0.750934	5.44296	77.698	2.28e-08	3.75e-07	1.68288
S100A11	-0.661244	8.64008	77.4397	2.34e-08	3.84e-07	0.632333
FAM161B	-0.844753	4.19146	77.3277	2.37e-08	3.88e-07	0.556806
GPNMB	-1.73565	2.08484	77.3448	2.36e-08	3.88e-07	0.300273
KCNC1	2.54969	1.67059	77.1714	2.41e-08	3.94e-07	5.8551
CASP7	0.593016	6.40317	77.1759	2.4e-08	3.94e-07	1.5084
IGSF9	-0.853021	4.43583	76.7912	2.5e-08	4.09e-07	0.553624
SRSF2	0.608613	7.00907	76.6671	2.54e-08	4.14e-07	1.52479
RLTPR	1.72773	1.7317	76.604	2.55e-08	4.17e-07	3.31206
MB	-0.681978	5.44208	76.5412	2.57e-08	4.19e-07	0.62331
VKORC1L1	0.512826	7.28015	76.4982	2.58e-08	4.2e-07	1.42684
CTD-2284J15.1	-1.02729	3.24846	76.4997	2.58e-08	4.2e-07	0.49063
ATP13A4	-1.9011	1.76305	76.3895	2.61e-08	4.25e-07	0.26774
SGMS2	-0.984638	4.16908	76.3197	2.63e-08	4.27e-07	0.505352
SOX9	-0.691677	5.65102	76.1997	2.67e-08	4.32e-07	0.619134
GLIS2	-0.986535	4.6436	76.1481	2.68e-08	4.34e-07	0.504688
PGAM5	0.562795	6.57571	76.1259	2.69e-08	4.35e-07	1.47713
STRBP	0.574561	6.05618	75.9861	2.73e-08	4.41e-07	1.48922
TFF1	0.880404	10.2111	75.9614	2.73e-08	4.42e-07	1.84089
PPFIBP2	-0.995764	3.526	75.8734	2.76e-08	4.45e-07	0.50147
TMEM229B	0.744392	4.9242	75.7678	2.79e-08	4.5e-07	1.67527
CCDC86	0.998153	4.89795	75.6197	2.84e-08	4.57e-07	1.99744
CCT5	0.519768	8.44321	75.5965	2.84e-08	4.57e-07	1.43372
MRPS23	0.542178	7.18051	75.57	2.85e-08	4.58e-07	1.45617
PITPNB	0.599784	6.54436	75.5459	2.86e-08	4.59e-07	1.51549
PDCD6IP	0.502401	7.70956	75.4921	2.88e-08	4.61e-07	1.41657
SEL1L	-0.527362	8.09457	75.475	2.88e-08	4.62e-07	0.693822
UIMC1	0.566933	6.10004	75.4444	2.89e-08	4.63e-07	1.48137
ARRDC1	-0.603488	6.41112	75.3134	2.93e-08	4.69e-07	0.658161
SACS	0.92015	5.00507	75.1817	2.97e-08	4.75e-07	1.89231
ZNF804A	-0.768339	4.20799	75.1292	2.99e-08	4.77e-07	0.587093
TEAD3	-0.590973	5.62461	75.0467	3.02e-08	4.81e-07	0.663895
PLEKHF2	-0.627126	6.15336	75.0373	3.02e-08	4.81e-07	0.647465
SLITRK4	0.997269	3.35164	74.8415	3.08e-08	4.91e-07	1.99622
AC068580.6	2.41865	1.76201	74.7044	3.13e-08	4.98e-07	5.3467
EPN3	-0.585804	6.01663	74.6429	3.15e-08	5e-07	0.666278
CSGALNACT1	-0.812662	4.92801	74.6342	3.15e-08	5e-07	0.56933
C12orf66	0.625297	5.72885	74.5482	3.18e-08	5.04e-07	1.54253
SPATS2L	0.53427	6.78728	74.5494	3.18e-08	5.04e-07	1.44821
PPT1	-0.540277	7.53155	74.542	3.18e-08	5.04e-07	0.687639
PUS7L	0.866047	5.53953	74.4111	3.23e-08	5.11e-07	1.82266
NBPF15	0.766674	5.69545	74.3861	3.24e-08	5.11e-07	1.70134
KCNU1	-1.72527	2.02042	74.3861	3.24e-08	5.11e-07	0.302442
ZNF669	0.809072	4.4334	74.3152	3.26e-08	5.13e-07	1.75208
ATP2A3	-0.582851	7.92343	74.3206	3.26e-08	5.13e-07	0.667643
POF1B	-0.862854	3.74382	74.3189	3.26e-08	5.13e-07	0.549864
FGFBP2	4.48434	0.0495	74.2027	3.3e-08	5.19e-07	22.3832
MTR	0.717065	6.67896	74.1845	3.31e-08	5.19e-07	1.64383
HIGD1A	0.961434	3.48409	74.1137	3.34e-08	5.22e-07	1.94724
SLC25A22	0.842525	4.85846	74.1215	3.33e-08	5.22e-07	1.79319
BNC2	5.95662	-0.69929	78.0037	3.36e-08	5.25e-07	62.1044
XPO5	0.547597	7.07569	74.0378	3.36e-08	5.25e-07	1.46165
H1F0	-0.525744	7.30868	74.0433	3.36e-08	5.25e-07	0.694601
DPY19L1	0.786552	5.79489	73.9863	3.38e-08	5.27e-07	1.72495
NAA15	0.568174	6.37173	73.9665	3.39e-08	5.28e-07	1.48265
PCYOX1L	0.689514	5.52908	73.9469	3.4e-08	5.29e-07	1.61274
CORO2A	0.653043	5.44186	73.8889	3.42e-08	5.32e-07	1.57248
FZD7	0.606308	5.85846	73.8403	3.44e-08	5.33e-07	1.52236
APBA1	-1.1991	3.7772	73.8587	3.43e-08	5.33e-07	0.435545
CIRH1A	0.603583	6.66472	73.7368	3.48e-08	5.38e-07	1.51949
AKTIP	-0.640183	4.95464	73.7572	3.47e-08	5.38e-07	0.641631
IL6ST	0.586253	6.40009	73.7183	3.48e-08	5.39e-07	1.50134
PIWIL4	2.03683	2.07493	73.5747	3.54e-08	5.46e-07	4.10343
CXADR	-0.822199	4.19709	73.587	3.53e-08	5.46e-07	0.565579
ARHGAP24	0.85328	4.10616	73.5051	3.56e-08	5.5e-07	1.8066
YWHAG	0.517835	8.75937	73.3752	3.62e-08	5.57e-07	1.43181
PLXNB2	-0.687083	8.23446	73.3061	3.64e-08	5.61e-07	0.621108
FAM198B	0.790372	4.54107	73.2183	3.68e-08	5.65e-07	1.72952
GAREM	-0.828006	4.66022	73.2202	3.68e-08	5.65e-07	0.563307
CCDC159	-1.16259	5.72051	73.1936	3.69e-08	5.66e-07	0.446709
ABCA3	0.569739	6.79693	73.125	3.72e-08	5.7e-07	1.48426
NEU1	-0.571552	6.74417	73.0402	3.75e-08	5.75e-07	0.672892
FAXDC2	0.576975	6.35529	73.0228	3.76e-08	5.76e-07	1.49172
NEIL2	0.763513	4.59094	72.8892	3.81e-08	5.84e-07	1.69762
RPL22L1	0.594749	6.77407	72.8496	3.83e-08	5.86e-07	1.51021
RND3	-0.879918	5.07987	72.7835	3.86e-08	5.89e-07	0.543398
P2RY2	1.65656	1.94571	72.7579	3.87e-08	5.9e-07	3.15264
TNKS1BP1	-0.580642	6.55455	72.7709	3.86e-08	5.9e-07	0.668666
UBQLN4	0.690836	5.76153	72.702	3.89e-08	5.92e-07	1.61422
TPM1	0.506166	6.88397	72.7085	3.89e-08	5.92e-07	1.42027
CHRM1	-2.11013	0.899593	72.6373	3.92e-08	5.96e-07	0.231626
SP2-AS1	0.939528	3.8515	72.6067	3.93e-08	5.98e-07	1.9179
NOM1	0.648802	5.40505	72.5758	3.95e-08	5.99e-07	1.56787
PLEKHA4	-1.09573	2.82438	72.5603	3.95e-08	5.99e-07	0.4679
TRIM8	0.531536	6.95262	72.4802	3.99e-08	6.04e-07	1.44547
RBBP8NL	-1.25951	3.49774	72.3562	4.04e-08	6.12e-07	0.417686
ECE2	1.09002	3.84244	72.303	4.07e-08	6.15e-07	2.12876
FLT4	1.67554	1.72473	72.2822	4.08e-08	6.16e-07	3.19439
RP11-503N18.4	4.06225	-0.120658	72.262	4.09e-08	6.17e-07	16.7055
SGMS1-AS1	-0.830593	3.89143	72.1399	4.14e-08	6.25e-07	0.562298
CSRP2	1.21509	2.83968	72.0934	4.16e-08	6.27e-07	2.32156
SEMA3B	1.02119	6.68775	71.9877	4.21e-08	6.34e-07	2.02959
DTX4	-0.797438	4.00566	71.9484	4.23e-08	6.36e-07	0.57537
FARP1	0.523663	7.57447	71.8475	4.28e-08	6.43e-07	1.4376
CR2	1.59018	2.73455	71.7543	4.32e-08	6.49e-07	3.01088
DNAJA3	0.538287	6.49149	71.5473	4.43e-08	6.63e-07	1.45225
RP11-480I12.5	-0.820404	4.25338	71.4956	4.45e-08	6.67e-07	0.566283
SHANK2	0.817876	6.88831	71.3801	4.51e-08	6.75e-07	1.76281
LARGE	0.55989	6.77426	71.3705	4.51e-08	6.75e-07	1.47416
SLC27A2	0.651208	6.30073	71.3283	4.53e-08	6.77e-07	1.57048
ANKRD35	-1.77194	1.37561	71.2402	4.58e-08	6.83e-07	0.292815
DTL	1.24674	3.84439	71.0182	4.7e-08	7e-07	2.37305
NFE2L1	0.512209	8.77181	70.9204	4.75e-08	7.07e-07	1.42623
PACSIN1	-0.759537	5.02161	70.8035	4.81e-08	7.16e-07	0.590686
FEN1	0.664171	6.15887	70.7377	4.85e-08	7.21e-07	1.58466
SLFN5	0.589514	5.87579	70.616	4.91e-08	7.29e-07	1.50474
QTRTD1	0.581054	5.76947	70.6215	4.91e-08	7.29e-07	1.49594
THEG	-1.2539	2.61304	70.5666	4.94e-08	7.33e-07	0.419314
SHISA2	-1.23388	3.46951	70.4365	5.01e-08	7.43e-07	0.425173
DKFZp434J0226	2.85612	1.28776	70.2494	5.12e-08	7.57e-07	7.24066
FAM216A	1.05882	3.93872	70.2515	5.12e-08	7.57e-07	2.08323
MTSS1	-0.880848	3.88569	70.1944	5.15e-08	7.61e-07	0.543048
HHEX	-0.813637	3.7619	70.1622	5.17e-08	7.63e-07	0.568946
TTC39A	0.528296	5.99835	70.1405	5.18e-08	7.65e-07	1.44222
FRMD4B	-2.57009	0.717522	70.1235	5.19e-08	7.65e-07	0.168394
ALKBH2	0.750979	4.788	70.0299	5.25e-08	7.73e-07	1.68293
DNAJC2	0.658499	5.30405	69.9748	5.28e-08	7.77e-07	1.57844
DCAF13	0.557407	7.0878	69.9711	5.28e-08	7.77e-07	1.47162
ENDOD1	0.930017	4.3038	69.937	5.31e-08	7.78e-07	1.9053
MARS2	0.916736	4.27189	69.9384	5.3e-08	7.78e-07	1.88784
ZMAT3	0.895847	4.69229	69.9434	5.3e-08	7.78e-07	1.8607
NAT10	0.542668	6.77845	69.8699	5.35e-08	7.81e-07	1.45666
TRAK1	-0.527289	7.10563	69.8946	5.33e-08	7.81e-07	0.693857
HIP1R	-0.539975	7.91582	69.8656	5.35e-08	7.81e-07	0.687783
SLC35C1	-0.569267	8.42685	69.8662	5.35e-08	7.81e-07	0.673959
KIAA1324	0.509568	7.59947	69.8338	5.37e-08	7.83e-07	1.42362
MAPK1IP1L	0.505601	6.44747	69.7657	5.41e-08	7.89e-07	1.41972
SLC9A3R2	-0.583013	6.37561	69.7439	5.42e-08	7.9e-07	0.667568
RCL1	0.609111	5.53709	69.6888	5.46e-08	7.93e-07	1.52532
EPS8	-0.561306	6.35978	69.6969	5.45e-08	7.93e-07	0.677688
SNX24	0.972784	3.63736	69.6384	5.49e-08	7.97e-07	1.96262
PCOLCE2	1.32307	2.59309	69.5464	5.55e-08	8.04e-07	2.50198
ARL4C	-1.08253	3.23064	69.5584	5.54e-08	8.04e-07	0.472199
DYRK1B	-0.54309	5.76012	69.5037	5.57e-08	8.07e-07	0.686299
MAP2K1	-0.547017	5.72753	69.5127	5.57e-08	8.07e-07	0.684434
STEAP3	0.617663	5.40464	69.4106	5.63e-08	8.15e-07	1.53439
KREMEN1	-0.725086	5.08998	69.2796	5.72e-08	8.26e-07	0.604961
TGFB1	-0.591262	6.01666	69.2293	5.75e-08	8.3e-07	0.663762
PCGF2	-0.571544	5.38994	69.1235	5.82e-08	8.4e-07	0.672896
TNFRSF12A	-0.795615	5.56141	68.9833	5.92e-08	8.53e-07	0.576097
ZNF641	-0.551754	5.67463	68.9632	5.93e-08	8.54e-07	0.68219
CLDN4	-0.561217	8.35748	68.9516	5.94e-08	8.54e-07	0.67773
SUSD6	-0.656277	5.50935	68.9339	5.95e-08	8.55e-07	0.634514
PCNA	0.66595	5.54332	68.6483	6.15e-08	8.83e-07	1.58661
SATB2	0.771397	4.2482	68.5526	6.22e-08	8.91e-07	1.70692
IKZF2	-1.06497	3.54837	68.4992	6.26e-08	8.96e-07	0.477981
ZFC3H1	-0.699161	5.53248	68.4844	6.27e-08	8.97e-07	0.61593
SERPINA3	0.752776	5.65907	68.4171	6.32e-08	9.02e-07	1.68503
DDR1	-0.54823	9.00088	68.4146	6.32e-08	9.02e-07	0.683859
CCDC47	0.520181	8.6983	68.3216	6.39e-08	9.11e-07	1.43413
PHC1	-0.821347	3.83253	68.1717	6.5e-08	9.26e-07	0.565913
FGD6	-0.83732	3.51556	68.1478	6.52e-08	9.28e-07	0.559682
C1orf112	-0.988921	3.33433	68.1246	6.53e-08	9.3e-07	0.503854
SEMA3C	0.488454	8.21037	68.0615	6.58e-08	9.36e-07	1.40294
ZMPSTE24	0.594886	5.5364	68.0411	6.6e-08	9.37e-07	1.51035
BAK1	-0.807626	4.28185	68.0219	6.61e-08	9.38e-07	0.571321
SLC25A29	-0.944895	6.90593	68.022	6.61e-08	9.38e-07	0.519467
MSI2	0.515175	8.36544	67.9403	6.67e-08	9.45e-07	1.42917
SHROOM2	-0.688609	5.67067	67.8741	6.73e-08	9.52e-07	0.620452
MME	-0.773012	5.27302	67.8306	6.76e-08	9.56e-07	0.585194
P2RX7	2.92028	1.63374	67.6457	6.91e-08	9.75e-07	7.56993
HEATR3	0.819857	4.16726	67.6129	6.93e-08	9.78e-07	1.76523
CTNNA1	-0.526444	8.94311	67.5491	6.99e-08	9.84e-07	0.694264
AMIGO1	-0.667173	5.72132	67.4783	7.04e-08	9.91e-07	0.62974
ADIPOR2	-0.546914	7.85733	67.4494	7.07e-08	9.94e-07	0.684483
NOP14	0.496787	6.93111	67.3694	7.13e-08	1e-06	1.41107
NBN	0.503961	7.85077	67.2584	7.23e-08	1.01e-06	1.4181
SH3BP5	-0.628468	5.75145	67.2829	7.21e-08	1.01e-06	0.646863
EGFR	-0.715867	5.76997	67.2368	7.25e-08	1.01e-06	0.608839
NAV3	-1.02384	3.47467	67.2642	7.22e-08	1.01e-06	0.491806
GAD1	0.843127	4.6614	67.1545	7.32e-08	1.02e-06	1.79393
SEH1L	0.645376	5.77583	67.1739	7.3e-08	1.02e-06	1.56415
TNS3	-0.75186	6.1515	67.1853	7.29e-08	1.02e-06	0.593837
ALG8	0.590284	5.23962	67.0506	7.41e-08	1.03e-06	1.50554
ZNF146	0.472557	7.38021	67.0531	7.4e-08	1.03e-06	1.38757
VMP1	-0.628301	9.16106	67.0257	7.43e-08	1.03e-06	0.646938
CRACR2A	-0.736593	5.21065	67.0389	7.42e-08	1.03e-06	0.600155
PAPSS1	-0.538729	6.64935	66.7293	7.69e-08	1.07e-06	0.688377
RP1-140K8.5	-1.41445	2.44798	66.7543	7.67e-08	1.07e-06	0.375152
NUDCD1	0.611457	5.9331	66.5869	7.82e-08	1.08e-06	1.5278
CMTM4	-0.540087	6.75625	66.4475	7.95e-08	1.1e-06	0.68773
GAB1	-0.67887	5.07778	66.4569	7.94e-08	1.1e-06	0.624654
ATP13A3	0.631002	7.81182	66.3727	8.02e-08	1.11e-06	1.54864
CAND1	0.465518	8.70011	66.3425	8.05e-08	1.11e-06	1.38081
TBC1D8	-0.574553	6.29736	66.334	8.06e-08	1.11e-06	0.671494
FOXC1	2.07367	1.95112	66.3012	8.09e-08	1.12e-06	4.20957
PTGES	1.97064	1.70806	66.2902	8.1e-08	1.12e-06	3.91943
RUVBL1	0.672018	5.72408	66.2455	8.15e-08	1.12e-06	1.5933
GPRC5A	0.590601	8.62633	66.1341	8.25e-08	1.14e-06	1.50587
IFRD2	0.584001	6.37646	66.0845	8.3e-08	1.14e-06	1.499
TECPR1	-0.761515	5.29203	65.9855	8.4e-08	1.15e-06	0.589877
RP11-88E10.4	1.11477	3.31795	65.7568	8.63e-08	1.18e-06	2.16561
PPP1R37	-0.519749	6.16136	65.6835	8.71e-08	1.19e-06	0.697493
SLC7A8	-1.60028	1.70476	65.6714	8.72e-08	1.19e-06	0.329812
SETD7	0.486554	7.54291	65.6051	8.79e-08	1.2e-06	1.40109
HDAC5	-0.612246	5.77523	65.5998	8.8e-08	1.2e-06	0.654177
KAZALD1	-0.700978	4.35357	65.6199	8.78e-08	1.2e-06	0.615155
LINC00957	-1.38349	1.98592	65.6568	8.74e-08	1.2e-06	0.383291
COLGALT1	0.583623	5.80492	65.5339	8.87e-08	1.21e-06	1.49861
TXLNG	0.57218	6.03508	65.4908	8.91e-08	1.21e-06	1.48677
XPR1	-0.612534	5.26857	65.5017	8.9e-08	1.21e-06	0.654047
PPP1R18	-0.705049	4.57903	65.4872	8.92e-08	1.21e-06	0.613422
VWA5B2	1.1352	2.87359	65.1786	9.25e-08	1.26e-06	2.19649
RIF1	0.586978	6.74723	65.0695	9.37e-08	1.27e-06	1.5021
GEMIN4	0.581993	6.15389	65.0886	9.35e-08	1.27e-06	1.49692
RP11-166N6.1	2.17357	0.730389	64.9357	9.53e-08	1.29e-06	4.51137
TWF2	0.677869	4.79756	64.9615	9.5e-08	1.29e-06	1.59978
IQGAP1	-0.53096	8.17612	64.8429	9.63e-08	1.3e-06	0.692094
OSR2	-0.623664	5.54507	64.8716	9.6e-08	1.3e-06	0.649021
ACPP	-2.06057	1.31348	64.882	9.59e-08	1.3e-06	0.239721
FAM212B	0.793759	4.1255	64.772	9.72e-08	1.31e-06	1.73359
PSME3	0.577176	7.48138	64.7209	9.78e-08	1.32e-06	1.49193
CAPN13	-1.06271	3.57499	64.6894	9.81e-08	1.32e-06	0.478733
VARS	0.56112	6.62969	64.668	9.84e-08	1.33e-06	1.47541
LINC01508	-1.48371	2.75308	64.3746	1.02e-07	1.37e-06	0.357567
CLSTN3	-0.601051	5.71893	64.2107	1.04e-07	1.4e-06	0.659273
SOX3	1.02561	3.13775	64.152	1.05e-07	1.41e-06	2.03583
OTOP2	6.0106	-0.619722	67.0596	1.07e-07	1.44e-06	64.4718
ELP2	0.529536	8.92258	63.885	1.08e-07	1.45e-06	1.44347
ETF1	0.495351	7.53266	63.8905	1.08e-07	1.45e-06	1.40966
BDP1	0.491103	6.21146	63.667	1.11e-07	1.49e-06	1.40552
COMT	-0.582958	6.68311	63.6538	1.11e-07	1.49e-06	0.667594
RERE	-0.609412	7.29912	63.6588	1.11e-07	1.49e-06	0.655464
NOL8	0.573957	6.82991	63.5077	1.13e-07	1.51e-06	1.4886
TCP11L2	-0.707833	4.92552	63.4327	1.14e-07	1.53e-06	0.612239
MARS	0.56572	6.98571	63.3392	1.16e-07	1.54e-06	1.48013
ALCAM	-0.528499	8.00354	63.3114	1.16e-07	1.55e-06	0.693276
LRRC8A	-0.627381	6.56809	63.166	1.18e-07	1.57e-06	0.64735
RGAG4	-0.720086	5.27421	63.164	1.18e-07	1.57e-06	0.607061
RP11-337C18.8	-1.26317	2.21492	63.1264	1.19e-07	1.58e-06	0.416626
DOK1	1.08238	3.30781	63.0042	1.21e-07	1.6e-06	2.11752
RPL7L1	0.46521	7.75243	63.0249	1.2e-07	1.6e-06	1.38052
HS6ST3	-0.653879	5.33748	62.9991	1.21e-07	1.6e-06	0.635569
CA8	1.01516	3.25468	62.9164	1.22e-07	1.61e-06	2.02113
NTN1	0.771329	4.10341	62.9523	1.21e-07	1.61e-06	1.70684
ENTPD5	-0.525769	5.60789	62.842	1.23e-07	1.62e-06	0.694589
SAMD10	-0.695778	4.37771	62.8549	1.23e-07	1.62e-06	0.617376
DIMT1	0.557654	5.58894	62.761	1.24e-07	1.64e-06	1.47187
SRGAP2	-0.522976	6.18076	62.6491	1.26e-07	1.66e-06	0.695935
MOCS1	-0.752074	4.48041	62.612	1.27e-07	1.67e-06	0.593749
NUP205	0.525717	6.0366	62.501	1.28e-07	1.69e-06	1.43965
PAX8-AS1	0.70699	4.456	62.4553	1.29e-07	1.7e-06	1.63239
RPIA	0.610464	5.60599	62.3568	1.31e-07	1.72e-06	1.52675
C5orf28	0.987343	3.31314	62.3078	1.31e-07	1.73e-06	1.98253
RFTN1	1.33558	3.09324	62.1826	1.33e-07	1.75e-06	2.52377
ENTPD1	0.793195	4.44372	62.1975	1.33e-07	1.75e-06	1.73291
GPR132	1.96614	1.6378	62.1395	1.34e-07	1.76e-06	3.9072
CREB3L4	-0.547108	6.21527	62.1451	1.34e-07	1.76e-06	0.684391
APOBEC3B	-1.11842	2.66933	62.1348	1.34e-07	1.76e-06	0.460599
C3orf14	-0.562532	6.48677	62.0306	1.36e-07	1.78e-06	0.677113
CAD	0.598755	7.54181	61.9766	1.37e-07	1.79e-06	1.51441
FASTKD2	0.566553	5.80737	61.9508	1.37e-07	1.79e-06	1.48098
MCM3	0.486353	6.90673	61.8797	1.39e-07	1.8e-06	1.4009
DNPEP	0.468087	8.09824	61.897	1.38e-07	1.8e-06	1.38327
CA2	0.752101	5.62871	61.8401	1.39e-07	1.81e-06	1.68424
GSPT1	0.484286	8.35049	61.7973	1.4e-07	1.82e-06	1.39889
ETS2	-0.635074	6.31539	61.7225	1.41e-07	1.84e-06	0.643908
GINS3	1.09488	3.11971	61.6446	1.43e-07	1.85e-06	2.13595
KIAA0556	-0.523306	6.37124	61.6364	1.43e-07	1.85e-06	0.695775
SGSM2	-0.582967	7.5953	61.6509	1.43e-07	1.85e-06	0.66759
ZCCHC24	0.823938	3.92087	61.5762	1.44e-07	1.86e-06	1.77023
PHF1	-0.534865	5.23455	61.5522	1.44e-07	1.87e-06	0.690223
RP3-416H24.1	-2.78318	0.140999	61.3872	1.47e-07	1.91e-06	0.145271
EIF2B3	0.909075	4.10548	61.3025	1.49e-07	1.92e-06	1.87784
MED13L	0.566905	8.53208	61.3232	1.49e-07	1.92e-06	1.48134
ABCG2	2.36686	1.0167	61.0527	1.54e-07	1.98e-06	5.15818
CDC123	0.519237	6.34109	61.0499	1.54e-07	1.98e-06	1.4332
RNF34	-0.580864	5.88783	61.0776	1.53e-07	1.98e-06	0.668563
SLC25A17	0.695159	4.70132	61.025	1.54e-07	1.99e-06	1.61906
MYO18A	0.566146	5.94189	60.9903	1.55e-07	1.99e-06	1.48056
CCDC117	0.469761	7.43273	60.9426	1.56e-07	2e-06	1.38488
E2F1	0.773888	3.98372	60.8237	1.58e-07	2.03e-06	1.70987
RP4-568C11.4	-0.849367	4.11942	60.8106	1.59e-07	2.03e-06	0.555028
BLMH	0.55333	5.73151	60.7818	1.59e-07	2.04e-06	1.46747
PLD2	-0.633759	5.23527	60.6515	1.62e-07	2.07e-06	0.644495
SCN5A	1.15056	2.43659	60.6257	1.62e-07	2.08e-06	2.22
UPK1A	-0.814206	4.46632	60.3152	1.69e-07	2.16e-06	0.568721
EMID1	-0.543385	5.98886	60.1879	1.72e-07	2.19e-06	0.686159
POLR3H	0.530574	5.94309	60.1544	1.72e-07	2.2e-06	1.4445
YTHDF1	0.468126	7.26924	60.1157	1.73e-07	2.21e-06	1.38331
TBC1D2B	-0.635879	4.6866	60.0424	1.75e-07	2.22e-06	0.643549
FAM110B	-0.695214	4.51367	59.9074	1.78e-07	2.26e-06	0.617618
ARHGAP39	-0.663625	5.25336	59.8781	1.79e-07	2.27e-06	0.63129
PRMT5	0.532263	5.99036	59.8227	1.8e-07	2.28e-06	1.4462
PPP2R2B	-1.14358	2.88489	59.7274	1.82e-07	2.31e-06	0.452636
JAK1	0.481302	8.80111	59.4896	1.88e-07	2.37e-06	1.396
FER1L6	-2.72874	0.634181	59.4907	1.88e-07	2.37e-06	0.150858
RP11-400K9.4	-0.593805	5.87842	59.4519	1.89e-07	2.38e-06	0.662593
RIPK4	-0.768527	4.60125	59.4562	1.89e-07	2.38e-06	0.587017
TMA16	0.791478	4.66999	59.283	1.93e-07	2.43e-06	1.73085
TNFRSF19	-2.12894	0.796106	59.2012	1.95e-07	2.46e-06	0.228625
DCAF4	0.538688	5.70268	59.1238	1.97e-07	2.48e-06	1.45265
LINC00886	0.663709	4.91552	59.0625	1.98e-07	2.49e-06	1.58415
FAM98A	0.47768	6.6112	59.0591	1.98e-07	2.49e-06	1.3925
ARID2	0.442662	6.54683	59.0729	1.98e-07	2.49e-06	1.35911
PPFIA3	0.884676	4.86763	58.8385	2.04e-07	2.56e-06	1.84635
CALHM2	-0.700822	4.5073	58.8461	2.04e-07	2.56e-06	0.615222
MRPL15	0.573713	5.54678	58.8127	2.05e-07	2.57e-06	1.48835
EHBP1	0.524142	5.54029	58.8146	2.05e-07	2.57e-06	1.43808
CRACR2B	-0.721854	5.08342	58.8202	2.05e-07	2.57e-06	0.606318
SLC7A6	0.685439	4.76879	58.7272	2.07e-07	2.59e-06	1.60819
TOR1AIP2	0.574834	5.24334	58.7433	2.07e-07	2.59e-06	1.48951
HMBS	0.490576	6.268	58.6231	2.1e-07	2.62e-06	1.40501
RBBP6	0.482109	7.41002	58.6399	2.1e-07	2.62e-06	1.39678
WDR5	0.439055	7.08608	58.6284	2.1e-07	2.62e-06	1.35572
LINC00657	0.615726	8.69857	58.569	2.12e-07	2.63e-06	1.53233
FJX1	1.20652	3.55325	58.497	2.14e-07	2.66e-06	2.3078
ADCK1	0.753356	4.00534	58.4794	2.14e-07	2.66e-06	1.68571
WDR4	0.745107	4.75044	58.4775	2.14e-07	2.66e-06	1.6761
LDLR	0.472363	6.99543	58.3535	2.18e-07	2.7e-06	1.38738
GCLC	0.507685	6.31911	58.326	2.18e-07	2.71e-06	1.42177
INF2	-0.58225	6.73163	58.2586	2.2e-07	2.72e-06	0.667921
UAP1L1	-0.641505	6.20387	58.2946	2.19e-07	2.72e-06	0.641044
ROGDI	-0.747418	5.3966	58.2855	2.2e-07	2.72e-06	0.595669
COL6A3	1.01204	3.01075	58.2295	2.21e-07	2.73e-06	2.01676
AHNAK2	0.895804	4.23612	58.1365	2.24e-07	2.76e-06	1.86065
NDUFAF4	1.04144	3.86306	58.0967	2.25e-07	2.78e-06	2.05828
MAPT	0.560853	5.54209	57.978	2.29e-07	2.82e-06	1.47514
CNTD2	1.2029	3.59992	57.8404	2.33e-07	2.86e-06	2.30202
MEF2C	-0.941144	3.48024	57.7307	2.36e-07	2.9e-06	0.52082
TGFB2	-1.20864	2.48358	57.7124	2.37e-07	2.91e-06	0.432677
ZNF330	0.512519	5.59612	57.6655	2.38e-07	2.92e-06	1.42654
GNPNAT1	0.54664	5.95646	57.6572	2.38e-07	2.93e-06	1.46068
RGAG1	3.21448	-0.0850442	57.6257	2.39e-07	2.94e-06	9.28231
NACC2	-0.519872	5.38264	57.5405	2.42e-07	2.97e-06	0.697434
TRIAP1	0.546946	5.33286	57.4867	2.44e-07	2.99e-06	1.46099
HSPH1	0.452131	7.20166	57.3814	2.47e-07	3.03e-06	1.36806
SRSF8	0.551346	5.92035	57.2664	2.51e-07	3.07e-06	1.46545
VCPIP1	0.619625	5.12909	57.1862	2.54e-07	3.1e-06	1.53648
OLFML3	1.22027	2.38268	57.1359	2.55e-07	3.11e-06	2.32991
WNK4	-1.59178	1.55751	57.1442	2.55e-07	3.11e-06	0.331761
C15orf27	1.68187	1.38909	57.0359	2.59e-07	3.15e-06	3.20844
MGP	1.60366	1.99725	57.051	2.58e-07	3.15e-06	3.03913
NPIPB3	1.13286	3.30341	56.9941	2.6e-07	3.16e-06	2.19293
FGFR1	-0.595882	5.46948	57.0089	2.6e-07	3.16e-06	0.66164
GATA2	-0.804504	3.63082	57.0114	2.6e-07	3.16e-06	0.572559
UBE2L6	-0.600155	4.75538	56.9608	2.61e-07	3.17e-06	0.659683
PCDH19	0.946443	4.1738	56.9387	2.62e-07	3.18e-06	1.92712
N4BP3	-0.650182	4.89544	56.933	2.62e-07	3.18e-06	0.6372
IDI1	0.609416	6.33765	56.8839	2.64e-07	3.2e-06	1.52564
ATP7A	-0.641804	5.24506	56.7557	2.69e-07	3.25e-06	0.640911
KRT13	2.54279	0.892872	56.6525	2.72e-07	3.28e-06	5.82716
CRELD2	0.704745	4.37944	56.6567	2.72e-07	3.28e-06	1.62986
C11orf95	-0.841644	3.47874	56.669	2.72e-07	3.28e-06	0.558007
CELSR1	0.651251	7.35068	56.5647	2.76e-07	3.31e-06	1.57053
LY6E	0.475591	7.82551	56.5908	2.75e-07	3.31e-06	1.39049
FOXO4	-0.655493	4.30123	56.5799	2.75e-07	3.31e-06	0.634859
GNL3L	0.47078	5.89929	56.4863	2.79e-07	3.35e-06	1.38586
TSPYL2	-0.719213	6.31116	56.2914	2.86e-07	3.43e-06	0.607429
ITPK1	0.430526	7.71469	56.1984	2.9e-07	3.47e-06	1.34773
TRIP10	-0.648329	4.60433	56.2133	2.89e-07	3.47e-06	0.638019
HDAC4	0.803452	3.87668	56.0917	2.94e-07	3.51e-06	1.74527
KALRN	-0.926934	3.22063	56.0882	2.94e-07	3.51e-06	0.525975
SCUBE1	8.25119	-0.562781	58.5495	2.96e-07	3.54e-06	304.687
NADK	0.578196	5.79882	56.0123	2.97e-07	3.55e-06	1.49298
INPP5A	0.46803	6.80841	56.0059	2.97e-07	3.55e-06	1.38322
ZEB1	2.4443	1.26779	55.959	2.99e-07	3.57e-06	5.44263
SDAD1	0.61013	5.36947	55.8526	3.03e-07	3.61e-06	1.5264
KLHL21	0.533347	5.59034	55.8228	3.05e-07	3.62e-06	1.44728
SMKR1	-0.727165	4.72718	55.7924	3.06e-07	3.64e-06	0.60409
TRMT1	0.567135	6.2327	55.7674	3.07e-07	3.65e-06	1.48158
FCMR	1.43289	1.88485	55.7247	3.09e-07	3.66e-06	2.69988
P2RX5	2.21704	1.12603	55.7094	3.09e-07	3.67e-06	4.64939
PRKCD	0.447785	7.13273	55.6623	3.11e-07	3.69e-06	1.36394
SNX10	1.04255	3.78445	55.6449	3.12e-07	3.7e-06	2.05986
ANKRD34B	-0.70575	3.73642	55.625	3.13e-07	3.7e-06	0.613124
SLC39A6	0.485602	11.4015	55.6103	3.14e-07	3.71e-06	1.40017
ASNS	0.577506	5.52208	55.5304	3.17e-07	3.74e-06	1.49227
GSE1	0.49567	8.17386	55.5286	3.17e-07	3.74e-06	1.40998
NECAB1	-0.8797	3.67825	55.4812	3.19e-07	3.77e-06	0.54348
SLC2A8	0.707183	4.74765	55.4375	3.21e-07	3.78e-06	1.63261
CALML3-AS1	-1.14264	2.13117	55.4411	3.21e-07	3.78e-06	0.452929
NEU3	0.601752	4.95734	55.4254	3.21e-07	3.79e-06	1.51756
SLC19A1	0.482278	5.99398	55.397	3.23e-07	3.8e-06	1.39695
PDPR	0.567473	7.4005	55.337	3.25e-07	3.82e-06	1.48193
RIMKLA	-0.85785	3.64443	55.3492	3.25e-07	3.82e-06	0.551774
SMS	0.42628	7.41733	55.3199	3.26e-07	3.83e-06	1.34376
NPIPB4	1.17898	2.46585	55.2338	3.3e-07	3.87e-06	2.26417
ACTR3B	0.85611	3.92002	55.2068	3.31e-07	3.87e-06	1.81015
DHX34	0.559022	5.41396	55.221	3.31e-07	3.87e-06	1.47327
ACAA2	-0.606902	5.19886	55.2082	3.31e-07	3.87e-06	0.656605
DUSP10	-0.853145	3.47355	55.2401	3.3e-07	3.87e-06	0.553576
PPP2R5A	0.511788	5.7239	55.1819	3.32e-07	3.89e-06	1.42582
ENOX1	1.93494	1.38566	55.1522	3.34e-07	3.9e-06	3.82362
STAM	0.599498	5.13082	55.1071	3.36e-07	3.92e-06	1.51519
BZW2	0.49085	7.29708	55.0891	3.37e-07	3.92e-06	1.40527
EPHA2	-0.807723	4.06993	55.0512	3.38e-07	3.94e-06	0.571283
IP6K2	-0.58995	6.04047	54.9947	3.41e-07	3.97e-06	0.664366
HPRT1	0.621059	4.91538	54.9542	3.43e-07	3.99e-06	1.538
RRP1	0.461084	6.75205	54.9498	3.43e-07	3.99e-06	1.37658
PALM	-0.602113	4.87197	54.9367	3.44e-07	3.99e-06	0.658789
AIM1	-0.61348	5.22233	54.8864	3.46e-07	4.01e-06	0.653618
CSE1L	0.434172	7.4102	54.7479	3.53e-07	4.08e-06	1.35114
TGFB1I1	-0.736988	3.92343	54.7595	3.52e-07	4.08e-06	0.599991
DCTPP1	0.497393	6.30356	54.6964	3.55e-07	4.11e-06	1.41166
CDC14B	-0.610467	5.03212	54.6836	3.56e-07	4.11e-06	0.654985
COL21A1	2.29041	0.90508	54.6382	3.58e-07	4.13e-06	4.89195
SOX21	1.63741	2.20997	54.6221	3.59e-07	4.14e-06	3.11107
WWC2	0.622497	4.9214	54.6089	3.59e-07	4.14e-06	1.53954
URB1	0.592115	6.33537	54.6065	3.6e-07	4.14e-06	1.50745
UTP18	0.452135	6.53705	54.5865	3.61e-07	4.15e-06	1.36806
NBPF1	0.455331	8.32299	54.5411	3.63e-07	4.18e-06	1.3711
CAST	-0.560855	6.06395	54.5172	3.64e-07	4.19e-06	0.6779
SMC6	0.561063	5.47831	54.4959	3.65e-07	4.2e-06	1.47536
KANSL1L	-0.692472	3.88681	54.372	3.71e-07	4.27e-06	0.618793
C6orf183	-0.938465	3.46932	54.3531	3.72e-07	4.27e-06	0.521788
BRCA1	0.603118	4.69123	54.3165	3.74e-07	4.29e-06	1.519
SLC25A19	1.01692	3.54045	54.2243	3.79e-07	4.34e-06	2.0236
DCLRE1B	0.487724	6.61705	54.2246	3.79e-07	4.34e-06	1.40223
USP35	0.716394	4.09216	54.1532	3.83e-07	4.38e-06	1.64307
PPARGC1B	1.09294	3.34991	54.1166	3.85e-07	4.4e-06	2.13309
FOXK1	0.60933	6.14052	53.9253	3.95e-07	4.51e-06	1.52555
STON2	-1.14047	3.46775	53.8755	3.98e-07	4.54e-06	0.453611
EXO1	1.05679	3.38351	53.8172	4.01e-07	4.57e-06	2.08029
RABGGTB	0.521144	5.67145	53.8135	4.01e-07	4.57e-06	1.43509
SCD	0.42417	8.63573	53.666	4.1e-07	4.66e-06	1.3418
TMEM165	0.587883	5.42856	53.4705	4.21e-07	4.79e-06	1.50304
FASTKD1	0.869561	4.55404	53.4031	4.25e-07	4.82e-06	1.82711
PNPLA7	-0.651669	6.00482	53.4218	4.24e-07	4.82e-06	0.636543
UST	0.699199	4.15847	53.3569	4.28e-07	4.85e-06	1.6236
HSPB1	0.546348	8.55252	53.3408	4.29e-07	4.86e-06	1.46038
BAZ1A	0.420105	7.06067	53.2489	4.34e-07	4.92e-06	1.33802
SMIM5	-1.03848	2.49918	53.2363	4.35e-07	4.92e-06	0.486841
FHL2	0.936126	3.21348	53.1905	4.38e-07	4.95e-06	1.91338
ZNF783	0.481492	5.98094	53.151	4.4e-07	4.97e-06	1.39619
RP11-524H19.2	-1.02766	3.17918	53.157	4.4e-07	4.97e-06	0.490504
PACSIN2	-0.523524	5.4294	53.0429	4.47e-07	5.04e-06	0.695671
KCNK15	1.02976	3.97506	52.8752	4.57e-07	5.15e-06	2.04169
WDR35	0.619406	5.56247	52.8581	4.59e-07	5.16e-06	1.53624
GRK5	1.53402	1.95215	52.7553	4.65e-07	5.23e-06	2.89592
PROM2	-0.675619	4.21723	52.7491	4.66e-07	5.23e-06	0.626064
NR2F2	0.436886	9.58666	52.6979	4.69e-07	5.26e-06	1.35368
RBM24	2.78346	0.378549	52.6888	4.7e-07	5.27e-06	6.88502
NSUN2	0.441259	6.97371	52.622	4.74e-07	5.31e-06	1.35779
FMOD	-0.834332	3.56778	52.6118	4.75e-07	5.31e-06	0.560843
IMP3	0.590188	5.25696	52.6001	4.76e-07	5.32e-06	1.50544
AC240274.1	0.568713	5.56939	52.6012	4.76e-07	5.32e-06	1.4832
PLXNC1	-0.89822	2.97265	52.5767	4.77e-07	5.33e-06	0.536548
FITM2	0.650845	4.79574	52.5546	4.79e-07	5.34e-06	1.57009
XXYLT1	0.757243	4.21036	52.5432	4.79e-07	5.35e-06	1.69026
NUP88	0.526685	5.81241	52.4666	4.85e-07	5.4e-06	1.44062
NBPF19	0.60664	4.65383	52.3819	4.9e-07	5.46e-06	1.52271
CSRNP1	-0.738789	3.85652	52.3734	4.91e-07	5.46e-06	0.599242
MBTPS2	0.532673	5.59649	52.3604	4.92e-07	5.47e-06	1.44661
TUBB2B	3.02292	-0.362022	52.3308	4.94e-07	5.48e-06	8.12808
NGEF	-1.2389	2.06682	52.2295	5.01e-07	5.55e-06	0.423695
INTS10	0.461023	6.33167	52.136	5.08e-07	5.62e-06	1.37652
ANAPC1	0.455817	6.73386	52.0662	5.13e-07	5.68e-06	1.37156
FLOT1	-0.55331	6.2387	51.9967	5.18e-07	5.73e-06	0.681455
PVRL3	-0.689513	3.88832	51.9233	5.24e-07	5.78e-06	0.620063
PSCA	-1.41212	1.64306	51.8101	5.32e-07	5.86e-06	0.375759
C1GALT1	0.82191	4.13678	51.736	5.38e-07	5.92e-06	1.76775
SULF2	0.419205	10.9271	51.7409	5.37e-07	5.92e-06	1.33719
PNP	0.690132	5.00802	51.7118	5.4e-07	5.93e-06	1.61343
LRRC16A	-0.550879	6.09616	51.6227	5.47e-07	6.01e-06	0.682604
OLFM1	0.563311	5.50274	51.4906	5.57e-07	6.12e-06	1.47766
HELLS	0.698787	4.41249	51.3959	5.65e-07	6.19e-06	1.62314
ASB13	0.512201	6.28127	51.4085	5.64e-07	6.19e-06	1.42622
RIBC1	-1.11036	2.2794	51.4	5.64e-07	6.19e-06	0.463178
UGDH	0.478739	8.27742	51.3466	5.69e-07	6.22e-06	1.39353
SH3GLB2	-0.529048	8.62734	51.3035	5.72e-07	6.25e-06	0.693012
EDA	-0.915154	3.69107	51.1799	5.82e-07	6.36e-06	0.530287
IMP4	0.442137	6.7532	51.1253	5.87e-07	6.4e-06	1.35862
KPNA3	0.505521	6.20709	51.0946	5.9e-07	6.43e-06	1.41964
MDN1	1.04645	7.2073	51.0597	5.93e-07	6.46e-06	2.06544
SLC12A6	-0.642984	4.41493	51.0244	5.96e-07	6.48e-06	0.640387
TOR3A	0.468447	5.92566	51.002	5.98e-07	6.5e-06	1.38362
CDC42EP3	-1.12772	2.38692	50.9698	6e-07	6.53e-06	0.457639
PYCRL	0.68673	5.15963	50.9258	6.04e-07	6.56e-06	1.60963
POGLUT1	0.68017	4.59799	50.9276	6.04e-07	6.56e-06	1.60233
LDHA	0.454831	7.45407	50.8481	6.11e-07	6.62e-06	1.37062
ALG2	0.438896	6.37204	50.8577	6.1e-07	6.62e-06	1.35557
CDC42BPG	-0.594815	5.98111	50.8522	6.11e-07	6.62e-06	0.662129
RP1-29C18.10	-3.65079	-0.80118	50.8257	6.13e-07	6.64e-06	0.0796165
TCF7L1	0.952613	3.26167	50.7806	6.17e-07	6.68e-06	1.93537
CHCHD4	0.855897	4.81316	50.7661	6.18e-07	6.68e-06	1.80988
RP11-54O7.3	-1.11972	3.9409	50.7775	6.17e-07	6.68e-06	0.460184
TRMT10C	0.641436	4.86235	50.664	6.28e-07	6.77e-06	1.55988
METTL7A	-0.602471	5.03341	50.6665	6.27e-07	6.77e-06	0.658625
DSN1	0.760753	4.22051	50.5511	6.38e-07	6.87e-06	1.69437
VDR	0.735339	3.96751	50.519	6.41e-07	6.9e-06	1.66479
LAPTM4A	0.420524	8.20735	50.4559	6.47e-07	6.95e-06	1.33841
FOXN1	-0.926363	3.08848	50.4116	6.51e-07	6.99e-06	0.526183
TSPAN5	1.03023	4.2015	50.3926	6.53e-07	7e-06	2.04235
KLHL23	0.587385	4.83201	50.358	6.56e-07	7.04e-06	1.50252
EBNA1BP2	0.46294	6.02676	50.3535	6.57e-07	7.04e-06	1.37835
SLC45A1	1.38483	1.81181	50.3349	6.58e-07	7.05e-06	2.61141
TPO	-2.1447	0.84829	50.2917	6.63e-07	7.09e-06	0.226142
NEO1	-0.532617	7.4495	50.2715	6.65e-07	7.11e-06	0.6913
ABCB4	-1.30817	1.91812	50.1808	6.73e-07	7.2e-06	0.403834
FAM86C2P	0.838623	3.68281	50.0719	6.84e-07	7.31e-06	1.78834
ZDHHC14	1.28931	2.23587	50.0477	6.87e-07	7.33e-06	2.44412
EIF1AX	0.762477	5.41934	50.0433	6.87e-07	7.33e-06	1.6964
FHL1	0.526836	5.63459	49.973	6.94e-07	7.4e-06	1.44077
RAB11FIP3	0.507901	6.274	49.9569	6.96e-07	7.41e-06	1.42198
TSR1	0.483452	6.58894	49.9566	6.96e-07	7.41e-06	1.39808
UTP6	0.635046	5.09775	49.9414	6.97e-07	7.42e-06	1.55299
CLCF1	-0.904641	3.3289	49.8795	7.04e-07	7.48e-06	0.534166
EPHA10	0.806238	4.50919	49.8012	7.12e-07	7.55e-06	1.74865
EIF4E	0.678784	4.80075	49.8056	7.12e-07	7.55e-06	1.60079
ARHGAP27	-0.604062	4.89893	49.8169	7.1e-07	7.55e-06	0.657899
ALKBH8	0.632795	4.20946	49.7877	7.13e-07	7.56e-06	1.55057
ZNHIT6	0.785764	4.2348	49.7192	7.21e-07	7.64e-06	1.72401
ATP6V0E2	-0.531362	5.9261	49.6682	7.26e-07	7.68e-06	0.691901
TCOF1	0.496469	6.26017	49.6293	7.3e-07	7.72e-06	1.41076
TIMM50	0.46009	5.81169	49.6312	7.3e-07	7.72e-06	1.37563
MITF	1.35666	2.33529	49.6041	7.33e-07	7.74e-06	2.56091
KANK1	0.571075	5.62317	49.5997	7.33e-07	7.74e-06	1.48563
SLC9B2	0.831836	3.9756	49.5804	7.36e-07	7.75e-06	1.77995
PPP2R3B	0.740715	4.70576	49.5643	7.37e-07	7.76e-06	1.671
DLG4	-0.588311	4.80484	49.5641	7.37e-07	7.76e-06	0.665121
AHCTF1	0.419141	6.77034	49.5242	7.42e-07	7.8e-06	1.33713
USP10	0.441974	7.65387	49.5162	7.43e-07	7.81e-06	1.35846
ATP2A2	0.419844	8.33871	49.4292	7.52e-07	7.9e-06	1.33778
SELE	-4.78816	-0.725034	49.4253	7.53e-07	7.9e-06	0.0361927
RP11-244O19.1	1.8029	1.10088	49.3835	7.57e-07	7.95e-06	3.48922
NOMO1	0.60158	6.0115	49.3465	7.61e-07	7.99e-06	1.51738
SRSF1	0.56984	8.00023	49.3077	7.66e-07	8.03e-06	1.48436
MAN1C1	-0.827255	4.13837	49.3035	7.66e-07	8.03e-06	0.5636
HES1	-0.523062	5.49765	49.2855	7.68e-07	8.04e-06	0.695893
ELOVL7	-0.550024	5.74295	49.2781	7.69e-07	8.05e-06	0.683009
SLC26A11	-0.701251	4.16563	49.2636	7.71e-07	8.06e-06	0.615039
AGPAT5	0.607573	5.84876	49.2495	7.72e-07	8.07e-06	1.52369
PELP1	0.430338	6.7334	49.2299	7.75e-07	8.09e-06	1.34755
ZNF346	0.480691	6.00008	49.2026	7.78e-07	8.12e-06	1.39541
CH507-42P11.8	-0.834172	5.21785	49.1385	7.85e-07	8.19e-06	0.560905
TACR3	-2.68634	0.207543	49.1322	7.86e-07	8.19e-06	0.155357
EPHA6	-0.683719	3.83247	49.0255	7.99e-07	8.32e-06	0.622558
TMEM201	0.661822	4.60572	49.0042	8.01e-07	8.34e-06	1.58208
AXIN1	0.451373	6.28012	48.9726	8.05e-07	8.37e-06	1.36734
DDX20	0.592694	4.97555	48.9344	8.09e-07	8.41e-06	1.50806
TMPO	0.431465	7.21192	48.8854	8.15e-07	8.46e-06	1.3486
XPO4	0.494576	6.18879	48.8642	8.18e-07	8.49e-06	1.40891
HMGCS1	0.486769	6.4069	48.8418	8.21e-07	8.51e-06	1.4013
LRRC56	-0.703488	4.46097	48.8026	8.26e-07	8.55e-06	0.614086
SUN2	-0.671613	4.97668	48.7074	8.37e-07	8.66e-06	0.627805
TMEM178B	0.605564	5.86726	48.648	8.45e-07	8.74e-06	1.52157
DLAT	0.427623	6.08796	48.6247	8.48e-07	8.76e-06	1.34502
PARP8	-0.730498	3.79316	48.518	8.61e-07	8.89e-06	0.602696
CARD14	-1.39517	2.05093	48.5202	8.61e-07	8.89e-06	0.380199
BLM	0.768212	3.78722	48.4671	8.68e-07	8.95e-06	1.70316
PRICKLE2-AS3	-2.31349	0.106133	48.4597	8.69e-07	8.95e-06	0.201174
TRIQK	-0.577957	6.21196	48.3395	8.85e-07	9.1e-06	0.669912
MEX3B	-0.640863	4.37128	48.3244	8.87e-07	9.12e-06	0.641329
CFAP97	0.568568	5.60076	48.3124	8.88e-07	9.13e-06	1.48305
FAM49B	-0.515946	5.76239	48.2621	8.95e-07	9.19e-06	0.699334
FARSA	0.469631	6.93733	48.2428	8.98e-07	9.21e-06	1.38475
IPPK	0.68353	4.58987	48.2285	9e-07	9.23e-06	1.60606
TMEM43	0.402539	7.08134	48.2068	9.03e-07	9.25e-06	1.32183
BYSL	0.659381	5.07643	48.1833	9.06e-07	9.28e-06	1.57941
CTGF	-0.794549	4.35235	48.1645	9.08e-07	9.3e-06	0.576523
FAM20B	0.439809	5.95275	48.1159	9.15e-07	9.35e-06	1.35642
PRKCH	-0.597487	4.60727	48.1129	9.16e-07	9.35e-06	0.660904
ROR2	-1.0381	2.66885	48.1233	9.14e-07	9.35e-06	0.486969
GCH1	0.726414	4.15063	48.0903	9.19e-07	9.38e-06	1.65452
C9orf91	0.424673	5.99086	48.0402	9.26e-07	9.45e-06	1.34227
AC144450.2	-1.78814	1.30427	48.0347	9.26e-07	9.45e-06	0.289545
UBE2G2	0.669768	6.36857	47.9799	9.34e-07	9.52e-06	1.59082
KRT6A	-3.63448	-0.105342	47.9584	9.37e-07	9.55e-06	0.0805218
CDK7	0.432592	5.92526	47.9288	9.41e-07	9.58e-06	1.34966
NDUFAF2	0.806891	3.63998	47.9167	9.43e-07	9.59e-06	1.74944
LMNB2	0.405456	6.51649	47.8528	9.52e-07	9.68e-06	1.32451
SLITRK6	0.633977	4.69696	47.7656	9.65e-07	9.8e-06	1.55184
CTD-2008P7.9	-1.33506	1.55214	47.749	9.67e-07	9.82e-06	0.396377
VAV2	0.430325	6.28308	47.7128	9.73e-07	9.86e-06	1.34754
PSMG1	0.507568	5.39211	47.6972	9.75e-07	9.88e-06	1.42165
GABPB1-AS1	0.887624	6.1793	47.687	9.76e-07	9.89e-06	1.85013
INTS2	0.429657	6.96038	47.6112	9.88e-07	1e-05	1.34691
MANSC1	-0.51638	5.25722	47.5792	9.93e-07	1e-05	0.699124
UBE2D1	1.15986	3.90025	47.5637	9.95e-07	1.01e-05	2.23436
CAP2	0.711673	3.56159	47.4924	1.01e-06	1.01e-05	1.6377
DYNLT3	0.867167	4.96669	47.448	1.01e-06	1.02e-05	1.82408
CD82	0.631876	4.31964	47.4765	1.01e-06	1.02e-05	1.54958
SERPINB1	-0.519898	6.13114	47.4677	1.01e-06	1.02e-05	0.697421
AMOT	-1.09165	2.61513	47.4393	1.01e-06	1.02e-05	0.469225
PIK3IP1	-0.595553	4.78887	47.3397	1.03e-06	1.03e-05	0.661791
MT-CO1	-0.850075	13.4271	47.4048	1.02e-06	1.03e-05	0.554756
HAP1	1.03855	2.54985	47.294	1.04e-06	1.04e-05	2.05416
ZNF121	0.700841	5.33647	47.2946	1.04e-06	1.04e-05	1.62545
ING4	-0.56443	4.92337	47.243	1.04e-06	1.05e-05	0.676222
YEATS2-AS1	2.36892	0.258005	47.1285	1.06e-06	1.06e-05	5.16553
PPP2R2A	0.525297	7.00589	47.18	1.05e-06	1.06e-05	1.43923
GNE	-0.778203	4.01764	47.1284	1.06e-06	1.06e-05	0.583092
HACD2	0.465112	6.48701	47.1069	1.07e-06	1.07e-05	1.38042
ZFYVE28	0.554549	5.0642	47.0309	1.08e-06	1.08e-05	1.46871
RBMS1	-0.566285	4.87388	46.9796	1.09e-06	1.08e-05	0.675354
NDC1	0.508554	5.4326	46.9608	1.09e-06	1.09e-05	1.42262
ISOC1	0.44392	7.41062	46.908	1.1e-06	1.09e-05	1.3603
MBOAT2	-0.558384	4.9722	46.9129	1.1e-06	1.09e-05	0.679062
BCAP29	-0.601628	5.99197	46.939	1.09e-06	1.09e-05	0.65901
ABTB1	-0.61764	5.31821	46.962	1.09e-06	1.09e-05	0.651736
AIM1L	-1.28846	1.81425	46.9328	1.1e-06	1.09e-05	0.409387
MB21D1	0.880135	3.20031	46.831	1.11e-06	1.1e-05	1.84055
DMTN	-0.533747	5.41027	46.7899	1.12e-06	1.11e-05	0.690758
PRKAG2-AS1	1.91108	0.961698	46.7338	1.13e-06	1.12e-05	3.76091
MACF1	1.00232	7.91209	46.6746	1.14e-06	1.13e-05	2.00322
RP11-422N16.3	1.80083	1.47948	46.5832	1.16e-06	1.14e-05	3.48422
DLC1	0.920828	4.32887	46.5481	1.16e-06	1.15e-05	1.8932
DESI1	0.578359	5.11286	46.5213	1.17e-06	1.15e-05	1.49315
PLEKHH3	-0.592846	5.00526	46.5048	1.17e-06	1.15e-05	0.663034
SMAD6	-0.754783	3.56461	46.5287	1.17e-06	1.15e-05	0.592635
USH1G	2.12964	0.479979	46.404	1.19e-06	1.17e-05	4.37608
RP11-56A10.1	4.13844	-0.809599	46.3005	1.21e-06	1.18e-05	17.6115
GRB10	0.646913	3.99429	46.348	1.2e-06	1.18e-05	1.56581
CCND1	0.41163	8.65491	46.3311	1.2e-06	1.18e-05	1.33019
MATN2	-0.535314	5.40405	46.3446	1.2e-06	1.18e-05	0.690008
AFF3	-0.59399	5.47025	46.3053	1.21e-06	1.18e-05	0.662508
ABCA1	-0.72164	4.47128	46.3395	1.2e-06	1.18e-05	0.606408
EPHB3	-1.01967	2.89951	46.3192	1.2e-06	1.18e-05	0.493229
ISG20	0.951834	4.87209	46.2365	1.22e-06	1.19e-05	1.93433
LINC00887	3.39028	-0.367271	46.1867	1.23e-06	1.2e-05	10.4852
MLLT4	0.452518	6.9564	46.2015	1.23e-06	1.2e-05	1.36843
MSMB	0.976831	2.6239	46.1648	1.23e-06	1.21e-05	1.96814
ZNF367	0.882522	3.47065	46.1574	1.24e-06	1.21e-05	1.8436
LYRM1	0.493188	5.1898	46.1115	1.24e-06	1.21e-05	1.40755
ABHD4	-0.548269	5.17211	46.1091	1.24e-06	1.21e-05	0.68384
MMP16	-1.05778	2.75946	46.1366	1.24e-06	1.21e-05	0.480371
CPM	1.19903	2.42976	46.0738	1.25e-06	1.22e-05	2.29585
FADS2	0.451098	7.01187	46.0801	1.25e-06	1.22e-05	1.36708
NTSR1	-1.17178	2.32473	46.0206	1.26e-06	1.23e-05	0.443874
SLC12A1	-1.25721	1.8926	45.9819	1.27e-06	1.23e-05	0.418351
FRAT2	0.470228	5.27112	45.9654	1.27e-06	1.24e-05	1.38533
SETBP1	0.881901	3.61973	45.8791	1.29e-06	1.25e-05	1.8428
CAPN5	-0.645162	4.9576	45.9006	1.29e-06	1.25e-05	0.639421
PPIL1	0.532341	5.20457	45.7961	1.31e-06	1.26e-05	1.44627
C1QBP	0.4519	6.99582	45.8418	1.3e-06	1.26e-05	1.36784
GLRX5	0.416271	5.98259	45.8265	1.3e-06	1.26e-05	1.33447
CAPS	-0.546979	5.76283	45.8353	1.3e-06	1.26e-05	0.684452
SPATA17	-0.876935	3.21502	45.8373	1.3e-06	1.26e-05	0.544523
LRP2	1.91255	1.51968	45.762	1.31e-06	1.27e-05	3.76475
RP1-151F17.2	1.09295	2.88484	45.7661	1.31e-06	1.27e-05	2.1331
PRPF4	0.425084	6.99795	45.7508	1.32e-06	1.27e-05	1.34265
ONECUT2	0.881046	3.79552	45.7023	1.33e-06	1.28e-05	1.84171
ISCA1	0.48419	6.11826	45.5843	1.35e-06	1.3e-05	1.3988
MAP3K12	-0.776132	5.00292	45.5627	1.36e-06	1.31e-05	0.58393
NEMP1	0.523566	5.19796	45.4405	1.38e-06	1.33e-05	1.4375
SATB1	-2.62123	0.00655649	45.4518	1.38e-06	1.33e-05	0.162529
AMIGO2	-0.891819	2.96956	45.3756	1.4e-06	1.34e-05	0.538934
MINA	0.528389	5.31899	45.3279	1.41e-06	1.35e-05	1.44232
NUP153	0.391986	6.83907	45.3453	1.4e-06	1.35e-05	1.3122
PFAS	0.537703	5.44646	45.2487	1.42e-06	1.36e-05	1.45166
MTHFD1	0.477738	6.54628	45.2662	1.42e-06	1.36e-05	1.39256
SFXN3	-0.565342	5.06414	45.197	1.44e-06	1.37e-05	0.675795
MCEE	0.756527	3.45934	45.1059	1.46e-06	1.39e-05	1.68942
AK4	0.559702	4.81818	45.0742	1.46e-06	1.4e-05	1.47396
SAMD11	-0.794496	3.67284	45.0558	1.47e-06	1.4e-05	0.576545
ATL3	0.483295	5.99974	45.0194	1.48e-06	1.41e-05	1.39793
SLC30A5	0.425109	6.26212	44.9888	1.48e-06	1.41e-05	1.34267
HNMT	-1.04879	2.62377	45	1.48e-06	1.41e-05	0.483372
NUFIP2	0.405296	7.61947	44.9596	1.49e-06	1.42e-05	1.32436
THNSL1	0.517927	5.6559	44.918	1.5e-06	1.43e-05	1.4319
RUVBL2	0.402358	6.22196	44.9083	1.5e-06	1.43e-05	1.32167
PRDM16	0.751977	3.19163	44.8698	1.51e-06	1.44e-05	1.6841
ADAMTS19-AS1	-1.17025	2.64283	44.8468	1.52e-06	1.44e-05	0.444344
PTRH2	0.451889	6.19477	44.7602	1.54e-06	1.46e-05	1.36783
E2F2	0.722307	3.56556	44.6483	1.57e-06	1.48e-05	1.64982
DTNB	0.447951	5.66975	44.6441	1.57e-06	1.48e-05	1.3641
SUB1	0.461527	6.67857	44.5874	1.58e-06	1.49e-05	1.377
NXT1	0.633741	4.33903	44.5459	1.59e-06	1.5e-05	1.55158
WDR77	0.548356	4.97977	44.5498	1.59e-06	1.5e-05	1.46242
DDX18	0.395168	7.65499	44.4588	1.61e-06	1.52e-05	1.3151
EEF2KMT	1.01339	3.43251	44.3779	1.63e-06	1.54e-05	2.01865
KCNK5	0.755485	3.46512	44.3266	1.65e-06	1.55e-05	1.6882
DNAJC25	0.66417	4.19183	44.3265	1.65e-06	1.55e-05	1.58466
NAA50	0.489285	7.38741	44.0673	1.72e-06	1.61e-05	1.40375
MEST	0.423458	5.96597	44.0461	1.72e-06	1.62e-05	1.34114
TIMM17A	0.486791	5.30958	43.9778	1.74e-06	1.63e-05	1.40132
WDFY2	-0.674598	4.26157	43.9312	1.76e-06	1.64e-05	0.626507
ARHGEF39	0.667729	3.80172	43.8649	1.78e-06	1.66e-05	1.58857
S100A16	-0.754921	4.39926	43.8636	1.78e-06	1.66e-05	0.592579
ZNF296	-0.859795	3.17001	43.8521	1.78e-06	1.66e-05	0.551031
DDX56	0.390497	7.24482	43.806	1.79e-06	1.67e-05	1.31084
FAM111B	0.8238	2.98298	43.7722	1.8e-06	1.68e-05	1.77006
HSBP1L1	-0.839557	3.43876	43.7836	1.8e-06	1.68e-05	0.558815
KLHDC7A	-1.57483	1.61987	43.7581	1.81e-06	1.68e-05	0.335683
PPP1R3C	0.570179	5.03761	43.7117	1.82e-06	1.69e-05	1.48471
DBP	-0.702184	3.55108	43.744	1.81e-06	1.69e-05	0.614641
GATM	-0.533429	5.01098	43.6355	1.84e-06	1.71e-05	0.690911
PLXNB1	-0.543744	7.32089	43.669	1.83e-06	1.71e-05	0.685988
TRAM2	-0.524738	6.02735	43.5818	1.86e-06	1.72e-05	0.695085
CDH18	-1.45118	1.79597	43.5983	1.85e-06	1.72e-05	0.365723
POLE3	0.384237	8.01421	43.5422	1.87e-06	1.73e-05	1.30517
POLR2D	0.464474	5.4863	43.3772	1.92e-06	1.78e-05	1.37981
DENND3	-0.673573	3.89202	43.3614	1.93e-06	1.78e-05	0.626952
TST	0.519166	5.81198	43.2851	1.95e-06	1.8e-05	1.43313
FAM46C	-0.674116	3.94927	43.2966	1.95e-06	1.8e-05	0.626716
CDKN2B	-1.00568	3.15791	43.2945	1.95e-06	1.8e-05	0.498034
FASN	0.561565	9.31484	43.2548	1.96e-06	1.81e-05	1.47587
CUL4A	0.398826	6.52722	43.2418	1.96e-06	1.81e-05	1.31843
VEGFB	-0.531306	5.36468	43.2143	1.97e-06	1.82e-05	0.691928
SFI1	-0.572934	5.75783	43.203	1.98e-06	1.82e-05	0.672248
FUT9	-0.825444	3.94805	43.1549	1.99e-06	1.83e-05	0.564309
PGM2L1	-0.619391	4.83937	43.142	2e-06	1.84e-05	0.650946
RP11-93B14.10	-1.98835	0.65748	43.1273	2e-06	1.84e-05	0.252026
SLC25A33	0.993288	3.26604	43.0341	2.03e-06	1.86e-05	1.99072
SLC25A24P1	1.12954	3.01032	42.9904	2.05e-06	1.88e-05	2.18789
SNX18	0.661238	4.36251	42.962	2.06e-06	1.88e-05	1.58144
GMIP	0.487206	5.53938	42.9758	2.05e-06	1.88e-05	1.40173
PIFO	-0.978781	3.18314	42.954	2.06e-06	1.88e-05	0.507408
VWA2	2.35651	0.0117171	42.8419	2.1e-06	1.91e-05	5.12129
PDLIM7	-0.528729	5.60938	42.8726	2.09e-06	1.91e-05	0.693165
HEY2	0.791085	3.30422	42.7946	2.11e-06	1.93e-05	1.73038
PVR	0.769482	4.16101	42.7086	2.14e-06	1.95e-05	1.70466
SLC25A42	0.587767	4.45196	42.6963	2.15e-06	1.95e-05	1.50292
EXOSC6	0.543825	5.71481	42.707	2.14e-06	1.95e-05	1.45783
DCUN1D5	0.505087	5.86113	42.7378	2.13e-06	1.95e-05	1.41921
BMP6	2.00695	1.06812	42.672	2.16e-06	1.96e-05	4.01931
ATP13A2	0.545617	5.75759	42.6819	2.15e-06	1.96e-05	1.45964
MCCC2	0.384354	8.22183	42.672	2.16e-06	1.96e-05	1.30527
RASA4CP	-1.07051	2.26514	42.6155	2.18e-06	1.97e-05	0.47615
RP11-736K20.6	-2.16767	0.289956	42.5984	2.18e-06	1.98e-05	0.22257
ANGEL1	0.4413	5.99051	42.52	2.21e-06	2e-05	1.35783
PLEKHO1	-0.525531	4.79129	42.4572	2.23e-06	2.02e-05	0.694703
FAM86B3P	0.941415	3.73297	42.4191	2.25e-06	2.04e-05	1.92041
ATF7IP2	0.556373	4.55478	42.3706	2.26e-06	2.05e-05	1.47057
HSPA8	0.455458	10.3893	42.3596	2.27e-06	2.05e-05	1.37122
ADAM22	-0.627029	4.21896	42.3213	2.28e-06	2.06e-05	0.647508
MRPS10	0.636697	5.10157	42.228	2.32e-06	2.09e-05	1.55477
RALGPS2	0.578341	4.92833	42.2194	2.32e-06	2.1e-05	1.49313
C17orf96	0.565791	4.88876	42.2041	2.33e-06	2.1e-05	1.4802
LHFPL2	-0.639351	4.34944	42.1992	2.33e-06	2.1e-05	0.642002
NHP2	0.490026	6.027	42.1452	2.35e-06	2.12e-05	1.40447
DGKH	0.829275	4.54004	42.1107	2.36e-06	2.13e-05	1.77679
GUSBP1	0.764113	3.40942	42.0964	2.37e-06	2.13e-05	1.69833
CEP135	0.67866	3.80469	42.0502	2.39e-06	2.14e-05	1.60065
BCLAF1	0.467044	7.4461	42.0608	2.38e-06	2.14e-05	1.38227
TRNT1	0.60889	5.41231	42.0243	2.4e-06	2.15e-05	1.52509
PRR15	-0.582341	5.45799	42.0155	2.4e-06	2.15e-05	0.667879
HELZ2	-0.554336	5.85471	41.9902	2.41e-06	2.16e-05	0.68097
LYPD6B	-1.07999	2.94762	42.0097	2.4e-06	2.16e-05	0.473033
CPPED1	-0.714123	3.77651	41.9302	2.44e-06	2.18e-05	0.609576
MLKL	0.813227	3.466	41.8408	2.47e-06	2.21e-05	1.75714
GDPD3	-0.881068	2.70771	41.8171	2.48e-06	2.22e-05	0.542965
MAP4K5	0.502077	5.72754	41.7543	2.51e-06	2.24e-05	1.41625
SELL	-0.636165	4.86102	41.7512	2.51e-06	2.24e-05	0.643421
SEC23IP	0.391862	6.51473	41.7367	2.52e-06	2.25e-05	1.31209
LARP6	-0.760623	3.7183	41.7195	2.52e-06	2.25e-05	0.590242
ANKRD18B	1.84982	1.43086	41.6998	2.53e-06	2.26e-05	3.60456
WRN	0.510685	5.16102	41.628	2.56e-06	2.28e-05	1.42473
FAM131A	-0.738114	3.66011	41.6129	2.57e-06	2.28e-05	0.599522
B4GALNT2	1.93502	0.437634	41.5561	2.59e-06	2.31e-05	3.82383
PSAT1	0.794798	3.70219	41.5082	2.61e-06	2.32e-05	1.73483
PRPF19	0.381321	7.56744	41.481	2.63e-06	2.33e-05	1.30253
WDR75	0.417486	6.11549	41.4209	2.65e-06	2.35e-05	1.3356
ZP3	0.475214	5.18939	41.3653	2.68e-06	2.37e-05	1.39012
RALGAPA2	-0.534823	6.58794	41.3328	2.69e-06	2.39e-05	0.690243
SEMA6C	-0.804871	3.22736	41.2821	2.71e-06	2.4e-05	0.572413
DCAF10	0.401843	7.03435	41.2753	2.72e-06	2.41e-05	1.32119
RP11-352M15.2	0.717863	4.65907	41.1643	2.77e-06	2.45e-05	1.64474
YPEL2	0.383448	7.49061	41.1493	2.78e-06	2.45e-05	1.30446
GABARAPL1	-0.520954	5.56192	41.1602	2.77e-06	2.45e-05	0.696911
NUPL2	0.547815	4.35861	41.1328	2.78e-06	2.46e-05	1.46187
ZNF550	1.13609	2.61188	41.0796	2.81e-06	2.48e-05	2.19785
MCOLN3	-0.955247	4.1085	41.0793	2.81e-06	2.48e-05	0.515753
SEMA3F	-0.588969	5.33525	40.9724	2.86e-06	2.52e-05	0.664818
RRP1B	0.389189	7.30028	40.9488	2.87e-06	2.53e-05	1.30966
TDRKH	0.466607	5.73781	40.9142	2.89e-06	2.54e-05	1.38186
GART	0.5032	6.09448	40.8682	2.91e-06	2.56e-05	1.41735
SLC25A15	0.675171	4.33071	40.7964	2.95e-06	2.58e-05	1.59679
MED24	0.450454	5.57448	40.8134	2.94e-06	2.58e-05	1.36647
MAPK8	0.419689	5.64856	40.823	2.93e-06	2.58e-05	1.33764
INSIG1	0.388346	6.97408	40.7892	2.95e-06	2.58e-05	1.30889
PALM3	-0.739581	3.4954	40.8019	2.94e-06	2.58e-05	0.598913
COL27A1	-0.596979	5.13815	40.7501	2.97e-06	2.6e-05	0.661137
SCNN1G	3.47305	0.344421	40.6582	3.02e-06	2.64e-05	11.1043
ZNF529	0.643358	4.01327	40.579	3.06e-06	2.67e-05	1.56196
HSPD1	0.389087	9.10072	40.5218	3.09e-06	2.69e-05	1.30956
MKKS	0.530957	5.10338	40.4914	3.1e-06	2.71e-05	1.44489
RANBP2	0.490325	7.8055	40.4528	3.12e-06	2.72e-05	1.40476
NFATC2	-0.706588	4.69026	40.4102	3.15e-06	2.74e-05	0.612768
SOWAHC	0.528615	6.27496	40.3841	3.16e-06	2.75e-05	1.44254
LRR1	0.841565	3.16922	40.3289	3.19e-06	2.78e-05	1.79199
ALDH3A1	0.68985	3.85301	40.3023	3.21e-06	2.79e-05	1.61312
NOTCH1	0.72545	3.93477	40.1496	3.29e-06	2.86e-05	1.65342
MDM2	0.393652	6.82241	40.0692	3.34e-06	2.89e-05	1.31372
SLC9A1	-0.536432	6.04313	40.08	3.33e-06	2.89e-05	0.689474
LINC01291	0.875952	2.63451	40.024	3.36e-06	2.91e-05	1.83522
PXDC1	-0.844063	2.8049	40.0069	3.37e-06	2.92e-05	0.557072
BICD2	0.396001	6.34976	39.9516	3.4e-06	2.94e-05	1.31586
CYTH1	-0.536975	5.44306	39.9164	3.42e-06	2.96e-05	0.689215
MAP3K6	-0.643736	3.7417	39.9091	3.43e-06	2.96e-05	0.640053
B3GALT6	0.563059	4.59427	39.8903	3.44e-06	2.97e-05	1.4774
YDJC	0.486753	5.59063	39.871	3.45e-06	2.98e-05	1.40129
SNRPD1	0.467673	6.03809	39.7479	3.53e-06	3.03e-05	1.38288
CXorf38	0.428187	5.66292	39.7647	3.51e-06	3.03e-05	1.34554
TUBA1A	0.379759	6.47198	39.7655	3.51e-06	3.03e-05	1.30112
GRM4	-0.525172	5.03645	39.7175	3.54e-06	3.05e-05	0.694876
RP11-321G12.1	2.62136	0.125632	39.6791	3.57e-06	3.07e-05	6.15332
TOX3	-0.80971	3.03328	39.6623	3.58e-06	3.07e-05	0.570496
FA2H	-0.722946	3.03335	39.6365	3.59e-06	3.09e-05	0.605859
MOB3C	-0.539427	4.28395	39.5918	3.62e-06	3.11e-05	0.688044
KCNQ1	1.7102	1.11893	39.5084	3.67e-06	3.15e-05	3.27205
KAT2B	-0.558673	4.31027	39.4681	3.7e-06	3.17e-05	0.678927
POLR1C	0.596975	5.39756	39.3909	3.75e-06	3.21e-05	1.51254
SLC25A25	0.449537	5.50769	39.3419	3.78e-06	3.23e-05	1.3656
DNAAF5	0.444858	5.29232	39.3561	3.77e-06	3.23e-05	1.36118
ADCY3	0.393312	5.91321	39.2979	3.81e-06	3.25e-05	1.31341
IRX4	0.567052	4.73903	39.2901	3.82e-06	3.26e-05	1.48149
TMEM125	-0.560341	4.56588	39.237	3.85e-06	3.29e-05	0.678142
TLCD2	-0.667123	3.82315	39.2117	3.87e-06	3.3e-05	0.629761
FAM117B	0.471646	5.10542	39.186	3.89e-06	3.31e-05	1.38669
UPF1	0.404043	8.30458	39.1759	3.89e-06	3.32e-05	1.32321
TIMM8A	0.702682	4.39194	39.12	3.93e-06	3.34e-05	1.62753
PLS1	-0.620322	4.12437	39.1347	3.92e-06	3.34e-05	0.650526
LINC01239	-0.940395	2.46531	39.0632	3.97e-06	3.37e-05	0.52109
ZNF589	-0.772657	3.42434	39.053	3.98e-06	3.38e-05	0.585338
PPFIA2	-1.97218	0.417185	39.0567	3.97e-06	3.38e-05	0.254867
ID1	-1.03816	3.37861	39.0059	4.01e-06	3.4e-05	0.486948
NT5C3A	0.446438	5.62718	38.9623	4.04e-06	3.43e-05	1.36267
PCYT2	0.41613	5.80216	38.8979	4.09e-06	3.46e-05	1.33434
CDON	-0.625253	4.34576	38.8969	4.09e-06	3.46e-05	0.648306
CEP63	0.5501	5.18299	38.8629	4.11e-06	3.48e-05	1.46419
TMEM5	0.467664	5.26942	38.8601	4.11e-06	3.48e-05	1.38287
RP11-423H2.3	-1.17977	1.94654	38.8605	4.11e-06	3.48e-05	0.441421
RIOK1	0.542373	5.01957	38.8466	4.12e-06	3.49e-05	1.45637
NR2C2AP	0.523308	5.06333	38.7978	4.16e-06	3.51e-05	1.43725
NMNAT1	0.654516	3.96765	38.7719	4.18e-06	3.52e-05	1.57409
EXT1	-0.642002	4.23311	38.7754	4.17e-06	3.52e-05	0.640823
LONP2	0.398386	6.21662	38.7477	4.2e-06	3.54e-05	1.31803
NKRF	0.50615	4.75633	38.6704	4.25e-06	3.58e-05	1.42025
MGAT4A	0.400512	6.76528	38.6485	4.27e-06	3.59e-05	1.31998
TUBB8	1.36571	1.53406	38.609	4.3e-06	3.61e-05	2.57703
ARL3	0.559543	5.34412	38.4597	4.41e-06	3.7e-05	1.4738
ABCB10	0.471095	5.69724	38.4588	4.41e-06	3.7e-05	1.38616
OAS1	-1.78765	0.993287	38.469	4.41e-06	3.7e-05	0.289643
BPIFA4P	-2.0487	0.761078	38.4236	4.44e-06	3.73e-05	0.241702
FER1L4	-0.775346	6.8509	38.4029	4.46e-06	3.74e-05	0.584248
BAG3	0.445632	6.06849	38.3817	4.47e-06	3.75e-05	1.36191
RAN	0.401564	9.16095	38.3294	4.52e-06	3.78e-05	1.32094
LRRC59	0.389096	7.97371	38.3258	4.52e-06	3.78e-05	1.30957
RNF207	-1.00881	3.00957	38.3086	4.53e-06	3.79e-05	0.496957
COG8	0.472403	4.8959	38.2774	4.56e-06	3.81e-05	1.38742
MRPL24	0.425481	5.5382	38.2497	4.58e-06	3.83e-05	1.34302
NOL10	0.454704	6.00402	38.2198	4.6e-06	3.84e-05	1.3705
IDH3A	0.480566	5.16668	38.1582	4.65e-06	3.88e-05	1.39529
CEBPG	0.482889	5.01163	38.1484	4.66e-06	3.89e-05	1.39754
PDZK1	1.81971	0.449554	38.1194	4.69e-06	3.9e-05	3.53009
SELT	0.404416	6.26583	38.1195	4.69e-06	3.9e-05	1.32355
TMX1	0.439111	6.02532	38.0883	4.71e-06	3.92e-05	1.35577
NOL11	0.383148	7.34242	38.069	4.73e-06	3.93e-05	1.30418
SLC30A1	0.778617	5.38839	38.0065	4.78e-06	3.97e-05	1.71549
FRY	-0.748572	3.61663	38.0205	4.77e-06	3.97e-05	0.595192
PMM2	0.546749	5.42194	37.9768	4.81e-06	3.99e-05	1.46079
LONRF1	0.607048	4.41157	37.9291	4.85e-06	4.02e-05	1.52314
TMEM185B	0.493562	5.72763	37.9238	4.85e-06	4.02e-05	1.40792
NR4A2	-0.635903	4.42845	37.8762	4.89e-06	4.05e-05	0.643538
NIFK	0.457297	5.63879	37.8508	4.92e-06	4.07e-05	1.37297
FTSJ2	0.451134	5.29951	37.852	4.92e-06	4.07e-05	1.36711
MUC16	2.72625	-0.596558	37.8066	4.96e-06	4.1e-05	6.61731
MSMO1	0.487431	5.6918	37.791	4.97e-06	4.1e-05	1.40195
TXNRD1	0.411554	7.08398	37.8041	4.96e-06	4.1e-05	1.33012
PRMT1	0.388415	7.35807	37.7761	4.98e-06	4.11e-05	1.30895
SIM1	-2.7039	-0.622247	37.7707	4.99e-06	4.12e-05	0.153478
RAMP3	0.634996	6.52509	37.7492	5.01e-06	4.13e-05	1.55293
ERP27	-1.19564	1.84452	37.7351	5.02e-06	4.14e-05	0.436594
DUSP11	0.446996	5.34209	37.7186	5.03e-06	4.15e-05	1.3632
MAPK10	-0.748853	3.05324	37.7089	5.04e-06	4.15e-05	0.595076
FAM126A	0.55459	4.36718	37.65	5.1e-06	4.19e-05	1.46875
MAP3K5	-0.521224	5.32613	37.532	5.2e-06	4.28e-05	0.69678
MLEC	0.380936	8.25358	37.4642	5.27e-06	4.32e-05	1.30219
PDK3	-0.612635	4.91447	37.4685	5.26e-06	4.32e-05	0.654001
PKM	0.380858	10.3179	37.4531	5.28e-06	4.33e-05	1.30212
FNIP2	-0.541492	4.90235	37.3539	5.37e-06	4.41e-05	0.68706
CTDSPL	-0.685351	3.71228	37.322	5.4e-06	4.43e-05	0.621855
SHROOM3	0.447925	6.63257	37.3025	5.42e-06	4.44e-05	1.36408
QPRT	-0.990253	1.9398	37.2589	5.47e-06	4.47e-05	0.50339
GLRX	-0.798903	3.23467	37.2417	5.48e-06	4.48e-05	0.574786
SCFD2	0.734731	3.74737	37.2128	5.51e-06	4.5e-05	1.66409
GJA1	2.28003	0.497529	37.1538	5.57e-06	4.54e-05	4.85689
GRAMD1C	-1.01837	2.04234	37.1428	5.58e-06	4.55e-05	0.493674
MAMLD1	0.648033	3.66632	37.0891	5.64e-06	4.59e-05	1.56703
GATS	0.455452	5.0551	37.0192	5.71e-06	4.64e-05	1.37121
KRT20	-4.98342	-0.864601	37.0125	5.72e-06	4.64e-05	0.0316113
ZBTB24	0.512667	5.25232	37.0035	5.72e-06	4.65e-05	1.42668
B3GNT5	-1.93653	0.56924	37.0009	5.73e-06	4.65e-05	0.261244
KIF13B	0.506707	6.1722	36.9715	5.76e-06	4.67e-05	1.4208
PARP9	-0.591579	3.70212	36.8941	5.84e-06	4.73e-05	0.663616
HEG1	1.78209	0.870963	36.878	5.86e-06	4.74e-05	3.43923
ATAD3A	0.546802	4.88945	36.8814	5.85e-06	4.74e-05	1.46084
TFB2M	0.511691	5.25448	36.8699	5.87e-06	4.75e-05	1.42572
PRKRIR	0.410026	6.21643	36.8504	5.89e-06	4.76e-05	1.32871
FAM189A2	0.521051	4.54282	36.8186	5.92e-06	4.79e-05	1.435
FBLIM1	-0.633793	4.0073	36.7831	5.96e-06	4.81e-05	0.64448
CROT	0.440472	5.15862	36.7776	5.96e-06	4.82e-05	1.35705
ESF1	0.537927	4.88963	36.7414	6e-06	4.85e-05	1.45188
CASP8	0.499519	5.2238	36.7149	6.03e-06	4.86e-05	1.41374
RP3-461P17.10	-2.92279	-0.0702651	36.7234	6.02e-06	4.86e-05	0.131872
PYCR1	0.451218	6.10662	36.7086	6.04e-06	4.87e-05	1.36719
ZNF544	0.495836	4.87272	36.6825	6.07e-06	4.89e-05	1.41014
TMCC2	-1.39951	1.59296	36.6763	6.08e-06	4.89e-05	0.379059
RP11-723O4.6	-0.83425	2.9952	36.6611	6.09e-06	4.9e-05	0.560875
RP11-609N14.4	1.36851	2.24188	36.6434	6.11e-06	4.91e-05	2.58204
KLHL25	-0.605193	4.48275	36.5961	6.16e-06	4.95e-05	0.657384
TUBGCP4	0.619107	3.76813	36.5622	6.2e-06	4.98e-05	1.53592
DUXAP8	0.451258	4.92389	36.5544	6.21e-06	4.99e-05	1.36723
RP11-10C24.1	1.17479	2.00745	36.499	6.27e-06	5.03e-05	2.2576
NARS2	0.484141	5.02235	36.4687	6.31e-06	5.06e-05	1.39875
C5orf42	-0.764488	3.82105	36.4503	6.33e-06	5.07e-05	0.588662
GNL2	0.425447	6.48485	36.4127	6.37e-06	5.1e-05	1.34299
LINC00322	-2.5331	0.189793	36.4105	6.38e-06	5.1e-05	0.172767
SERPINB9	1.32867	2.0791	36.391	6.4e-06	5.12e-05	2.51171
FER	-0.673401	3.5501	36.3249	6.48e-06	5.17e-05	0.627027
XRCC2	0.855202	3.39211	36.3116	6.49e-06	5.18e-05	1.80901
TMEM64	0.457454	7.86196	36.3136	6.49e-06	5.18e-05	1.37312
FAM214B	-0.601801	3.65121	36.2987	6.51e-06	5.19e-05	0.658931
ABCC9	-2.57501	-0.447098	36.2955	6.51e-06	5.19e-05	0.16782
FAAP100	0.40936	6.46153	36.1625	6.67e-06	5.3e-05	1.3281
KLB	1.20108	1.60438	36.1219	6.72e-06	5.34e-05	2.29912
ERVMER34-1	0.495776	5.37938	36.1175	6.73e-06	5.34e-05	1.41008
RRBP1	0.436292	7.59405	36.1221	6.72e-06	5.34e-05	1.35312
NUP155	0.379583	6.07105	36.1054	6.74e-06	5.35e-05	1.30097
ZNF239	0.591509	4.90009	36.0334	6.83e-06	5.41e-05	1.50682
TBC1D16	0.436216	8.11617	36.0348	6.83e-06	5.41e-05	1.35305
HIVEP3	0.648969	4.37671	35.9961	6.88e-06	5.44e-05	1.56805
MST1R	-0.710105	4.165	35.9906	6.89e-06	5.45e-05	0.611276
PTMA	0.41805	9.90024	35.9354	6.96e-06	5.49e-05	1.33612
STK11	0.38472	6.20155	35.9387	6.95e-06	5.49e-05	1.30561
ARF6	0.381878	6.67358	35.9192	6.98e-06	5.51e-05	1.30304
MTPAP	0.457304	5.73124	35.8861	7.02e-06	5.54e-05	1.37297
THAP9-AS1	0.544284	5.07753	35.8474	7.07e-06	5.57e-05	1.4583
MECOM	0.940422	2.26135	35.8221	7.11e-06	5.59e-05	1.91909
TMEM134	-0.517118	5.53354	35.8104	7.12e-06	5.6e-05	0.698766
IRX2	0.646128	4.06253	35.7949	7.14e-06	5.61e-05	1.56496
WDR74	0.510388	5.10252	35.7388	7.22e-06	5.67e-05	1.42443
PDIA3P1	-1.00668	2.74146	35.6713	7.31e-06	5.74e-05	0.497689
GPR180	0.71615	3.70434	35.6284	7.37e-06	5.77e-05	1.64279
DNAAF2	0.635781	4.52405	35.5991	7.41e-06	5.8e-05	1.55378
RLN2	1.13558	2.43311	35.5667	7.45e-06	5.83e-05	2.19707
MAPRE1	0.382635	7.12345	35.571	7.45e-06	5.83e-05	1.30372
FAM107B	-0.570563	5.18137	35.5039	7.54e-06	5.89e-05	0.673354
METTL21B	0.474018	4.76692	35.4559	7.61e-06	5.94e-05	1.38897
PRPS1	-0.568343	4.82165	35.4197	7.66e-06	5.98e-05	0.674391
RP11-147L13.15	-0.801206	2.74319	35.3841	7.71e-06	6.01e-05	0.573869
ZKSCAN1	0.44117	8.29514	35.3649	7.74e-06	6.03e-05	1.3577
FLVCR2	0.667391	4.30949	35.2924	7.84e-06	6.11e-05	1.5882
RABEP1	0.381505	7.47189	35.2874	7.85e-06	6.11e-05	1.3027
BOP1	0.544973	6.46051	35.2802	7.86e-06	6.12e-05	1.45899
SQRDL	-0.923043	2.74543	35.2416	7.92e-06	6.16e-05	0.527396
NFATC4	-1.13591	1.86586	35.2391	7.92e-06	6.16e-05	0.455049
B4GALT2	0.422943	5.64103	35.2234	7.94e-06	6.17e-05	1.34066
NBPF6	0.548426	4.61929	35.2106	7.96e-06	6.19e-05	1.46249
MAD2L1	0.517459	4.78667	35.1787	8.01e-06	6.21e-05	1.43143
KLHDC8A	-0.823851	2.66049	35.116	8.1e-06	6.27e-05	0.564932
UMPS	0.440848	5.44182	35.0991	8.13e-06	6.29e-05	1.3574
OSTF1	0.477285	5.26813	35.0319	8.23e-06	6.36e-05	1.39212
BLVRA	0.52754	5.44984	35.0227	8.25e-06	6.37e-05	1.44147
TMCC1	0.420488	6.28114	34.996	8.29e-06	6.4e-05	1.33838
BCAR3	-1.07472	2.5471	34.9472	8.37e-06	6.45e-05	0.474762
RTKN	0.457463	5.89785	34.9156	8.42e-06	6.48e-05	1.37313
C10orf107	1.76115	0.77263	34.902	8.44e-06	6.5e-05	3.38968
LINC01116	0.841363	3.02722	34.8751	8.48e-06	6.52e-05	1.79174
CEP85	0.588458	4.88861	34.796	8.61e-06	6.61e-05	1.50364
ERRFI1	0.47288	5.99624	34.7963	8.61e-06	6.61e-05	1.38788
DPAGT1	0.428025	6.56021	34.7771	8.64e-06	6.62e-05	1.34539
RUNX1T1	-0.911512	2.67043	34.7813	8.63e-06	6.62e-05	0.531628
C1orf210	-0.728552	3.5367	34.7431	8.69e-06	6.66e-05	0.603509
MAP3K14	-0.731389	3.5408	34.7473	8.69e-06	6.66e-05	0.602324
NUDT4	-0.54797	5.51234	34.7232	8.73e-06	6.68e-05	0.683982
TBPL1	0.545852	4.34548	34.707	8.75e-06	6.69e-05	1.45988
TTC27	0.507078	4.67719	34.7086	8.75e-06	6.69e-05	1.42117
PFKP	0.380242	7.04895	34.6687	8.82e-06	6.74e-05	1.30156
MMACHC	0.653276	4.02481	34.6487	8.85e-06	6.76e-05	1.57274
RP5-857K21.6	-1.04686	4.58466	34.6518	8.84e-06	6.76e-05	0.484019
HSD11B2	0.78157	3.57326	34.631	8.88e-06	6.78e-05	1.719
CEP112	-0.684757	3.72555	34.4995	9.1e-06	6.94e-05	0.62211
ZNF462	0.531691	5.59731	34.4445	9.2e-06	7.01e-05	1.44562
ELF5	-1.80215	1.24327	34.4068	9.27e-06	7.05e-05	0.286748
PRICKLE1	-1.50784	1.59539	34.3944	9.29e-06	7.06e-05	0.351636
PRTG	0.685487	4.09255	34.3759	9.32e-06	7.08e-05	1.60824
OVOL1	-0.862567	2.90178	34.379	9.31e-06	7.08e-05	0.549973
RPE	0.465643	5.3519	34.367	9.34e-06	7.09e-05	1.38093
USP2	-0.819787	3.13664	34.3623	9.34e-06	7.09e-05	0.566526
DAAM1	0.393677	6.41211	34.3549	9.36e-06	7.1e-05	1.31374
MLF1	-0.524117	5.14038	34.3305	9.4e-06	7.13e-05	0.695385
RP11-218M22.1	-0.79441	2.80125	34.3036	9.45e-06	7.15e-05	0.576579
PLEKHM1	-0.52099	5.27199	34.2554	9.54e-06	7.2e-05	0.696894
CCDC110	1.60972	1.07523	34.1828	9.67e-06	7.29e-05	3.05192
AC099850.1	-0.547713	4.43337	34.1778	9.68e-06	7.3e-05	0.684104
COL3A1	0.633736	4.14909	34.1569	9.72e-06	7.32e-05	1.55158
ANO1	1.21287	1.32902	34.1394	9.75e-06	7.34e-05	2.31798
PSMG3	0.505424	4.30925	34.1347	9.76e-06	7.35e-05	1.41954
MME-AS1	-3.28281	-0.989893	34.0985	9.83e-06	7.39e-05	0.102749
LRP5L	0.8129	3.11446	34.0763	9.87e-06	7.42e-05	1.75674
POLR2A	0.506896	8.73402	34.0012	1e-05	7.52e-05	1.42099
ERG	1.18906	1.44357	33.9835	1e-05	7.54e-05	2.28003
SGCG	-2.37808	0.743971	33.9819	1e-05	7.54e-05	0.192365
ELFN1-AS1	1.01663	2.58204	33.9737	1.01e-05	7.55e-05	2.02319
RP11-710C12.1	-1.69008	0.949273	33.9692	1.01e-05	7.55e-05	0.309909
RAB20	-0.529775	4.31032	33.942	1.01e-05	7.58e-05	0.692663
KYNU	-1.20286	1.5964	33.8271	1.04e-05	7.74e-05	0.434412
CAMKK1	0.724037	3.87261	33.7882	1.04e-05	7.79e-05	1.6518
LINC01293	0.704427	3.56822	33.7791	1.04e-05	7.79e-05	1.6295
SNHG17	0.523475	4.88992	33.7816	1.04e-05	7.79e-05	1.43741
ANKRD46	0.667014	4.37981	33.7265	1.06e-05	7.86e-05	1.58778
CDHR2	1.4161	1.1105	33.5786	1.09e-05	8.07e-05	2.66863
PDE7A	0.626908	4.73826	33.5816	1.09e-05	8.07e-05	1.54425
CHEK1	0.520966	4.54192	33.5771	1.09e-05	8.07e-05	1.43492
CYP4F22	1.16042	1.442	33.5623	1.09e-05	8.09e-05	2.23522
DNAJB9	0.634996	4.32319	33.5561	1.09e-05	8.09e-05	1.55293
PLEKHM1P	-0.622643	5.72249	33.4913	1.1e-05	8.18e-05	0.64948
MIR99AHG	-0.742848	3.479	33.4486	1.11e-05	8.24e-05	0.597559
SPCS3	0.62402	6.34717	33.3925	1.13e-05	8.32e-05	1.54116
C10orf10	-2.97426	-0.241893	33.3941	1.13e-05	8.32e-05	0.12725
ISPD	1.14519	2.10129	33.3822	1.13e-05	8.33e-05	2.21176
PELI1	-0.587272	4.29673	33.3517	1.13e-05	8.38e-05	0.665601
GALNTL6	-1.122	2.23571	33.2966	1.15e-05	8.45e-05	0.459457
MFSD12	0.484345	5.0687	33.2811	1.15e-05	8.47e-05	1.39895
METAP1D	0.753471	3.32034	33.2228	1.16e-05	8.56e-05	1.68584
[truncated: 1,785 more rows]

## Sheet: +DOX(FI) vs -DOX(Ctl)FDR<0.05
FI
Gene	logFC	logCPM	F	PValue	FDR	FC
LRRC15	9.45952	5.56497	4585.73	2.39933e-25	3.4845e-21	704.044
CACNB2	6.42788	6.08186	4330.27	4.27624e-25	3.4845e-21	86.0963
SLC7A5	4.31979	8.84284	3908.66	1.2006e-24	6.52204e-21	19.9704
RPS6KA2	4.11642	7.04263	3164.01	1.00858e-23	4.10921e-20	17.3446
SLC47A1	5.72688	5.30779	2384.9	1.72999e-22	4.67317e-19	52.962
PTP4A1	4.02682	9.33284	2358.91	1.93124e-22	4.67317e-19	16.3002
NOL6	3.10405	7.54491	2349.86	2.00725e-22	4.67317e-19	8.59831
IER3	3.66884	6.54446	2273.8	2.79311e-22	5.68991e-19	12.7184
CD55	2.95923	7.30967	2167.43	4.51801e-22	8.18111e-19	7.7771
LPGAT1	3.58373	7.91169	2142.67	5.07031e-22	8.26309e-19	11.9897
MGAT4A	2.82201	6.76528	2100.18	6.19873e-22	9.18371e-19	7.07148
DDX21	2.67793	8.29001	1993.59	1.04522e-21	1.4195e-18	6.39935
IRS2	3.55944	5.99357	1970.23	1.17636e-21	1.4747e-18	11.7896
PRSS23	2.69514	8.26579	1903.89	1.65832e-21	1.9304e-18	6.47615
SEMA3B	4.64079	6.68775	1862.91	2.06236e-21	2.10799e-18	24.947
IFITM10	3.37609	5.42784	1862.26	2.06958e-21	2.10799e-18	10.3825
TXNIP	-3.06753	7.60335	1782.03	3.21737e-21	3.05619e-18	0.119284
FEN1	3.0526	6.15887	1773.51	3.37556e-21	3.05619e-18	8.29706
RET	2.59799	8.45802	1751.19	3.8321e-21	3.28693e-18	6.05445
PARM1	5.49087	4.79604	1725.2	4.45119e-21	3.62705e-18	44.9694
PRR15L	-3.40881	6.06213	1710.95	4.83672e-21	3.75353e-18	0.0941558
GADD45B	3.06659	5.55379	1687.2	5.56311e-21	4.121e-18	8.37794
RNF43	-3.15371	5.60346	1673.49	6.03649e-21	4.27725e-18	0.112367
CGA	11.1075	4.11155	1976	7.17292e-21	4.86977e-18	2206.48
BDKRB2	4.70326	4.40509	1638.23	7.47035e-21	4.86977e-18	26.0509
ZNF331	2.90362	6.47569	1622.31	8.23737e-21	5.16325e-18	7.48303
ISG20	4.36734	4.87209	1612.92	8.72967e-21	5.26916e-18	20.6396
GEMIN5	2.42205	7.10021	1559.53	1.22252e-20	7.11549e-18	5.35932
ITPR1	3.64602	7.69309	1534.63	1.43601e-20	8.0699e-18	12.5188
AKR1C2	3.53579	5.46032	1528.03	1.49927e-20	8.14454e-18	11.5979
ASS1	2.45011	7.03874	1473.88	2.1504e-20	1.12996e-17	5.46457
BASP1	2.86352	6.60487	1469.27	2.21873e-20	1.12996e-17	7.27787
ARG2	4.183	4.34041	1446.55	2.59258e-20	1.28034e-17	18.1638
CH507-42P11.8	3.26558	5.21785	1430.59	2.8965e-20	1.36171e-17	9.61698
SLC7A11	3.71722	5.5616	1429.22	2.92446e-20	1.36171e-17	13.1521
RARG	-3.03265	6.66124	1400.81	3.5739e-20	1.59766e-17	0.122203
ST3GAL4	2.42828	7.97412	1398.73	3.62726e-20	1.59766e-17	5.3825
URB2	2.64946	6.13335	1394.28	3.7445e-20	1.6059e-17	6.27432
OAT	2.28827	7.50335	1378.13	4.20659e-20	1.75782e-17	4.8847
JMJD1C	2.17456	7.69089	1372.98	4.36681e-20	1.77915e-17	4.51449
RRP12	2.536	6.77843	1357.68	4.8839e-20	1.94129e-17	5.79977
CENPE	-2.7525	5.64472	1353.55	5.03467e-20	1.94406e-17	0.148393
AKAP12	3.96703	4.50755	1351.02	5.12944e-20	1.94406e-17	15.6385
ATP1B3	3.16827	6.54579	1338.27	5.63864e-20	2.08848e-17	8.98968
LRIG1	2.31359	7.22759	1313.21	6.80941e-20	2.46607e-17	4.97117
CPE	3.15361	5.98149	1286.37	8.36745e-20	2.96265e-17	8.89877
ING1	3.04135	5.65695	1280.26	8.77425e-20	2.96265e-17	8.23259
AEN	2.41385	6.2542	1279.96	8.79508e-20	2.96265e-17	5.32895
TSPAN5	3.97541	4.2015	1275.84	9.08217e-20	2.96265e-17	15.7296
CREB3L1	2.59918	5.86719	1275.74	9.08956e-20	2.96265e-17	6.0594
NOLC1	2.15284	8.52187	1271.66	9.38449e-20	2.9951e-17	4.44702
BMF	-4.24963	5.77102	1269.34	9.55667e-20	2.9951e-17	0.0525697
CTPS1	2.40735	6.10331	1262.93	1.00515e-19	3.09075e-17	5.30498
PIK3R3	-2.53924	6.98796	1257.66	1.048e-19	3.16282e-17	0.172034
FAM102B	2.39464	7.58856	1248.4	1.12812e-19	3.34272e-17	5.25844
CITED1	5.10308	4.209	1241.19	1.19519e-19	3.47823e-17	34.3701
CCNG2	-2.74672	6.59543	1230.82	1.29949e-19	3.71539e-17	0.14899
LONRF2	2.95283	7.82543	1218.88	1.43213e-19	3.96956e-17	7.74265
PUS7	2.48736	5.70049	1218.45	1.4371e-19	3.96956e-17	5.60751
KIAA1522	-2.53849	8.52988	1202.8	1.63475e-19	4.44024e-17	0.172122
RP11-400K9.4	-3.4942	5.87842	1199.46	1.68069e-19	4.49019e-17	0.0887444
APCDD1	3.46076	5.16428	1187.66	1.8546e-19	4.87489e-17	11.0102
MUC5B	4.9668	5.58858	1173.57	2.08879e-19	5.31524e-17	31.2719
BAG1	2.20019	7.53995	1172.46	2.10859e-19	5.31524e-17	4.59539
DNAJC22	-2.22681	7.58669	1171.83	2.11996e-19	5.31524e-17	0.213631
SLC3A2	2.02305	7.86313	1156.81	2.41055e-19	5.95223e-17	4.06443
ANKRD50	-2.40687	7.87632	1147.53	2.61184e-19	6.34172e-17	0.188565
PCP4	4.46246	4.42124	1146.03	2.64611e-19	6.34172e-17	22.0462
GTPBP4	1.97309	7.69602	1140.64	2.77321e-19	6.46403e-17	3.92607
C1QL1	5.95069	4.27401	1140.51	2.77648e-19	6.46403e-17	61.8494
ALDH3A2	1.91818	7.67978	1121.6	3.27914e-19	7.52679e-17	3.77947
MYC	2.31768	8.55541	1118.88	3.35958e-19	7.60431e-17	4.98531
NAV1	3.4461	5.40411	1107.24	3.72807e-19	8.3228e-17	10.8988
DRAM1	-2.70361	6.0287	1101.72	3.91821e-19	8.59561e-17	0.153508
ATP11C	2.64255	6.37748	1100.66	3.95577e-19	8.59561e-17	6.24435
CASP9	3.20276	5.48537	1090.25	4.34797e-19	9.32353e-17	9.20719
PTPRE	2.33535	5.66318	1074.43	5.02841e-19	1.06426e-16	5.04674
TNFRSF21	2.46008	7.51637	1063.97	5.54219e-19	1.15796e-16	5.50247
WDR3	2.07702	6.67884	1050.18	6.31005e-19	1.30171e-16	4.21936
TFF1	3.51673	10.2111	1042.93	6.76013e-19	1.37365e-16	11.4457
CERK	2.35469	5.8515	1041.29	6.86671e-19	1.37365e-16	5.11483
SVIL	2.16669	8.30735	1039.16	7.0075e-19	1.37365e-16	4.48993
THBS1	2.01112	9.42968	1038.29	7.06648e-19	1.37365e-16	4.03095
RAB10	2.00062	8.33579	1038.08	7.08024e-19	1.37365e-16	4.00172
FADS1	1.9422	7.08144	1036.38	7.19712e-19	1.37708e-16	3.8429
TFRC	1.97361	9.71022	1035.37	7.26691e-19	1.37708e-16	3.9275
GREB1	2.37366	8.18662	1033.09	7.42766e-19	1.39136e-16	5.18253
CNTD2	3.95623	3.59992	1030.44	7.61988e-19	1.41115e-16	15.5219
PKP1	-2.4979	6.09323	1025.53	7.9907e-19	1.4632e-16	0.177034
DSCAM-AS1	4.06553	8.17814	1014.35	8.91021e-19	1.60854e-16	16.7436
VCAN	2.94657	7.07191	1012.98	9.0305e-19	1.60854e-16	7.70913
TMEM120B	2.94716	5.61292	1012.42	9.08052e-19	1.60854e-16	7.7123
NR4A1	2.94091	4.55098	1010.77	9.22828e-19	1.61713e-16	7.67895
KIF20A	-2.54748	5.79661	1007.06	9.57228e-19	1.64459e-16	0.171054
PRSS8	-2.35694	6.28147	1005.88	9.68382e-19	1.64459e-16	0.195205
DICER1	2.37379	8.23941	1005.84	9.68771e-19	1.64459e-16	5.18301
TBC1D8	1.99918	6.29736	997.769	1.04951e-18	1.76329e-16	3.99774
ZNF467	-2.70019	5.59658	978.842	1.26937e-18	2.11032e-16	0.153873
ODC1	2.11283	8.51083	977.869	1.28197e-18	2.11032e-16	4.3254
HNRNPAB	1.78853	8.28421	975.807	1.30911e-18	2.13346e-16	3.45463
NOP16	2.32251	5.64417	973.096	1.34578e-18	2.1715e-16	5.002
C8orf4	4.21702	3.5257	969.231	1.40002e-18	2.23687e-16	18.5972
SDC4	-2.2266	7.0579	962.786	1.49588e-18	2.36683e-16	0.213662
YPEL3	-2.15229	6.70708	957.007	1.58799e-18	2.4884e-16	0.224956
PGR	2.62565	8.33456	953.807	1.64167e-18	2.54802e-16	6.17162
CXCR4	4.12332	4.7473	951.363	1.684e-18	2.58907e-16	17.4278
DPH2	1.99254	6.25214	949.355	1.71968e-18	2.61902e-16	3.97936
RRP1B	1.85648	7.30028	948.473	1.73562e-18	2.61902e-16	3.62122
POLR1B	1.80669	6.85552	947.414	1.75497e-18	2.62392e-16	3.49838
NYNRIN	-5.03954	3.92555	939.619	1.90488e-18	2.80953e-16	0.0304053
SYT10	3.4058	4.43019	939.187	1.91359e-18	2.80953e-16	10.5986
LIMA1	-2.12004	6.0065	938.016	1.93743e-18	2.81914e-16	0.23004
GPCPD1	3.14974	4.89429	931.923	2.0668e-18	2.97107e-16	8.87493
CHPF	2.06745	6.95408	931.402	2.07831e-18	2.97107e-16	4.19144
FAM107B	2.41272	5.18137	927.559	2.16532e-18	3.06854e-16	5.32477
SRM	2.16765	6.38531	925.218	2.22028e-18	3.11931e-16	4.49291
AMD1	2.2881	7.29422	922.928	2.27552e-18	3.16958e-16	4.88413
ABCF2	1.8605	6.95897	915.597	2.46279e-18	3.40136e-16	3.63134
DKC1	1.84894	7.8606	908.955	2.64716e-18	3.62527e-16	3.60234
C10orf2	2.1968	5.9111	907.521	2.68893e-18	3.65179e-16	4.58462
CTH	4.41841	3.91802	905.196	2.75818e-18	3.71488e-16	21.3832
PPRC1	2.20197	6.64156	903.553	2.8083e-18	3.74614e-16	4.60107
CITED2	2.05354	7.27353	902.491	2.84124e-18	3.74614e-16	4.15124
PNO1	2.37402	5.41191	902.2	2.85035e-18	3.74614e-16	5.18382
ERBB3	-2.00536	8.96702	898.102	2.9819e-18	3.88768e-16	0.249073
ACSS1	-1.92439	7.24466	896.472	3.03608e-18	3.90529e-16	0.263451
NLN	2.18583	6.12487	896.256	3.04333e-18	3.90529e-16	4.54989
ABCE1	2.02321	6.85123	892.066	3.18803e-18	4.05902e-16	4.06486
KIAA0020	1.94959	5.85022	883.85	3.49416e-18	4.41429e-16	3.86264
IVNS1ABP	1.92857	7.50023	882.897	3.53172e-18	4.42742e-16	3.80678
PNRC1	-2.06471	6.54289	873.815	3.91267e-18	4.83959e-16	0.239035
TP53INP1	-2.34983	6.23068	873.652	3.9199e-18	4.83959e-16	0.196169
SLC39A14	1.88503	6.24133	868.372	4.16249e-18	5.10046e-16	3.69361
ETS2	2.11837	6.31539	866.111	4.2714e-18	5.19485e-16	4.34202
RAB3D	-2.00302	6.62968	863.21	4.41573e-18	5.3306e-16	0.249478
IGDCC3	-3.34437	4.29931	858.516	4.6607e-18	5.58496e-16	0.0984567
KIAA0513	-2.74899	5.73993	851.769	5.03943e-18	5.99471e-16	0.148755
SELK	2.19347	5.09975	849.048	5.20158e-18	6.14277e-16	4.57404
CXCL12	3.768	4.6385	840.379	5.75779e-18	6.7507e-16	13.6233
CTDSP2	-1.79716	8.70837	839.595	5.81127e-18	6.76474e-16	0.28774
ABCC4	2.02342	5.82194	837.348	5.96745e-18	6.89727e-16	4.06546
NOP56	1.94143	7.26141	836.302	6.04173e-18	6.93395e-16	3.84087
TIMP3	2.34481	5.52564	835.529	6.09726e-18	6.94874e-16	5.07995
NIP7	1.85561	5.92272	832.013	6.3571e-18	7.15429e-16	3.61906
DDIT4	-2.73007	5.28205	831.903	6.36542e-18	7.15429e-16	0.150719
GSC	2.65119	4.95357	823.556	7.0333e-18	7.8508e-16	6.28184
RASD1	5.06597	3.09467	822.317	7.13883e-18	7.91439e-16	33.4973
SLC17A9	3.33935	7.35431	820.599	7.2881e-18	8.02528e-16	10.1215
OPN3	2.85826	4.21184	813.693	7.92356e-18	8.66646e-16	7.25139
PPAT	2.01928	5.88221	809.205	8.36901e-18	9.06177e-16	4.05382
AKAP1	1.72162	9.0749	808.94	8.39619e-18	9.06177e-16	3.29806
AQP3	1.9904	7.50455	807.167	8.58029e-18	9.19954e-16	3.97347
BUB1	-2.36799	5.50931	801.433	9.20697e-18	9.80693e-16	0.193715
NETO2	2.17695	5.55897	797.581	9.6562e-18	1.02186e-15	4.52198
FAM98A	1.70609	6.6112	792.296	1.03121e-17	1.08423e-15	3.26275
ALAD	-1.9076	6.14205	790.762	1.05115e-17	1.09811e-15	0.266536
HOPX	5.54286	3.26064	789.712	1.06505e-17	1.10555e-15	46.6194
GPRIN3	3.89939	3.29862	788.894	1.07602e-17	1.10986e-15	14.9222
DIRAS2	2.09321	5.17185	781.618	1.1792e-17	1.20864e-15	4.26697
NOP2	2.12906	6.25393	776.513	1.25806e-17	1.28142e-15	4.37433
ZSWIM6	2.02157	6.0206	774.145	1.2966e-17	1.31247e-15	4.06026
RGS3	-2.88357	5.14769	771.838	1.33539e-17	1.34339e-15	0.135506
FAM83B	-1.82705	6.29814	768.028	1.40229e-17	1.40166e-15	0.28184
UTP20	1.92032	6.47637	767.4	1.41367e-17	1.40166e-15	3.78507
YWHAG	1.69641	8.75937	767.101	1.41912e-17	1.40166e-15	3.24094
PNPT1	2.04506	6.17558	765.731	1.4444e-17	1.41803e-15	4.12691
CARD10	1.84769	6.48786	764.353	1.47031e-17	1.43483e-15	3.59924
NAV2	3.08195	4.54509	760.899	1.53757e-17	1.49154e-15	8.46758
MCAM	5.09422	3.05073	759.641	1.56289e-17	1.50713e-15	34.1597
RBM14	2.14242	5.96212	753.209	1.69978e-17	1.62949e-15	4.41501
CERS4	-2.09778	5.74493	752.609	1.71319e-17	1.63274e-15	0.233618
EPN3	-2.10608	6.01663	751.81	1.73125e-17	1.64036e-15	0.232277
SOAT1	1.71154	6.17932	744.284	1.912e-17	1.79697e-15	3.27509
MMP17	3.05252	4.6001	744.025	1.91859e-17	1.79697e-15	8.29657
ITGB4	-2.18808	7.94089	742.072	1.96901e-17	1.83365e-15	0.219443
ANKH	1.72505	6.83214	741.411	1.9864e-17	1.83934e-15	3.30592
ZBTB21	1.9889	5.48685	735.929	2.13731e-17	1.96789e-15	3.96933
CTSD	1.65609	8.71282	731.977	2.25393e-17	2.06361e-15	3.15162
PLIN2	-3.31467	4.58995	730.601	2.29613e-17	2.09051e-15	0.100504
ST6GALNAC4	2.9182	4.2948	728.119	2.37452e-17	2.14359e-15	7.55903
CGN	-2.00169	6.43773	727.926	2.38074e-17	2.14359e-15	0.249707
ARHGAP21	1.80438	6.9318	727.456	2.39597e-17	2.14545e-15	3.4928
SLC20A1	1.67334	6.15551	723.23	2.53767e-17	2.25991e-15	3.18952
GTF2IRD1	-2.06837	5.47279	720.597	2.6306e-17	2.31742e-15	0.238429
KANK2	-1.97589	6.64703	720.595	2.63069e-17	2.31742e-15	0.254213
MYBBP1A	1.92493	7.41698	720.133	2.64736e-17	2.31957e-15	3.79719
EN2	3.1324	3.59301	716.017	2.80129e-17	2.44132e-15	8.76892
TSPAN9	-2.55744	4.67676	712.819	2.92771e-17	2.53792e-15	0.169876
CLIP4	-2.77874	4.35118	710.901	3.00651e-17	2.59244e-15	0.145719
WDR36	1.77343	6.2863	708.846	3.09352e-17	2.65343e-15	3.41867
RHPN2	1.6892	6.87689	707.157	3.16712e-17	2.70233e-15	3.22479
METTL1	2.33116	5.42017	706.535	3.19472e-17	2.71168e-15	5.03211
RDX	1.81104	7.46309	704.087	3.3059e-17	2.77959e-15	3.50894
CASP7	1.74264	6.40317	704.023	3.30883e-17	2.77959e-15	3.34647
PRKCE	1.76124	5.79944	703.479	3.33414e-17	2.78649e-15	3.3899
SLC7A1	2.02123	7.63703	701.875	3.40998e-17	2.82e-15	4.0593
LSG1	1.72549	6.22538	701.593	3.42354e-17	2.82e-15	3.30693
IGF1R	1.93706	9.87669	701.181	3.4434e-17	2.82e-15	3.82925
RRS1	2.31763	5.31212	700.937	3.4552e-17	2.82e-15	4.98513
DDX10	2.03656	6.62371	700.823	3.46076e-17	2.82e-15	4.10266
CCDC47	1.68526	8.6983	699.949	3.5036e-17	2.83384e-15	3.21598
MTHFD1L	1.82301	5.81525	699.768	3.51252e-17	2.83384e-15	3.53818
DUSP1	2.46404	4.9102	697.707	3.61609e-17	2.90303e-15	5.51759
MAP3K8	2.57504	4.34872	696.605	3.67285e-17	2.92382e-15	5.95887
KLF4	1.74024	6.95899	696.282	3.68969e-17	2.92382e-15	3.34091
UNC13B	2.17564	6.38464	696.165	3.69581e-17	2.92382e-15	4.51786
BZW2	1.72466	7.29708	689.513	4.06239e-17	3.19829e-15	3.30501
MAPKAPK2	1.63343	8.56899	688.014	4.15039e-17	3.25187e-15	3.10249
LSM10	2.3771	4.8763	686.869	4.21908e-17	3.28988e-15	5.1949
GNL3	1.61576	7.70109	686.144	4.26317e-17	3.29005e-15	3.06473
ARID5B	-2.53106	5.12918	686.088	4.26658e-17	3.29005e-15	0.173012
LETM1	1.49728	6.92731	685.872	4.27987e-17	3.29005e-15	2.8231
PPP2R2A	1.96598	7.00589	681.461	4.56057e-17	3.48937e-15	3.90677
C1orf226	2.13327	6.04913	680.49	4.62503e-17	3.52216e-15	4.38711
TJP2	-1.73324	6.85713	679.115	4.71809e-17	3.57632e-15	0.300776
NOM1	1.87537	5.40505	678.676	4.74824e-17	3.5825e-15	3.66895
CNOT8	1.61224	7.49055	677.52	4.82859e-17	3.62634e-15	3.05726
HCAR1	-3.02324	4.22081	674.955	5.01226e-17	3.74701e-15	0.123002
SLC2A10	-1.59042	6.71357	672.367	5.20543e-17	3.87365e-15	0.332074
PRPF4	1.6034	6.99795	669.566	5.42374e-17	4.01776e-15	3.03859
FBN2	-3.13224	4.29974	669.014	5.46795e-17	4.03218e-15	0.114052
RHOU	2.02724	5.01344	668.086	5.54319e-17	4.06925e-15	4.07624
MUC5AC	5.19566	5.96595	667.005	5.63218e-17	4.11604e-15	36.6478
SALL2	-3.08706	4.27018	663.045	5.97207e-17	4.34494e-15	0.11768
CA5B	-1.93152	5.36653	660.845	6.1706e-17	4.46944e-15	0.262153
NUAK2	-2.8637	4.45128	660.101	6.23935e-17	4.49609e-15	0.137385
LFNG	-1.62799	6.8115	659.852	6.26258e-17	4.49609e-15	0.323539
NET1	-1.61911	7.76611	658.882	6.35382e-17	4.54159e-15	0.325536
PPL	-2.42099	7.02326	657.015	6.53367e-17	4.64975e-15	0.186728
TACC1	-1.74584	7.12683	654.433	6.79163e-17	4.81232e-15	0.29816
CACNG4	-1.85904	8.74206	653.642	6.87291e-17	4.84882e-15	0.275659
RRP9	2.04104	5.44296	649.614	7.30367e-17	5.13052e-15	4.11541
TRERF1	-2.92392	4.38221	647.791	7.5083e-17	5.25162e-15	0.131768
MAK16	1.93112	5.47969	647.127	7.58436e-17	5.28215e-15	3.8135
MUC2	5.90259	4.65557	646.488	7.65841e-17	5.31102e-15	59.8213
PIK3IP1	-2.77671	4.78887	645.85	7.7332e-17	5.34017e-15	0.145924
CCND1	1.54851	8.65491	642.783	8.10363e-17	5.57236e-15	2.92514
EIF2S1	1.49825	6.75626	638.608	8.63963e-17	5.91597e-15	2.825
METTL8	2.15236	4.68782	637.317	8.8131e-17	6.0095e-15	4.44555
TEAD1	1.8066	7.03602	636.49	8.92634e-17	6.06106e-15	3.49816
RHOBTB1	2.3305	4.69145	636.224	8.9631e-17	6.06106e-15	5.02979
PDZD8	1.70762	5.89901	635.132	9.11562e-17	6.13873e-15	3.26622
TNS3	-2.71257	6.1515	634.321	9.23083e-17	6.18313e-15	0.152558
UCK2	1.72513	5.74032	634.135	9.25744e-17	6.18313e-15	3.3061
MAPK4	4.95354	2.62859	633.439	9.35797e-17	6.22477e-15	30.9858
USP31	1.89505	5.83436	631.62	9.62614e-17	6.37712e-15	3.71935
TMEM2	2.14318	7.14709	629.868	9.89239e-17	6.52698e-15	4.41734
SYBU	1.77565	7.43988	629.144	1.00048e-16	6.57456e-15	3.42393
SLC26A2	2.52531	4.46596	627.891	1.02027e-16	6.6616e-15	5.75697
DHX33	1.63603	6.30648	627.788	1.02191e-16	6.6616e-15	3.1081
RPP25	1.76375	5.99964	627.235	1.0308e-16	6.69284e-15	3.39579
SRPRB	1.65743	6.75787	624.987	1.06779e-16	6.90547e-15	3.15454
EFNA1	-1.99416	5.68552	623.791	1.08808e-16	7.00886e-15	0.251013
MYRF	3.54783	3.25801	622.313	1.11372e-16	7.14579e-15	11.6951
CEMIP	2.07982	5.31821	621.715	1.12428e-16	7.18526e-15	4.22753
TBX3	1.9728	4.73926	621.235	1.13284e-16	7.21171e-15	3.9253
SCARA5	3.47062	3.33922	620.262	1.15042e-16	7.29508e-15	11.0856
TDG	1.51195	6.20171	619.772	1.15938e-16	7.32339e-15	2.85196
ASPM	-1.99944	6.05939	616.765	1.21608e-16	7.63193e-15	0.250097
SNHG15	2.82466	5.11111	616.57	1.21987e-16	7.63193e-15	7.08447
RAB31	1.63368	7.53416	616.447	1.22227e-16	7.63193e-15	3.10304
NCR3LG1	1.72808	5.77056	613.319	1.28484e-16	7.99202e-15	3.31286
CA12	1.63397	8.11174	612.92	1.29308e-16	8.01267e-15	3.10366
ESRRB	3.63994	3.18138	612.365	1.30464e-16	8.05365e-15	12.4661
GGA2	1.65703	9.27251	608.86	1.38024e-16	8.48824e-15	3.15367
PDE4D	2.69087	4.54848	608.312	1.3925e-16	8.51585e-15	6.45703
ATP13A3	1.9229	7.81182	608.193	1.39518e-16	8.51585e-15	3.79185
GPATCH4	2.00171	5.48834	604.497	1.48118e-16	9.00699e-15	4.00475
ZNF217	-1.50698	9.51729	601.808	1.54741e-16	9.37475e-15	0.351847
ARHGEF37	-2.33246	4.44174	601.263	1.56121e-16	9.42336e-15	0.198545
DIXDC1	1.53468	6.69768	597.9	1.64952e-16	9.91965e-15	2.89723
E2F6	1.81485	5.60246	596.464	1.68887e-16	1.01189e-14	3.51823
PHF10	1.62417	7.00412	594.541	1.74322e-16	1.04063e-14	3.08265
KIF3C	1.70464	6.03825	593.32	1.77873e-16	1.05796e-14	3.25948
TP53INP2	2.48091	4.85677	591.819	1.82345e-16	1.08061e-14	5.58248
DTL	3.09231	3.84439	591.332	1.83823e-16	1.08542e-14	8.52862
RGS16	4.4576	3.25292	590.281	1.87057e-16	1.10053e-14	21.972
DEPTOR	1.68188	6.59747	589.466	1.89609e-16	1.11153e-14	3.20845
VPS9D1-AS1	2.44496	5.62801	587.869	1.9472e-16	1.1374e-14	5.44511
CDYL	1.53399	6.5621	587.477	1.95998e-16	1.14078e-14	2.89586
SLC16A1	2.74879	4.06887	586.502	1.99215e-16	1.15537e-14	6.72153
PSD3	1.87281	6.72106	585.447	2.02762e-16	1.17178e-14	3.66245
EIF5B	1.39184	7.56092	578.859	2.26544e-16	1.30459e-14	2.62413
C17orf58	1.50789	6.04131	578.086	2.29529e-16	1.31712e-14	2.84395
RRP15	1.8962	5.51995	577.36	2.32372e-16	1.32876e-14	3.72231
COA7	1.74251	5.98242	576.744	2.34814e-16	1.33803e-14	3.34617
PAK1IP1	2.27223	4.83395	575.718	2.38948e-16	1.35684e-14	4.8307
ABHD17C	1.57418	6.66811	574.229	2.45088e-16	1.38688e-14	2.97767
SLC44A2	-1.56693	8.01242	573.262	2.49167e-16	1.40508e-14	0.337525
SLC7A2	1.69414	9.02815	572.817	2.51069e-16	1.41092e-14	3.23584
PLK1	-1.71861	5.85416	572.448	2.52657e-16	1.41497e-14	0.303841
DDB2	-1.73371	5.89053	569.702	2.64842e-16	1.47813e-14	0.300677
NOC3L	2.29426	4.938	568.348	2.71085e-16	1.50438e-14	4.90502
NME1	1.72305	5.77882	568.283	2.71392e-16	1.50438e-14	3.30133
ADAT1	1.71372	5.81257	567.854	2.73404e-16	1.51039e-14	3.28005
URB1	1.84686	6.33537	567.508	2.7504e-16	1.5143e-14	3.59717
ALDH1B1	1.89416	5.62318	566.575	2.79507e-16	1.53371e-14	3.71705
PDCD11	1.75735	6.93141	565.735	2.83598e-16	1.55094e-14	3.38078
CMSS1	2.65822	4.75674	564.672	2.88871e-16	1.57449e-14	6.31255
NR4A2	1.98943	4.42845	563.603	2.94278e-16	1.59862e-14	3.97081
MACC1	-2.37081	4.3866	563.077	2.96978e-16	1.60455e-14	0.193337
S100P	2.38855	4.683	563.007	2.9734e-16	1.60455e-14	5.23629
SLCO4A1	2.10348	4.81385	561.936	3.02936e-16	1.62936e-14	4.29744
BCL2L1	-1.83057	6.62759	559.335	3.17008e-16	1.69944e-14	0.281154
PRMT6	1.42713	8.69049	558.2	3.23374e-16	1.72255e-14	2.68911
MREG	1.66171	6.94154	558.19	3.23434e-16	1.72255e-14	3.1639
CAMK2N1	-1.66218	6.92494	557.792	3.25695e-16	1.7277e-14	0.315962
MXD4	-1.51291	7.48338	557.648	3.2652e-16	1.7277e-14	0.350403
HSPA5	1.59311	9.55785	557.264	3.28728e-16	1.73375e-14	3.017
HPS3	-1.80104	5.84522	556.869	3.3102e-16	1.73932e-14	0.286969
KRT80	-1.81133	7.66257	556.598	3.32603e-16	1.73932e-14	0.284928
TCEA3	-1.94914	4.88727	556.532	3.32987e-16	1.73932e-14	0.25897
LIPH	-2.44634	4.11952	556.275	3.34492e-16	1.7416e-14	0.183476
FAM208B	1.49031	8.42762	554.783	3.43402e-16	1.7823e-14	2.80949
CEBPZ	1.43941	6.20872	551.901	3.61356e-16	1.86953e-14	2.7121
HYOU1	1.62617	8.45544	549.161	3.7938e-16	1.95585e-14	3.08692
MARS2	2.32218	4.27189	549.005	3.80441e-16	1.95585e-14	5.00086
OGFOD1	1.92421	4.88628	547.9	3.88012e-16	1.9885e-14	3.79528
DAB2	2.00339	4.50588	547.252	3.92529e-16	2.00534e-14	4.0094
QSOX2	1.9592	5.68211	546.909	3.94939e-16	2.00651e-14	3.88845
GPR68	-2.50757	5.25475	546.835	3.95462e-16	2.00651e-14	0.175851
BRI3BP	1.6753	6.09112	546.695	3.96452e-16	2.00651e-14	3.19386
CCDC120	-2.02301	5.48369	546.489	3.97917e-16	2.00769e-14	0.246044
ETF1	1.44525	7.53266	546.175	4.00164e-16	2.0128e-14	2.72309
EBF2	5.18588	2.81792	538.536	4.59243e-16	2.30286e-14	36.4002
CHML	1.80993	6.3011	538.023	4.63541e-16	2.31728e-14	3.50625
KIAA1217	1.98346	6.53827	536.836	4.73657e-16	2.35475e-14	3.95441
TOP2A	-1.60443	7.54165	536.805	4.73926e-16	2.35475e-14	0.328865
HPDL	1.75277	5.27767	536.04	4.80574e-16	2.38052e-14	3.37004
PLEKHG2	-1.79782	5.58875	533.115	5.06969e-16	2.50366e-14	0.28761
SLC25A32	1.85776	5.5344	532.928	5.08711e-16	2.50467e-14	3.62445
TJP3	-1.72608	5.84919	532.307	5.14542e-16	2.52575e-14	0.302271
NSUN2	1.38375	6.97371	529.288	5.43943e-16	2.66205e-14	2.60946
SOX2	-1.90507	5.73642	526.421	5.73584e-16	2.79871e-14	0.267003
WDR43	1.59522	7.24482	522.595	6.15927e-16	2.99635e-14	3.0214
INPP4B	-1.64256	6.90861	522.433	6.17797e-16	2.9965e-14	0.320288
ESRP1	-1.47091	7.25712	520.272	6.43318e-16	3.11103e-14	0.360754
DBP	-3.42869	3.55108	519.185	6.56584e-16	3.16578e-14	0.0928671
ACP6	-1.55359	6.19081	518.672	6.62946e-16	3.1829e-14	0.340661
CDH3	-2.01032	6.82657	518.585	6.64041e-16	3.1829e-14	0.248219
SFXN1	1.39694	6.91603	517.283	6.80529e-16	3.25237e-14	2.63342
SEMA3C	1.35191	8.21037	516.874	6.85806e-16	3.26801e-14	2.5525
RP11-90L1.8	3.68782	2.79175	516.101	6.95897e-16	3.30643e-14	12.8868
NOP58	1.55193	6.75571	514.852	7.1255e-16	3.3757e-14	2.93209
BYSL	2.00409	5.07643	514.431	7.18259e-16	3.39289e-14	4.01135
RXRA	-1.57506	7.99842	514.092	7.22904e-16	3.40496e-14	0.335629
TWISTNB	1.74449	4.95845	512.772	7.41267e-16	3.48139e-14	3.35075
CABLES1	-1.7869	5.31221	512.075	7.51172e-16	3.51778e-14	0.289794
TARBP1	2.53535	6.9778	511.472	7.59854e-16	3.54824e-14	5.79716
EGR1	-1.76374	6.33946	511.013	7.66545e-16	3.56925e-14	0.294484
PAPSS2	1.77426	6.05885	509.483	7.89294e-16	3.66223e-14	3.42061
PHLDA3	-2.02557	5.54929	509.37	7.91007e-16	3.66223e-14	0.245608
CLN3	-1.555	5.75976	508.824	7.99321e-16	3.69023e-14	0.340328
DCAF13	1.4898	7.0878	508.269	8.07881e-16	3.71922e-14	2.8085
ELL2	2.26501	4.66873	507.952	8.12814e-16	3.73139e-14	4.80657
SHH	3.78776	2.93758	505.436	8.53147e-16	3.89759e-14	13.8112
TOMM40	1.46651	6.34562	505.294	8.5549e-16	3.89759e-14	2.76352
UTP15	2.21059	4.69141	505.251	8.56192e-16	3.89759e-14	4.62864
ERRFI1	1.73127	5.99624	504.928	8.61556e-16	3.90813e-14	3.32021
HDAC7	-1.5934	6.79817	504.823	8.63303e-16	3.90813e-14	0.33139
NUDCD1	1.62174	5.9331	503.409	8.87236e-16	4.00534e-14	3.07746
FAXDC2	1.48368	6.35529	502.294	9.06637e-16	4.08162e-14	2.79662
LYAR	2.12468	4.97891	501.672	9.17655e-16	4.11195e-14	4.36105
CALHM2	-2.49184	4.5073	501.629	9.18419e-16	4.11195e-14	0.17778
MESDC1	1.61498	5.44487	501.182	9.26445e-16	4.13651e-14	3.06307
ATR	1.60671	5.94475	500.833	9.32748e-16	4.14945e-14	3.04556
TRIB1	1.54236	5.79305	500.741	9.34434e-16	4.14945e-14	2.91271
SPATC1L	1.78388	5.48173	499.492	9.57456e-16	4.24013e-14	3.44351
B3GALNT2	1.82984	5.32192	498.582	9.74627e-16	4.30447e-14	3.55497
RDH10	1.60999	6.05177	498.396	9.78172e-16	4.30845e-14	3.05251
RRP1	1.36671	6.75205	497.185	1.00165e-15	4.39466e-14	2.57881
EIF3J	1.49719	6.26718	497.109	1.00314e-15	4.39466e-14	2.82292
JUND	1.45636	6.85743	495.775	1.02975e-15	4.49917e-14	2.74416
CYCS	2.1232	6.25996	494.251	1.06113e-15	4.62386e-14	4.35659
SRSF7	1.66939	7.34305	491.347	1.12384e-15	4.88406e-14	3.18079
SLC35B4	2.13895	4.98246	490.327	1.14683e-15	4.97073e-14	4.40442
MAOA	1.59924	7.40828	489.682	1.16161e-15	5.02144e-14	3.02985
KCTD20	1.48984	7.60574	488.923	1.1793e-15	5.0844e-14	2.80857
FLVCR2	2.23981	4.30949	487.989	1.20148e-15	5.16637e-14	4.72334
CCDC125	-1.52531	6.01931	487.116	1.22262e-15	5.24345e-14	0.347406
PLK2	-1.56815	5.79245	486.779	1.23088e-15	5.26501e-14	0.33724
DYRK1B	-1.56324	5.76012	486.547	1.2366e-15	5.27564e-14	0.338389
2009-09-01	1.43328	8.94614	486.221	1.2447e-15	5.29631e-14	2.70059
CCDC86	2.34368	4.89795	484.397	1.2911e-15	5.47741e-14	5.07597
DLL1	1.48066	6.62692	484.123	1.29825e-15	5.47741e-14	2.79076
SRGAP2	-1.5714	6.18076	484.035	1.30053e-15	5.47741e-14	0.336483
CMBL	-1.51968	7.04883	484.029	1.3007e-15	5.47741e-14	0.348764
PPM1H	-1.45269	6.00976	483.328	1.31919e-15	5.54093e-14	0.365341
PLIN3	-1.89708	5.50979	481.396	1.37163e-15	5.7464e-14	0.268487
FARSB	1.86205	5.3326	480.844	1.38704e-15	5.79604e-14	3.63524
CARKD	1.3241	6.30349	480.603	1.39384e-15	5.80956e-14	2.50376
PVT1	1.64105	6.47726	480.134	1.40715e-15	5.85007e-14	3.11892
HPSE	2.09518	4.35579	479.587	1.42284e-15	5.90025e-14	4.27278
PDK2	-1.8014	5.25826	478.95	1.44138e-15	5.96196e-14	0.286896
RPF2	1.61444	5.46285	478.076	1.46722e-15	6.05349e-14	3.06193
PDE8A	1.30055	6.64726	477.213	1.49323e-15	6.14525e-14	2.46322
PRR11	-1.3461	6.75582	475.329	1.55184e-15	6.37037e-14	0.393353
NOS1AP	2.23689	4.36494	474.799	1.56877e-15	6.42368e-14	4.71379
EPT1	1.40902	7.00845	473.991	1.59499e-15	6.51468e-14	2.65557
EEF2K	1.40102	6.68917	472.951	1.62944e-15	6.63876e-14	2.64088
LDHA	1.38084	7.45407	472.387	1.64848e-15	6.69956e-14	2.6042
THAP9-AS1	1.83933	5.07753	472.19	1.65517e-15	6.71004e-14	3.57844
PISD	1.44516	6.83968	471.313	1.68536e-15	6.81546e-14	2.72293
CCSER2	1.44788	5.8021	468.3	1.79383e-15	7.23617e-14	2.72807
2001-03-01	1.51928	5.81663	468.025	1.80412e-15	7.25968e-14	2.86648
MCM6	1.33153	6.6249	467.829	1.81149e-15	7.2714e-14	2.5167
AHRR	-1.78605	5.40636	466.485	1.86286e-15	7.45922e-14	0.289965
CCT2	1.20375	8.45879	465.423	1.90462e-15	7.60163e-14	2.30338
BCL2L11	1.27892	6.69369	465.344	1.90775e-15	7.60163e-14	2.42656
PNP	1.93137	5.00802	464.66	1.93523e-15	7.69231e-14	3.81417
C12orf66	1.50944	5.72885	464.129	1.95686e-15	7.75115e-14	2.84699
NXT1	1.88472	4.33903	464.064	1.95955e-15	7.75115e-14	3.69281
GNA14	1.47266	6.1626	463.539	1.98119e-15	7.8178e-14	2.77534
WDR12	1.68833	5.62445	462.136	2.04045e-15	8.03219e-14	3.22283
C17orf96	1.75668	4.88876	461.89	2.05106e-15	8.05449e-14	3.3792
DHX37	1.36598	6.3049	461.542	2.06612e-15	8.0768e-14	2.57752
PGAM5	1.36599	6.57571	461.53	2.06665e-15	8.0768e-14	2.57752
SGPP1	2.71145	5.30511	461.33	2.07539e-15	8.09152e-14	6.5498
ANAPC7	1.50572	5.61492	460.604	2.10738e-15	8.19666e-14	2.83967
GLDN	-1.56143	6.182	460.378	2.11748e-15	8.21192e-14	0.338814
WDR4	1.94357	4.75044	460.29	2.12138e-15	8.21192e-14	3.84657
PHLDA1	2.23762	5.77211	460.11	2.12947e-15	8.2237e-14	4.71619
MFSD2A	3.70421	2.68352	459.796	2.14363e-15	8.25879e-14	13.034
COL1A1	2.08798	6.03041	458.649	2.19631e-15	8.4418e-14	4.25153
ANXA3	-2.00923	4.70975	457.996	2.22694e-15	8.53941e-14	0.248406
RPP40	2.08434	4.29248	456.851	2.28176e-15	8.72907e-14	4.24081
DHCR7	1.23809	8.24986	456.193	2.31393e-15	8.83142e-14	2.35886
CALCOCO1	-1.48392	7.31248	455.907	2.32806e-15	8.86459e-14	0.357517
ZMYND8	-1.26552	7.69524	454.364	2.40599e-15	9.13994e-14	0.41595
LRFN2	2.98103	2.88547	453.501	2.45084e-15	9.28867e-14	7.89549
SOX13	-1.32539	6.52219	452.494	2.50429e-15	9.46924e-14	0.39904
HELLS	1.92282	4.41249	452.202	2.52008e-15	9.5069e-14	3.79164
USP14	1.23491	6.81803	451.821	2.54077e-15	9.56282e-14	2.35366
PHTF2	1.43893	5.9914	450.725	2.60139e-15	9.76838e-14	2.7112
ZMYM3	-1.54604	5.99391	450.268	2.62714e-15	9.82989e-14	0.342448
OSGIN1	1.8575	5.20302	450.221	2.62983e-15	9.82989e-14	3.62379
HEATR1	1.36506	6.80709	449.38	2.678e-15	9.98705e-14	2.57587
NBPF6	1.81858	4.61929	447.359	2.7978e-15	1.041e-13	3.52734
SERPINI1	2.47308	3.77204	446.568	2.84626e-15	1.05662e-13	5.55229
NAT6	1.92159	4.73795	446.404	2.8564e-15	1.05797e-13	3.78841
FARP2	1.41394	5.91171	445.484	2.91415e-15	1.07691e-13	2.66464
BZW1	1.18202	7.89907	443.934	3.01441e-15	1.11144e-13	2.26893
NCAPD2	-1.55017	7.28598	443.748	3.02667e-15	1.11345e-13	0.34147
SLC25A22	1.94419	4.85846	443.615	3.03555e-15	1.11376e-13	3.84823
WDR44	1.76231	5.0853	443.53	3.04119e-15	1.11376e-13	3.39241
PVR	2.23232	4.16101	442.187	3.132e-15	1.14444e-13	4.69889
REPS2	-1.50984	6.05051	442.083	3.13914e-15	1.14449e-13	0.35115
DDX56	1.23085	7.24482	441.675	3.1674e-15	1.15092e-13	2.34705
FBXO32	-1.90329	4.95276	441.624	3.17092e-15	1.15092e-13	0.267333
LRP8	1.79985	5.5824	441.316	3.1925e-15	1.15618e-13	3.48185
FAM171B	-1.61798	5.14991	440.934	3.2194e-15	1.16334e-13	0.325791
YRDC	1.96612	4.54433	439.047	3.35619e-15	1.20834e-13	3.90716
METTL7A	-2.04731	5.03341	439.012	3.35877e-15	1.20834e-13	0.241935
PPFIA1	1.23095	6.76332	438.898	3.36723e-15	1.20872e-13	2.34721
HS6ST1	1.46955	5.6146	438.73	3.37971e-15	1.21053e-13	2.76936
TIPARP	1.4869	6.19469	438.432	3.40206e-15	1.21586e-13	2.80286
HLF	2.12649	4.02017	437.164	3.49898e-15	1.24776e-13	4.36653
FOXN1	-4.31359	3.08848	436.956	3.51522e-15	1.25052e-13	0.0502897
WISP2	5.97892	1.98333	436.868	3.52206e-15	1.25052e-13	63.0715
SDC2	1.4455	5.41817	436.489	3.55178e-15	1.25834e-13	2.72358
SULF1	-1.55882	6.12556	435.682	3.6161e-15	1.27834e-13	0.33943
DDX24	1.2092	7.78871	434.952	3.67543e-15	1.2965e-13	2.3121
AKR1C1	3.67935	3.50957	434.751	3.69188e-15	1.29949e-13	12.8114
KLC2	1.47725	5.82019	433.791	3.77187e-15	1.32479e-13	2.78417
LRP11	-1.47772	6.40705	433.221	3.82023e-15	1.33404e-13	0.359057
NEURL1B	-2.55936	3.79176	433.221	3.82023e-15	1.33404e-13	0.169651
GLB1L2	1.57202	5.9183	433.192	3.82278e-15	1.33404e-13	2.97322
VEGFA	1.79019	5.67834	431.995	3.92667e-15	1.36737e-13	3.45861
AMOTL2	-2.09315	5.36112	431.766	3.94692e-15	1.37149e-13	0.234369
FMN1	1.77623	6.39713	431.14	4.00281e-15	1.38793e-13	3.42529
FRMD6	-1.72827	5.02382	431.046	4.01125e-15	1.38793e-13	0.301814
GRWD1	1.4056	6.09323	430.352	4.07442e-15	1.4068e-13	2.64927
LSS	1.30947	9.09829	429.505	4.15287e-15	1.43085e-13	2.4785
ZNF704	-2.20438	5.34829	428.615	4.23724e-15	1.45684e-13	0.216979
NCOA3	-1.40021	10.7172	427.563	4.33935e-15	1.48881e-13	0.378875
CALU	1.20717	7.39168	427.287	4.3665e-15	1.49498e-13	2.30884
DMRTA1	-2.15057	4.03966	427.146	4.38051e-15	1.49614e-13	0.225223
DNALI1	-1.68901	5.05745	427.068	4.38825e-15	1.49614e-13	0.310139
ATXN1	1.76425	7.20595	426.424	4.45295e-15	1.51503e-13	3.39697
IMP4	1.25871	6.7532	426.255	4.47002e-15	1.51767e-13	2.39282
STK26	1.67344	5.70809	425.007	4.59879e-15	1.55517e-13	3.18974
GRM4	-1.98587	5.03645	425	4.59957e-15	1.55517e-13	0.25246
PMM2	1.72762	5.42194	424.139	4.69073e-15	1.58271e-13	3.3118
TIMM17A	1.44773	5.30958	424.047	4.70064e-15	1.58278e-13	2.72779
QTRTD1	1.38363	5.76947	423.745	4.73318e-15	1.59045e-13	2.60923
DNAJC12	1.85424	4.61645	423.367	4.77424e-15	1.60094e-13	3.61562
MBNL3	1.90438	6.22977	422.364	4.88523e-15	1.6348e-13	3.74347
KIF4A	-1.87099	5.14314	421.69	4.96126e-15	1.65684e-13	0.273385
DDX18	1.21198	7.65499	420.239	5.12969e-15	1.70958e-13	2.31656
PPP1R3C	-2.3327	5.03761	419.911	5.16854e-15	1.71902e-13	0.198512
WLS	-1.51417	5.64271	419.332	5.2381e-15	1.7386e-13	0.350098
SDCCAG3	1.37557	6.0567	419.179	5.25662e-15	1.7412e-13	2.5947
HS6ST2	1.88653	4.76374	418.857	5.29588e-15	1.75065e-13	3.69746
SDAD1	1.59865	5.36947	418.281	5.36685e-15	1.77052e-13	3.0286
PPP1R13L	-1.90292	5.08572	418.009	5.40079e-15	1.77811e-13	0.267401
NAA15	1.32695	6.37173	417.422	5.47468e-15	1.79881e-13	2.50871
CREM	1.87454	4.44438	416.235	5.62768e-15	1.84536e-13	3.66684
DLG3	-1.44909	6.01513	415.785	5.68693e-15	1.86104e-13	0.366251
RHBDF1	-1.68039	6.30988	413.825	5.95289e-15	1.94417e-13	0.311999
KIF14	-1.66796	5.29032	413.169	6.04495e-15	1.97029e-13	0.314697
ADAMTS9	1.81256	4.80863	411.683	6.25934e-15	2.0361e-13	3.51265
SNX33	-1.31632	6.69895	411.024	6.3571e-15	2.06378e-13	0.401557
STC2	1.35122	8.47093	410.04	6.50614e-15	2.10796e-13	2.55127
PCDH10	-1.86454	5.03263	408.966	6.67338e-15	2.15786e-13	0.27461
PCDH1	-2.50348	5.67867	408.353	6.77081e-15	2.18503e-13	0.176351
POLR3D	1.33456	5.65887	407.714	6.87411e-15	2.21398e-13	2.52199
SURF6	1.28326	6.34911	406.924	7.0042e-15	2.25143e-13	2.43388
NTRK2	4.15963	2.60475	405.441	7.25574e-15	2.32769e-13	17.872
FOS	1.91016	4.47504	405.307	7.27903e-15	2.33058e-13	3.75851
HDAC5	-1.6632	5.77523	404.86	7.3571e-15	2.35095e-13	0.315737
PRRT3	-1.48258	5.92581	404.423	7.43419e-15	2.37094e-13	0.357849
ATP1B1	1.28291	8.01911	403.283	7.63992e-15	2.43179e-13	2.4333
CIT	-1.64499	5.53204	402.189	7.84309e-15	2.4916e-13	0.319748
XBP1	1.42902	11.6759	401.044	8.06212e-15	2.5562e-13	2.69264
DDX31	1.61198	5.03843	399.967	8.27427e-15	2.61836e-13	3.05672
RHCG	3.96778	2.35016	398.994	8.47117e-15	2.67548e-13	15.6466
MEGF9	-1.41315	6.1074	398.718	8.52796e-15	2.68447e-13	0.37549
RRN3	1.25956	6.41215	398.696	8.53258e-15	2.68447e-13	2.39422
NCL	1.2564	9.82108	398.149	8.64647e-15	2.71506e-13	2.38899
NATD1	-1.75415	5.49922	397.276	8.83171e-15	2.76789e-13	0.296448
PUS1	1.71605	5.40359	396.646	8.96798e-15	2.8052e-13	3.28535
ECE2	2.32731	3.84244	396.108	9.08633e-15	2.83678e-13	5.0187
LTV1	1.68404	4.77328	395.208	9.28814e-15	2.89424e-13	3.21327
RBL2	-1.2969	6.77298	394.917	9.35438e-15	2.90932e-13	0.406999
TMEM150C	-1.45578	6.84734	393.823	9.60816e-15	2.98256e-13	0.364558
IFRD2	1.39635	6.37646	393.231	9.74868e-15	3.02042e-13	2.63234
LGALS8	-1.24115	6.28348	392.164	1.00076e-14	3.09477e-13	0.423035
CACNB3	-1.40651	6.27335	392.08	1.00283e-14	3.0953e-13	0.377222
SLC39A6	1.3049	11.4015	391.295	1.02243e-14	3.14981e-13	2.47066
CDC20	-1.90212	5.09091	391.065	1.02823e-14	3.16172e-13	0.267549
DLGAP5	-2.21908	4.84852	390.956	1.03102e-14	3.16432e-13	0.214778
SLC31A1	1.15621	6.62476	390.373	1.04598e-14	3.2042e-13	2.22872
GNL2	1.36285	6.48485	390.159	1.05152e-14	3.21512e-13	2.57193
MRTO4	1.30138	6.41009	389.559	1.06725e-14	3.25711e-13	2.46464
PER2	1.38	5.50755	389.197	1.07685e-14	3.28027e-13	2.60268
HYAL3	3.7521	2.83425	388.911	1.08452e-14	3.29746e-13	13.474
MLLT3	-1.32076	5.74573	388.697	1.09031e-14	3.3089e-13	0.400325
MPHOSPH10	1.24344	6.31475	388.254	1.10236e-14	3.33926e-13	2.36762
FAM60A	1.29967	6.14652	388.123	1.10595e-14	3.34392e-13	2.46172
ZFC3H1	-1.85154	5.53248	387.744	1.11641e-14	3.36929e-13	0.277097
HS1BP3	-1.73029	4.83752	387.631	1.11957e-14	3.37258e-13	0.301391
POLR2D	1.33834	5.4863	387.315	1.1284e-14	3.39291e-13	2.5286
MBD6	-1.30858	7.14222	386.856	1.14139e-14	3.42565e-13	0.403719
TAF4B	1.74387	4.80981	386.573	1.14946e-14	3.44352e-13	3.34933
MAP3K5	1.48157	5.32613	386.034	1.16504e-14	3.4838e-13	2.79252
ZNF641	-1.40284	5.67463	385.895	1.1691e-14	3.48954e-13	0.378185
SLC9A3R1	1.21275	8.40581	384.658	1.20585e-14	3.59263e-13	2.31779
DCUN1D5	1.46394	5.86113	383.186	1.25126e-14	3.72113e-13	2.7586
FAM179A	-2.48695	4.00115	382.403	1.27619e-14	3.78834e-13	0.178384
STRAP	1.1522	7.34934	382.087	1.28638e-14	3.81167e-13	2.22253
HID1	-1.31336	7.12397	381.025	1.32137e-14	3.90823e-13	0.402384
GOLIM4	1.36109	5.34822	380.458	1.34046e-14	3.9575e-13	2.56879
SPIRE2	1.37555	6.59449	379.842	1.36154e-14	4.01249e-13	2.59467
FH	1.46504	6.38151	379.359	1.37834e-14	4.05466e-13	2.76072
SLC25A33	2.56593	3.26604	378.234	1.41836e-14	4.16486e-13	5.92136
PSME3	1.39098	7.48138	377.646	1.43977e-14	4.22013e-13	2.62257
LXN	1.23658	7.82933	376.021	1.50084e-14	4.39123e-13	2.35639
PTGER4	1.61464	4.66828	375.713	1.51274e-14	4.41812e-13	3.06235
POLR1A	1.78061	7.35455	375.226	1.53174e-14	4.46561e-13	3.43572
EPB41	-1.33185	6.16822	375.125	1.53573e-14	4.46924e-13	0.397258
ACSS3	-1.64257	5.31967	375.022	1.5398e-14	4.47312e-13	0.320286
TRMT61A	1.32963	5.58764	374.872	1.54574e-14	4.48238e-13	2.51339
MINA	1.45695	5.31899	374.754	1.55041e-14	4.48792e-13	2.74527
EXOSC2	1.31617	6.33319	373.734	1.59164e-14	4.59911e-13	2.49003
TLE3	1.25782	6.96716	373.155	1.61557e-14	4.65999e-13	2.39135
GARS	1.21828	7.31151	372.938	1.62465e-14	4.67791e-13	2.3267
NEDD9	1.21814	6.62223	372.462	1.64477e-14	4.72748e-13	2.32647
AHSA1	1.28329	7.08937	372.323	1.65068e-14	4.73612e-13	2.43393
ENDOD1	2.00446	4.3038	372.149	1.65815e-14	4.74917e-13	4.01238
ERVMER34-1	1.51668	5.37938	372.071	1.66148e-14	4.75038e-13	2.86131
RAB15	-1.22989	7.03418	371.534	1.68474e-14	4.80844e-13	0.426349
NIFK	1.37955	5.63879	370.648	1.72391e-14	4.91164e-13	2.60187
MAPK3	-1.29537	6.76697	369.6	1.77154e-14	5.03852e-13	0.407433
SYT1	1.23526	6.31821	369.434	1.77918e-14	5.05144e-13	2.35424
NDUFAF4	2.37204	3.86306	368.868	1.80564e-14	5.11764e-13	5.17673
OVGP1	-2.00915	4.02609	368.374	1.82907e-14	5.17507e-13	0.24842
TCP11L2	-1.93757	4.92552	368.073	1.84351e-14	5.20686e-13	0.261055
RIOK1	1.57854	5.01957	367.399	1.87632e-14	5.29039e-13	2.98667
RANBP9	1.17189	6.21601	366.788	1.90659e-14	5.36644e-13	2.25307
ADGRD1	2.09087	3.61415	366.661	1.91297e-14	5.37513e-13	4.26004
NUSAP1	-1.63267	5.05025	366.384	1.92689e-14	5.40491e-13	0.322491
PIGW	2.17613	4.19765	365.515	1.97143e-14	5.52033e-13	4.5194
PIK3C2B	-1.792	6.42793	365.174	1.98918e-14	5.56049e-13	0.288772
VARS	1.31655	6.62969	365.082	1.99404e-14	5.56452e-13	2.4907
EIF3B	1.0874	8.53694	364.78	2.00995e-14	5.59935e-13	2.12491
ISOC1	1.23262	7.41062	364.712	2.01354e-14	5.59977e-13	2.34993
GNA12	1.23114	6.19691	364.423	2.02898e-14	5.62734e-13	2.34752
HMMR	-2.2708	4.3892	364.397	2.03036e-14	5.62734e-13	0.207214
SLC22A5	1.45752	5.94973	363.939	2.05507e-14	5.68615e-13	2.74636
INTS10	1.19499	6.33167	363.164	2.09762e-14	5.79405e-13	2.28944
OTUD4	1.16056	6.64099	362.907	2.11194e-14	5.82374e-13	2.23544
CIRH1A	1.32334	6.66472	362.832	2.11614e-14	5.82546e-13	2.50245
PCYOX1L	1.47971	5.52908	362.227	2.15037e-14	5.90971e-13	2.78893
NDST1	-1.42955	6.89359	361.904	2.16888e-14	5.95054e-13	0.371247
MTA3	-1.48186	5.5108	361.652	2.18349e-14	5.97508e-13	0.358026
TCERG1	1.42931	6.56361	361.623	2.18516e-14	5.97508e-13	2.69317
BAIAP2-AS1	-1.9653	4.5091	361.415	2.19728e-14	5.99816e-13	0.256085
RP3-325F22.5	3.54842	2.99852	361.131	2.21392e-14	6.03348e-13	11.6998
MTCL1	1.62907	4.38712	360.921	2.22634e-14	6.0572e-13	3.09314
FAM86EP	1.91951	4.18081	360.636	2.24329e-14	6.09316e-13	3.78296
CHMP1B	1.2681	6.33406	360.172	2.27124e-14	6.1588e-13	2.40844
DNAJA1	1.13619	7.44855	360.085	2.27654e-14	6.16292e-13	2.198
PHKA1	1.28927	6.87532	359.362	2.32089e-14	6.27257e-13	2.44405
FHDC1	1.51456	4.89875	359.291	2.32533e-14	6.27416e-13	2.85712
HDAC11	-1.32811	5.75416	358.786	2.35698e-14	6.34356e-13	0.398291
XPO5	1.19863	7.07569	358.756	2.35884e-14	6.34356e-13	2.29522
KIF12	-2.01206	4.44265	358.489	2.37579e-14	6.37863e-13	0.247918
GDF15	1.88591	5.44934	358.238	2.39186e-14	6.41121e-13	3.69585
PKIB	1.75638	6.40463	357.72	2.42531e-14	6.48409e-13	3.37848
ASNS	1.4181	5.52208	357.643	2.43033e-14	6.48409e-13	2.67233
TAOK3	-1.31261	6.08303	357.633	2.43098e-14	6.48409e-13	0.402591
DUSP16	1.21083	7.22489	357.332	2.45076e-14	6.52615e-13	2.31471
KIAA1211L	-2.15222	4.00754	357.181	2.46073e-14	6.54202e-13	0.224966
MAP7	1.27041	6.92728	357.03	2.4707e-14	6.55782e-13	2.41231
IER5	1.62401	4.77478	355.945	2.54405e-14	6.74153e-13	3.0823
STON1	-3.95944	2.05288	355.261	2.59144e-14	6.85595e-13	0.0642819
FZD1	1.36331	5.53802	355.107	2.60228e-14	6.87348e-13	2.57275
NAA25	1.08733	6.53757	354.057	2.67731e-14	7.06021e-13	2.1248
RP4-568C11.4	-2.48895	4.11942	352.395	2.80102e-14	7.37451e-13	0.178136
AXIN2	1.48675	5.20913	352.207	2.81544e-14	7.40053e-13	2.80258
RFTN1	2.78683	3.09324	351.835	2.84411e-14	7.4555e-13	6.90111
ACLY	1.18457	7.90726	351.705	2.85428e-14	7.4555e-13	2.27296
SERPINB1	-1.52125	6.13114	351.704	2.85431e-14	7.4555e-13	0.348383
SLC43A1	-2.19754	4.37177	351.7	2.85466e-14	7.4555e-13	0.218009
TOR3A	1.19998	5.92566	351.235	2.89112e-14	7.53477e-13	2.29736
TNK2	-1.43294	6.1708	351.195	2.89425e-14	7.53477e-13	0.370375
MAT2A	1.33279	8.48055	349.602	3.02334e-14	7.85827e-13	2.5189
WDR46	1.25077	6.2208	348.951	3.0779e-14	7.9862e-13	2.37969
ISG20L2	1.34335	6.30048	348.899	3.08236e-14	7.9862e-13	2.53741
EVPL	-1.60313	6.08321	348.731	3.09664e-14	8.01045e-13	0.329163
RGL2	-1.45096	6.87712	348.506	3.11587e-14	8.04744e-13	0.365779
TRIM14	1.34601	6.37342	348.105	3.15045e-14	8.12387e-13	2.54209
GDAP1	1.35944	5.24449	347.27	3.22388e-14	8.29738e-13	2.56585
SMAD3	-1.25657	8.44042	347.224	3.22792e-14	8.29738e-13	0.418537
CLDN4	-1.28661	8.35748	346.086	3.33125e-14	8.5495e-13	0.409914
FAM83H-AS1	-1.31803	6.24587	345.544	3.38162e-14	8.66514e-13	0.401084
DCAF4	1.26642	5.70268	344.794	3.45291e-14	8.82661e-13	2.40563
ZNHIT6	1.91685	4.2348	344.767	3.45547e-14	8.82661e-13	3.77598
GPR37	3.31463	2.49811	344.109	3.51933e-14	8.97566e-13	9.94951
CENPF	-1.59011	6.62215	343.574	3.57222e-14	9.09632e-13	0.332146
PLEKHA4	-3.18763	2.82438	343.419	3.5877e-14	9.12149e-13	0.109756
TOM1L2	-1.21869	7.38489	343.116	3.61817e-14	9.17614e-13	0.429672
TMEM159	-1.38398	5.36065	343.094	3.62046e-14	9.17614e-13	0.38316
TMEM201	1.65236	4.60572	342.948	3.63523e-14	9.19928e-13	3.14348
IDH3A	1.37842	5.16668	342	3.73302e-14	9.43209e-13	2.59984
LYN	-1.67385	4.95709	341.753	3.75895e-14	9.48292e-13	0.313416
BIK	-2.72496	3.48975	341.22	3.81555e-14	9.61082e-13	0.151253
ITGA6	1.3018	5.52536	340.761	3.86512e-14	9.7106e-13	2.46536
SAMD1	-1.42837	5.45499	340.743	3.86708e-14	9.7106e-13	0.371551
PXDN	1.292	8.22447	340.367	3.90823e-14	9.79884e-13	2.44867
OLFML2A	-2.60715	3.96137	340.114	3.93609e-14	9.85353e-13	0.164123
TPX2	-1.52771	6.66578	339.796	3.97157e-14	9.9271e-13	0.346827
LMO3	-2.46728	3.34993	339.197	4.0393e-14	1.00809e-12	0.180832
NDRG1	1.13335	6.39267	337.835	4.19794e-14	1.04608e-12	2.19367
PSD4	-1.17535	6.89963	337.034	4.29448e-14	1.06851e-12	0.442776
MPV17L2	1.55	4.51002	336.762	4.32785e-14	1.07517e-12	2.92817
PGM2	1.18904	6.31422	336.654	4.34119e-14	1.07669e-12	2.28001
TAF13	1.50085	5.6297	336.586	4.34961e-14	1.07669e-12	2.8301
FJX1	2.59123	3.55325	336.552	4.35378e-14	1.07669e-12	6.0261
HOTAIR	-2.62392	4.18031	336.27	4.38892e-14	1.08373e-12	0.162226
SIDT1	-1.52465	5.26421	335.956	4.42838e-14	1.09182e-12	0.347565
ZNF778	1.20297	5.82629	334.22	4.65355e-14	1.14425e-12	2.30213
ZMPSTE24	1.28591	5.5364	334.208	4.65507e-14	1.14425e-12	2.43836
KLC4	-1.46928	4.96835	334.146	4.66337e-14	1.14456e-12	0.361162
ING4	-1.67907	4.92337	334.05	4.67625e-14	1.146e-12	0.312284
PELP1	1.10781	6.7334	333.438	4.75903e-14	1.16453e-12	2.15518
NINJ1	-1.40682	6.40549	333.152	4.79831e-14	1.17238e-12	0.377142
KLF5	-1.52495	5.87188	332.581	4.8777e-14	1.19e-12	0.347491
FABP5	2.42777	3.04882	332.512	4.88745e-14	1.19059e-12	5.38062
C1orf109	1.56491	4.60263	332.4	4.90313e-14	1.19263e-12	2.95859
POLB	1.47933	4.96198	332.328	4.91339e-14	1.19335e-12	2.7882
WDR74	1.48113	5.10252	332.177	4.93484e-14	1.19677e-12	2.79168
ZDHHC7	-1.19633	7.38921	332.034	4.95522e-14	1.19993e-12	0.436382
ADARB1	1.261	6.48447	331.671	5.00729e-14	1.21074e-12	2.39661
PTK2B	-1.50395	4.92453	331.274	5.06504e-14	1.22289e-12	0.352586
RAB29	-1.52188	4.88919	331.102	5.09029e-14	1.22717e-12	0.348233
GRB7	-2.17888	3.87892	330.969	5.10984e-14	1.23006e-12	0.220848
KLHL24	-1.45289	5.90175	330.798	5.13517e-14	1.23433e-12	0.36529
POF1B	-2.14858	3.74382	330.271	5.21405e-14	1.25145e-12	0.225535
RPRD1A	1.19146	6.64679	330.141	5.23371e-14	1.25432e-12	2.28383
XRCC1	-1.49207	5.74656	330.029	5.25072e-14	1.25588e-12	0.355502
FZD4	-1.30353	5.54046	329.997	5.25562e-14	1.25588e-12	0.405134
RNASEH1	1.48128	4.84627	328.687	5.45951e-14	1.30269e-12	2.79196
PMAIP1	2.80005	3.12181	328.18	5.5406e-14	1.32011e-12	6.96465
IGSF3	-1.32613	7.43736	327.91	5.58452e-14	1.32712e-12	0.398836
UBE3C	1.08885	7.784	327.898	5.58632e-14	1.32712e-12	2.12704
CREB3L4	-1.33159	6.21527	327.635	5.62948e-14	1.33542e-12	0.397329
SRSF8	1.28911	5.92035	327.58	5.63843e-14	1.3356e-12	2.44377
LRP12	1.68716	4.61167	327.122	5.71448e-14	1.35165e-12	3.22021
MSX2	1.60866	4.62074	326.581	5.80563e-14	1.37122e-12	3.04968
G3BP2	1.12773	7.2006	326.263	5.85984e-14	1.38202e-12	2.18515
SIPA1L2	1.15752	7.29111	326.134	5.88207e-14	1.38526e-12	2.23074
FKBP4	1.16593	7.91539	326.064	5.89417e-14	1.38611e-12	2.24379
ATP6AP2	1.17805	7.45553	325.684	5.96023e-14	1.39962e-12	2.26271
TANC1	1.54169	5.24511	325.43	6.00494e-14	1.40809e-12	2.91135
LONRF1	1.66597	4.41157	324.775	6.1216e-14	1.43158e-12	3.17326
BTG1	-1.19882	6.71905	324.769	6.12266e-14	1.43158e-12	0.435632
GTSE1	-1.85599	4.1017	324.368	6.19543e-14	1.44652e-12	0.276243
MAPK1IP1L	1.07866	6.44747	324.177	6.23038e-14	1.4526e-12	2.11207
REEP3	1.43074	6.6292	323.778	6.30422e-14	1.46771e-12	2.69584
COLGALT1	1.26678	5.80492	323.505	6.35523e-14	1.47748e-12	2.40625
SSBP2	-1.8908	4.68497	323.272	6.39909e-14	1.48556e-12	0.269658
LMCD1	-1.80228	5.11745	322.998	6.45115e-14	1.49551e-12	0.286721
TSR1	1.21159	6.58894	322.786	6.49175e-14	1.50279e-12	2.31593
SLC25A19	2.25324	3.54045	322.711	6.50609e-14	1.50326e-12	4.76752
GRAMD4	1.36724	5.72304	322.679	6.51226e-14	1.50326e-12	2.57977
PALM3	-2.6664	3.4954	321.75	6.69414e-14	1.54306e-12	0.157519
FARSA	1.20205	6.93733	321.491	6.74592e-14	1.5528e-12	2.30066
G3BP1	1.04178	8.04608	321.153	6.81398e-14	1.56625e-12	2.05876
DNPEP	1.06741	8.09824	320.736	6.89913e-14	1.58241e-12	2.09567
POC1B	1.229	5.97063	320.714	6.9037e-14	1.58241e-12	2.34404
SHISA9	-2.25824	3.30622	320.411	6.96619e-14	1.5945e-12	0.209027
EML4	1.06469	6.427	320.328	6.98353e-14	1.59622e-12	2.09172
TRNT1	1.60682	5.41231	320.138	7.02313e-14	1.60302e-12	3.04579
ZMAT4	2.84673	2.77595	318.965	7.2736e-14	1.65787e-12	7.19369
SLC4A7	1.50933	5.44932	318.811	7.30723e-14	1.66321e-12	2.84678
TFB2M	1.44066	5.25448	318.563	7.36182e-14	1.6733e-12	2.71444
FASTKD2	1.25417	5.80737	318.331	7.41321e-14	1.68263e-12	2.3853
TMEM167A	1.46174	6.52189	317.963	7.49557e-14	1.69896e-12	2.7544
ITGB5	1.14115	7.63333	316.926	7.73278e-14	1.75029e-12	2.20556
UAP1L1	-1.61018	6.20387	316.568	7.81686e-14	1.76673e-12	0.327558
CRIM1	1.37708	5.97597	316.524	7.82706e-14	1.76673e-12	2.59742
PCDH19	2.08691	4.1738	315.804	7.99919e-14	1.80308e-12	4.24838
FDX1	1.51017	4.54035	315.72	8.01944e-14	1.80515e-12	2.84843
PIP4K2A	1.09567	6.61697	315.635	8.04004e-14	1.80729e-12	2.13712
WDR75	1.12806	6.11549	315.365	8.10589e-14	1.81766e-12	2.18564
IL1R1	-2.16024	3.36093	315.355	8.10849e-14	1.81766e-12	0.223719
2011-09-01	1.02474	6.41064	315.124	8.16545e-14	1.82792e-12	2.03459
PACSIN1	-1.77876	5.02161	314.151	8.40984e-14	1.88004e-12	0.291433
SNHG7	-1.21667	7.14964	314.049	8.43593e-14	1.88329e-12	0.430275
KIAA0195	-1.20813	6.54069	313.893	8.47588e-14	1.88811e-12	0.432831
TMEM135	-1.48631	4.96013	313.875	8.48068e-14	1.88811e-12	0.356925
PRKRIR	1.17206	6.21643	313.68	8.53103e-14	1.89597e-12	2.25333
BAIAP2	-1.32691	5.82205	313.648	8.53926e-14	1.89597e-12	0.398621
GTF2F2	1.28592	5.3574	312.743	8.77802e-14	1.94633e-12	2.43838
NSUN5	1.14381	5.92911	312.629	8.80847e-14	1.95043e-12	2.20963
VPS54	-1.01344	6.93766	312.063	8.96215e-14	1.98177e-12	0.495365
PACSIN3	-1.31059	5.61943	311.639	9.07898e-14	2.00488e-12	0.403157
AREG	3.86624	2.44633	311.444	9.13333e-14	2.01415e-12	14.5833
TACC3	-1.23117	6.2208	311.072	9.2382e-14	2.03453e-12	0.425972
CCDC83	-2.29112	3.57853	310.572	9.38088e-14	2.0619e-12	0.204317
PKNOX1	1.46694	5.40964	310.548	9.38779e-14	2.0619e-12	2.76435
CCNJ	1.53837	4.50829	310.339	9.4481e-14	2.07235e-12	2.90465
SCRN1	-1.10872	7.76348	309.956	9.55995e-14	2.09407e-12	0.463704
PIAS3	-1.27833	6.90712	309.913	9.57284e-14	2.09408e-12	0.412272
CDR2	1.85605	4.6254	309.6	9.66541e-14	2.11149e-12	3.62015
TNFAIP8L3	2.05269	4.43605	309.474	9.70302e-14	2.11687e-12	4.1488
PALM	-1.57618	4.87197	308.911	9.87276e-14	2.15102e-12	0.335368
OCLN	-1.23734	5.75871	308.86	9.8882e-14	2.15151e-12	0.424154
NHSL1	1.69087	4.76021	308.615	9.96346e-14	2.16499e-12	3.22851
ASAP3	-1.44091	5.20623	308.341	1.0048e-13	2.17979e-12	0.368335
YBX3	1.0011	7.36675	308.308	1.00583e-13	2.17979e-12	2.00152
PSRC1	-2.20817	4.82456	307.801	1.02172e-13	2.21129e-12	0.216408
B3GALNT1	1.02509	7.59097	307.53	1.03033e-13	2.22696e-12	2.03509
PREX1	-1.0876	9.59859	307.084	1.04469e-13	2.25413e-12	0.470544
B4GALT1	1.17359	7.1486	307.054	1.04567e-13	2.25413e-12	2.25572
NBPF1	1.08154	8.32299	306.219	1.07314e-13	2.3103e-12	2.1163
FLAD1	1.41395	5.4145	306.1	1.07712e-13	2.3158e-12	2.66466
RWDD2A	-1.33145	5.55968	305.811	1.08686e-13	2.33367e-12	0.397368
TCAF1	-1.26974	5.87402	305.692	1.09088e-13	2.33923e-12	0.414735
DCDC2	-1.32484	6.16271	305.313	1.10386e-13	2.36394e-12	0.399193
DKK1	1.00755	7.63138	305.162	1.10906e-13	2.37197e-12	2.01049
LRRFIP2	1.22837	5.56924	304.949	1.11648e-13	2.3847e-12	2.34302
EIF2AK3	1.09471	6.01307	304.832	1.12055e-13	2.39026e-12	2.13571
PGRMC2	1.35696	6.39146	303.633	1.1634e-13	2.47842e-12	2.56145
KIF5B	1.02332	7.8317	303.281	1.17634e-13	2.50272e-12	2.0326
DHODH	1.7151	4.5985	302.828	1.1932e-13	2.53528e-12	3.28319
ANXA6	-1.17991	6.38225	302.585	1.20234e-13	2.54808e-12	0.441379
RFX5	-1.11588	6.67923	302.585	1.20235e-13	2.54808e-12	0.46141
KCNK15	2.25808	3.97506	301.878	1.2294e-13	2.60203e-12	4.78355
JAK1	1.08813	8.80111	301.297	1.25216e-13	2.64676e-12	2.12598
PIM3	1.07574	6.398	301.102	1.2599e-13	2.65965e-12	2.1078
SACS	1.76801	5.00507	301.002	1.26389e-13	2.66462e-12	3.40585
PHF19	-1.65229	5.15844	300.784	1.27263e-13	2.67959e-12	0.318135
TRAK1	-1.12768	7.10563	300.62	1.27923e-13	2.69002e-12	0.457652
EIF2B3	1.88218	4.10548	300.576	1.28103e-13	2.69033e-12	3.68632
PITPNC1	1.06405	6.42774	299.894	1.30901e-13	2.74556e-12	2.09079
SUCO	1.12453	6.25643	299.514	1.32489e-13	2.77528e-12	2.18031
FOXN3	-1.36336	5.70461	299.45	1.3276e-13	2.77739e-12	0.388675
MRPS23	1.07442	7.18051	298.869	1.35234e-13	2.82552e-12	2.10588
ST8SIA4	-1.37258	5.66032	298.775	1.35642e-13	2.82752e-12	0.386199
MAPK6	1.00255	8.17098	298.767	1.35677e-13	2.82752e-12	2.00354
ABRACL	1.21519	5.77544	298.628	1.36275e-13	2.83636e-12	2.32172
SNHG17	1.47944	4.88992	298.497	1.36847e-13	2.84465e-12	2.7884
HSPD1	1.06127	9.10072	298.378	1.37367e-13	2.8518e-12	2.08677
SOCS1	2.73583	2.13566	297.666	1.40525e-13	2.91365e-12	6.6614
SLC2A1	1.09978	6.39111	297.591	1.40859e-13	2.91687e-12	2.14321
RPIA	1.29965	5.60599	297.388	1.41778e-13	2.93217e-12	2.46169
SSFA2	1.04588	6.13031	297.263	1.42344e-13	2.94016e-12	2.06463
CAMK2G	-1.13657	5.66104	297.109	1.43049e-13	2.95098e-12	0.454838
P2RX7	4.90749	1.63374	296.654	1.45147e-13	2.99048e-12	30.0126
TMEM245	1.0159	7.95454	295.753	1.49405e-13	3.07431e-12	2.02216
C2orf54	-3.69178	2.27793	295.45	1.50868e-13	3.10049e-12	0.0773862
HOMER1	1.72358	4.7715	295.059	1.52782e-13	3.13588e-12	3.30255
ATP9A	-1.26666	8.35015	294.8	1.54062e-13	3.15817e-12	0.41562
SLK	0.98996	6.8259	294.564	1.55235e-13	3.17823e-12	1.98613
FNDC3A	1.00738	6.49885	294.509	1.55514e-13	3.17993e-12	2.01026
OPTN	-1.48079	5.0409	294.303	1.5655e-13	3.19711e-12	0.358292
DEGS2	-1.72926	4.39035	294.039	1.57892e-13	3.22047e-12	0.301608
DNAJC2	1.31342	5.30405	293.438	1.6099e-13	3.27691e-12	2.4853
ARRDC4	1.44456	4.63557	293.425	1.61061e-13	3.27691e-12	2.72179
VASP	-1.22243	6.98447	293.256	1.61942e-13	3.29073e-12	0.42856
BLNK	-3.95971	2.65352	293.204	1.62215e-13	3.29218e-12	0.0642699
TMED8	1.05031	7.38126	292.967	1.63465e-13	3.31341e-12	2.07097
SERPINA3	1.51726	5.65907	292.921	1.63711e-13	3.31429e-12	2.86246
RAN	1.11636	9.16095	292.656	1.65122e-13	3.33871e-12	2.168
ELP2	1.13856	8.92258	292.331	1.66878e-13	3.37003e-12	2.20161
CTD-2284J15.1	-2.42523	3.24846	291.724	1.70202e-13	3.4329e-12	0.18618
MARS	1.20709	6.98571	291.674	1.7048e-13	3.43425e-12	2.30872
CCNB2	-1.5746	4.86167	291.617	1.708e-13	3.43645e-12	0.335737
YARS	1.03493	6.94528	291.393	1.72047e-13	3.45728e-12	2.04902
ATF7IP	-1.21038	6.2534	291.031	1.74093e-13	3.49408e-12	0.432156
MTRR	1.16889	5.55069	290.902	1.74825e-13	3.50446e-12	2.24838
FAM168A	-1.20705	6.65901	290.811	1.75349e-13	3.51064e-12	0.433153
SLC19A1	1.08525	5.99398	290.671	1.76151e-13	3.52238e-12	2.12175
HES4	2.00934	3.54477	290.506	1.77102e-13	3.53704e-12	4.02599
CAMKK2	1.00474	7.16467	289.827	1.81079e-13	3.61205e-12	2.00658
LASP1	-1.02754	7.69284	289.711	1.81773e-13	3.62145e-12	0.490546
PTPN12	-1.02423	7.15674	289.331	1.84047e-13	3.6587e-12	0.491674
TRMT6	1.79834	4.11192	289.324	1.84091e-13	3.6587e-12	3.47819
POP1	1.45428	4.86414	289.28	1.84357e-13	3.65953e-12	2.74019
LRRC59	1.06864	7.97371	288.896	1.86694e-13	3.70141e-12	2.09746
TRAP1	1.0824	6.59052	288.648	1.88225e-13	3.72721e-12	2.11755
DDX19A	1.2476	5.89867	288.015	1.92187e-13	3.80105e-12	2.37445
FAM118B	1.57374	3.99443	287.746	1.93899e-13	3.83026e-12	2.97674
SLC35F2	1.23008	5.24936	287.625	1.94677e-13	3.84097e-12	2.3458
TXLNG	1.17844	6.03508	287.264	1.97012e-13	3.88234e-12	2.26333
GRPEL1	1.27176	6.28841	287.196	1.97453e-13	3.88634e-12	2.41456
NHS	1.85166	4.34834	286.696	2.00743e-13	3.94633e-12	3.60915
ANG	1.53267	5.01969	286.547	2.01734e-13	3.96103e-12	2.89321
GPRC5A	1.23576	8.62633	286.104	2.04719e-13	4.0148e-12	2.35505
ZC3H12C	3.65161	2.06751	286.046	2.05111e-13	4.01767e-12	12.5673
KCTD12	2.12316	3.40541	285.85	2.06452e-13	4.03908e-12	4.35649
HDGFRP2	-1.15702	5.61065	285.634	2.07937e-13	4.06326e-12	0.448438
TSHZ3	1.49024	4.72193	285.179	2.11104e-13	4.12019e-12	2.80936
FOXO4	-1.6482	4.30123	284.954	2.1269e-13	4.14618e-12	0.319037
CNTRL	-1.4249	4.90368	284.294	2.17417e-13	4.23326e-12	0.372444
SP1	-1.03726	7.54596	284.202	2.18089e-13	4.24129e-12	0.487251
MED13L	1.22594	8.53208	283.899	2.20305e-13	4.27927e-12	2.33907
NAF1	1.62591	4.31598	283.728	2.21562e-13	4.29858e-12	3.08636
EVL	-1.44329	7.56927	282.982	2.27163e-13	4.40199e-12	0.367728
CCT5	1.00808	8.44321	282.774	2.28754e-13	4.42755e-12	2.01123
SIX4	-1.49809	5.34229	282.495	2.30905e-13	4.46388e-12	0.354022
ZNRF3	1.25423	5.78015	281.728	2.36934e-13	4.57502e-12	2.38541
IARS	0.986227	8.56083	280.839	2.44135e-13	4.70849e-12	1.981
MYO10	1.3765	7.4507	280.631	2.45854e-13	4.73603e-12	2.59638
RBBP6	1.05113	7.41002	280.198	2.49477e-13	4.80014e-12	2.07215
DYRK3	1.81354	3.65731	279.416	2.56175e-13	4.92321e-12	3.51504
SLITRK6	-1.95757	4.69696	278.995	2.59851e-13	4.98797e-12	0.257462
DNAJA3	1.05262	6.49149	278.909	2.60616e-13	4.99677e-12	2.07429
PKN1	-1.05676	7.81318	278.868	2.6098e-13	4.99785e-12	0.480711
FNBP1	-1.07187	6.0303	278.833	2.61285e-13	4.99785e-12	0.475702
DTX4	-1.7749	4.00566	278.715	2.62335e-13	5.01204e-12	0.292215
NOC4L	1.33148	4.78223	278.594	2.6342e-13	5.02688e-12	2.5166
NGRN	1.34595	5.17302	277.945	2.69302e-13	5.13312e-12	2.54197
TEX2	1.00545	7.26633	277.777	2.70847e-13	5.15653e-12	2.00758
ATP11A	1.47958	5.9341	277.74	2.71193e-13	5.1571e-12	2.78867
BICD2	1.02909	6.34976	277.627	2.7224e-13	5.17097e-12	2.04073
SCUBE2	-1.10112	6.94547	277.193	2.763e-13	5.24198e-12	0.466155
BAHCC1	-2.00999	3.97979	276.926	2.78828e-13	5.28128e-12	0.248275
PHF21A	-1.43328	4.79249	276.906	2.7902e-13	5.28128e-12	0.370288
PGPEP1	-1.07717	6.4022	276.781	2.80212e-13	5.29769e-12	0.473958
FAM86C1	1.68994	4.07673	276.551	2.82427e-13	5.33339e-12	3.22643
SEC24D	1.05158	6.49646	276.267	2.85187e-13	5.37928e-12	2.0728
SBK1	-1.24853	5.96847	276.006	2.87756e-13	5.42146e-12	0.420876
RHEB	1.1776	5.89402	275.797	2.89819e-13	5.45402e-12	2.26201
PLAT	5.93935	2.72845	275.675	2.91044e-13	5.46553e-12	61.3654
PNKD	-1.07806	6.23346	275.669	2.91101e-13	5.46553e-12	0.473665
SLC16A9	2.36669	3.08594	275.491	2.92885e-13	5.4927e-12	5.15757
CUEDC1	-1.06701	6.44974	275.042	2.97439e-13	5.571e-12	0.477307
ZPR1	1.32892	5.39679	275.012	2.97744e-13	5.571e-12	2.51214
HSPB1	-1.28604	8.55252	274.892	2.98977e-13	5.58147e-12	0.410074
TUBB3	1.85498	4.41662	274.891	2.98989e-13	5.58147e-12	3.61747
TIMM8A	1.74123	4.39194	274.693	3.01036e-13	5.61325e-12	3.3432
THEG	-3.30657	2.61304	274.504	3.03003e-13	5.64347e-12	0.10107
RPL22L1	1.14615	6.77407	274.3	3.05139e-13	5.67677e-12	2.21323
PYCRL	1.53053	5.15963	273.541	3.13247e-13	5.82097e-12	2.88893
ATF7IP2	1.34996	4.55478	272.977	3.19416e-13	5.92884e-12	2.54905
MYLIP	1.07729	6.12537	272.818	3.21178e-13	5.95477e-12	2.11007
UGDH	-1.13957	8.27742	272.243	3.27656e-13	6.06313e-12	0.453896
CTU2	1.466	5.13876	272.233	3.27767e-13	6.06313e-12	2.76254
PREB	1.00652	6.34922	272.119	3.29071e-13	6.08035e-12	2.00905
SUN2	-1.77751	4.97668	271.826	3.32435e-13	6.13555e-12	0.291687
C6orf165	-2.46177	3.01764	271.593	3.35142e-13	6.16942e-12	0.181524
GCLC	1.08118	6.31911	271.575	3.3536e-13	6.16942e-12	2.11576
YTHDC2	1.01753	6.10944	271.571	3.35406e-13	6.16942e-12	2.02445
RBBP8NL	-3.13721	3.49774	271.44	3.36933e-13	6.19053e-12	0.113659
SLC27A4	1.15708	5.85172	271.29	3.38706e-13	6.21609e-12	2.23005
POLD2	1.04239	7.60432	270.889	3.43475e-13	6.29652e-12	2.05964
ADGRB2	1.57149	4.20774	270.855	3.4388e-13	6.29687e-12	2.97211
DHX34	1.20694	5.41396	270.737	3.45294e-13	6.31091e-12	2.30847
FADS3	1.3394	5.15663	270.727	3.45421e-13	6.31091e-12	2.53045
C1orf106	-1.91409	4.04304	270.071	3.53427e-13	6.44994e-12	0.265338
IRX4	1.42078	4.73903	270.001	3.54296e-13	6.45857e-12	2.67731
ST6GALNAC2	-1.1354	6.02952	269.84	3.56297e-13	6.48434e-12	0.45521
VPS37A	1.2186	5.47958	269.823	3.56506e-13	6.48434e-12	2.3272
BBC3	-2.47718	3.91528	269.503	3.6053e-13	6.55024e-12	0.179595
ARHGAP10	-1.36926	4.6081	269.128	3.65303e-13	6.62956e-12	0.387091
ZBTB42	-1.31418	5.5787	268.984	3.67163e-13	6.6559e-12	0.402153
POLR3E	1.09857	6.29476	268.597	3.72189e-13	6.73909e-12	2.14143
TSPAN15	-1.2542	5.1172	268.567	3.72579e-13	6.73909e-12	0.419225
JMJD1C-AS1	3.50064	2.01295	268.441	3.74233e-13	6.7615e-12	11.3187
TP53I11	-1.05198	7.01065	268.189	3.77563e-13	6.81411e-12	0.482306
TRAFD1	-0.972203	6.72819	267.997	3.80131e-13	6.85287e-12	0.509727
PIGV	-1.40414	4.76432	267.937	3.80932e-13	6.85973e-12	0.377842
EIF4E	1.50773	4.80075	267.874	3.8179e-13	6.86758e-12	2.84362
SKA2	-1.09336	7.25622	267.621	3.85205e-13	6.92138e-12	0.468668
AMPD2	1.19741	7.23949	267.097	3.92402e-13	7.04293e-12	2.29327
UTP6	1.41601	5.09775	267.022	3.93451e-13	7.05398e-12	2.66846
JPH1	1.34953	4.4898	266.938	3.94621e-13	7.06719e-12	2.5483
KIAA1161	-1.89352	4.52342	266.868	3.95599e-13	7.07693e-12	0.26915
NPR1	4.72146	2.13343	266.056	4.07136e-13	7.27533e-12	26.3817
TEAD3	-1.17436	5.62461	266.02	4.0766e-13	7.27671e-12	0.443079
FOSL2	1.09884	7.15051	265.703	4.12283e-13	7.34392e-12	2.14183
DDX51	1.0897	6.14887	265.7	4.12327e-13	7.34392e-12	2.1283
RNF19A	1.02512	6.51435	264.474	4.3072e-13	7.66314e-12	2.03512
C11orf24	1.37867	5.17823	264.279	4.33723e-13	7.70791e-12	2.60028
FZD2	-1.85794	3.92965	264.25	4.34182e-13	7.70791e-12	0.27587
CREBRF	-1.8522	5.19129	263.983	4.38344e-13	7.77333e-12	0.27697
ANGPTL4	1.99264	3.57109	263.676	4.43185e-13	7.85064e-12	3.97964
PES1	1.03382	7.25496	263.537	4.45396e-13	7.88124e-12	2.04744
ZNF703	1.00773	8.08988	263.484	4.46229e-13	7.88741e-12	2.01074
DNTTIP2	1.06883	5.61096	263.065	4.5299e-13	7.99824e-12	2.09773
MAX	1.13516	5.80684	262.93	4.55178e-13	8.02817e-12	2.19643
SBDSP1	1.44057	4.97354	262.883	4.55954e-13	8.03317e-12	2.71428
ERMAP	-1.42707	5.08438	262.798	4.57353e-13	8.04911e-12	0.371884
HPRT1	1.31289	4.91538	262.715	4.58716e-13	8.0644e-12	2.48439
TTF2	1.09914	6.56472	262.505	4.6218e-13	8.11654e-12	2.14226
EAF1	1.07799	6.01335	262.472	4.62727e-13	8.11739e-12	2.1111
ATP2C2	-1.17298	5.07549	262.043	4.69927e-13	8.23483e-12	0.443504
FN3K	1.48346	4.32464	261.797	4.74116e-13	8.29932e-12	2.79618
KIFC1	-1.49545	4.82947	261.659	4.76463e-13	8.33145e-12	0.354669
ZNF783	1.05116	5.98094	261.496	4.79286e-13	8.37184e-12	2.07219
POLR1C	1.47844	5.39756	261.065	4.86798e-13	8.49394e-12	2.78648
KNOP1	1.45939	4.95616	261.013	4.87704e-13	8.50065e-12	2.74993
DPY19L2P1	2.21235	3.08528	260.484	4.97127e-13	8.65565e-12	4.63429
TPCN1	1.03412	7.32797	259.544	5.14368e-13	8.94138e-12	2.04786
KANK1	1.27132	5.62317	259.529	5.14636e-13	8.94138e-12	2.41382
FADS2	1.06359	7.01187	259.285	5.19229e-13	9.01159e-12	2.09013
EXOSC6	1.30352	5.71481	259.168	5.21432e-13	9.04019e-12	2.4683
CCDC117	0.965809	7.43273	258.959	5.25418e-13	9.09961e-12	1.95316
ARHGEF19	-1.71318	5.26447	258.872	5.27072e-13	9.11857e-12	0.304987
KLF10	-1.30591	5.80964	258.48	5.34662e-13	9.24007e-12	0.404466
SLC9A3R2	-1.16954	6.37561	258.27	5.38771e-13	9.30122e-12	0.444562
GTF3C6	1.17228	5.38565	258.227	5.39621e-13	9.30604e-12	2.25368
ZNF26	1.31597	4.96322	258.057	5.42974e-13	9.35395e-12	2.48969
CLUH	1.06395	8.01537	257.941	5.45289e-13	9.38393e-12	2.09065
PACS1	1.09606	9.33994	257.434	5.55483e-13	9.54927e-12	2.1377
GLA	1.31985	5.1699	257.31	5.57999e-13	9.58242e-12	2.49641
TNFRSF10A	1.6895	3.9273	257.172	5.60845e-13	9.62114e-12	3.22544
CCDC85B	1.70874	4.26581	257.094	5.62442e-13	9.63839e-12	3.26876
FAM129A	-2.37196	3.33872	256.981	5.64782e-13	9.66834e-12	0.193183
KIAA0430	-1.13281	6.63779	256.902	5.66405e-13	9.68594e-12	0.456028
SYNCRIP	0.91529	8.39223	256.785	5.68854e-13	9.71762e-12	1.88595
POLR3H	1.07822	5.94309	256.124	5.82825e-13	9.93755e-12	2.11143
CAMK1D	-1.43633	5.49132	256.118	5.82947e-13	9.93755e-12	0.369505
EDN1	2.09094	3.24223	256.067	5.84043e-13	9.94e-12	4.26027
ADAM2	-1.0615	5.69566	256.055	5.84311e-13	9.94e-12	0.479135
UGCG	1.09428	6.99871	256.017	5.85113e-13	9.94326e-12	2.13506
KIF21A	0.963872	7.81709	255.633	5.93446e-13	1.00743e-11	1.95054
SLC35C1	-1.10694	8.42685	255.605	5.94059e-13	1.00743e-11	0.464277
S100A14	-1.27368	5.98407	255.515	5.9603e-13	1.00972e-11	0.413604
TNS2	-1.81473	4.14238	254.522	6.18297e-13	1.04635e-11	0.284257
GLIS2	-2.03631	4.6436	254.429	6.20424e-13	1.04886e-11	0.243786
LIMK2	-1.28534	5.13144	254.378	6.21602e-13	1.04977e-11	0.410273
NASP	1.07942	7.08638	254.231	6.2499e-13	1.0544e-11	2.11318
ARL6IP5	-1.76957	4.62492	253.662	6.38309e-13	1.07575e-11	0.293297
ABLIM3	-1.43671	4.63108	253.31	6.46704e-13	1.08877e-11	0.36941
CAD	1.20928	7.54181	253.071	6.52467e-13	1.09734e-11	2.31222
RGS6	1.48527	4.4944	252.93	6.55904e-13	1.10199e-11	2.79969
DLC1	2.00406	4.32887	252.749	6.60328e-13	1.10828e-11	4.01128
ANLN	-1.39005	6.15702	252.716	6.61148e-13	1.10851e-11	0.381551
ALG2	0.967832	6.37204	252.666	6.62383e-13	1.10944e-11	1.9559
NSMF	1.02429	6.49605	252.051	6.77721e-13	1.13396e-11	2.03396
HR	-1.86495	5.64048	251.949	6.80318e-13	1.13714e-11	0.274532
CDC42BPG	-1.41496	5.98111	251.87	6.82314e-13	1.13931e-11	0.37502
SGMS1	-1.11199	5.42085	251.839	6.83124e-13	1.13936e-11	0.462656
CHST10	1.4335	5.30193	251.815	6.8374e-13	1.13936e-11	2.70101
PBX2	-1.09758	6.39059	251.692	6.86889e-13	1.14344e-11	0.4673
ARPIN	-1.05052	6.42205	251.481	6.92312e-13	1.15129e-11	0.482795
MCC	1.10873	6.03957	251.247	6.98396e-13	1.16022e-11	2.15656
KCNS3	-1.434	4.74148	250.844	7.09037e-13	1.1767e-11	0.370103
DNAJB11	1.21451	5.5809	250.751	7.11506e-13	1.1796e-11	2.32062
TRIAP1	1.11697	5.33286	250.701	7.12849e-13	1.18062e-11	2.1689
OSR2	-1.30315	5.54507	250.512	7.17903e-13	1.18778e-11	0.40524
DDX20	1.29543	4.97555	250.254	7.24905e-13	1.19815e-11	2.4545
SC5D	-1.2829	6.09331	250.13	7.28289e-13	1.20253e-11	0.410969
MPDZ	-1.26504	5.85552	250.049	7.30506e-13	1.20497e-11	0.416089
PTPRO	-4.59697	1.35351	249.98	7.32411e-13	1.20689e-11	0.0413212
TBL2	1.04471	6.7551	249.861	7.357e-13	1.2096e-11	2.06296
CDC25C	-2.38771	3.20844	249.848	7.36052e-13	1.2096e-11	0.191085
ADGRG6	1.06964	7.61668	249.839	7.36286e-13	1.2096e-11	2.0989
MSL1	-0.999969	6.40346	249.714	7.39767e-13	1.2141e-11	0.500011
ZNF804A	-1.53637	4.20799	249.111	7.56778e-13	1.24006e-11	0.344752
SHROOM2	-1.40548	5.67067	249.099	7.57109e-13	1.24006e-11	0.377493
RP11-480I12.5	-1.70791	4.25338	248.974	7.60702e-13	1.24469e-11	0.306104
SLC7A6	1.3632	4.76879	248.872	7.63643e-13	1.24825e-11	2.57256
NUMA1	-1.05786	8.93891	248.826	7.64945e-13	1.24913e-11	0.480346
LAMA3	2.67864	2.95731	248.742	7.67382e-13	1.25185e-11	6.40253
LRWD1	1.3887	4.86656	248.538	7.73315e-13	1.26027e-11	2.61843
UTP3	1.0335	5.80875	248.305	7.80161e-13	1.27016e-11	2.04699
IGFBP4	1.183	9.17262	248.084	7.8673e-13	1.27941e-11	2.27048
DNAJC25	1.49157	4.19183	248.055	7.87604e-13	1.27941e-11	2.81194
CDC42EP4	-1.259	5.33033	248.035	7.88196e-13	1.27941e-11	0.417835
AHNAK	-2.94729	8.3722	247.894	7.92414e-13	1.28465e-11	0.129652
SUPV3L1	1.12837	5.44358	247.874	7.93001e-13	1.28465e-11	2.18612
RALGPS1	-1.45141	4.61693	247.842	7.93978e-13	1.28495e-11	0.365665
IRF2	-1.48492	4.7111	247.651	7.99748e-13	1.293e-11	0.357269
IFRD1	1.16519	5.68353	247.581	8.01879e-13	1.29517e-11	2.24263
KHNYN	-1.00167	6.28513	247.36	8.0864e-13	1.30479e-11	0.499422
CDCA7	2.28234	3.17868	247.17	8.14496e-13	1.31294e-11	4.86466
ADO	1.42999	5.20714	246.98	8.20396e-13	1.32115e-11	2.69446
MOCOS	1.47739	4.76859	246.086	8.48796e-13	1.36432e-11	2.78444
PLD2	-1.37738	5.23527	246.084	8.48878e-13	1.36432e-11	0.384917
CRISPLD1	1.40955	4.36561	245.726	8.6054e-13	1.3817e-11	2.65654
TOP1	0.955367	7.99461	245.461	8.69306e-13	1.3944e-11	1.93907
CREB3L2	1.2141	7.11729	245.26	8.76027e-13	1.4038e-11	2.31995
HSPH1	0.930526	7.20166	244.644	8.96965e-13	1.43594e-11	1.90597
RTN4RL1	-1.40233	4.63359	244.548	9.00249e-13	1.43978e-11	0.378319
ZNF462	1.37204	5.59731	244.227	9.11435e-13	1.45624e-11	2.58836
ATP6V0A2	1.10677	5.72164	244.088	9.16304e-13	1.46241e-11	2.15363
RP1-140K8.5	-3.77615	2.44798	244.066	9.17093e-13	1.46241e-11	0.0729906
UMPS	1.13062	5.44182	243.988	9.19852e-13	1.46497e-11	2.18953
TRIM45	-1.6027	4.41782	243.97	9.20491e-13	1.46497e-11	0.329261
KIF5C	1.31073	6.24515	243.893	9.23228e-13	1.46789e-11	2.48066
PRKCD	-0.985442	7.13273	243.665	9.31352e-13	1.47871e-11	0.505071
LRRK2	-2.35799	3.06365	243.644	9.321e-13	1.47871e-11	0.195062
GAS2L3	-1.5191	4.37808	243.626	9.32757e-13	1.47871e-11	0.348903
ZC3H15	0.93393	6.56618	243.362	9.42298e-13	1.49238e-11	1.91047
ACTR3B	1.69823	3.92002	243.052	9.53626e-13	1.50886e-11	3.24502
KDELC2	-1.15554	5.57635	242.984	9.56134e-13	1.51136e-11	0.448897
PPP1R13B	-1.01514	6.87521	242.846	9.61252e-13	1.51798e-11	0.494781
RAB26	-1.86765	3.54759	242.769	9.6409e-13	1.52099e-11	0.274019
C1QTNF6	1.49164	4.67035	241.868	9.983e-13	1.5723e-11	2.81208
ADAM12	2.91536	2.23332	241.862	9.98543e-13	1.5723e-11	7.54418
WDR35	1.29096	5.56247	241.771	1.00207e-12	1.57632e-11	2.4469
IWS1	1.10315	5.70971	241.592	1.00905e-12	1.58578e-11	2.14823
IKBKE	-1.64939	3.89606	241.489	1.0131e-12	1.59061e-11	0.318775
PPP1R3B	1.16146	5.40808	241.318	1.01987e-12	1.5997e-11	2.23684
PXMP4	-1.49302	4.42049	241.096	1.0287e-12	1.612e-11	0.355267
MSI2	0.972433	8.36544	240.929	1.0354e-12	1.62093e-11	1.96215
RP11-774O3.3	-2.08007	3.43254	240.591	1.04911e-12	1.64081e-11	0.236503
CCNF	-1.28302	4.95038	240.455	1.05471e-12	1.648e-11	0.410934
TEAD2	-1.15308	5.16904	240.184	1.06591e-12	1.66391e-11	0.449663
BOP1	1.39716	6.46051	240.122	1.0685e-12	1.66476e-11	2.63382
RBMX	-0.902631	8.9695	240.122	1.0685e-12	1.66476e-11	0.53491
HMGB2	-1.01847	7.13013	239.735	1.08475e-12	1.68846e-11	0.493639
ATP8B2	-0.926276	8.10123	238.986	1.11702e-12	1.73703e-11	0.526215
SOX21	3.01333	2.20997	238.522	1.13755e-12	1.76727e-11	8.07428
ZNF239	1.45668	4.90009	238.483	1.13932e-12	1.76834e-11	2.74476
TNFRSF11B	-2.42898	2.8587	238.377	1.14406e-12	1.77399e-11	0.185696
PPTC7	1.46013	4.95076	238.194	1.1523e-12	1.78393e-11	2.75133
NT5DC3	1.7285	3.8185	238.187	1.15265e-12	1.78393e-11	3.31383
ABTB1	-1.51708	5.31821	237.942	1.16381e-12	1.79949e-11	0.349392
PREP	1.15276	5.98329	237.634	1.17803e-12	1.81975e-11	2.22339
SYT12	-2.46529	3.24804	237.598	1.17969e-12	1.82059e-11	0.181081
NFATC2	-1.95586	4.69026	237.573	1.18083e-12	1.82063e-11	0.257767
RAB21	0.955846	6.57877	237.328	1.19232e-12	1.8366e-11	1.93972
ASNSD1	0.968345	5.66524	237.148	1.20079e-12	1.84791e-11	1.9566
RCL1	1.10425	5.53709	236.765	1.21913e-12	1.87351e-11	2.14988
RP3-523K23.2	-1.61459	4.93441	236.752	1.21973e-12	1.87351e-11	0.326557
AGPAT5	1.30045	5.84876	236.334	1.24009e-12	1.90136e-11	2.46306
DNAJC10	0.991092	6.61197	236.322	1.24067e-12	1.90136e-11	1.98769
CCNG1	-1.06349	6.62808	236.308	1.24136e-12	1.90136e-11	0.478474
SEC14L1	-0.973479	7.31927	236.281	1.24271e-12	1.90164e-11	0.509277
NEU3	1.20809	4.95734	236.234	1.245e-12	1.90336e-11	2.31031
ESF1	1.3093	4.88963	235.878	1.26273e-12	1.92864e-11	2.47822
CCNB1	-1.15224	6.45853	235.848	1.26422e-12	1.92911e-11	0.449925
MAN1C1	-2.09892	4.13837	235.733	1.27001e-12	1.93614e-11	0.233433
PTPN14	-1.75335	4.5554	235.617	1.27586e-12	1.94323e-11	0.296612
NDUFAF2	1.67964	3.63998	235.237	1.2953e-12	1.96912e-11	3.20347
DOC2B	5.54438	0.839719	235.218	1.29626e-12	1.96912e-11	46.6687
PA2G4	0.943816	7.19397	235.214	1.29647e-12	1.96912e-11	1.92361
XXYLT1	1.5307	4.21036	234.828	1.31659e-12	1.9978e-11	2.88925
EBNA1BP2	0.98594	6.02676	234.756	1.32033e-12	2.00163e-11	1.9806
PPIF	1.1411	7.97919	234.501	1.33387e-12	2.02026e-11	2.2055
SYNGAP1	-1.14582	5.57074	234.339	1.34251e-12	2.03147e-11	0.451933
PLEKHA7	-1.34601	5.36119	233.564	1.38475e-12	2.09344e-11	0.393377
SRSF2	1.0581	7.00907	233.499	1.38837e-12	2.09696e-11	2.08218
SLC1A4	1.36096	5.07044	233.402	1.39376e-12	2.10315e-11	2.56856
MRPL17	1.10428	5.34294	232.818	1.42679e-12	2.15101e-11	2.14992
EFNB3	-1.24708	5.41764	232.775	1.42929e-12	2.15278e-11	0.421301
LARP4	1.02385	6.95382	232.365	1.45302e-12	2.18651e-11	2.03333
ATP2A2	0.910549	8.33871	231.703	1.49228e-12	2.24351e-11	1.87976
SYNM	2.26247	3.06876	231.211	1.52228e-12	2.28651e-11	4.79813
ABHD4	-1.32344	5.17211	231.108	1.52858e-12	2.29386e-11	0.399581
TACSTD2	-0.945265	7.2792	230.954	1.53816e-12	2.30611e-11	0.519334
PLXNB2	-1.24335	8.23446	230.835	1.54561e-12	2.31515e-11	0.42239
INPP5J	-1.76972	3.72228	230.804	1.54755e-12	2.31593e-11	0.293265
NMD3	0.912202	8.99209	230.664	1.55635e-12	2.32491e-11	1.88192
PCGF2	-1.09914	5.38994	230.663	1.5564e-12	2.32491e-11	0.466794
TIFA	1.98706	4.25252	230.323	1.57799e-12	2.35499e-11	3.96429
ERN1	1.20974	5.95228	230.227	1.58415e-12	2.36127e-11	2.31296
UACA	-0.845334	7.32278	230.212	1.5851e-12	2.36127e-11	0.556582
HK1	-0.903385	8.11367	230.084	1.59338e-12	2.37145e-11	0.534631
EMP2	-0.930016	8.91063	230.023	1.59733e-12	2.37472e-11	0.524852
TREX1	-2.22952	3.26291	230.005	1.59849e-12	2.37472e-11	0.21323
CSGALNACT2	1.44598	4.29247	229.962	1.60126e-12	2.37666e-11	2.72449
RPL7L1	0.888313	7.75243	229.901	1.60527e-12	2.38045e-11	1.85101
COL27A1	-1.56214	5.13815	229.872	1.60718e-12	2.3811e-11	0.338648
PPP2R5E	0.974381	6.88919	229.768	1.61398e-12	2.38902e-11	1.9648
TPRN	-1.07082	5.86075	229.724	1.61682e-12	2.39105e-11	0.476049
GZF1	1.0874	5.38106	229.394	1.63868e-12	2.42118e-11	2.12491
CCNYL1	1.49688	4.19127	229.197	1.6519e-12	2.4385e-11	2.82231
DLAT	0.916502	6.08796	229.082	1.65966e-12	2.44773e-11	1.88753
FST	3.04326	2.05003	228.489	1.70036e-12	2.50549e-11	8.24351
CCT6A	0.883918	8.33355	228.268	1.71578e-12	2.52593e-11	1.84538
SSBP3	-1.26678	5.50442	228.016	1.73355e-12	2.5488e-11	0.415588
SQLE	0.855482	8.12972	228.003	1.73444e-12	2.5488e-11	1.80936
EDEM1	0.924979	6.28504	227.593	1.76389e-12	2.58974e-11	1.89866
DPYSL2	1.12387	5.43506	227.455	1.77387e-12	2.60205e-11	2.17931
FOXP1	0.87779	6.8465	227.334	1.78275e-12	2.61272e-11	1.83756
GEM	3.13103	1.81171	227.132	1.79759e-12	2.6321e-11	8.76062
ADAT2	2.43894	3.21752	227.082	1.80128e-12	2.63514e-11	5.42244
PRC1	-1.07607	6.36399	226.943	1.81157e-12	2.64634e-11	0.47432
HNRNPA0	0.965576	7.90075	226.935	1.81218e-12	2.64634e-11	1.95284
C3orf14	-1.11557	6.48677	226.779	1.82387e-12	2.65839e-11	0.461508
TXNRD1	1.00192	7.08398	226.76	1.82525e-12	2.65839e-11	2.00266
TROAP	-1.2975	5.24484	226.759	1.82533e-12	2.65839e-11	0.40683
RAP1GAP2	0.881218	6.65868	226.428	1.8504e-12	2.69058e-11	1.84193
MCM10	1.93384	3.30206	226.424	1.85073e-12	2.69058e-11	3.82071
GNG4	5.81008	0.737668	226.385	1.85372e-12	2.69253e-11	56.1057
TNFSF10	-2.53168	3.36627	226.021	1.88169e-12	2.73072e-11	0.172937
METTL25	-1.77717	4.14734	225.735	1.90411e-12	2.75943e-11	0.291755
C11orf54	-1.48662	4.61183	225.725	1.90486e-12	2.75943e-11	0.356849
FBXW7	1.28557	4.95586	225.674	1.90892e-12	2.76285e-11	2.43779
NACC2	-1.08567	5.38264	225.644	1.9113e-12	2.76384e-11	0.471175
CBX6	-0.96579	7.24494	225.55	1.91873e-12	2.77213e-11	0.511998
BTG2	1.03975	7.6401	225.471	1.92498e-12	2.77869e-11	2.05587
GNL3L	0.928479	5.89929	225.409	1.92996e-12	2.78341e-11	1.90327
PRTG	1.6468	4.09255	225.368	1.9332e-12	2.78563e-11	3.13139
DTX2	-1.09646	5.54719	225.262	1.94174e-12	2.79546e-11	0.467663
LARP1	0.903877	9.18329	224.877	1.9729e-12	2.83781e-11	1.87109
TMEM33	1.15948	5.41758	224.683	1.98891e-12	2.85832e-11	2.23378
MBOAT2	-1.31677	4.9722	224.494	2.00451e-12	2.8782e-11	0.401433
C1QBP	0.993702	6.99582	224.262	2.02393e-12	2.90352e-11	1.99129
FAM20B	0.936163	5.95275	224.156	2.03295e-12	2.91389e-11	1.91343
EPHA3	2.57276	2.25444	224.034	2.04327e-12	2.92482e-11	5.94946
TSC22D1	-1.00856	7.46357	224.023	2.04416e-12	2.92482e-11	0.497044
FTSJ2	1.07068	5.29951	223.966	2.04903e-12	2.92921e-11	2.10042
ENC1	-1.0925	5.48405	223.886	2.05586e-12	2.93538e-11	0.468949
PRR36	-1.38165	4.58147	223.861	2.05802e-12	2.93538e-11	0.383779
TRMT10C	1.30487	4.86235	223.853	2.05874e-12	2.93538e-11	2.47061
NUP153	0.865337	6.83907	223.664	2.07498e-12	2.95424e-11	1.82176
PTTG1	-1.60411	4.492	223.657	2.0756e-12	2.95424e-11	0.328938
C9orf41	1.55523	5.03836	223.621	2.07873e-12	2.95612e-11	2.93881
DOK1	1.91075	3.30781	223.019	2.13159e-12	3.02864e-11	3.76006
CUX1	0.973629	8.00489	222.454	2.18258e-12	3.09839e-11	1.96377
CMYA5	-1.9924	4.66245	222.425	2.18521e-12	3.09942e-11	0.25132
CALML3-AS1	-2.96276	2.13117	222.224	2.20376e-12	3.12301e-11	0.128269
KRT18	-1.02251	9.3913	221.955	2.22872e-12	3.15565e-11	0.49226
VDR	1.46882	3.96751	221.898	2.2341e-12	3.15986e-11	2.76795
PDK1	1.26968	4.78958	221.882	2.23558e-12	3.15986e-11	2.41108
POLL	-1.11866	5.43815	221.722	2.25066e-12	3.17843e-11	0.46052
PLLP	-1.96782	3.97257	221.577	2.26437e-12	3.19501e-11	0.25564
CYP26B1	2.32628	3.83012	221.437	2.27778e-12	3.21116e-11	5.01509
ADPGK	1.01821	6.84697	221.396	2.28168e-12	3.21387e-11	2.0254
ENOPH1	0.977095	5.79252	221.347	2.28639e-12	3.21773e-11	1.9685
TELO2	1.00309	6.10892	221.316	2.28942e-12	3.21921e-11	2.00429
CDKN2C	-1.71819	4.22129	221.15	2.30549e-12	3.23901e-11	0.30393
XPO6	0.897631	7.96423	220.905	2.32936e-12	3.268e-11	1.863
WWC3	1.10272	6.24395	220.897	2.33013e-12	3.268e-11	2.14759
ZNF146	0.856438	7.38021	220.848	2.33503e-12	3.27206e-11	1.81056
PXN	-1.05867	7.63521	220.791	2.34059e-12	3.27702e-11	0.480075
ATN1	-0.996332	7.33355	220.656	2.35394e-12	3.2929e-11	0.501273
LETMD1	-0.898162	7.08124	220.545	2.36501e-12	3.30554e-11	0.53657
BRIX1	1.61107	4.65356	220.515	2.36805e-12	3.30695e-11	3.05479
SMIM14	-1.00104	7.72985	220.439	2.37566e-12	3.31474e-11	0.49964
TMUB2	-1.10519	5.41543	220.353	2.38427e-12	3.32391e-11	0.464842
SETD7	0.89073	7.54291	220.18	2.40178e-12	3.34546e-11	1.85411
SMAD6	-1.90647	3.56461	219.987	2.42148e-12	3.37001e-11	0.266744
SLC25A24	1.01515	8.70652	219.94	2.42632e-12	3.37387e-11	2.02111
YDJC	1.11738	5.59063	219.541	2.46767e-12	3.42844e-11	2.16952
COBLL1	-0.914574	5.87393	219.37	2.48563e-12	3.45045e-11	0.5305
PPP1R37	-0.984051	6.16136	219.288	2.4943e-12	3.45954e-11	0.505558
IL10RB	-1.7442	3.8449	219.16	2.50787e-12	3.47541e-11	0.2985
RAB5B	-0.998501	7.87218	219.125	2.51165e-12	3.47768e-11	0.50052
RUVBL1	1.20214	5.72408	218.871	2.53885e-12	3.51236e-11	2.30081
AGBL5	-1.01274	5.89833	218.471	2.58246e-12	3.56966e-11	0.495605
ZNF395	-1.04668	6.35407	218.447	2.58515e-12	3.57036e-11	0.484082
ZNF121	1.45757	5.33647	218.151	2.61791e-12	3.61254e-11	2.74645
CHD4	-1.17292	8.10955	217.829	2.65415e-12	3.65945e-11	0.443523
MBD5	-1.34596	5.02754	217.798	2.65761e-12	3.66113e-11	0.393391
SOX12	-1.07749	5.59636	217.52	2.68944e-12	3.70184e-11	0.473853
RABGGTB	1.02888	5.67145	217.334	2.71086e-12	3.72818e-11	2.04045
TRIP10	-1.38316	4.60433	217.189	2.72778e-12	3.74829e-11	0.383377
CHSY1	1.00506	6.25776	217.061	2.74274e-12	3.76187e-11	2.00703
PHB	0.90958	7.13715	217.054	2.74358e-12	3.76187e-11	1.8785
SYTL2	-0.926788	8.89935	217.046	2.74459e-12	3.76187e-11	0.526028
DIEXF	1.25238	5.23702	216.755	2.77904e-12	3.80438e-11	2.38234
PPP1R2	1.44262	6.41067	216.744	2.78028e-12	3.80438e-11	2.71815
TSC22D4	-1.14872	6.30229	216.651	2.7914e-12	3.81639e-11	0.451025
OPA1	0.850307	6.8865	216.382	2.82385e-12	3.85752e-11	1.80288
TBRG4	0.981776	7.27802	216.103	2.85797e-12	3.90087e-11	1.9749
PPAP2C	-1.08523	5.85785	216.036	2.8662e-12	3.90883e-11	0.471317
UGP2	-0.892362	6.77326	215.905	2.8824e-12	3.92764e-11	0.538731
TMEM229B	-1.53358	4.9242	215.778	2.89819e-12	3.94584e-11	0.345418
FN1	1.74621	8.87647	215.725	2.90479e-12	3.95153e-11	3.35476
ATF6B	-1.04957	6.23183	215.67	2.91171e-12	3.95765e-11	0.483111
SMTN	1.08934	5.40742	215.582	2.92279e-12	3.96939e-11	2.12777
XPOT	0.839208	8.34296	215.52	2.93057e-12	3.97665e-11	1.78907
TRMT1	1.09981	6.2327	215.054	2.99016e-12	4.05413e-11	2.14327
EIF1AX	1.53139	5.41934	214.763	3.02808e-12	4.10213e-11	2.89064
TUBE1	1.64055	3.88298	214.639	3.04431e-12	4.12069e-11	3.11784
ARAP1	-1.17439	5.40737	214.05	3.12311e-12	4.22385e-11	0.44307
MTPAP	1.09143	5.73124	213.995	3.13046e-12	4.23028e-11	2.13085
UNC5C	1.38199	4.83629	213.946	3.13715e-12	4.23425e-11	2.60627
DTNA	-1.13915	5.55329	213.932	3.13904e-12	4.23425e-11	0.454026
SHOC2	1.09477	5.90487	213.916	3.1412e-12	4.23425e-11	2.13579
CCHCR1	-1.78948	3.86789	213.806	3.15634e-12	4.25114e-11	0.289276
NECAB1	-1.99695	3.67825	213.786	3.15902e-12	4.25124e-11	0.250529
ZNF562	1.0304	5.28911	213.632	3.18023e-12	4.27625e-11	2.04259
NTMT1	1.28875	4.51487	213.409	3.21121e-12	4.31435e-11	2.44316
TBC1D30	0.879988	7.46086	213.117	3.25239e-12	4.36269e-11	1.84036
FOXC1	3.29667	1.95112	213.116	3.25254e-12	4.36269e-11	9.82642
SPAG5	-1.15641	5.22324	213.068	3.2593e-12	4.36815e-11	0.448627
KLF7	-1.78895	3.52792	213.022	3.2658e-12	4.37328e-11	0.289383
CHUK	1.28877	4.55789	212.806	3.29678e-12	4.41114e-11	2.44319
ENTPD1	1.41669	4.44372	212.536	3.33578e-12	4.45965e-11	2.66973
GCDH	1.16788	5.27631	212.373	3.35964e-12	4.48787e-11	2.24682
SAR1A	0.824704	6.82398	212.262	3.37598e-12	4.506e-11	1.77117
L3MBTL2	1.16116	4.73608	212.144	3.39348e-12	4.52566e-11	2.23637
FOXK2	0.864491	6.50131	211.699	3.46028e-12	4.61097e-11	1.8207
WDR31	-1.55555	3.82763	211.641	3.46911e-12	4.61896e-11	0.340199
GEMIN4	1.03884	6.15389	211.351	3.51358e-12	4.67063e-11	2.05457
RBBP8	1.13709	5.55001	211.35	3.51365e-12	4.67063e-11	2.19937
IL6R	-1.33079	4.34605	211.24	3.53068e-12	4.68945e-11	0.39755
FAM129B	-1.01456	8.17983	211.216	3.53443e-12	4.6906e-11	0.49498
ECT2	-1.02995	5.83272	211.052	3.56003e-12	4.72073e-11	0.489726
FAM91A1	0.958806	7.44832	210.784	3.60228e-12	4.77288e-11	1.9437
ZMYND19	1.14679	5.30589	210.339	3.67355e-12	4.86335e-11	2.21421
ITPKB	-1.23733	5.42974	209.942	3.73844e-12	4.94525e-11	0.424157
RNF144B	-1.59781	4.00767	209.896	3.74606e-12	4.9513e-11	0.330377
PRPSAP1	-1.0363	5.69005	209.864	3.75137e-12	4.9543e-11	0.487576
PPFIBP2	-1.86692	3.526	209.813	3.75989e-12	4.96154e-11	0.274158
RDH11	1.24566	5.06991	209.577	3.79928e-12	5.00946e-11	2.37128
SLC27A2	1.10634	6.30073	209.318	3.84308e-12	5.06311e-11	2.15299
SLC16A6	2.13033	3.1072	209.232	3.85768e-12	5.07824e-11	4.37819
UNG	0.897135	6.39605	209.201	3.8631e-12	5.08127e-11	1.86236
GNPNAT1	1.0271	5.95646	209.021	3.89403e-12	5.11783e-11	2.03793
NARS2	1.12466	5.02235	208.9	3.91498e-12	5.14121e-11	2.18049
RNF24	-1.27579	5.41092	208.764	3.93868e-12	5.16816e-11	0.412998
SUSD4	-1.21987	5.73026	208.532	3.97954e-12	5.21759e-11	0.42932
NAT8L	1.29237	4.3861	208.303	4.02028e-12	5.26677e-11	2.4493
RHOB	-1.03849	6.46728	208.255	4.0289e-12	5.27381e-11	0.486836
SEC23B	1.04064	6.41671	208.108	4.05526e-12	5.30373e-11	2.05713
SPDEF	-1.035	7.87309	208.091	4.05826e-12	5.30373e-11	0.488015
DCAF6	-0.966835	6.53574	207.915	4.09027e-12	5.33796e-11	0.511627
DEGS1	0.982151	6.06985	207.911	4.09101e-12	5.33796e-11	1.97541
ARHGAP42	1.79819	3.3381	207.838	4.10437e-12	5.35111e-11	3.47785
TGFBI	1.42078	4.70416	207.741	4.12213e-12	5.36997e-11	2.67729
DYNLT3	1.74227	4.96669	207.626	4.14328e-12	5.39322e-11	3.34561
NRBF2	1.20226	4.65579	207.532	4.1608e-12	5.4117e-11	2.301
C14orf169	1.53401	4.0755	207.174	4.22783e-12	5.4945e-11	2.8959
HK2	0.90028	8.25079	206.811	4.29707e-12	5.58003e-11	1.86643
AGTPBP1	0.932574	5.89905	206.458	4.36566e-12	5.66459e-11	1.90868
KCNK6	0.911283	6.49431	206.396	4.37769e-12	5.67498e-11	1.88072
AZIN1	0.86948	8.46402	206.382	4.38064e-12	5.67498e-11	1.827
AHCTF1	0.850413	6.77034	206.183	4.41989e-12	5.72128e-11	1.80302
RTN4	0.810698	7.65789	205.732	4.51039e-12	5.8338e-11	1.75406
CASP2	0.88405	6.08385	205.69	4.51889e-12	5.84016e-11	1.84555
GMNN	1.92754	4.51598	205.667	4.5236e-12	5.84161e-11	3.80405
USP45	1.6033	4.238	205.404	4.57746e-12	5.90648e-11	3.03838
UBIAD1	1.49224	4.72174	205.346	4.58943e-12	5.91725e-11	2.81326
SDF2L1	1.8455	3.44265	205.216	4.61638e-12	5.94728e-11	3.59377
ATP2B1	0.908948	8.19375	204.982	4.66547e-12	6.00358e-11	1.87768
TACC2	1.05984	6.57672	204.973	4.66744e-12	6.00358e-11	2.0847
ACSL1	-1.07807	5.49973	204.638	4.73847e-12	6.09013e-11	0.473663
C1orf210	-2.10507	3.5367	204.596	4.74752e-12	6.09696e-11	0.23244
HSDL2	-0.872767	6.07466	203.967	4.88477e-12	6.26828e-11	0.546098
ACOX3	-1.36945	4.71171	203.623	4.96158e-12	6.36183e-11	0.387038
CRIP2	-0.954716	6.51435	203.41	5.00985e-12	6.41867e-11	0.515943
KIF13B	1.1691	6.1722	203.206	5.05653e-12	6.47339e-11	2.24871
REXO2	1.37556	4.10186	203.123	5.07566e-12	6.49278e-11	2.59469
SLC25A13	1.05608	5.63243	203.082	5.08517e-12	6.49985e-11	2.07928
MTERF3	1.21792	4.50986	202.88	5.13234e-12	6.55499e-11	2.32611
DLG4	-1.28458	4.80484	202.848	5.13985e-12	6.55945e-11	0.410489
TMEM192	0.887484	6.12402	202.663	5.18323e-12	6.60963e-11	1.84995
TCOF1	0.99228	6.26017	202.615	5.19475e-12	6.61914e-11	1.98933
PAQR3	2.6412	3.12339	202.361	5.25524e-12	6.69098e-11	6.23848
SLC25A15	1.43749	4.33071	202.149	5.30637e-12	6.75081e-11	2.7085
TMEM185B	1.11544	5.72763	201.949	5.35513e-12	6.80753e-11	2.1666
PRRC1	0.901071	6.93443	201.856	5.37812e-12	6.83013e-11	1.86745
KLF12	-2.78884	2.19181	201.843	5.38129e-12	6.83013e-11	0.144702
NUP155	0.884476	6.07105	201.556	5.45254e-12	6.91518e-11	1.84609
MTHFD2	0.821834	6.99345	201.377	5.49756e-12	6.96686e-11	1.76765
TBC1D2B	-1.24956	4.6866	201.23	5.53478e-12	7.00857e-11	0.420577
TIMM50	0.914115	5.81169	201.206	5.54081e-12	7.01076e-11	1.88441
KIAA0319L	-0.942461	7.83657	201.136	5.55853e-12	7.02772e-11	0.520345
NIPAL2	-0.850745	6.46911	200.959	5.6041e-12	7.07984e-11	0.554498
DIMT1	0.984461	5.58894	200.875	5.62569e-12	7.10162e-11	1.97857
NPAS2	-0.981564	6.03759	200.555	5.70929e-12	7.20157e-11	0.50643
REPS1	0.919821	6.53627	200.312	5.77347e-12	7.27689e-11	1.89188
AKAP5	-2.64925	2.57339	200.201	5.80306e-12	7.30854e-11	0.159403
CKAP2	-0.936276	6.29735	200.096	5.83132e-12	7.33846e-11	0.52258
WDR89	1.30675	5.01372	199.949	5.87117e-12	7.38291e-11	2.47384
MANEAL	1.31106	5.07847	199.838	5.90131e-12	7.41056e-11	2.48123
FAM117A	-1.25998	4.88356	199.834	5.90226e-12	7.41056e-11	0.41755
TLCD2	-1.70931	3.82315	199.792	5.91368e-12	7.41919e-11	0.305806
KIAA0226L	-2.04939	4.21186	199.738	5.92856e-12	7.43213e-11	0.241586
KREMEN1	-1.31019	5.08998	199.646	5.9538e-12	7.45804e-11	0.403268
NOTCH3	-1.2891	7.68628	199.49	5.99705e-12	7.50645e-11	0.409206
EPAS1	0.976175	7.35135	199.195	6.07962e-12	7.60396e-11	1.96724
GTF2IP4	-1.10075	5.32094	199.173	6.08569e-12	7.60572e-11	0.466274
ACAA2	-1.22413	5.19886	199.045	6.12189e-12	7.6451e-11	0.428056
KLHDC8A	-2.46857	2.66049	199.015	6.13047e-12	7.64994e-11	0.180671
USP30	-1.53813	4.43778	198.878	6.16957e-12	7.69284e-11	0.344331
IER5L	1.61092	3.76693	198.588	6.25324e-12	7.79121e-11	3.05447
MEIS1	1.55212	4.31642	198.151	6.38179e-12	7.94531e-11	2.93247
DSCAM	2.88277	2.60777	197.965	6.43734e-12	8.00834e-11	7.37565
OXSR1	0.826751	6.73195	197.909	6.45395e-12	8.02289e-11	1.77369
QDPR	1.17785	4.86311	197.767	6.49687e-12	8.07008e-11	2.2624
EEF2KMT	1.98523	3.43251	197.662	6.5289e-12	8.10369e-11	3.95926
NR3C1	1.06172	5.97926	197.475	6.58614e-12	8.16852e-11	2.08742
RGAG4	1.1363	5.27421	197.246	6.65698e-12	8.2501e-11	2.19816
HBP1	-0.821107	6.8253	197.109	6.69963e-12	8.29665e-11	0.566007
EMC8	1.01815	5.45534	197.017	6.72852e-12	8.32609e-11	2.02532
CYSTM1	1.15539	4.71933	196.847	6.78261e-12	8.38666e-11	2.22744
CSGALNACT1	1.15651	4.92801	196.775	6.80527e-12	8.40831e-11	2.22918
AIMP2	1.53318	3.95041	196.683	6.83487e-12	8.43838e-11	2.89424
DDX3X	0.815322	8.9371	196.654	6.84421e-12	8.43838e-11	1.75969
SPATS2	-0.896921	6.49859	196.651	6.84515e-12	8.43838e-11	0.537032
EPHA1	-1.19388	5.06094	196.545	6.87916e-12	8.46908e-11	0.437125
AGPAT9	1.81139	3.26905	196.532	6.88337e-12	8.46908e-11	3.50979
FAM149A	-1.86307	3.43217	196.525	6.88564e-12	8.46908e-11	0.274891
PYCR1	1.02879	6.10662	196.499	6.89418e-12	8.47319e-11	2.04032
WRN	1.08194	5.16102	196.246	6.97656e-12	8.56797e-11	2.11688
SCNN1A	-1.06342	5.43792	196.053	7.03991e-12	8.63927e-11	0.478497
CRELD2	1.27039	4.37944	195.809	7.1212e-12	8.73245e-11	2.41227
CYR61	1.49013	4.24407	195.671	7.16776e-12	8.78293e-11	2.80914
MAFK	1.62689	4.49028	195.622	7.18433e-12	8.79662e-11	3.08847
MID2	-1.11823	5.92014	195.371	7.26967e-12	8.89443e-11	0.46066
FSCN1	1.59408	3.70614	195.326	7.28534e-12	8.90691e-11	3.01901
LRRC56	-1.55151	4.46097	195.292	7.29694e-12	8.91441e-11	0.341154
KAT6B	-0.960441	5.894	194.914	7.42856e-12	9.06841e-11	0.5139
NAT1	-2.16411	3.18384	194.741	7.48937e-12	9.1358e-11	0.223119
ZBTB4	-0.963142	7.04044	194.545	7.55927e-12	9.21416e-11	0.512939
NUDT16	0.831801	6.14651	194.297	7.64864e-12	9.31614e-11	1.77991
BAZ1A	0.79985	7.06067	194.227	7.6739e-12	9.33992e-11	1.74092
MKI67	-1.36461	7.56289	194.204	7.68229e-12	9.34315e-11	0.388339
SORBS3	-1.04204	6.04289	193.84	7.8165e-12	9.49929e-11	0.485639
INPP5A	0.866639	6.80841	193.727	7.85855e-12	9.54328e-11	1.82341
CAPN9	-1.15223	5.08505	193.553	7.92388e-12	9.61545e-11	0.449929
CERS2	-0.902219	8.99921	193.518	7.93696e-12	9.62415e-11	0.535063
C1orf198	0.820597	6.42206	193.478	7.95217e-12	9.63543e-11	1.76614
RASA3	1.06022	5.45335	193.235	8.04472e-12	9.74032e-11	2.08525
TRIM35	1.12465	4.92053	193.05	8.11584e-12	9.81915e-11	2.18049
NECAP1	0.919161	5.5583	192.89	8.17792e-12	9.88691e-11	1.89102
CLIC1	-0.978635	7.70043	192.861	8.18955e-12	9.89364e-11	0.50746
SLC12A6	-1.35738	4.41493	191.955	8.55226e-12	1.03242e-10	0.390291
PRMT1	0.872848	7.35807	191.708	8.65387e-12	1.04391e-10	1.83127
DNASE1	-1.14774	5.21432	191.442	8.76525e-12	1.05656e-10	0.451332
JAK3	-1.29463	4.4655	191.326	8.8144e-12	1.0617e-10	0.407639
RP11-680F8.1	-2.57295	2.33856	191.225	8.85724e-12	1.06607e-10	0.168061
PDGFC	-2.96024	2.00239	191.167	8.88211e-12	1.06828e-10	0.128493
PLEKHA5	-0.992183	5.39851	191.068	8.92456e-12	1.07259e-10	0.502716
CHCHD4	1.59782	4.81316	191.049	8.9325e-12	1.07276e-10	3.02685
YPEL2	-0.85626	7.49061	191.026	8.94228e-12	1.07314e-10	0.552383
LARP4B	0.789545	7.60835	190.836	9.02475e-12	1.08224e-10	1.72853
NOP14	0.833515	6.93111	190.543	9.15335e-12	1.09685e-10	1.78202
POLR3A	0.91667	5.78243	190.449	9.19456e-12	1.10098e-10	1.88775
RBM25	1.06346	7.19985	190.303	9.25974e-12	1.10797e-10	2.08994
ISCA1	0.976795	6.11826	190.097	9.35267e-12	1.11827e-10	1.96809
NAA50	1.01387	7.38741	190.039	9.37883e-12	1.12058e-10	2.01933
CADPS2	-1.01856	5.88099	190.017	9.38859e-12	1.12092e-10	0.493607
SPECC1	-0.972625	8.13572	189.954	9.41766e-12	1.12357e-10	0.509578
MPHOSPH6	1.20892	4.4319	189.909	9.43792e-12	1.12516e-10	2.31165
KCNMB4	-1.36108	4.13814	189.558	9.59985e-12	1.14363e-10	0.389292
NUP35	1.35727	4.34257	189.49	9.63166e-12	1.14658e-10	2.56201
NUFIP1	1.47988	4.06337	189.397	9.67496e-12	1.1509e-10	2.78926
INTS7	1.14999	4.94289	189.301	9.72019e-12	1.15543e-10	2.21912
MEST	0.868117	5.96597	189.235	9.75151e-12	1.15831e-10	1.82528
UBE4B	-0.934712	6.8294	188.981	9.87247e-12	1.17183e-10	0.523147
PPFIBP1	-0.914481	5.66791	188.898	9.91235e-12	1.1757e-10	0.530535
FAM120C	1.22617	5.24412	188.59	1.00622e-11	1.1926e-10	2.33945
MPP7	-1.12322	5.40015	188.564	1.00752e-11	1.19329e-10	0.45907
METTL2A	0.839764	6.09747	188.516	1.00987e-11	1.19519e-10	1.78976
MSTO1	1.72579	3.91098	188.422	1.01449e-11	1.19979e-10	3.30762
CHMP7	0.868607	6.23871	188.364	1.01737e-11	1.20232e-10	1.8259
LARP1B	1.05814	5.18481	188.122	1.02948e-11	1.21575e-10	2.08224
NXPH1	-3.59136	1.50537	188.071	1.03201e-11	1.21786e-10	0.0829647
AC068580.6	3.44639	1.76201	188.036	1.03382e-11	1.21911e-10	10.901
TMPRSS13	-1.45567	4.05179	187.919	1.03973e-11	1.2252e-10	0.364586
TFAM	0.91352	6.16136	187.807	1.04545e-11	1.23105e-10	1.88364
PKHD1L1	-2.13838	2.48476	187.726	1.04957e-11	1.23501e-10	0.227135
TP63	-2.54773	2.08644	187.678	1.05205e-11	1.23703e-10	0.171023
RGS2	3.44943	1.50156	187.635	1.05424e-11	1.23871e-10	10.924
NCOA7	-1.26702	4.80421	187.511	1.06069e-11	1.24539e-10	0.415518
SSR3	0.859351	7.16275	187.494	1.06157e-11	1.24553e-10	1.81422
DCTPP1	0.91301	6.30356	187.289	1.07228e-11	1.25719e-10	1.88297
ZNF750	2.07882	2.5556	187.245	1.07458e-11	1.25898e-10	4.22462
FOXP4	-0.936489	7.59542	186.668	1.10547e-11	1.29425e-10	0.522503
FAM134B	-0.819788	6.14381	186.605	1.10893e-11	1.29737e-10	0.566525
WNT2B	-2.66677	2.30143	186.565	1.11109e-11	1.29896e-10	0.157479
FAM21A	-0.881476	5.88512	186.485	1.11547e-11	1.30256e-10	0.542812
CAPN1	-0.873962	7.907	186.48	1.11577e-11	1.30256e-10	0.545646
CBX4	0.989723	5.52574	186.416	1.11926e-11	1.30569e-10	1.9858
RAB6A	0.842334	7.35857	186.22	1.13012e-11	1.31725e-10	1.79295
SGK1	2.22918	3.25815	186.208	1.13078e-11	1.31725e-10	4.68866
METTL13	0.918841	6.13959	186.156	1.1337e-11	1.31971e-10	1.8906
AP1AR	1.23338	5.14294	186.12	1.13572e-11	1.32112e-10	2.35118
GINS2	1.32603	5.35804	185.807	1.15339e-11	1.34071e-10	2.50711
NRCAM	-1.05963	5.83094	185.79	1.15437e-11	1.3409e-10	0.479754
IQCE	-1.09021	5.80792	185.752	1.15653e-11	1.34245e-10	0.469693
TCEB3	0.82813	6.69844	185.671	1.16117e-11	1.34688e-10	1.77538
BAG5	0.806387	6.43517	185.512	1.17033e-11	1.35653e-10	1.74883
MYRIP	-2.18456	2.76576	185.396	1.17705e-11	1.36335e-10	0.21998
ALKBH2	1.19791	4.788	185.302	1.18257e-11	1.36877e-10	2.29407
MNX1	1.55465	3.77683	185.203	1.18834e-11	1.37448e-10	2.93763
YAP1	-1.04847	6.22888	185.147	1.19165e-11	1.37733e-10	0.483482
EPS8L1	-1.42111	4.40428	185.078	1.19572e-11	1.38105e-10	0.373424
NADK	1.03776	5.79882	184.976	1.20178e-11	1.38707e-10	2.05304
ABHD11	-0.930678	6.02372	184.856	1.20896e-11	1.39399e-10	0.524612
MAGI3	-1.41883	5.05262	184.847	1.20949e-11	1.39399e-10	0.374015
MRPL19	0.924778	5.67311	184.79	1.21294e-11	1.39675e-10	1.89839
DCPS	1.23615	4.47969	184.779	1.2136e-11	1.39675e-10	2.35568
SERTAD4	-2.91518	2.73997	184.743	1.21574e-11	1.39728e-10	0.13257
SEPSECS-AS1	-2.69634	2.09756	184.743	1.21577e-11	1.39728e-10	0.154284
SEH1L	1.05772	5.77583	184.722	1.21701e-11	1.39772e-10	2.08163
IRGQ	1.00434	5.99722	184.641	1.22191e-11	1.40236e-10	2.00603
ZNF33A	-0.853759	6.88393	184.61	1.22381e-11	1.40355e-10	0.553341
CH507-9B2.5	1.77833	3.47931	184.506	1.23016e-11	1.40983e-10	3.43029
FAM21C	-0.935454	5.59196	184.428	1.23497e-11	1.41435e-10	0.522878
C22orf46	-1.30034	4.4891	184.348	1.23986e-11	1.41896e-10	0.40603
KIF2C	-1.22453	5.22066	184.295	1.24313e-11	1.42121e-10	0.427937
CRY1	1.23044	5.02071	184.288	1.24357e-11	1.42121e-10	2.34639
CHRM1	-5.70702	0.899593	184.09	1.25586e-11	1.43425e-10	0.0191432
DDX55	1.26721	5.60919	183.348	1.30325e-11	1.48733e-10	2.40695
RCN1	0.980094	5.87138	183.243	1.31012e-11	1.49413e-10	1.97259
TGFB1I1	-1.48651	3.92343	183.018	1.32491e-11	1.50994e-10	0.356874
PPARGC1B	1.88567	3.34991	182.941	1.33003e-11	1.51471e-10	3.69524
UTP11L	0.986816	5.21606	182.857	1.33564e-11	1.5198e-10	1.98181
MYCL	-1.64755	3.63404	182.846	1.33637e-11	1.5198e-10	0.319181
THBD	1.96221	2.84199	182.802	1.33932e-11	1.52137e-10	3.89659
MEX3A	1.18974	4.39843	182.787	1.34033e-11	1.52137e-10	2.28112
MOV10	-0.921658	6.07218	182.784	1.34055e-11	1.52137e-10	0.527902
HAS3	3.54409	1.7711	182.763	1.34194e-11	1.5219e-10	11.6648
PARP9	-1.47442	3.70212	182.668	1.34838e-11	1.52665e-10	0.359877
TGFBR1	0.968085	6.39873	182.665	1.34857e-11	1.52665e-10	1.95624
AMOTL1	0.903585	6.40154	182.66	1.34894e-11	1.52665e-10	1.87071
AMZ1	1.83359	3.83679	182.646	1.34989e-11	1.52665e-10	3.56424
NEK6	-1.13362	5.78895	182.414	1.36565e-11	1.54341e-10	0.455771
TESK2	-1.25521	4.37872	182.009	1.39375e-11	1.57407e-10	0.418934
XPO4	0.944254	6.18879	181.801	1.4084e-11	1.58952e-10	1.92419
FTSJ1	0.889878	5.61969	181.764	1.41105e-11	1.59141e-10	1.85302
MAP3K1	-0.881029	5.63504	181.378	1.43876e-11	1.62154e-10	0.54298
SAMD10	-1.27111	4.37771	181.178	1.45334e-11	1.63684e-10	0.41434
ACTN4	0.893411	9.38188	180.868	1.47631e-11	1.66156e-10	1.85756
SUN1	0.829605	7.04489	180.825	1.47953e-11	1.66404e-10	1.7772
PRDX4	0.885308	5.95029	180.661	1.49186e-11	1.67674e-10	1.84716
RP11-77P16.4	-2.59629	2.29111	180.614	1.49547e-11	1.67965e-10	0.165363
CECR5	0.845137	6.17502	180.465	1.50676e-11	1.69116e-10	1.79644
SERP1	0.865655	7.34871	180.401	1.51166e-11	1.6955e-10	1.82217
GCH1	1.35585	4.15063	180.354	1.51527e-11	1.69838e-10	2.55948
CLTCL1	1.08733	4.65315	180.328	1.51726e-11	1.69944e-10	2.1248
ATAD3B	1.79002	4.62055	180.298	1.51956e-11	1.70085e-10	3.45819
PNPLA7	-1.26037	6.00482	180.27	1.52177e-11	1.70214e-10	0.417436
SRP19	1.55958	3.27001	180.247	1.52351e-11	1.70292e-10	2.94768
HGH1	1.04922	5.04583	179.932	1.5481e-11	1.72922e-10	2.06942
PSMG1	0.969604	5.39211	179.77	1.56094e-11	1.74237e-10	1.9583
GRTP1	-1.67974	3.68587	179.736	1.56362e-11	1.74417e-10	0.312139
MESDC2	0.778456	7.05923	179.296	1.59907e-11	1.7825e-10	1.71529
TSEN2	1.3429	5.01963	179.129	1.6127e-11	1.79646e-10	2.5366
LRRC8B	1.12405	4.94451	179.091	1.61585e-11	1.79873e-10	2.17957
POLR2K	1.23327	5.18469	178.708	1.6478e-11	1.83305e-10	2.351
EMD	0.833581	6.03256	178.684	1.6498e-11	1.83402e-10	1.7821
KRT23	-3.49642	1.35206	178.356	1.67774e-11	1.86381e-10	0.0886081
DHCR24	-0.934729	8.79407	178.255	1.68648e-11	1.87224e-10	0.523141
ZNF202	1.01861	5.06706	178.127	1.69761e-11	1.88332e-10	2.02596
METTL7B	-1.92498	3.40565	177.977	1.71072e-11	1.89657e-10	0.263343
SMIM15	1.21805	5.98765	177.684	1.73665e-11	1.92401e-10	2.32633
STK40	1.04231	5.76066	177.353	1.76652e-11	1.95577e-10	2.05953
OXNAD1	1.43014	4.09916	177.325	1.76904e-11	1.95723e-10	2.69473
BCL3	-1.28002	4.96752	177.121	1.78774e-11	1.97658e-10	0.411789
SGMS1-AS1	-1.40665	3.89143	177.102	1.78948e-11	1.97717e-10	0.377185
SMARCC2	-0.971504	7.30548	176.936	1.80487e-11	1.99281e-10	0.509974
SRPR	0.943447	8.01958	176.892	1.80895e-11	1.99596e-10	1.92312
HOXC13	-1.31499	5.01842	176.677	1.82914e-11	2.01688e-10	0.401928
SEC13	0.760648	7.1858	176.661	1.83064e-11	2.01717e-10	1.69425
SCO1	0.931083	5.72702	176.622	1.83439e-11	2.01994e-10	1.90671
TNKS1BP1	-0.926769	6.55455	176.568	1.83951e-11	2.0242e-10	0.526035
PYCR2	0.897831	5.75729	176.381	1.85743e-11	2.04255e-10	1.86326
C1orf122	0.998479	5.07621	176.178	1.87697e-11	2.06264e-10	1.99789
CTDSPL	-1.69223	3.71228	176.112	1.88348e-11	2.0684e-10	0.309449
SH3BP2	-0.850118	6.40933	176.032	1.8913e-11	2.07559e-10	0.554739
COG2	0.890891	6.70942	175.986	1.89581e-11	2.07913e-10	1.85432
TMA16	1.32878	4.66999	175.862	1.90803e-11	2.09113e-10	2.51191
MCMBP	0.887962	6.43988	175.809	1.91324e-11	2.09544e-10	1.85056
RIOK2	1.09676	4.95443	175.792	1.91493e-11	2.09588e-10	2.13873
DOCK5	1.05442	6.23439	175.76	1.91814e-11	2.09757e-10	2.07688
MRPL15	0.978891	5.54678	175.751	1.91905e-11	2.09757e-10	1.97095
PUS10	-1.76082	3.20498	175.687	1.92542e-11	2.10312e-10	0.29508
EPS8L2	-1.22205	6.70482	175.485	1.94579e-11	2.12395e-10	0.428673
ADGRG1	-0.96455	7.16963	175.218	1.97295e-11	2.15216e-10	0.512438
RP11-93B14.9	-2.09051	2.44483	175.123	1.98276e-11	2.1614e-10	0.234798
LCMT2	1.22962	4.05675	174.926	2.0032e-11	2.18205e-10	2.34505
MRPS17	1.13662	4.59845	174.915	2.00437e-11	2.18205e-10	2.19865
AJUBA	-1.25594	4.82981	174.892	2.00675e-11	2.18318e-10	0.41872
UBE2H	-0.827474	7.22558	174.727	2.02418e-11	2.20067e-10	0.563515
PRR15	1.08272	5.45799	174.696	2.0274e-11	2.2027e-10	2.11803
SERPINB6	-0.82374	6.38376	174.646	2.03272e-11	2.20701e-10	0.564975
DTX3	-0.987561	5.74275	174.342	2.0653e-11	2.24089e-10	0.50433
RND1	1.94994	3.18408	174.202	2.08042e-11	2.25579e-10	3.86358
ZNF10	1.78967	3.16093	174.144	2.08674e-11	2.26115e-10	3.45737
PITPNM2	1.35076	4.32924	174.126	2.08873e-11	2.26151e-10	2.55046
NAT10	0.854694	6.77845	174.111	2.09042e-11	2.26151e-10	1.80837
ZNF761	0.977875	5.32779	174.103	2.09124e-11	2.26151e-10	1.96956
LINC00925	-2.89338	2.23807	173.885	2.11524e-11	2.28594e-10	0.134588
B3GALT6	1.14142	4.59427	173.67	2.13927e-11	2.31039e-10	2.20598
CPEB4	1.21226	4.47396	173.581	2.1493e-11	2.31968e-10	2.317
ZNF587B	1.23007	4.26343	173.436	2.16567e-11	2.33453e-10	2.34578
PRX	-1.92982	3.28899	173.434	2.16592e-11	2.33453e-10	0.262462
GALM	-1.6068	3.68207	173.421	2.16744e-11	2.33462e-10	0.328326
TOB1	0.959603	7.84014	173.4	2.16985e-11	2.33567e-10	1.94477
CEP85	1.26936	4.88861	173.309	2.18021e-11	2.34528e-10	2.41055
NDRG3	-1.1565	5.03571	173.124	2.20157e-11	2.36669e-10	0.448599
AURKA	-0.857957	6.10481	173.046	2.21066e-11	2.37489e-10	0.551733
IFT140	-0.913963	6.25447	173	2.21599e-11	2.37905e-10	0.530725
APOL6	-1.60942	3.77339	172.895	2.22822e-11	2.3906e-10	0.327731
UBALD2	-1.31665	4.72957	172.646	2.25773e-11	2.42068e-10	0.401465
POLRMT	0.886177	5.51043	172.623	2.26047e-11	2.42202e-10	1.84827
SRPK1	0.808326	5.88751	172.464	2.27945e-11	2.44075e-10	1.75118
PITPNB	0.902274	6.54436	172.293	2.3002e-11	2.46135e-10	1.86901
PXDC1	-2.09248	2.8049	172.205	2.31098e-11	2.47127e-10	0.234478
CDC123	0.866988	6.34109	172.191	2.31267e-11	2.47145e-10	1.82385
RUNDC3B	-1.8601	3.3361	172.139	2.31896e-11	2.47655e-10	0.275457
RASGRP3	3.65537	1.13459	171.923	2.34567e-11	2.50344e-10	12.6001
PRSS16	-1.13641	4.76674	171.791	2.3621e-11	2.51931e-10	0.454889
DDX42	0.780715	8.95853	171.72	2.37101e-11	2.52717e-10	1.71798
EHD4	1.10881	5.65571	171.67	2.37738e-11	2.5323e-10	2.15668
BDP1	0.802051	6.21146	171.572	2.38971e-11	2.54377e-10	1.74358
RP11-760H22.2	1.97821	3.0674	171.282	2.42679e-11	2.58155e-10	3.94003
ATAD3A	1.14544	4.88945	171.215	2.43544e-11	2.58906e-10	2.21213
SPINT1	-0.896157	6.70405	171.164	2.44212e-11	2.59447e-10	0.537316
ADRB1	4.87848	1.04951	171.094	2.45114e-11	2.60236e-10	29.4149
MXD3	-1.34496	4.55041	171.036	2.45873e-11	2.60872e-10	0.393664
EIF5A	0.951922	7.73413	170.942	2.47108e-11	2.61986e-10	1.93445
IP6K2	-1.08451	6.04047	170.932	2.47244e-11	2.61986e-10	0.471553
C11orf95	-1.62933	3.47874	170.829	2.48604e-11	2.6317e-10	0.323238
ZNF263	0.916003	5.92343	170.823	2.48685e-11	2.6317e-10	1.88688
KIAA0907	-1.72985	4.79295	170.587	2.51835e-11	2.6633e-10	0.301483
PTPN13	-1.05446	6.96884	170.387	2.54532e-11	2.68942e-10	0.481477
FBXL20	-1.24206	4.63435	170.373	2.54727e-11	2.68942e-10	0.42277
SMIM12	1.08491	4.7739	170.367	2.548e-11	2.68942e-10	2.12125
SIGMAR1	0.977802	6.35079	170.166	2.57548e-11	2.71668e-10	1.96946
ELOVL5	0.968329	6.00839	170.153	2.5774e-11	2.71694e-10	1.95657
DUSP10	-1.68028	3.47355	170.072	2.58858e-11	2.72696e-10	0.312021
TRAF3	0.958721	5.55414	170.032	2.59407e-11	2.73098e-10	1.94359
FAM124A	3.90238	1.26424	169.913	2.61067e-11	2.74668e-10	14.9532
BRI3	-0.980121	5.07074	169.723	2.63739e-11	2.773e-10	0.506937
UBE2L6	-1.09614	4.75538	169.658	2.64649e-11	2.78078e-10	0.467766
FRMD3	-1.69292	3.97588	169.433	2.67863e-11	2.81273e-10	0.3093
RACGAP1	-0.817631	6.08043	169.372	2.6874e-11	2.82013e-10	0.567373
ANKRD33B	-3.41751	1.75199	169.305	2.69714e-11	2.82852e-10	0.0935897
ARMC9	-1.39402	4.19897	169.229	2.70817e-11	2.83827e-10	0.380504
PIP5K1B	2.95183	1.84446	169.176	2.71587e-11	2.84451e-10	7.73728
RBM28	1.03942	5.60547	169.15	2.71975e-11	2.84674e-10	2.05541
RP1-239B22.5	1.99711	3.31445	169.041	2.73562e-11	2.86151e-10	3.992
CDK14	-1.52179	3.99144	168.981	2.74453e-11	2.869e-10	0.348253
RHOBTB3	0.92993	6.53962	168.937	2.75099e-11	2.87391e-10	1.90518
HCG18	0.892418	5.27734	168.723	2.7829e-11	2.90538e-10	1.85628
HOXC13-AS	-2.28185	2.66584	168.456	2.82318e-11	2.94554e-10	0.205634
MIEF2	-1.32015	4.14349	168.394	2.83272e-11	2.95361e-10	0.400493
TINCR	-1.81231	3.48514	168.301	2.84692e-11	2.96651e-10	0.284735
PTPRJ	-1.01831	6.00604	168.234	2.85726e-11	2.97539e-10	0.493694
CCNI	-0.786385	9.24775	168.135	2.87264e-11	2.98949e-10	0.579795
ZNF529	1.26125	4.01327	168.111	2.87629e-11	2.99138e-10	2.39703
SPTBN2	-1.15082	7.3871	168.071	2.88255e-11	2.99597e-10	0.450369
SLC52A2	0.890398	5.65886	167.804	2.92456e-11	3.03771e-10	1.85369
NOC2L	0.858085	6.7599	167.296	3.00619e-11	3.1205e-10	1.81263
IQGAP3	-1.11328	5.02116	166.994	3.05588e-11	3.17006e-10	0.462243
PPP2R1B	1.06561	5.09602	166.797	3.08875e-11	3.20212e-10	2.09305
CHST3	1.56058	3.10712	166.763	3.09447e-11	3.20601e-10	2.94973
RAPGEF3	-2.14621	2.84579	166.63	3.11705e-11	3.2255e-10	0.225906
CACNA1D	1.41196	4.24337	166.629	3.11723e-11	3.2255e-10	2.66099
GYG2	-2.04287	3.10731	166.595	3.12294e-11	3.22935e-10	0.24268
GRAMD1C	-2.80044	2.04234	166.569	3.12746e-11	3.23197e-10	0.143543
SYNE1	-1.75723	4.16631	166.538	3.13263e-11	3.2336e-10	0.295815
GAB2	0.931495	5.76883	166.536	3.13301e-11	3.2336e-10	1.90725
PFDN2	1.44155	4.22998	166.322	3.16976e-11	3.26946e-10	2.71612
SLC5A6	0.794461	6.77337	166.294	3.17463e-11	3.27242e-10	1.73443
FBRSL1	0.828384	6.66619	166.264	3.17991e-11	3.27579e-10	1.7757
DLG5	0.942463	7.78107	166.123	3.20446e-11	3.299e-10	1.92181
CTDSP1	-0.807098	6.95387	165.722	3.27539e-11	3.36988e-10	0.57153
DDAH2	-1.14424	5.78709	165.659	3.28675e-11	3.37944e-10	0.452428
ZNF618	-1.2479	4.61204	165.574	3.30204e-11	3.39302e-10	0.421059
BOD1	0.758697	7.93531	165.537	3.30879e-11	3.39782e-10	1.69196
ALDH3B2	-1.54542	3.37597	165.453	3.32413e-11	3.41142e-10	0.342596
CADM1	1.02628	5.33668	165.351	3.34267e-11	3.42828e-10	2.03677
LNX2	0.898094	5.40753	165.195	3.37139e-11	3.45365e-10	1.8636
SLC46A3	-1.83773	3.52684	165.194	3.37163e-11	3.45365e-10	0.279762
PLCB3	-1.09678	5.37934	165.104	3.3884e-11	3.46864e-10	0.467559
IQSEC1	-0.963291	6.68199	165.055	3.39747e-11	3.47575e-10	0.512886
MLLT6	-0.803355	7.104	164.976	3.41218e-11	3.4886e-10	0.573015
PLCH1	-1.84332	3.10136	164.949	3.41737e-11	3.49171e-10	0.278679
TUBA4A	1.74212	3.39174	164.637	3.47648e-11	3.54989e-10	3.34527
SDE2	1.03666	5.43026	164.61	3.48157e-11	3.55286e-10	2.05147
PTRH2	0.858388	6.19477	164.52	3.49899e-11	3.5684e-10	1.81301
TP53RK	1.13414	4.75817	164.353	3.53137e-11	3.59917e-10	2.19488
MON1A	1.63012	3.01056	164.27	3.54755e-11	3.61265e-10	3.09539
SHTN1	-0.852215	6.17854	164.262	3.54903e-11	3.61265e-10	0.553934
KIAA1429	-0.781226	7.30452	164.233	3.55469e-11	3.61615e-10	0.581872
ZC3H18	0.760886	6.91452	164.132	3.57461e-11	3.63415e-10	1.69453
ARL5B	1.19446	6.37704	164.069	3.58702e-11	3.6445e-10	2.2886
PLEKHA6	-0.829527	6.7054	164.053	3.59033e-11	3.64558e-10	0.562714
UBQLN1	0.767264	7.75646	164.006	3.59966e-11	3.65279e-10	1.70204
CLMP	2.84726	1.38064	163.966	3.60753e-11	3.65848e-10	7.1963
SH2B1	-1.05803	5.94791	163.95	3.61076e-11	3.65876e-10	0.480286
MAP2K5	-1.16958	4.78879	163.942	3.61229e-11	3.65876e-10	0.444552
CASZ1	1.00954	5.52554	163.928	3.61514e-11	3.65938e-10	2.01327
COPS8	1.12421	5.11539	163.888	3.62324e-11	3.6653e-10	2.17983
NHP2	0.953469	6.027	163.483	3.70529e-11	3.74597e-10	1.93652
SLC25A44	0.874018	6.23437	163.345	3.73385e-11	3.77251e-10	1.83276
RCAN3	-1.3479	4.47077	162.968	3.81277e-11	3.84986e-10	0.392863
CXorf38	0.854943	5.66292	162.874	3.83273e-11	3.86761e-10	1.80869
DBNDD1	-1.05512	5.26808	162.811	3.84613e-11	3.87874e-10	0.481258
WIPF1	1.37702	3.77686	162.704	3.86914e-11	3.89953e-10	2.59732
RP11-88E10.4	1.6908	3.31795	162.596	3.89247e-11	3.92061e-10	3.22836
GNB5	0.810884	5.87203	162.531	3.9066e-11	3.93115e-10	1.75429
NCLN	0.951273	5.8724	162.526	3.90775e-11	3.93115e-10	1.93358
GTF3A	0.938423	6.77255	162.412	3.93259e-11	3.9537e-10	1.91643
DENND1B	-1.38176	4.8053	162.371	3.9416e-11	3.96032e-10	0.383751
NUDC	0.843701	6.66145	162.238	3.97079e-11	3.98718e-10	1.79465
TENM3	1.43287	4.27982	162.174	3.98503e-11	3.99901e-10	2.69984
LMBRD1	-1.1764	4.6619	161.951	4.03497e-11	4.04664e-10	0.442455
RPS6KL1	1.20245	4.4886	161.917	4.04274e-11	4.05193e-10	2.3013
PRMT5	0.869859	5.99036	161.879	4.05127e-11	4.058e-10	1.82748
C1orf112	-1.68825	3.33433	161.753	4.07986e-11	4.08226e-10	0.310304
TAB3	0.772559	6.49465	161.751	4.08051e-11	4.08226e-10	1.7083
PITPNM1	0.926419	5.87276	161.639	4.10614e-11	4.10538e-10	1.90055
ERMP1	-0.84514	7.30946	161.291	4.18692e-11	4.18049e-10	0.556657
RIT1	-1.15922	4.92205	161.287	4.18791e-11	4.18049e-10	0.447755
FUT4	1.54071	3.75103	161.282	4.18895e-11	4.18049e-10	2.90938
C2CD5	-0.863219	5.80197	160.987	4.25909e-11	4.24788e-10	0.549724
TCTN2	-1.26572	4.35911	160.786	4.30735e-11	4.29339e-10	0.415891
PPM1M	-1.39622	4.14387	160.706	4.32675e-11	4.31009e-10	0.379923
HSPA4L	1.16967	5.05851	160.55	4.365e-11	4.34554e-10	2.2496
CHD3	-0.854709	8.11735	160.407	4.4003e-11	4.378e-10	0.552977
C7orf50	0.957259	5.20403	159.787	4.5571e-11	4.53124e-10	1.94162
HYAL2	1.22301	5.1157	159.736	4.57014e-11	4.54144e-10	2.33433
IBTK	0.883184	6.88055	159.711	4.5767e-11	4.54491e-10	1.84444
RBM43	-1.33117	4.3135	159.701	4.57921e-11	4.54491e-10	0.397447
TNFRSF12A	-1.26697	5.56141	159.653	4.59182e-11	4.55465e-10	0.415532
RNF183	-2.09325	2.61719	159.591	4.60782e-11	4.56774e-10	0.234352
CCT3	0.758344	8.57741	159.436	4.6484e-11	4.60517e-10	1.69155
PLCB4	-1.06143	4.44654	159.375	4.66458e-11	4.61839e-10	0.479157
BCOR	1.07513	6.61992	159.36	4.66856e-11	4.61875e-10	2.10691
ZNF436	-1.01375	5.2961	159.352	4.67061e-11	4.61875e-10	0.495256
CCNT1	0.724395	6.78461	159.297	4.68517e-11	4.63033e-10	1.65221
FAM89A	1.29515	4.07811	159.216	4.70679e-11	4.64888e-10	2.45403
C2orf68	-0.872953	5.603	159.019	4.75967e-11	4.69826e-10	0.546028
KANSL1L	-1.28316	3.88681	159.009	4.76258e-11	4.6983e-10	0.410894
KPNA1	0.827028	5.70691	158.901	4.7917e-11	4.72416e-10	1.77403
MAPRE1	0.805516	7.12345	158.87	4.80019e-11	4.72967e-10	1.74777
DFFA	0.938831	5.59858	158.821	4.81362e-11	4.74003e-10	1.91697
HILPDA	-1.17835	4.65104	158.725	4.83988e-11	4.76301e-10	0.441858
CDC25B	-0.837641	6.81117	158.703	4.84601e-11	4.76617e-10	0.559558
HSPA13	0.983537	5.24182	158.632	4.86566e-11	4.78261e-10	1.97731
PIFO	-2.23701	3.18314	158.587	4.87818e-11	4.79203e-10	0.212125
ABAT	-0.795143	7.20234	158.48	4.90794e-11	4.81836e-10	0.576286
DNAJB6	0.808324	6.9519	158.417	4.92565e-11	4.83283e-10	1.75118
SNRPD1	0.92224	6.03809	158.364	4.94061e-11	4.84459e-10	1.89506
TTC13	1.11855	5.10001	158.246	4.97389e-11	4.87429e-10	2.17129
HSP90B1	0.784185	9.19867	157.76	5.11395e-11	5.00853e-10	1.72212
LIG3	0.910702	5.16706	157.743	5.1188e-11	5.01028e-10	1.87996
SRRM3	-1.52962	4.08931	157.616	5.15619e-11	5.04384e-10	0.346368
DUSP7	1.33825	3.99602	157.549	5.17612e-11	5.0603e-10	2.52844
TMEM104	1.32178	3.86254	157.496	5.19169e-11	5.07248e-10	2.49975
GRIK3	2.01055	3.46178	157.405	5.21904e-11	5.09614e-10	4.02935
BRPF1	0.875276	5.99861	157.373	5.22852e-11	5.10234e-10	1.83436
SRFBP1	1.43481	3.73709	157.348	5.23589e-11	5.10648e-10	2.70347
RRP7A	0.925016	5.3032	157.295	5.25208e-11	5.11921e-10	1.89871
MAP4K5	0.959848	5.72754	157.063	5.32229e-11	5.18299e-10	1.94511
C15orf39	1.06252	5.81938	157.054	5.32521e-11	5.18299e-10	2.08858
GSPT1	0.773124	8.35049	157.048	5.32706e-11	5.18299e-10	1.70897
PHF1	-0.888407	5.23455	157.015	5.3371e-11	5.18966e-10	0.54021
TUBD1	-0.730301	7.29798	156.875	5.38025e-11	5.2285e-10	0.602778
WDR5	0.717165	7.08608	156.829	5.39454e-11	5.23927e-10	1.64395
NCAPD3	0.823893	6.30294	156.727	5.42616e-11	5.26683e-10	1.77018
RP5-1182A14.5	1.89592	2.89099	156.637	5.45426e-11	5.29096e-10	3.7216
PGM2L1	-1.26322	4.83937	156.55	5.48181e-11	5.31452e-10	0.416614
YIF1A	0.85791	5.6403	156.525	5.48952e-11	5.31883e-10	1.81241
MSMO1	0.975633	5.6918	156.284	5.5664e-11	5.39012e-10	1.9665
MYO1E	1.02543	4.68045	156.222	5.58638e-11	5.40625e-10	2.03557
GALNT10	-0.887162	7.02097	156.162	5.60593e-11	5.42176e-10	0.540677
HDAC2	0.738251	7.42161	156.152	5.60906e-11	5.42176e-10	1.66815
PRMT3	1.26719	4.59841	156.137	5.61378e-11	5.42311e-10	2.40692
TOP3A	0.880217	5.71236	156.073	5.6346e-11	5.43999e-10	1.84065
CTB-167G5.6	-1.47583	3.79355	156.032	5.64811e-11	5.44981e-10	0.359527
ONECUT2	1.55998	3.79552	156.008	5.65594e-11	5.45413e-10	2.94849
UCP2	-0.929136	7.37986	155.97	5.6682e-11	5.46273e-10	0.525173
FOXA1	0.780185	9.93925	155.649	5.77437e-11	5.56175e-10	1.71735
MRPL50	0.880308	5.53884	155.601	5.79051e-11	5.57401e-10	1.84077
TMEM43	0.720996	7.08134	155.188	5.93101e-11	5.70589e-10	1.64832
SCAPER	-1.42922	3.98277	155.133	5.95006e-11	5.72083e-10	0.371332
POGK	0.729225	6.99675	155.072	5.97093e-11	5.73752e-10	1.65775
ABHD12	-0.834949	7.11921	154.97	6.00635e-11	5.76815e-10	0.560603
KCNJ3	-2.85724	1.9085	154.958	6.01062e-11	5.76885e-10	0.138002
KNDC1	-1.70517	3.39807	154.839	6.05241e-11	5.80554e-10	0.306684
APOBEC3B	-2.02227	2.66933	154.758	6.08093e-11	5.82947e-10	0.24617
RP11-796E2.4	-3.30552	1.49046	154.504	6.17147e-11	5.91278e-10	0.101144
NHP2L1	0.825157	6.58193	154.464	6.18612e-11	5.92231e-10	1.77173
EIF4A1	2.5104	3.52211	154.457	6.18868e-11	5.92231e-10	5.69779
DENND3	-1.3963	3.89202	154.446	6.19269e-11	5.92267e-10	0.379903
TMEM231	1.09387	4.57559	154.413	6.20429e-11	5.92763e-10	2.13446
PHLDB1	-1.26931	5.37818	154.411	6.20515e-11	5.92763e-10	0.414859
FUT9	-1.76249	3.94805	154.303	6.24452e-11	5.96175e-10	0.294738
SLC5A3	1.33069	5.0827	154.264	6.2586e-11	5.97169e-10	2.51523
TMEM80	-1.43555	3.73955	154.246	6.26505e-11	5.97434e-10	0.369706
AGO4	-1.06735	4.98122	154.041	6.34054e-11	6.04279e-10	0.477195
GAL	3.22516	1.53958	154.027	6.34572e-11	6.0442e-10	9.35123
FAM86DP	1.32	3.69974	153.625	6.49687e-11	6.18326e-10	2.49666
DCAF11	-0.727998	6.86918	153.615	6.50079e-11	6.18326e-10	0.603741
CENPA	-1.73483	4.03556	153.609	6.5031e-11	6.18326e-10	0.300444
GDPD5	2.10383	2.50017	153.545	6.52748e-11	6.20018e-10	4.29848
MORF4L2	0.709331	8.20545	153.542	6.52851e-11	6.20018e-10	1.63505
NOL11	0.767708	7.34242	153.513	6.53949e-11	6.20699e-10	1.70256
PTPN1	0.760514	7.74361	153.454	6.56223e-11	6.22495e-10	1.69409
ZNF614	1.28598	3.96166	153.211	6.6567e-11	6.31089e-10	2.43848
VCPKMT	1.67636	3.58944	153.189	6.66499e-11	6.31202e-10	3.1962
PINX1	1.85395	2.83337	153.188	6.66563e-11	6.31202e-10	3.61488
GFM1	0.874289	5.82192	153.055	6.71797e-11	6.35788e-10	1.8331
ATP1A1	0.8011	9.83355	152.828	6.80825e-11	6.43958e-10	1.74243
SQRDL	-2.33481	2.74543	152.778	6.82813e-11	6.45464e-10	0.198222
ENPP1	0.889943	5.37472	152.581	6.90775e-11	6.52612e-10	1.8531
COA4	0.781138	5.97057	152.545	6.92258e-11	6.53328e-10	1.71849
PLCD1	-1.64405	3.51172	152.543	6.92334e-11	6.53328e-10	0.319958
C1GALT1	1.36995	4.13678	152.413	6.97676e-11	6.57987e-10	2.58462
ARSK	1.75669	2.59371	152.376	6.99187e-11	6.59032e-10	3.37922
LTBP1	1.20822	5.32916	152.269	7.03619e-11	6.62825e-10	2.31053
DOK4	-1.50045	3.69201	152.244	7.04649e-11	6.63412e-10	0.353442
ST8SIA6	-1.01418	5.23787	152.163	7.08041e-11	6.65991e-10	0.495111
KBTBD6	1.2165	4.36897	152.159	7.08206e-11	6.65991e-10	2.32383
RAPH1	1.84609	2.60169	152.113	7.10136e-11	6.67421e-10	3.59526
IPO5P1	-1.30599	4.06108	152.074	7.11751e-11	6.68554e-10	0.404442
RNF150	1.29337	4.07382	152.042	7.13123e-11	6.69456e-10	2.45099
CSPP1	1.0099	5.02464	152.015	7.14247e-11	6.70125e-10	2.01377
MOB3C	-1.13723	4.28395	151.9	7.19121e-11	6.74311e-10	0.454632
CSRNP1	-1.3661	3.85652	151.82	7.22529e-11	6.77116e-10	0.387939
TP73	-1.94408	3.46176	151.778	7.24347e-11	6.7843e-10	0.259881
PDLIM3	3.21841	2.15728	151.722	7.2675e-11	6.80013e-10	9.30762
RP11-172H24.4	2.47038	2.04374	151.719	7.26872e-11	6.80013e-10	5.54189
NCOA2	-0.789381	6.06024	151.626	7.30898e-11	6.83387e-10	0.578592
TMEM164	0.828901	7.266	151.564	7.33585e-11	6.85507e-10	1.77633
CNGB3	-2.48099	2.83956	151.515	7.35736e-11	6.87122e-10	0.179121
LGMN	1.0867	5.22277	151.498	7.36459e-11	6.87404e-10	2.12387
ARFGAP1	0.835273	7.53864	151.478	7.3735e-11	6.87841e-10	1.7842
DISC1	-2.16117	2.94745	151.431	7.3941e-11	6.89369e-10	0.223574
CCNL1	1.06931	6.68623	151.239	7.47884e-11	6.96519e-10	2.09843
SLC26A11	-1.3331	4.16563	151.233	7.48111e-11	6.96519e-10	0.396916
TIMM8B	0.975723	5.50117	151.228	7.48362e-11	6.96519e-10	1.96663
CMC2	1.01376	4.95332	151.217	7.48847e-11	6.96573e-10	2.01916
STK38	-0.695851	7.10129	151.075	7.55197e-11	7.02079e-10	0.617345
ACSF2	-0.911523	5.17384	150.909	7.62703e-11	7.08652e-10	0.531624
EGR3	1.16371	4.77312	150.838	7.65907e-11	7.11225e-10	2.24032
TGDS	1.37275	3.66812	150.753	7.69792e-11	7.14424e-10	2.58963
CNST	0.829965	5.40283	150.443	7.8415e-11	7.27336e-10	1.77764
LMTK2	0.982484	6.62525	150.411	7.85657e-11	7.28319e-10	1.97586
GJB7	-1.38148	3.76747	150.318	7.90029e-11	7.31621e-10	0.383825
ADSS	0.839263	6.11539	150.316	7.90117e-11	7.31621e-10	1.78914
TMEM79	-1.46209	3.8619	150.259	7.92836e-11	7.33325e-10	0.362967
CEBPG	0.941119	5.01163	150.258	7.92857e-11	7.33325e-10	1.92002
DENND4C	-0.801487	6.54402	150.193	7.95953e-11	7.35771e-10	0.573757
PIF1	-2.61909	3.0496	150.102	8.0028e-11	7.39275e-10	0.162771
MISP	-0.994756	6.44017	150.095	8.0065e-11	7.39275e-10	0.501821
FAM57A	1.05245	4.86937	150.064	8.02126e-11	7.40218e-10	2.07405
SPTLC3	-2.42588	2.43761	149.824	8.1371e-11	7.50483e-10	0.186096
CDK5RAP2	-0.890275	5.67636	149.709	8.19363e-11	7.55269e-10	0.539511
ROCK2	0.779609	6.90708	149.674	8.21047e-11	7.56394e-10	1.71667
SHMT1	-0.946119	5.70493	149.594	8.25008e-11	7.59614e-10	0.519027
KIF3A	1.06503	4.47701	149.576	8.25927e-11	7.60031e-10	2.09222
TIMM10B	0.956496	5.21785	149.207	8.44411e-11	7.76601e-10	1.94059
HOOK3	1.15471	5.30715	149.181	8.45743e-11	7.77015e-10	2.22639
HSD17B12	1.37989	3.78717	149.179	8.45815e-11	7.77015e-10	2.60249
SMC6	0.918495	5.47831	149.018	8.54077e-11	7.84163e-10	1.89014
PDE3B	1.09913	4.25882	148.922	8.59012e-11	7.8825e-10	2.14225
CPPED1	-1.48552	3.77651	148.875	8.61444e-11	7.89836e-10	0.357121
SH2D4A	-1.40039	3.99006	148.868	8.61791e-11	7.89836e-10	0.378828
INPP4A	1.03398	5.40952	148.861	8.62194e-11	7.89836e-10	2.04766
CDC73	0.778002	6.08038	148.794	8.65675e-11	7.92579e-10	1.71475
NKRF	0.971908	4.75633	148.69	8.71109e-11	7.97106e-10	1.96143
PPP2R5D	-1.03192	5.48105	148.625	8.74527e-11	7.99047e-10	0.489058
ANKRD35	-3.22823	1.37561	148.625	8.74532e-11	7.99047e-10	0.10671
MLEC	0.75936	8.25358	148.622	8.747e-11	7.99047e-10	1.69274
TADA3	-0.812753	7.56354	148.605	8.75598e-11	7.99418e-10	0.569294
FANCA	1.16243	5.08349	148.534	8.79322e-11	8.02369e-10	2.23835
CYBRD1	-0.801764	6.439	148.412	8.85863e-11	8.0752e-10	0.573647
POGLUT1	1.13848	4.59799	148.41	8.85958e-11	8.0752e-10	2.20148
VPS11	-0.739409	7.48998	148.254	8.94335e-11	8.147e-10	0.598985
CCDC68	1.59948	2.81213	148.048	9.05582e-11	8.24485e-10	3.03033
PFKP	0.783426	7.04895	148.018	9.07184e-11	8.25482e-10	1.72121
COTL1	0.886199	5.40355	148.005	9.07927e-11	8.25697e-10	1.8483
KLF16	1.38932	3.73372	147.818	9.18286e-11	8.34652e-10	2.61955
GALNT3	-0.825578	5.51498	147.771	9.20895e-11	8.36557e-10	0.564256
UXS1	0.850649	5.57071	147.558	9.32838e-11	8.46934e-10	1.80331
LA16c-312E8.4	-3.70504	1.13564	147.33	9.4589e-11	8.58306e-10	0.0766784
NAA10	0.978393	4.99591	147.211	9.52735e-11	8.64036e-10	1.97027
MTPN	0.82529	7.57409	147.115	9.58346e-11	8.68641e-10	1.77189
TPM3P9	1.62057	3.29236	147.094	9.59555e-11	8.69253e-10	3.07496
C6orf132	-1.15534	4.90769	147.056	9.61755e-11	8.70762e-10	0.448961
YPEL5	-0.932088	6.60873	146.924	9.69539e-11	8.77323e-10	0.524099
MRPL42	1.03001	5.58655	146.615	9.87966e-11	8.935e-10	2.04204
LRP10	-0.874827	8.19622	146.604	9.88637e-11	8.93612e-10	0.545319
BRD8	-0.808022	6.87583	146.456	9.97592e-11	9.01206e-10	0.571164
CHD7	1.00672	5.9356	146.405	1.00076e-10	9.03567e-10	2.00934
RAP1B	0.94736	5.58437	146.306	1.00681e-10	9.08526e-10	1.92834
COLEC12	-1.39298	3.92478	146.288	1.0079e-10	9.09006e-10	0.380778
PHF2	-0.848352	7.07854	146.188	1.01412e-10	9.14112e-10	0.555419
VWA1	-1.27575	4.35686	146.087	1.02041e-10	9.19272e-10	0.413011
ERO1L	1.08122	5.524	145.874	1.03383e-10	9.30639e-10	2.11582
YKT6	0.704783	7.81697	145.868	1.03417e-10	9.30639e-10	1.6299
RP11-88H9.2	-1.49571	3.98992	145.821	1.03719e-10	9.32837e-10	0.354607
BHLHA15	3.15686	1.02139	145.805	1.03819e-10	9.33227e-10	8.91886
HOXC11	-1.26686	4.75541	145.73	1.04297e-10	9.37008e-10	0.415562
BTBD2	-0.885421	6.72519	145.691	1.04545e-10	9.38717e-10	0.54133
IMPAD1	0.768356	7.07895	145.668	1.04697e-10	9.39562e-10	1.70333
SIK3	1.08828	4.50391	145.572	1.05314e-10	9.44581e-10	2.1262
NDUFV3	0.790622	6.23758	145.528	1.05599e-10	9.46614e-10	1.72982
CCRN4L	2.16057	2.81818	145.489	1.05853e-10	9.48368e-10	4.47091
KLHL29	1.0904	4.23587	145.397	1.06452e-10	9.53217e-10	2.12934
KLHDC7A	-4.32583	1.61987	145.121	1.08276e-10	9.69012e-10	0.0498651
RSL1D1	0.704495	8.2741	145.096	1.08448e-10	9.70017e-10	1.62957
FLOT2	-0.85102	6.73293	145.072	1.08607e-10	9.70908e-10	0.554393
TNFRSF10C	-2.27189	2.40191	145.033	1.08869e-10	9.72717e-10	0.207058
PLEKHA3	1.21668	4.63146	144.856	1.10062e-10	9.8284e-10	2.32411
RHOQ	-0.992569	5.56919	144.826	1.10263e-10	9.84091e-10	0.502582
POMT1	-0.924776	5.87701	144.741	1.10843e-10	9.88732e-10	0.526762
E2F3	0.988862	4.9247	144.682	1.11251e-10	9.91827e-10	1.98462
DNAH3	-1.86704	2.97762	144.644	1.11509e-10	9.93422e-10	0.274135
MTHFD1	0.849576	6.54628	144.638	1.11552e-10	9.93422e-10	1.80197
C12orf29	1.3237	4.17646	144.602	1.11799e-10	9.95082e-10	2.50308
LARS	0.753014	6.93752	144.588	1.11896e-10	9.95395e-10	1.68531
REEP4	-0.769789	5.8964	144.56	1.12089e-10	9.96574e-10	0.586503
PYROXD2	-1.23768	4.14577	144.549	1.12165e-10	9.96706e-10	0.424054
STAU2	-1.00964	5.32252	144.45	1.1286e-10	1.00222e-09	0.496669
STIP1	0.742349	7.43569	144.443	1.12909e-10	1.00222e-09	1.6729
NCS1	0.913116	5.75955	144.363	1.13468e-10	1.00663e-09	1.88311
FAM214A	-0.754233	7.41815	144.288	1.13994e-10	1.01076e-09	0.592861
IL17RC	-0.894084	5.38337	144.2	1.14618e-10	1.01573e-09	0.538089
HRCT1	-5.7828	0.32223	144.142	1.15031e-10	1.01883e-09	0.0181637
AREL1	0.710719	6.7055	144.124	1.15158e-10	1.01941e-09	1.63662
SEMA4B	-0.843841	7.18049	143.998	1.1606e-10	1.02684e-09	0.557158
CUL4B	-0.795756	6.75286	143.949	1.16415e-10	1.02942e-09	0.576041
WWP2	-0.865845	6.96164	143.907	1.16717e-10	1.03153e-09	0.548725
RAI14	1.1721	4.57836	143.811	1.17417e-10	1.03715e-09	2.2534
PRPF40A	0.699314	7.19034	143.794	1.17542e-10	1.03769e-09	1.62373
GPT2	0.907643	5.83455	143.739	1.17943e-10	1.04067e-09	1.87598
LAPTM4B	0.694564	8.22586	143.722	1.18069e-10	1.04122e-09	1.6184
NR2C2AP	0.988943	5.06333	143.697	1.1825e-10	1.04225e-09	1.98473
CDC25A	1.52428	3.06581	143.62	1.18818e-10	1.04669e-09	2.87643
ZNF330	0.803243	5.59612	143.536	1.19442e-10	1.05162e-09	1.74502
SELENBP1	-0.844452	7.20116	143.445	1.20122e-10	1.05704e-09	0.556922
KBTBD8	2.4995	1.97072	143.395	1.20491e-10	1.05971e-09	5.65491
RBFA	1.11417	4.15068	143.369	1.20686e-10	1.06085e-09	2.16471
RAP2C	1.15608	5.97662	143.346	1.20861e-10	1.06177e-09	2.22851
PANX1	1.00726	4.60501	143.338	1.2092e-10	1.06177e-09	2.01009
TMEM38A	-1.58715	3.38488	142.895	1.24306e-10	1.09091e-09	0.332829
BIRC5	-1.14658	5.03866	142.881	1.24415e-10	1.09128e-09	0.451693
PIP5K1A	0.700038	7.22511	142.841	1.2473e-10	1.09345e-09	1.62455
TIGAR	1.49963	3.19744	142.725	1.25635e-10	1.10079e-09	2.8277
ULBP2	1.3725	3.54038	142.632	1.26368e-10	1.10662e-09	2.58919
LDLRAD3	1.31758	4.31528	142.521	1.27253e-10	1.11377e-09	2.49248
PHC1	-1.26952	3.83253	142.335	1.28742e-10	1.1262e-09	0.414797
DUS1L	0.75869	6.90675	142.31	1.28946e-10	1.12737e-09	1.69195
CDK6	-1.12863	5.29104	142.286	1.29136e-10	1.12843e-09	0.457351
JAG2	-1.08973	4.90655	142.237	1.29539e-10	1.13135e-09	0.469851
GFOD1	1.38271	3.61049	142.169	1.30092e-10	1.13557e-09	2.60758
LAS1L	0.831197	5.86918	142.083	1.30796e-10	1.1411e-09	1.77916
RALGAPA2	-1.02348	6.58794	142.017	1.3134e-10	1.14523e-09	0.491929
CCDC154	-2.69942	1.53922	141.978	1.31655e-10	1.14677e-09	0.153955
DDX5	0.819254	10.3544	141.978	1.31656e-10	1.14677e-09	1.76449
RCN2	0.757105	6.43571	141.965	1.31766e-10	1.14711e-09	1.6901
OTULIN	0.834726	5.52783	141.52	1.35507e-10	1.17905e-09	1.78352
HOXC-AS3	-1.79722	2.95267	141.498	1.35696e-10	1.18007e-09	0.287728
C9orf78	0.735108	6.69868	141.272	1.3764e-10	1.19633e-09	1.66452
NRARP	1.11666	4.22844	141.22	1.38092e-10	1.19962e-09	2.16844
PRPF38B	1.13256	7.05396	141.189	1.38363e-10	1.20133e-09	2.19247
CARM1	-0.771728	7.02555	141.18	1.38443e-10	1.20139e-09	0.585715
RRP36	0.939307	5.32208	141.161	1.38608e-10	1.20218e-09	1.91761
DDX28	1.12136	4.61262	141.141	1.38785e-10	1.20308e-09	2.17552
FAM122B	0.794821	6.24177	141.04	1.39671e-10	1.21011e-09	1.73486
SYF2	-0.892427	6.01646	140.985	1.40155e-10	1.21366e-09	0.538707
SBDS	0.761384	6.27811	140.844	1.41409e-10	1.22369e-09	1.69512
ARSJ	1.09591	4.56607	140.838	1.41464e-10	1.22369e-09	2.13747
NTN1	-1.46655	4.10341	140.688	1.4282e-10	1.23477e-09	0.361846
DPAGT1	0.855297	6.56021	140.671	1.42966e-10	1.23497e-09	1.80913
FTSJ3	0.701399	8.33124	140.668	1.42995e-10	1.23497e-09	1.62608
NIPA2	1.0067	4.76026	140.587	1.43737e-10	1.24072e-09	2.00931
CDK18	-0.823601	6.32052	140.514	1.44399e-10	1.24577e-09	0.56503
RP11-342K2.1	2.53247	1.52792	140.392	1.45523e-10	1.25481e-09	5.78561
DFNB31	1.26183	5.49601	140.033	1.48879e-10	1.28307e-09	2.39799
ESYT2	0.705368	8.26416	140.012	1.49078e-10	1.2841e-09	1.63056
VEGFC	-2.79582	1.52203	139.971	1.49462e-10	1.28673e-09	0.144004
HNMT	-2.16688	2.62377	139.645	1.52598e-10	1.31304e-09	0.222692
RAB9B	-1.58152	3.54362	139.569	1.5334e-10	1.31873e-09	0.334129
TRIM56	-1.22847	6.6846	139.542	1.53605e-10	1.3203e-09	0.426769
MED12	-0.938464	6.2649	139.443	1.5458e-10	1.32798e-09	0.521788
EIF4A3	0.707152	6.96288	139.415	1.54853e-10	1.32963e-09	1.63258
FAM105A	1.39749	3.81384	139.388	1.55122e-10	1.33124e-09	2.63444
CPSF2	0.724584	6.36272	139.368	1.5532e-10	1.33223e-09	1.65242
PCNXL4	0.783827	5.96905	139.221	1.56783e-10	1.34407e-09	1.72169
PFAS	0.932402	5.44646	139.136	1.57637e-10	1.35069e-09	1.90845
SAMD11	-1.54195	3.67284	139.111	1.57895e-10	1.35219e-09	0.343421
TTLL4	0.96684	4.96224	139.084	1.58164e-10	1.35378e-09	1.95456
ZNF681	-1.17673	4.43978	139.054	1.58473e-10	1.35534e-09	0.442353
C19orf54	-0.942417	5.45154	139.043	1.58583e-10	1.35534e-09	0.52036
STK11IP	-0.930012	5.6567	139.041	1.58595e-10	1.35534e-09	0.524854
ZNF33B	-0.713853	6.56067	139.003	1.58987e-10	1.35797e-09	0.60969
2010-09-01	-0.822398	5.96148	138.991	1.59112e-10	1.35833e-09	0.565501
TMEM125	-1.12573	4.56588	138.821	1.60845e-10	1.3724e-09	0.458269
UBE2O	0.702269	6.19802	138.807	1.60998e-10	1.37299e-09	1.62706
DHDDS	0.79307	5.56731	138.762	1.61459e-10	1.3762e-09	1.73276
SPAG1	1.18938	4.78667	138.634	1.6279e-10	1.38682e-09	2.28055
P2RX4	0.720386	6.45647	138.55	1.63665e-10	1.39355e-09	1.64762
STX3	-0.775208	5.75045	138.411	1.65137e-10	1.40535e-09	0.584304
WWTR1	-0.954933	4.94043	138.395	1.6531e-10	1.40608e-09	0.515865
MRPS12	0.917432	5.39509	138.254	1.66806e-10	1.41807e-09	1.88875
FMO5	-1.04211	4.58237	137.955	1.70051e-10	1.4449e-09	0.485617
DENND4B	0.80057	6.4856	137.941	1.70207e-10	1.44547e-09	1.74179
ZFP69B	1.63666	2.82017	137.808	1.71669e-10	1.45713e-09	3.10945
NUPL1	0.916763	6.11562	137.739	1.72436e-10	1.46288e-09	1.88788
BCL9	-0.703649	6.95815	137.694	1.72939e-10	1.46639e-09	0.614017
PLXNB1	-0.986498	7.32089	137.641	1.73525e-10	1.47058e-09	0.504701
RPE	0.917164	5.3519	137.57	1.74328e-10	1.47662e-09	1.8884
GFPT1	0.76928	7.16954	137.521	1.74885e-10	1.48057e-09	1.70442
KCNH3	-1.99592	2.8718	137.505	1.75061e-10	1.48129e-09	0.250708
NGEF	-2.40171	2.06682	137.367	1.7663e-10	1.49379e-09	0.18924
GALNT12	-1.0371	4.82738	137.246	1.78018e-10	1.50475e-09	0.487306
ELOVL6	0.86131	5.16829	137.192	1.78646e-10	1.50927e-09	1.81669
ATOH8	3.9382	0.55201	137.11	1.79592e-10	1.51648e-09	15.3291
RAPGEF2	0.870189	6.4641	137.067	1.80095e-10	1.51994e-09	1.8279
NFKBIL1	-1.1629	4.37133	136.892	1.82148e-10	1.53601e-09	0.446612
IRF2BPL	-0.923993	6.0976	136.889	1.82187e-10	1.53601e-09	0.527048
GAB1	-1.01354	5.07778	136.656	1.84958e-10	1.55856e-09	0.49533
SPEG	0.998654	5.46202	136.646	1.85084e-10	1.55882e-09	1.99813
ZNF274	0.94536	4.9786	136.602	1.85608e-10	1.56243e-09	1.92567
MAP6D1	1.23168	4.3362	136.587	1.85784e-10	1.5631e-09	2.3484
ESPL1	-0.990505	5.06164	136.435	1.87637e-10	1.57742e-09	0.503302
UTP14A	0.881747	5.77997	136.431	1.8768e-10	1.57742e-09	1.84261
MKRN2OS	-1.69275	2.84422	136.4	1.88064e-10	1.57983e-09	0.309337
RP11-332H18.5	-1.11398	4.56003	136.35	1.88669e-10	1.5841e-09	0.462018
PRDM10	-1.19673	4.20643	136.284	1.89484e-10	1.59013e-09	0.436264
SLMO2	0.821287	8.30923	136.194	1.90595e-10	1.59863e-09	1.76698
API5	0.712888	6.0969	136.157	1.91057e-10	1.60168e-09	1.63908
FAM210A	1.25766	4.54929	136.063	1.92242e-10	1.61078e-09	2.39107
RNF126	0.934762	4.64386	135.872	1.94643e-10	1.63006e-09	1.91158
CROT	-0.950435	5.15862	135.831	1.9517e-10	1.63364e-09	0.517476
G6PC3	0.854293	6.1047	135.802	1.9554e-10	1.63589e-09	1.80787
SORL1	-1.43228	4.97067	135.692	1.96947e-10	1.64682e-09	0.370545
EHBP1L1	-0.82819	6.10432	135.548	1.98806e-10	1.66151e-09	0.563236
PEX11A	-1.11761	4.59729	135.486	1.99619e-10	1.66745e-09	0.460855
LYPD3	-1.07739	4.2969	135.056	2.05319e-10	1.71418e-09	0.473885
PCYT1A	0.691422	7.57914	134.889	2.07591e-10	1.73152e-09	1.61487
NUDT17	-1.95166	2.49418	134.888	2.07609e-10	1.73152e-09	0.258518
EVA1C	2.56715	1.35171	134.81	2.08674e-10	1.73952e-09	5.92638
PDIA4	0.714138	7.39654	134.743	2.09595e-10	1.7463e-09	1.6405
AK4	0.952924	4.81818	134.725	2.09842e-10	1.74747e-09	1.93579
LONP2	0.737844	6.21662	134.528	2.12584e-10	1.7694e-09	1.66768
RFK	1.20822	3.97918	134.367	2.14845e-10	1.7873e-09	2.31053
FGF13	-0.860911	5.00945	134.307	2.15698e-10	1.79349e-09	0.550605
FKBP11	1.10474	4.39414	134.088	2.18843e-10	1.81871e-09	2.15061
PSCA	-2.80452	1.64306	133.979	2.20411e-10	1.83012e-09	0.143138
COL3A1	1.21738	4.14909	133.977	2.20441e-10	1.83012e-09	2.32523
ANP32A	-0.679497	7.17044	133.872	2.21988e-10	1.84203e-09	0.624383
ZNF550	1.92407	2.61188	133.843	2.22416e-10	1.84464e-09	3.79493
GLS	1.07737	4.79007	133.833	2.22555e-10	1.84485e-09	2.11018
CBS	1.10649	4.97841	133.823	2.22706e-10	1.84517e-09	2.15322
C6orf62	0.706318	7.64948	133.65	2.25263e-10	1.86537e-09	1.63163
XXbac-BPG181B23.7	-2.50085	2.41836	133.64	2.25416e-10	1.86537e-09	0.176672
CNBP	0.666285	8.59302	133.635	2.25488e-10	1.86537e-09	1.58698
RAB3GAP1	-0.774518	6.06767	133.47	2.27967e-10	1.88492e-09	0.584584
CNKSR3	1.05187	4.74328	133.112	2.33456e-10	1.92932e-09	2.07321
OSTM1	0.881736	4.68543	132.999	2.35215e-10	1.94256e-09	1.84259
MUT	-0.803175	6.01986	132.994	2.35296e-10	1.94256e-09	0.573087
MLK4	0.970455	5.23348	132.963	2.35785e-10	1.94561e-09	1.95946
HSD17B4	-0.743814	6.49805	132.936	2.36201e-10	1.94733e-09	0.597158
ZNF770	0.854391	5.18554	132.934	2.36232e-10	1.94733e-09	1.808
FHL2	1.4331	3.21348	132.873	2.37204e-10	1.95436e-09	2.70027
C19orf48	0.838646	7.15619	132.799	2.38368e-10	1.96295e-09	1.78837
EPHA4	0.871034	5.69213	132.741	2.3929e-10	1.96955e-09	1.82897
LMNB2	0.673387	6.51649	132.73	2.39473e-10	1.97006e-09	1.59481
RHOF	2.20671	2.14804	132.631	2.41054e-10	1.98207e-09	4.61622
AGFG1	0.806562	5.63446	132.613	2.41344e-10	1.98345e-09	1.74904
PHF5A	1.01002	4.70756	132.599	2.41566e-10	1.98428e-09	2.01394
PGD	0.756049	8.31183	132.566	2.42094e-10	1.98761e-09	1.68886
ZC3H4	-0.891349	6.39253	132.455	2.43904e-10	2.00146e-09	0.53911
RNGTT	0.886055	5.17951	132.305	2.46349e-10	2.02051e-09	1.84812
ENTPD8	-1.36298	3.84811	132.19	2.48254e-10	2.03511e-09	0.388778
GRAMD1B	6.2474	0.0788285	132.162	2.48721e-10	2.03791e-09	75.9722
RNF130	-0.745145	6.80351	132.104	2.49688e-10	2.0448e-09	0.596608
DPY19L1	1.04598	5.79489	132.039	2.50776e-10	2.05268e-09	2.06476
LYSMD2	1.08422	4.62917	131.998	2.51463e-10	2.05727e-09	2.12023
GREB1L	0.981168	5.52196	131.953	2.52222e-10	2.06228e-09	1.97406
CTC-444N24.11	1.90027	2.53844	131.947	2.52328e-10	2.06228e-09	3.73284
GCNT1	-1.09076	4.59732	131.925	2.527e-10	2.0633e-09	0.469513
LINC01239	-2.04698	2.46531	131.925	2.52705e-10	2.0633e-09	0.241989
FOCAD	-0.859811	5.27569	131.881	2.53437e-10	2.06823e-09	0.551025
CYB5R1	-0.734336	6.13645	131.857	2.53861e-10	2.07066e-09	0.601095
[truncated: 5,820 more rows]
