# Supplementary material for: Cooperative interaction between ERα and the EMT-inducer ZEB1 reprograms breast cancer cells for bone metastasis
Source: Nat Commun. 2022 Apr 19;13:2104. doi: 10.1038/s41467-022-29723-5 (PMC9018728; doi:10.1038/s41467-022-29723-5)
Supplement: Supplementary file 8 — Supplementary Data 5 [file 41467_2022_29723_MOESM8_ESM.xlsx]

## Sheet: +DOX(E2)vs-DOX(E2)_Specific_Top
E2-only
Gene	logFC	logCPM	F	PValue	FDR	FC
IFITM10	2.0336	5.42784	18.9864	6.03955e-104	1.53791e-101	4.09427
SLC7A11	2.05628	5.5616	18.6364	1.02579e-81	1.85748e-79	4.15913
RASGRP1	1.81977	3.21053	16.7264	1.53008e-42	9.48126e-41	3.53025
DSCAM	1.96219	2.60777	21.7363	2.6183e-21	5.95956e-20	3.89654
PDZK1	1.82391	0.449554	12.8576	1.8749e-09	1.6637e-08	3.54038
ANKRD18B	1.84982	1.43086	41.6998	2.53e-06	2.26e-05	3.60456
B4GALNT2	1.93502	0.437634	41.5561	2.59e-06	2.31e-05	3.82383
GJA1	2.28003	0.497529	37.1538	5.57e-06	4.54e-05	4.85689
ABLIM1	0.566712	8.84265	64.3468	1.02289e-07	5.95361e-05	1.48114
TNS3	0.751311	6.1515	63.0022	1.20578e-07	6.59411e-05	1.68332
LPP	0.75633	6.9487	60.5373	1.64182e-07	7.64478e-05	1.68919
RBMS2	0.638577	4.97593	60.6037	1.62803e-07	7.64478e-05	1.55679
FAT4	1.28132	4.47546	57.5746	2.41039e-07	9.82055e-05	2.43061
EVL	-0.61322	7.56927	54.7488	3.52608e-07	0.000140157	0.653736
C2CD2L	-0.627622	5.58229	53.3789	4.26271e-07	0.000157885	0.647242
NXPE3	0.540661	4.61915	52.0053	5.17465e-07	0.000172105	1.45464
MT-ND1	-0.873143	10.7149	50.6026	6.3325e-07	0.000202354	0.545956
DIO2	5.00124	0.183462	28.0533	3.35e-05	0.000212127	32.0274
FRAS1	1.1269	5.86899	49.9095	7.00741e-07	0.000219615	2.18389
ITGA6	0.519259	5.52536	48.2513	8.96659e-07	0.000251946	1.43322
NBEA	0.687581	6.26249	46.8301	1.11309e-06	0.000297378	1.61058
AHNAK2	0.74784	4.23612	45.4748	1.37403e-06	0.000361169	1.67928
FADS3	-0.564563	5.15663	44.8743	1.5106e-06	0.000384659	0.67616
MUC16	2.62256	-0.596558	44.1475	1.69618e-06	0.000425271	6.15843
RHPN1	-0.678522	6.69786	43.7778	1.80009e-06	0.000435706	0.624805
PLK2	0.472091	5.79245	42.5138	2.21186e-06	0.000501735	1.38712
MTND2P28	-0.857075	5.85382	42.5007	2.21666e-06	0.000501735	0.552071
RP5-857K21.6	-1.11291	4.58466	41.8865	2.45386e-06	0.000525758	0.462361
ONECUT2	0.778344	3.79552	41.1703	2.76637e-06	0.000577994	1.71516
MT-ND4	-0.867217	13.0945	40.7755	2.95714e-06	0.000605682	0.548203
MT-CO3	-0.813077	12.6402	40.1623	3.28277e-06	0.00064457	0.569167
MT-CYB	-0.871256	12.3484	39.513	3.67116e-06	0.000695434	0.546671
UAP1L1	-0.51719	6.20387	38.8137	4.14689e-06	0.00075091	0.698732
FUT8	0.435576	6.2832	38.6162	4.29323e-06	0.000768866	1.35245
RIMS4	0.510285	4.68058	37.9854	4.79997e-06	0.00080994	1.42433
DDHD1	0.397655	5.43869	37.9569	4.82436e-06	0.00080994	1.31737
TTPA	2.43145	-0.65402	21	0.000175422	0.000886739	5.39436
EYA2	0.451246	5.18344	37.2158	5.5094e-06	0.000897867	1.36722
MT-ND2	-0.768062	11.1074	35.882	7.02807e-06	0.00109082	0.587206
MT-ND5	-0.785732	11.9443	35.9208	6.97791e-06	0.00109082	0.580057
ADAM23	1.42979	0.0852269	19.9771	0.0002286	0.0011181	2.69407
SELL	0.611614	4.86102	35.5468	7.47863e-06	0.00113906	1.52797
TMEM45B	0.662963	4.27483	35.0268	8.2415e-06	0.00117418	1.58333
EPS8L1	-0.593706	4.40428	35.004	8.27686e-06	0.00117418	0.662639
ATHL1	-0.79368	4.88587	34.9984	8.28561e-06	0.00117418	0.576871
EGFR	0.529885	5.76997	34.0201	9.97414e-06	0.00133645	1.44381
MT-ND6	-0.723973	9.91839	33.9326	1.01427e-05	0.00133645	0.605428
NBEAL2	-0.537625	6.92444	33.5737	1.08674e-05	0.00139454	0.688904
NBPF8	-0.677294	3.82693	33.5274	1.09651e-05	0.00139608	0.625337
LTBP1	0.514669	5.32916	33.4563	1.11168e-05	0.00140442	1.42867
DGKH	0.695129	4.54004	32.9306	1.23133e-05	0.00149134	1.61903
ITPR1	0.565948	7.69309	32.5946	1.31517e-05	0.00153095	1.48036
TRANK1	0.628058	5.00289	32.4554	1.35172e-05	0.00154049	1.54548
UTRN	0.631142	5.56065	31.6096	1.5994e-05	0.00171483	1.54879
RNF150	0.510903	4.07382	31.4346	1.65665e-05	0.00171795	1.42494
MTATP6P1	-0.810249	9.39569	31.4516	1.65101e-05	0.00171795	0.570283
TRIM2	0.463016	5.5618	30.9027	1.84495e-05	0.00180043	1.37842
QTRT1	-0.596613	5.66226	30.6839	1.92918e-05	0.0018494	0.661305
CTGF	0.669985	4.35235	30.1171	2.16761e-05	0.0020186	1.59106
NEB	1.09753	5.20589	30.0392	2.20284e-05	0.00203568	2.13988
MT-ATP6	-0.821547	12.1125	29.9927	2.22417e-05	0.00203636	0.565835
HSD11B2	-0.60664	3.57326	29.5434	2.44241e-05	0.00221133	0.656724
ATP2B4	0.680235	3.83579	29.2875	2.57719e-05	0.00228264	1.6024
CAMKK1	-0.579347	3.87261	29.308	2.5661e-05	0.00228264	0.669267
LAMC1	0.431615	6.92336	29.2022	2.62391e-05	0.00229516	1.34874
FAM84A	0.382283	7.24469	28.8727	2.8133e-05	0.00236332	1.3034
TBX2-AS1	-0.542839	5.1926	28.7535	2.88551e-05	0.00238124	0.686419
SPATA18	0.579123	3.31325	28.6768	2.93305e-05	0.00238999	1.49394
ICAM5	-0.910852	3.79426	28.5283	3.02757e-05	0.00245474	0.531871
ERBB4	0.454105	6.56311	28.2956	3.18246e-05	0.00252997	1.36993
MYO5A	0.383812	6.98467	28.149	3.2845e-05	0.00257344	1.30478
HAGHL	-0.646071	4.17554	28.0514	3.35442e-05	0.00260319	0.639018
RAMP3	-0.523501	6.52509	27.9437	3.43345e-05	0.00263938	0.695682
RP11-574K11.24	-0.692491	3.48713	27.8365	3.51425e-05	0.0026638	0.618785
EGLN2	-0.901608	3.31637	27.8544	3.50056e-05	0.0026638	0.53529
ZMAT3	0.524318	4.69229	27.487	3.79231e-05	0.00280502	1.43825
B4GALT6	0.661568	3.16066	27.4507	3.8226e-05	0.00280617	1.5818
TRIM3	-0.563162	4.29927	27.2277	4.01433e-05	0.00290763	0.676817
NOL12	-1.73506	0.819475	27.1287	4.10281e-05	0.0029198	0.300396
AAK1	0.446705	5.0694	26.9715	4.24776e-05	0.00295092	1.36292
UBN2	0.429404	5.81679	26.9637	4.25518e-05	0.00295092	1.34668
AMOT	0.95355	2.61513	26.9242	4.29255e-05	0.00296422	1.93663
SETBP1	0.630052	3.61973	26.8928	4.32254e-05	0.00297138	1.54762
EME2	-0.653161	5.73163	26.6162	4.59664e-05	0.0030668	0.635885
CCDC78	-0.762447	4.33386	26.6229	4.58985e-05	0.0030668	0.589495
FREM2	0.598628	5.69975	26.4349	4.78681e-05	0.00315131	1.51428
MT-CO2	-0.809919	13.184	26.3909	4.83419e-05	0.00315131	0.570414
SOX9	0.416335	5.65102	26.3228	4.90866e-05	0.00317446	1.33453
HSPG2	0.72261	5.2543	26.235	5.0064e-05	0.00321218	1.65016
MCEE	0.540608	3.45934	26.2424	4.99809e-05	0.00321218	1.45459
RUNX1	0.428409	5.34174	25.4666	5.96029e-05	0.00359758	1.34575
DST	0.566523	6.60845	25.4243	6.01828e-05	0.00360588	1.48095
FBN1	0.840069	3.46413	25.3551	6.11461e-05	0.00365018	1.79014
RNF213	0.720593	6.81023	25.1829	6.36167e-05	0.00374282	1.64786
GREB1L	0.383545	5.52196	25.2013	6.33471e-05	0.00374282	1.30454
RP1L1	1.83614	-0.268688	14.8411	0.000974986	0.00390457	3.57055
PCDHGA3	2.26154	-0.847126	24.7503	7.03205e-05	0.00400704	4.79503
GUCY1A2	0.903112	2.1852	24.7317	7.06266e-05	0.00401046	1.8701
RP11-33E12.2	1.33622	1.11243	24.6791	7.14979e-05	0.00404584	2.52489
SLC26A6	-0.565632	4.19081	24.6073	7.27062e-05	0.00407375	0.67566
ATM	0.387916	5.97283	24.5128	7.43304e-05	0.00413434	1.3085
ATAD3B	-0.644866	4.62055	24.2249	7.9531e-05	0.00432206	0.639552
LRP1	0.773255	5.29225	24.1973	8.00512e-05	0.0043342	1.70912
SYNE2	0.927362	6.4894	24.127	8.13894e-05	0.0043544	1.9018
SDK2	0.499176	4.08753	24.1634	8.0694e-05	0.0043544	1.41341
ADGRV1	0.583222	5.35486	24.0312	8.32552e-05	0.00441769	1.49819
ZFHX3	0.69654	7.4996	23.8953	8.59823e-05	0.00447381	1.62061
PLEKHM1P	-0.515997	5.72249	23.8104	8.77365e-05	0.00451054	0.699309
PNN	-0.661397	7.20156	23.6737	9.06449e-05	0.00463085	0.632266
CDK10	-0.558128	7.46443	23.4086	9.65901e-05	0.0048886	0.679183
XXbac-BPG283O16.9	0.58559	3.96315	23.014	0.00010625	0.00523129	1.50065
RP11-566E18.1	1.07433	1.31402	22.8439	0.000110736	0.00538136	2.10575
BRWD3	0.434055	4.51671	22.8465	0.000110668	0.00538136	1.35103
TIMP2	0.455988	4.83407	22.7951	0.000112064	0.0054193	1.37172
RP11-147L13.15	-0.623514	2.74319	22.7283	0.000113906	0.00548576	0.649088
MT-ND3	-0.539707	9.48915	22.5232	0.000119778	0.00565805	0.68791
MBNL3	0.443547	6.22977	22.4519	0.000121897	0.00574151	1.35994
LYST	0.540794	3.58317	22.1363	0.000131783	0.00604976	1.45477
HIVEP3	0.481876	4.37671	22.0944	0.000133163	0.00607885	1.39656
RP11-1246C19.1	0.966972	2.18199	22.0611	0.000134269	0.00611222	1.95473
WDR90	-0.552751	6.58787	21.9423	0.000138299	0.00624338	0.681719
MAN2C1	-0.572217	6.98545	21.6033	0.000150547	0.00647354	0.672582
NEURL1	-0.572826	3.15468	21.604	0.000150525	0.00647354	0.672299
RP11-353N14.4	1.22632	0.861419	21.5366	0.000153096	0.00653029	2.33969
RP11-353N14.5	0.965928	2.3716	21.527	0.00015347	0.00653029	1.95332
DDX39B	-0.631003	7.56913	21.299	0.00016257	0.00676843	0.645727
FBXL6	-0.52706	3.85241	21.2574	0.000164296	0.00679575	0.693968
PPP1R3E	-0.586441	3.33292	21.2367	0.000165158	0.00681225	0.665984
VAMP1	-0.875951	2.44585	21.1308	0.000169664	0.00691252	0.544895
MUC5B	0.954817	5.58858	20.9191	0.000179084	0.00713577	1.93833
UNC5C	0.586843	4.83629	20.8153	0.000183914	0.00724158	1.50196
CCNL2	-0.559065	7.13943	20.651	0.000191851	0.0074799	0.678742
SLC9A1	0.38973	6.04313	20.6198	0.000193404	0.00752243	1.31015
HDX	1.31315	0.739723	20.5877	0.00019501	0.00756687	2.48483
DNAJB9	0.465729	4.32319	20.4315	0.000203052	0.00775065	1.38101
LINC00992	-0.525257	3.9703	20.4013	0.000204651	0.00777434	0.694835
MT1X	-0.861338	1.92754	20.3197	0.000209029	0.00792041	0.550442
PCDHGA6	1.05767	1.49633	20.29	0.000210652	0.00794674	2.08156
RP11-67L2.2	0.607102	3.36008	20.2437	0.000213207	0.00798781	1.5232
ACY1	-1.3026	1.00435	20.1768	0.000216962	0.00809115	0.405396
KLK14	1.91173	-0.51948	12.1204	0.00232091	0.00813564	3.7626
CNR1	1.24689	1.09767	20.082	0.000222403	0.00823752	2.37329
LMCD1	0.472323	5.11745	20.0897	0.000221955	0.00823752	1.38734
RP5-1139B12.4	1.64033	-0.255948	19.9616	0.000229529	0.00846067	3.11736
COL4A5	0.414602	5.32327	19.9541	0.000229986	0.00846067	1.33293
SMG1	0.482092	7.76558	19.8969	0.000233469	0.00855021	1.39677
ASH1L	0.444798	7.10658	19.832	0.000237488	0.00862805	1.36112
KMT2A	0.549267	8.01076	19.7457	0.000242957	0.00874054	1.46334
SOGA1	0.405178	6.56151	19.6574	0.000248696	0.00885558	1.32425
C19orf80	-0.668078	3.40499	19.417	0.000265087	0.0092508	0.629345
SCN5A	0.585941	2.43659	19.3741	0.000268134	0.00933712	1.50102
SDR39U1	-0.741009	2.61504	19.3425	0.000270403	0.00937608	0.598321
PSD2	0.843873	1.53429	19.1747	0.000282817	0.00951755	1.79486
CDK5RAP3	-0.587524	8.49889	19.1694	0.000283221	0.00951755	0.665484
CALML3-AS1	0.758025	2.13117	19.1339	0.000285931	0.00954893	1.69117
CAPN10-AS1	-1.07909	1.04927	19.0862	0.000289616	0.00963239	0.473326
ZNF692	-0.551189	5.33965	19.0232	0.000294568	0.00976852	0.682457
AC083843.1	-1.09803	2.21215	19.0189	0.000294908	0.00976852	0.467153
SNX22	-0.659613	2.50217	19.0079	0.000295788	0.00977781	0.633048
PRDM16	0.453953	3.19163	18.9753	0.000298398	0.00984412	1.36979
KCP	-0.781168	2.39041	18.9416	0.00030112	0.00991384	0.581895
INO80D	0.48343	4.07113	18.8715	0.000306878	0.0100375	1.39806
SNORA71B	-1.86689	-0.13122	18.8143	0.000311669	0.0101181	0.274164
EPHB2	0.472612	4.51823	18.801	0.000312795	0.0101344	1.38762
NRP2	0.655726	2.82491	18.7107	0.000320544	0.010243	1.57541
KIAA1217	0.444255	6.53827	18.6305	0.000327614	0.0104004	1.36061
NEAT1	-1.05133	7.46046	18.5749	0.000332614	0.0104645	0.482523
ANO9	-0.676554	5.00843	18.5614	0.000333842	0.0104647	0.625658
PCDHB16	0.587378	2.72525	18.4553	0.000343661	0.0106989	1.50251
KIAA1109	0.477888	6.87301	18.4641	0.000342832	0.0106989	1.3927
TULP4	0.419684	5.17251	18.3493	0.000353782	0.010899	1.33763
CTD-2562J17.6	0.595003	4.31715	18.0839	0.000380611	0.0113397	1.51048
CELSR2	0.435931	8.70189	18.0497	0.00038423	0.0114266	1.35278
AHSA2	-0.62591	5.77824	17.983	0.000391395	0.0115974	0.648011
RP11-465B22.8	-1.29493	1.62513	17.953	0.000394658	0.0116729	0.407556
SLC8A1	0.956864	1.11183	17.9029	0.000400197	0.0117939	1.94109
MAATS1	1.8437	-0.711734	10.8073	0.00363637	0.0119024	3.58929
HECTD4	0.489603	6.19359	17.7321	0.00041969	0.0122222	1.40406
C16orf93	-1.31588	0.644533	17.4886	0.000449328	0.012691	0.401682
ARTN	-1.24116	0.402286	17.4723	0.000451397	0.0127116	0.423032
LHFPL2	0.42452	4.34944	17.3129	0.000472139	0.0131514	1.34213
C1R	0.914084	1.22502	17.2754	0.000477174	0.0132253	1.88437
FAM71F2	1.18951	0.579527	17.2622	0.000478962	0.0132524	2.28076
KCNQ1OT1	0.861023	1.77737	17.169	0.000491785	0.0134474	1.81633
PEAK1	0.397864	5.25446	17.0738	0.00050527	0.0136938	1.31756
RNF144A	0.386506	3.95008	17.0045	0.000515347	0.0138808	1.30722
RP11-680F8.1	-0.574203	2.33856	17.0101	0.000514519	0.0138808	0.671657
MSRB3	0.517515	3.09987	16.9748	0.000519733	0.0139311	1.43149
MIR22HG	-0.695149	2.84881	16.9674	0.000520826	0.0139374	0.617645
AC092171.4	0.478787	3.42998	16.9467	0.000523925	0.0139745	1.39357
RTEL1-TNFRSF6B	-0.885008	2.11062	16.8954	0.000531664	0.0141116	0.541484
KIFC2	-0.651147	5.17511	16.822	0.000542962	0.0142951	0.636774
TMEM147-AS1	-0.762574	2.8958	16.7497	0.000554343	0.0145477	0.589444
BTNL9	-0.687051	2.71356	16.6296	0.000573846	0.0148452	0.621122
IGF2R	0.466941	7.43597	16.621	0.000575262	0.0148574	1.38218
DLC1	0.499394	4.32887	16.5978	0.000579135	0.0149338	1.41362
NRBP2	-0.772824	4.527	16.5848	0.000581315	0.0149663	0.585271
NOD2	-0.589222	2.28029	16.5207	0.000592174	0.0151502	0.664701
HERC1	0.53385	6.92317	16.4385	0.00060645	0.015303	1.44779
UBR4	0.650481	7.72881	16.358	0.0006208	0.0154934	1.56969
SAPCD1	1.54206	-0.464829	9.87681	0.00506802	0.0156338	2.91209
AC012358.8	1.41274	-0.0866713	16.194	0.000651182	0.0159339	2.66243
OBSCN	0.474703	7.29801	16.1959	0.000650823	0.0159339	1.38963
ENDOD1	0.403326	4.3038	16.1937	0.000651246	0.0159339	1.32255
DNM3	1.02086	2.02792	16.0881	0.000671675	0.0161212	2.02913
ABCA1	0.440866	4.47128	16.0395	0.000681325	0.0162123	1.35742
KRTCAP2	-0.839345	2.51071	16.0175	0.000685735	0.0162434	0.558897
RP11-191G24.1	-0.84461	1.06734	15.9559	0.000698277	0.0164211	0.556861
FRK	0.609416	2.53458	15.9004	0.000709791	0.0165994	1.52564
VWF	0.716019	2.32345	15.8777	0.000714551	0.0166834	1.64264
NAIP	1.05826	0.734629	15.8406	0.000722421	0.0167522	2.08242
ADGRD1	0.479873	3.61415	15.8177	0.000727328	0.0167656	1.39462
RPL36A	-0.749857	3.15156	15.7339	0.000745576	0.0170609	0.594663
ROR2	-0.584116	2.66885	15.4573	0.00080954	0.0179553	0.667058
SLC30A1	0.470407	5.38839	15.3621	0.000832941	0.018315	1.3855
HIST1H2AC	0.442767	4.02118	15.3283	0.00084144	0.018382	1.35921
PARP8	0.428427	3.79316	15.2524	0.000860841	0.0187055	1.34577
ALKBH6	-0.660675	1.94637	15.2461	0.000862483	0.0187162	0.632582
GS1-358P8.4	0.40811	5.52969	15.2313	0.00086631	0.0187659	1.32695
MEF2BNB	-0.568792	3.67267	15.1523	0.000887185	0.0190493	0.674181
ESR2	1.50037	-0.840281	9.21653	0.00646289	0.0191467	2.82915
RP11-283I3.6	0.573362	2.21133	14.9994	0.000929187	0.0197689	1.48799
MACF1	0.557377	7.91209	14.9658	0.000938695	0.0198915	1.47159
MST1	-0.622432	3.77276	14.9633	0.000939399	0.0198915	0.649575
CCT8P1	0.890627	1.58181	14.9331	0.000948064	0.0200137	1.85398
PABPC1L	-0.6217	5.24474	14.9001	0.00095763	0.0201634	0.649905
FGD6	0.412771	3.51556	14.8497	0.000972436	0.0203177	1.33124
SGPP1	0.449737	5.30511	14.6823	0.00102343	0.0208486	1.36579
RP11-54O7.3	-0.600729	3.9409	14.6695	0.00102746	0.0209044	0.659421
CHRM3	0.597649	2.57304	14.6468	0.00103463	0.0210241	1.51325
NKAIN2	1.00607	0.859107	14.6357	0.00103816	0.0210243	2.00843
C12orf56	0.404287	3.62241	14.6346	0.00103851	0.0210243	1.32343
QRICH2	0.863943	1.46953	14.5925	0.00105202	0.0211926	1.82001
SSSCA1-AS1	-1.00382	1.16933	14.5483	0.00106642	0.0213506	0.498677
SPIN3	-0.553438	3.03632	14.539	0.00106946	0.0213852	0.681394
SGK494	1.04167	0.870344	14.484	0.00108774	0.0217241	2.05862
AC024560.3	-0.776056	3.3273	14.4641	0.0010944	0.0217771	0.583961
WDFY3	0.417456	6.58047	14.4354	0.00110414	0.0218421	1.33557
FZD9	-1.04826	1.30644	14.3791	0.00112353	0.0220478	0.483552
LENG8	-0.561311	6.54763	14.352	0.00113299	0.0221395	0.677686
GPR161	0.517841	2.92321	14.3055	0.00114942	0.0223016	1.43181
THAP9	0.487473	2.75891	14.2966	0.00115261	0.022309	1.40199
RP11-166P13.4	0.69595	1.28987	14.1774	0.00119608	0.0229323	1.61995
HIST1H3H	0.608476	2.88609	14.167	0.00119995	0.0229624	1.52465
RAPGEF3	-0.569853	2.84579	14.1389	0.00121052	0.0231005	0.673685
NBPF10	0.51877	3.23496	14.1198	0.00121772	0.0231192	1.43273
HIST1H2BD	0.414171	3.87727	14.1154	0.00121942	0.0231192	1.33253
LINC00342	0.963362	1.51155	14.0961	0.00122677	0.0231928	1.94985
EP400	0.481826	7.14068	14.0669	0.00123801	0.0232904	1.39651
RP4-669H2.1	0.984021	0.73738	14.0559	0.00124228	0.0233243	1.97797
SLC8A2	0.830465	1.35663	14.0231	0.00125507	0.0235101	1.77826
LINC00887	1.26327	-0.367271	14.0019	0.00126345	0.0235859	2.40039
FLJ31356	0.717372	2.10042	13.9236	0.00129484	0.0239796	1.64418
RAD51B	0.602848	2.39128	13.9083	0.00130107	0.0240402	1.51871
NAV1	0.420821	5.40411	13.7024	0.00138829	0.0251068	1.33869
RAB6B	0.559417	2.45293	13.6139	0.00142773	0.0256252	1.47367
PCDHGB3	1.16315	0.43349	13.6063	0.00143118	0.0256589	2.23946
SNORD83A	-1.64973	-0.816375	13.5031	0.00147886	0.0261968	0.318699
CPNE7	-0.530947	3.28143	13.4965	0.00148202	0.0262241	0.6921
PCDHGA2	0.882823	1.09204	13.4428	0.00150759	0.0265613	1.84398
MDN1	0.517605	7.2073	13.4292	0.00151411	0.0266443	1.43158
RP11-44M6.7	-1.226	0.272549	13.4171	0.00151999	0.0266443	0.427502
CTD-2649C14.2	-1.31138	-0.00109465	13.4214	0.0015179	0.0266443	0.402936
CACNA1G	0.972815	0.970118	13.4102	0.00152331	0.0266654	1.96267
UBE2QL1	-0.862415	1.30703	13.3876	0.00153436	0.0268011	0.550031
ZGPAT	-0.569307	2.96846	13.3749	0.00154059	0.0268811	0.67394
PIK3C2G	1.0521	1.13976	13.3151	0.00157037	0.0270826	2.07354
SLC26A7	0.743497	2.03783	13.334	0.0015609	0.0270826	1.67423
LINC00662	0.59255	2.1434	13.3193	0.00156829	0.0270826	1.50791
LY6G5B	-1.00836	1.40895	13.3253	0.00156527	0.0270826	0.497112
DYNC1H1	0.574153	8.33319	13.3051	0.0015754	0.0271112	1.4888
GULP1	0.566825	3.12338	13.2629	0.00159686	0.0273649	1.48126
CXXC4	0.732826	1.93011	13.1368	0.00166298	0.0283193	1.66189
HNF4G	0.514692	3.04048	13.0111	0.00173185	0.0291042	1.42869
RP11-175O19.4	0.59902	2.65241	12.9388	0.00177289	0.0295594	1.51469
FAM229B	0.747609	2.21247	12.9231	0.00178198	0.0296337	1.67901
NFKBID	-0.592319	2.90891	12.8171	0.00184449	0.030394	0.663276
VTN	1.0198	0.860124	12.7998	0.00185489	0.0304423	2.02764
OSCAR	0.604639	1.85919	12.8012	0.00185404	0.0304423	1.5206
GLYCTK	-0.81084	1.60322	12.7707	0.00187259	0.0306095	0.57005
RP11-890B15.3	0.569434	2.58815	12.7387	0.00189226	0.0307884	1.48394
RP11-22B23.1	-0.538738	2.77227	12.7375	0.00189299	0.0307884	0.688373
DIO3OS	-0.962826	1.47066	12.6435	0.00195211	0.0314363	0.513051
CTD-3157E16.1	0.547293	2.32154	12.6249	0.00196406	0.0315976	1.46134
STOX2	0.436221	3.71995	12.5746	0.00199677	0.0318131	1.35306
CACNB2	-0.537849	6.08186	12.5762	0.0019957	0.0318131	0.688797
FBXL8	-0.579739	3.93173	12.5607	0.0020059	0.0318131	0.669085
KMT2D	0.623238	7.53462	12.5455	0.00201593	0.0318967	1.54033
KIAA1875	-0.555235	3.28602	12.399	0.00211575	0.0330589	0.680546
HIST1H4H	0.779527	1.32398	12.3745	0.00213295	0.0332957	1.71657
SCARNA15	-1.6799	-0.349113	12.3707	0.00213563	0.0333056	0.312105
APLP1	0.530898	2.35943	12.3537	0.0021477	0.0334618	1.44483
FSIP2	0.883276	1.59847	12.311	0.00217829	0.033617	1.84456
GPC2	-0.714383	2.2028	12.3125	0.00217717	0.033617	0.609466
RP11-473M20.5	-0.629881	2.60809	12.2309	0.00223701	0.0341995	0.64623
LMNTD2	-0.642537	2.35686	12.218	0.00224663	0.0342822	0.640586
LINC00649	0.407569	3.15454	12.1424	0.0023039	0.0349596	1.32645
ACKR2	0.857345	0.428511	12.0952	0.00234052	0.0354455	1.8117
PCDHGA10	1.71444	-1.00931	12.0494	0.00237666	0.035764	3.28169
FAHD2B	0.559772	2.41967	12.053	0.00237376	0.035764	1.47404
HUWE1	0.517355	9.00437	12.0517	0.00237485	0.035764	1.43133
EP300	0.390194	6.73185	12.0154	0.00240383	0.0360397	1.31057
RP1-140K8.5	0.686247	2.44798	12.0072	0.00241047	0.036106	1.60909
AC058791.1	-0.833344	1.81991	11.9663	0.00244374	0.0364037	0.561227
CTA-293F17.1	0.57081	2.20741	11.9582	0.00245045	0.0364663	1.48536
LAMC2	0.409254	3.39887	11.9271	0.00247615	0.0366853	1.328
NBPF20	0.599246	3.01787	11.9233	0.00247934	0.0366992	1.51492
ARFGEF3	0.38575	7.44145	11.9196	0.00248247	0.0367122	1.30654
NEIL1	-0.516438	3.71262	11.9034	0.00249596	0.0368783	0.699096
MSANTD2	0.461714	3.30852	11.8857	0.00251091	0.0370166	1.37718
RP11-1012E15.2	1.98492	-0.614527	11.8758	0.00251928	0.0370548	3.95841
ZNF423	0.742149	0.9676	11.8494	0.00254178	0.0373184	1.67267
TNIK	0.624029	2.25374	11.8356	0.0025537	0.0373983	1.54117
ENTHD2	-0.51473	3.53142	11.8239	0.00256375	0.0374385	0.699924
CTD-2547G23.4	-1.02158	1.19673	11.7519	0.00262689	0.0381731	0.492576
RP11-4C20.3	2.94561	-0.657965	11.7419	0.00263577	0.0382163	7.70402
TENM1	0.644828	2.22312	11.6837	0.00268825	0.0387386	1.56355
MT-ATP8	-0.689695	8.81812	11.6659	0.00270461	0.0387453	0.619985
MIR210HG	-0.84468	0.817791	11.6699	0.00270091	0.0387453	0.556834
CNTD1	-1.24087	0.0239228	11.6281	0.00273952	0.0391288	0.423117
AC006128.2	-1.23989	0.671687	11.6065	0.00275971	0.0393139	0.423404
AL133243.2	1.21037	0.10983	11.5803	0.00278442	0.0394885	2.31398
TTC33	0.670108	2.4107	11.5709	0.0027933	0.0394885	1.59119
MTCP1	-0.678952	1.31108	11.5804	0.00278428	0.0394885	0.624619
NDUFS7	-0.766712	1.62261	11.5733	0.00279105	0.0394885	0.587756
SYNE3	0.420527	2.58065	11.4179	0.00294319	0.0407521	1.33842
ZNF613	1.06304	0.0569511	11.3836	0.00297799	0.0410052	2.08933
MYCBP2	0.448207	5.49281	11.3825	0.00297909	0.0410052	1.36434
RP5-890E16.2	-1.14757	0.489003	11.3413	0.00302156	0.0414149	0.451384
HERC2	0.462587	6.16662	11.335	0.00302807	0.0414693	1.37801
C5orf45	-0.519926	4.68455	11.2384	0.00313041	0.0423723	0.697407
LIME1	-0.804276	2.21497	11.2115	0.00315957	0.0426254	0.57265
PKI55	0.610079	2.53313	11.157	0.00321961	0.0430788	1.52634
HDAC10	-0.867112	1.41047	11.1505	0.00322686	0.0431404	0.548243
ZNF827	0.410035	2.89327	11.148	0.00322967	0.0431425	1.32872
MLLT11	-0.606286	2.56623	11.1216	0.00325936	0.0433968	0.656886
ZMYND12	0.841461	1.26442	11.1	0.00328385	0.0435805	1.79186
COL6A4P2	-1.20506	0.383144	11.0936	0.00329106	0.0436052	0.433752
GLI2	1.29492	-0.653387	11.088	0.00329751	0.0436092	2.45363
TSSK4	-0.891036	1.26367	11.0863	0.00329939	0.0436092	0.539227
AC005682.5	-0.842821	1.15353	10.8924	0.00352971	0.0454374	0.557552
KLF15	-1.36214	0.819011	10.8939	0.00352793	0.0454374	0.389006
ZNF808	0.503687	2.78363	10.841	0.0035938	0.0461167	1.41783
CTC-471F3.5	0.772331	0.899682	10.8229	0.00361657	0.0463723	1.70803
RAC1P2	-1.25608	-0.151921	10.8104	0.00363249	0.0465033	0.418681
RP11-690D19.3	0.512496	2.24733	10.7887	0.00366019	0.0467478	1.42652
CDKN2B	0.554346	3.15791	10.7702	0.00368406	0.0468689	1.4685
VPS13D	0.405364	5.94167	10.7709	0.00368307	0.0468689	1.32442
COL14A1	0.444567	2.77993	10.7603	0.00369681	0.0469213	1.36091
LEPR	0.478024	2.33362	10.7528	0.00370657	0.0469544	1.39283
KLHL17	-0.542325	3.60733	10.7215	0.00374755	0.0473178	0.686663
RP11-554D14.2	0.829653	1.00031	10.7016	0.00377382	0.0474081	1.77726
KRT7	0.596985	2.52831	10.6665	0.00382081	0.0478614	1.51255
BCAN	1.3524	-0.258841	10.6218	0.00388153	0.0483805	2.55336
HPGD	1.58849	-0.892493	10.5682	0.00395572	0.0489503	3.00735
PTPN21	0.499594	2.25767	10.5293	0.00401047	0.0494766	1.41382
RP11-1212A22.1	-0.639909	1.69506	10.5183	0.00402613	0.0495121	0.641753
WASH1	-0.738744	1.30582	10.5166	0.00402854	0.0495121	0.599261
GDI2P2	-1.56989	-0.62092	10.4726	0.00409188	0.049989	0.336833

## Sheet: +DOX(FI)vs-DOX(FI)_Specific_Top
FI-only
Gene	logFC	logCPM	F	PValue	FDR	FC
ABCC4	2.02342	5.82194	837.348	5.96745e-18	6.89727e-16	4.06546
PCDH19	2.08691	4.1738	315.804	7.99919e-14	1.80308e-12	4.24838
C5AR2	1.99155	3.18446	78.5562	2.08221e-08	1.08519e-07	3.97663
AKAP12	0.98673	4.50755	145.465	1.0601e-10	2.46805e-07	1.98169
OPN3	0.94375	4.21184	133.059	2.34284e-10	3.83179e-07	1.92352
DIXDC1	-0.670744	6.69768	132.532	2.42642e-10	3.83179e-07	0.628183
GRHL3	-0.932811	5.41276	128.35	3.21999e-10	4.37301e-07	0.523837
HSPB8	4.08396	-0.167875	63.2663	1.16719e-07	5.22288e-07	16.9587
PTPRH	2.14286	1.45922	59.4807	1.87965e-07	8.08888e-07	4.41638
MCC	-0.694331	6.03957	115.764	7.94139e-10	8.84577e-07	0.617996
CAB39L	-1.01472	4.191	115.432	8.14178e-10	8.84577e-07	0.494924
SOCS1	1.37503	2.13566	110.375	1.19972e-09	1.22199e-06	2.59373
TIPARP	-0.644998	6.19469	104.339	1.94468e-09	1.66803e-06	0.639494
MESP1	2.13773	0.536671	49.7233	7.20198e-07	2.75777e-06	4.40069
CTD-2538C1.2	1.03583	4.55244	94.6803	4.43508e-09	3.28539e-06	2.05029
ENPP1	-0.616826	5.37472	86.5113	9.42592e-09	5.29704e-06	0.652104
CD55	0.506121	7.30967	78.8993	2.0096e-08	9.52809e-06	1.42023
BDKRB2	0.696426	4.40509	76.9197	2.47063e-08	1.05958e-05	1.62049
PMP22	0.557405	6.21289	75.4817	2.87832e-08	1.17512e-05	1.47162
LFNG	0.577709	6.8115	74.8128	3.09268e-08	1.20003e-05	1.49248
KIF3C	0.556709	6.03825	73.1618	3.7009e-08	1.39401e-05	1.47091
TTC39B	-0.705766	5.10273	73.0086	3.76367e-08	1.39401e-05	0.613117
HBEGF	1.20438	2.34489	71.2884	4.55501e-08	1.61376e-05	2.30438
CITED2	0.540491	7.27353	71.3877	4.5047e-08	1.61376e-05	1.45447
SGK1	1.13748	3.25815	70.0636	5.22962e-08	1.751e-05	2.19996
ADARB1	0.553268	6.48447	70.0048	5.26471e-08	1.751e-05	1.46741
ISG20	0.649735	4.87209	69.4928	5.58092e-08	1.77844e-05	1.56888
HOXA5	1.44774	1.66743	67.2333	7.24935e-08	2.10969e-05	2.7278
FST	1.26945	2.05003	66.318	8.07541e-08	2.30886e-05	2.41069
FAM102B	0.510618	7.58856	65.9077	8.47885e-08	2.34203e-05	1.42466
CEBPB	0.726289	4.57149	65.3785	9.03231e-08	2.45333e-05	1.65438
MAOA	-0.549658	7.40828	64.3891	1.01766e-07	2.60708e-05	0.683182
VCAN	-0.629361	7.07191	64.2703	1.03244e-07	2.60708e-05	0.646463
GJA1	2.19368	0.497529	32.4342	1.3574e-05	4.06944e-05	4.5747
EGR3	0.683503	4.77312	59.5604	1.86045e-07	4.15339e-05	1.60603
FHL1	0.549788	5.63459	59.0434	1.98893e-07	4.26495e-05	1.46387
NR2F2	0.466246	9.58666	59.0474	1.9879e-07	4.26495e-05	1.38151
CNTD2	0.658882	3.59992	57.8049	2.33829e-07	4.88552e-05	1.57886
DUSP4	0.50328	5.97211	57.5953	2.40382e-07	4.95887e-05	1.41743
2001-03-01	0.492909	5.81663	57.3964	2.46789e-07	5.0274e-05	1.40728
ST6GALNAC4	0.654496	4.2948	57.0452	2.58565e-07	5.20227e-05	1.57407
ANXA9	0.515574	7.51617	56.145	2.91666e-07	5.79668e-05	1.42956
ZBED6	-0.736142	5.38501	55.8531	3.03381e-07	5.95686e-05	0.600343
DNAJC12	0.587803	4.61645	53.8297	4.00311e-07	7.33019e-05	1.50296
NR4A3	0.504053	5.87977	53.1583	4.39639e-07	7.8734e-05	1.41819
BATF	1.23392	2.66974	52.6245	4.73941e-07	8.30518e-05	2.35206
PDE4D	-0.6162	4.54848	52.4494	4.85827e-07	8.4229e-05	0.652387
MCAM	0.815666	3.05073	51.2213	5.78997e-07	9.82908e-05	1.76011
CASP9	0.565614	5.48537	49.953	6.96281e-07	0.000114619	1.48002
ZNF331	0.436675	6.47569	48.319	8.87581e-07	0.000141813	1.35348
JUND	0.433573	6.85743	48.3369	8.8519e-07	0.000141813	1.35057
SCG2	2.66524	-0.820088	25.7945	5.53068e-05	0.000147518	6.34332
CDKL5	-0.566365	6.97878	44.5522	1.58992e-06	0.000231347	0.675316
TNFRSF12A	0.727336	5.56141	44.0292	1.7287e-06	0.000247129	1.65558
PLEKHA2	0.602937	4.71609	43.7412	1.81077e-06	0.000251424	1.51881
CRISPLD2	0.647799	3.95011	43.5463	1.86871e-06	0.00025592	1.56678
IGFBP2	0.509352	5.27379	43.1269	2.00048e-06	0.000269036	1.42341
TBX3	0.457882	4.73926	43.0856	2.01402e-06	0.000269036	1.37352
MAP3K8	0.527583	4.34872	42.8269	2.10101e-06	0.000276131	1.44151
RAB31	0.406084	7.53416	42.6842	2.15075e-06	0.000280406	1.32508
FYN	0.639552	3.8095	42.1405	2.35256e-06	0.000301887	1.55784
SOX4	0.492963	7.6525	41.3611	2.67905e-06	0.000338454	1.40733
CRIM1	0.467845	5.97597	41.3036	2.70503e-06	0.000339106	1.38304
CDH26	1.50659	2.33398	40.9747	2.85914e-06	0.000339135	2.84138
P2RX7	1.11263	1.63374	41.0537	2.82126e-06	0.000339135	2.16239
LGALS3BP	0.657959	3.96102	40.9059	2.89254e-06	0.000339135	1.57785
CHPT1	0.590077	5.04147	40.9887	2.85235e-06	0.000339135	1.50533
ZBED1	0.524873	5.03347	40.9499	2.87115e-06	0.000339135	1.43881
RP11-88E10.4	0.741806	3.31795	40.4182	3.14231e-06	0.000360635	1.67227
CGA	0.5475	4.11155	41.8858	3.13843e-06	0.000360635	1.46155
EN2	0.562138	3.59301	40.3064	3.20286e-06	0.000365014	1.47646
EHD4	0.509902	5.65571	40.1407	3.29498e-06	0.000372905	1.42395
CHMP1B	0.40072	6.33406	39.7258	3.53858e-06	0.000397712	1.32017
TTYH3	0.472404	5.45198	38.7624	4.18431e-06	0.000446227	1.38742
IL17REL	-0.934411	2.73921	38.7557	4.18928e-06	0.000446227	0.523256
HSH2D	0.650556	4.49935	38.4916	4.38844e-06	0.000461409	1.56977
PCSK1N	0.627265	4.52063	38.5199	4.36663e-06	0.000461409	1.54463
DUSP6	0.847693	2.59504	38.3496	4.49982e-06	0.000467093	1.79962
H2AFJ	0.470119	5.56923	37.9654	4.81712e-06	0.000496865	1.38522
MGAT2	1.98591	-0.388747	20.2826	0.000211062	0.000504203	3.96112
HTATIP2	0.411315	5.26953	37.8174	4.9458e-06	0.000506929	1.3299
IRS2	0.397173	5.99357	37.7788	4.98004e-06	0.000507248	1.31692
ERRFI1	0.431955	5.99624	37.2021	5.52297e-06	0.000550996	1.34906
CCDC85B	0.570004	4.26581	36.4182	6.36824e-06	0.00060339	1.48453
HELLS	0.472908	4.41249	36.212	6.6136e-06	0.000619436	1.3879
LMNA	0.41604	6.94115	35.9912	6.88787e-06	0.000641438	1.33426
MSX2	0.478802	4.62074	35.3658	7.73496e-06	0.000704227	1.39359
PGLYRP2	1.80294	3.56374	35.1332	8.07875e-06	0.000731441	3.48931
CACNG4	0.430311	8.74206	35.0985	8.13149e-06	0.000732149	1.34752
KCNN2	0.86233	2.43359	34.9034	8.43488e-06	0.000735098	1.81797
HLA-DRB5	0.694882	3.52023	34.81	8.5847e-06	0.000744175	1.61875
TBKBP1	0.511534	5.0847	34.2479	9.54957e-06	0.000803604	1.42556
FDX1	0.450735	4.54035	34.2308	9.58075e-06	0.000803604	1.36674
MKL2	-0.517211	6.94369	33.9952	1.00218e-05	0.000829063	0.698722
IRF2BPL	0.4792	6.0976	33.7823	1.04395e-05	0.000848222	1.39397
SERPINI1	-0.519325	3.77204	33.7869	1.04302e-05	0.000848222	0.697698
PVRL2	0.383071	6.92524	32.5964	1.3147e-05	0.00102515	1.30412
GRAMD1A	0.480077	5.58146	32.1807	1.4272e-05	0.00109197	1.39482
MEIS3	0.436357	5.1833	32.121	1.44421e-05	0.00109841	1.35318
LGALS1	0.420715	5.82295	32.104	1.44909e-05	0.00109841	1.33859
RBM47	0.411509	6.19775	31.5634	1.61431e-05	0.0012062	1.33008
SLC16A9	0.655342	3.08594	31.4536	1.65034e-05	0.00122253	1.57499
COL18A1	0.441034	7.34534	31.3293	1.69218e-05	0.00123666	1.35758
CRIP2	0.38527	6.51435	31.2271	1.72749e-05	0.00124748	1.3061
IMPA2	0.429299	4.76467	31.1493	1.75489e-05	0.00125989	1.34658
TM2D1	0.575383	3.92484	31.096	1.77393e-05	0.00126797	1.49007
MYADM	0.551579	5.15087	31.0415	1.79366e-05	0.00127539	1.46569
PAX9	0.380087	5.43459	31.0242	1.79996e-05	0.00127539	1.30142
BMPER	1.4641	1.20721	30.9797	1.81632e-05	0.00128141	2.75892
EGFL7	0.701253	4.00318	30.8669	1.85846e-05	0.00130549	1.62592
SIGLEC15	0.852379	3.74868	30.6191	1.9549e-05	0.00136149	1.80548
SPEG	0.445089	5.46202	30.5032	2.00188e-05	0.0013824	1.3614
MMP10	1.99727	-1.01814	16.1617	0.000657358	0.00143168	3.99244
RP11-102K13.5	1.4882	-0.00828248	29.9192	2.25837e-05	0.0015146	2.80538
ID1	-0.712524	3.37861	29.7264	2.3508e-05	0.00156372	0.610251
FOSL1	0.991628	1.95441	28.6334	2.96033e-05	0.00186994	1.98843
MYB	0.480711	5.38639	28.4757	3.06182e-05	0.00192659	1.39543
ARG2	0.413479	4.34041	28.4076	3.10683e-05	0.00194739	1.33189
METRNL	0.463315	5.83598	28.2399	3.22077e-05	0.00199578	1.37871
SEMA3B	0.43651	6.68775	28.0296	3.37027e-05	0.0020566	1.35333
RFX3	-0.604277	4.17292	28.0135	3.38202e-05	0.0020566	0.657801
NUDT19	0.380208	5.91471	27.7546	3.57733e-05	0.00211231	1.30153
STC1	0.566421	3.72785	27.3069	3.94503e-05	0.00227986	1.48085
FAM167A	0.530776	3.70208	27.0247	4.19812e-05	0.00236736	1.44471
KCNF1	0.685986	2.61533	26.0617	5.20591e-05	0.00281036	1.6088
GLA	0.385674	5.1699	26.0461	5.2243e-05	0.00281036	1.30647
TRA2A	0.42474	5.90975	25.8734	5.43248e-05	0.00289324	1.34233
OSGIN1	0.390978	5.20302	25.8526	5.45824e-05	0.00289749	1.31128
RAB20	0.446181	4.31032	25.7299	5.61261e-05	0.00296692	1.36243
DOK7	0.400683	5.45645	25.5648	5.82782e-05	0.00301511	1.32013
CH17-189H20.1	2.76603	-0.666905	25.5292	5.87542e-05	0.00302295	6.80233
FZD8	0.475946	4.00148	25.4463	5.98808e-05	0.0030688	1.39083
SNCA	-0.710814	2.20524	25.3118	6.1757e-05	0.00315503	0.610975
OSTF1	0.411899	5.26813	24.9609	6.6964e-05	0.00333735	1.33044
KIF26B	0.949255	1.33281	24.9372	6.73327e-05	0.00334549	1.93087
COL5A1	0.440551	5.75063	24.8288	6.90486e-05	0.00337923	1.35712
C17orf82	0.666968	3.21182	24.7556	7.0235e-05	0.00342252	1.58773
TP53INP2	0.431297	4.85677	24.7138	7.09216e-05	0.00343991	1.34845
ITGB6	0.420695	6.29156	24.4724	7.50365e-05	0.00357618	1.33857
ANXA1	0.865615	2.58992	24.1544	8.08646e-05	0.00373646	1.82212
GMNN	-0.543079	4.51598	24.1508	8.09334e-05	0.00373646	0.686305
FOXC1	0.784176	1.95112	23.7651	8.8688e-05	0.00398471	1.72211
RPS27L	0.399852	5.4775	23.7619	8.87557e-05	0.00398471	1.31937
HMGN3	0.499697	4.87196	23.2218	0.000101036	0.00442632	1.41392
DZIP1L	-1.04482	1.23442	23.0359	0.000105685	0.00458073	0.484707
WISP2	0.692789	1.98333	23.0094	0.000106369	0.00459813	1.61641
FAM89A	0.445753	4.07811	22.9591	0.000107676	0.00460954	1.36203
SPTBN5	1.01696	0.584668	22.7085	0.000114459	0.00483247	2.02365
TNFRSF18	0.800745	1.9633	22.5678	0.000118475	0.00495073	1.742
CACNA1I	0.835414	2.76233	22.4521	0.00012189	0.00504172	1.78437
ENTPD8	0.661883	3.84811	22.2128	0.000129309	0.00526442	1.58215
CNNM2	0.412984	5.00901	22.2158	0.000129212	0.00526442	1.33144
DDAH2	0.443887	5.78709	21.7559	0.000144893	0.00570367	1.36026
OASL	1.07667	0.991942	21.4793	0.000155326	0.00603185	2.10916
WIPF1	0.446685	3.77686	21.2409	0.000164984	0.00624765	1.3629
CTF1	0.667084	3.63168	21.1277	0.000169801	0.00636149	1.58786
CHN2	-0.714185	2.70417	20.9912	0.000175815	0.00651657	0.609549
PMAIP1	0.526749	3.12181	20.9489	0.000177727	0.00654006	1.44068
CIITA	-1.55093	0.848579	20.9477	0.000177778	0.00654006	0.34129
RNF170	0.420926	4.48047	20.6611	0.000191354	0.00691462	1.33879
LINC00284	1.04226	2.21972	20.6212	0.000193329	0.00697055	2.05945
NPY1R	0.59253	4.57938	20.4667	0.000201208	0.00715958	1.50789
ARHGAP42	0.485069	3.3381	20.442	0.000202502	0.00718994	1.39965
ALDH16A1	0.381974	4.64722	20.4086	0.00020426	0.00720524	1.30312
NHS	0.433753	4.34834	20.2993	0.000210144	0.00734916	1.35074
RHOF	0.707295	2.14804	20.1657	0.000217588	0.00752873	1.63274
EFEMP1	0.604233	3.69931	19.9784	0.000228523	0.00784049	1.52017
TCF19	0.45802	4.43552	19.9405	0.000230808	0.00788861	1.37366
C16orf74	0.380224	4.79542	19.836	0.000237238	0.00803797	1.30154
DSCAM	0.685214	2.60777	19.5801	0.00025384	0.00845978	1.60794
KIF26A	0.58542	2.82762	19.5607	0.000255147	0.00848599	1.50048
LINC00936	0.831197	2.21216	19.3913	0.000266907	0.0087473	1.77916
SLC45A1	0.780711	1.81181	19.4096	0.000265611	0.0087473	1.71798
PLCL1	0.484001	4.12995	19.3858	0.000267298	0.0087473	1.39862
SHB	0.548932	3.2222	19.3592	0.000269202	0.00878797	1.463
FAM122C	0.513662	2.7334	19.3534	0.000269619	0.00878797	1.42767
RP11-44N21.1	0.831045	2.66779	19.1674	0.000283372	0.0091087	1.77897
CTNNA3	1.41779	0.731408	19.1469	0.000284939	0.00912308	2.67175
EDA	-0.610704	3.69107	19.0422	0.000293067	0.00927402	0.654877
SYNPO	1.46266	0.902629	18.8685	0.000307129	0.00965252	2.75617
ETV5	0.576205	2.91966	18.8263	0.000310656	0.00973607	1.49092
AC007255.8	-0.981607	1.55149	18.8086	0.000312148	0.00976406	0.506415
RHOV	-0.611808	2.85124	18.6561	0.000325343	0.0100609	0.654376
SOCS3	0.884561	2.60182	18.4567	0.000343531	0.0104645	1.8462
PPP1R3F	0.587718	2.73889	18.4448	0.000344649	0.010479	1.50287
TCF7L2	0.403595	4.51869	18.393	0.000349572	0.0105293	1.3228
ZNF750	0.541149	2.5556	18.0587	0.000383278	0.0112749	1.45513
EFCAB2	0.528038	3.43149	18.0349	0.000385808	0.0113085	1.44197
NDRG4	0.528826	3.6897	17.8925	0.000401346	0.0116708	1.44275
RASD1	0.447944	3.09467	17.8889	0.000401749	0.0116708	1.36409
COL9A3	0.44423	3.75244	17.8551	0.00040555	0.0117602	1.36059
NKILA	0.613118	2.97186	17.8005	0.000411759	0.0118938	1.52956
ZNF483	-0.717217	2.1994	17.7964	0.000412231	0.0118938	0.60827
BEND5	-0.792572	1.96623	17.7751	0.000414691	0.0119403	0.577314
CCDC71L	0.680654	2.64176	17.7272	0.000420261	0.0119947	1.60287
MAFK	0.436997	4.49028	17.6821	0.000425597	0.0121046	1.35378
HOMER3	0.549606	3.12256	17.6674	0.000427354	0.0121123	1.46369
UPK3A	1.05383	1.10261	17.5306	0.000444052	0.0124987	2.07603
RP11-348P10.2	1.42485	-0.399221	17.5005	0.00044783	0.0125616	2.68487
SCN1B	0.55757	2.91058	17.3694	0.000464672	0.0129449	1.47179
SERPINA5	0.398721	4.63443	17.3413	0.000468375	0.0130036	1.31834
POMK	-0.556103	3.08701	17.2831	0.000476134	0.0131518	0.680137
IER5L	0.415652	3.76693	17.1505	0.00049437	0.0135636	1.3339
RP11-398K22.12	0.891803	1.35853	17.1236	0.000498172	0.0136256	1.85549
SLC29A4	-0.537518	2.97435	17.1226	0.000498304	0.0136256	0.688955
LINC01004	1.20019	1.06951	17.0284	0.000511851	0.013871	2.29771
CACNB4	-0.520276	3.26236	17.0247	0.000512386	0.013871	0.697239
SYNPO2	0.410066	4.80278	17.0091	0.000514677	0.0139099	1.32875
HLA-DRB6	1.84745	-0.0518087	16.9252	0.000527155	0.0140924	3.59865
NEUROG2	1.05363	0.111919	16.8934	0.000531969	0.0141446	2.07574
RP11-855A2.5	-0.624297	1.52751	16.7353	0.000556637	0.0145844	0.648736
CYP4F11	0.710636	2.59658	16.7227	0.000558661	0.0145969	1.63653
RP11-34P13.16	0.973593	0.91657	16.6243	0.000574725	0.014878	1.96372
ZNF354C	-0.525248	3.1733	16.6041	0.000578079	0.0149066	0.69484
ULBP1	0.499961	3.45156	16.4846	0.000598406	0.0152856	1.41418
KCNMB4	0.451179	4.13814	16.2872	0.000633719	0.0159872	1.36716
NBPF4	0.48347	3.25571	16.1324	0.000663025	0.0164715	1.3981
ZDHHC14	0.689605	2.23587	16.1114	0.000667105	0.0165062	1.61284
HMGN5	0.621354	2.8264	16.0858	0.000672138	0.0165716	1.53832
CITED4	0.396618	4.39122	16.0431	0.000680606	0.0167046	1.31642
AGPAT9	0.44096	3.26905	15.9205	0.00070559	0.0171421	1.35751
SRRM5	-1.26832	1.24338	15.8322	0.000724222	0.0175061	0.415144
DLX3	0.622021	2.59934	15.7583	0.000740212	0.01774	1.53903
PRKAR1B	0.399536	4.33668	15.6415	0.000766312	0.0182849	1.31908
ADAMTSL5	0.65938	2.88288	15.636	0.000767574	0.0182882	1.5794
AP1S3	0.546553	2.24467	15.4819	0.000803612	0.0189255	1.46059
SOX21-AS1	0.763303	1.4932	15.4532	0.000810544	0.0190064	1.69737
UBE2S	0.407141	4.21222	15.4136	0.000820188	0.0191225	1.32606
ESRRB	0.410593	3.18138	15.3968	0.000824327	0.0191915	1.32923
RP11-342K2.1	0.647952	1.52792	15.3601	0.000833447	0.0193139	1.56694
MUC20	0.760915	2.24069	15.3494	0.000836119	0.019328	1.69456
DIO3	0.580404	2.70529	15.2755	0.000854872	0.0195947	1.49527
PLAUR	0.792971	1.14707	15.2586	0.000859244	0.0196673	1.73264
CAPN13	-0.592543	3.57499	15.2473	0.000862168	0.0197065	0.663173
FIBCD1	0.478366	3.50743	15.2385	0.000864447	0.0197309	1.39317
TRIM38	0.490874	3.73265	15.1396	0.000890605	0.0200261	1.4053
CLCF1	0.429722	3.3289	15.1391	0.000890726	0.0200261	1.34697
ATP6AP1L	-0.662319	2.54671	15.1359	0.000891584	0.0200261	0.631862
RP11-45M22.2	-0.714977	1.9357	15.1418	0.000890014	0.0200261	0.609215
MARCKS	0.528342	5.91104	14.9728	0.000936712	0.0207387	1.44227
PCBP3-OT1	-1.30857	0.0385259	14.9297	0.000949038	0.0209289	0.403721
TNFRSF11B	-0.69125	2.8587	14.9101	0.000954711	0.0210256	0.619317
HES4	0.384683	3.54477	14.8632	0.000968434	0.0212703	1.30557
SGK3	0.443537	3.5732	14.8398	0.000975368	0.0213184	1.35993
SYNM	0.467202	3.06876	14.8118	0.000983721	0.021382	1.38243
IGSF1	0.560533	3.2676	14.7628	0.000998564	0.0215544	1.47481
DYNLT3	0.413234	4.96669	14.6968	0.00101892	0.0218779	1.33167
SGMS2	0.446794	4.16908	14.5757	0.00105746	0.0225569	1.36301
RP11-111M22.2	-0.891385	1.82922	14.5618	0.00106197	0.0225939	0.539096
PABPC4L	0.819588	2.592	14.5231	0.00107472	0.0227759	1.7649
ANKRD2	2.15785	0.629583	14.4315	0.00110547	0.0231864	4.4625
SMPD1	0.469588	3.66869	14.4316	0.00110544	0.0231864	1.38471
CEBPD	0.833675	1.53894	14.3876	0.00112057	0.0233475	1.78222
MYBL1	0.588389	3.63374	14.3684	0.00112726	0.0234025	1.50357
CA11	0.597689	2.56742	14.3258	0.00114222	0.0236087	1.51329
CALB1	0.928097	1.24481	14.187	0.0011925	0.0244147	1.90276
SYNGR3	0.578192	2.69856	14.1653	0.00120058	0.024488	1.49298
TCEAL1	0.403581	4.23112	14.1468	0.00120752	0.0245987	1.32279
TPPP	0.76557	1.32048	14.1423	0.00120921	0.0246024	1.70004
GPX3	0.406229	4.14725	14.0988	0.00122573	0.0247838	1.32522
SMOX	0.527357	2.69736	14.0164	0.00125771	0.0252114	1.44129
RP11-352M15.2	0.43041	4.65907	14.0079	0.00126105	0.0252196	1.34762
SNHG4	-0.931968	1.93441	14.0036	0.00126276	0.0252196	0.524143
IRF7	0.532886	3.29447	13.9718	0.00127542	0.0252978	1.44682
FAM214B	0.424162	3.65121	13.8941	0.00130689	0.0254765	1.34179
LINC00322	1.50862	0.189793	13.7995	0.00134638	0.0260594	2.84537
NRG4	1.70123	-0.249501	13.7627	0.0013621	0.0262309	3.25178
CAP2	0.57134	3.56159	13.7052	0.00138705	0.0264882	1.4859
RP11-77P16.4	-0.836808	2.29111	13.7106	0.00138468	0.0264882	0.559881
NPR3	-0.708532	2.4584	13.6749	0.00140039	0.0266615	0.611942
UNC5A	0.542796	3.6704	13.6409	0.00141556	0.0267625	1.45679
CCNE2	-0.620007	2.37429	13.6442	0.0014141	0.0267625	0.650668
GCNT2	-1.46095	0.165489	13.6555	0.00140901	0.0267625	0.363254
RP11-739N20.2	-0.807807	1.2975	13.6047	0.00143192	0.0269302	0.571249
CYP24A1	1.03799	-0.383287	13.5723	0.00144672	0.0271045	2.05336
IPO4	-0.72213	1.19575	13.5106	0.00147535	0.0274472	0.606202
FILIP1L	1.43334	-0.501485	13.4061	0.00152531	0.0280906	2.70072
TMEM160	0.691344	2.01123	13.3769	0.00153963	0.0282242	1.61479
FOXD3-AS1	0.673386	1.88208	13.3691	0.00154347	0.0282628	1.59481
FSTL4	0.720725	1.70846	13.2433	0.00160696	0.028941	1.64801
C5AR2	0.632408	3.18446	13.0953	0.00168537	0.0300508	1.55015
AC009014.3	1.15337	-0.268322	13.0777	0.00169499	0.0301564	2.22434
TMEM51	0.46738	3.00644	13.0569	0.00170638	0.0302928	1.3826
CYP1B1-AS1	-0.77236	1.82983	13.052	0.00170912	0.0303086	0.585459
TMEM133	0.654943	1.27557	13.0114	0.00173168	0.0305093	1.57455
PIP5KL1	0.888951	2.0772	12.9578	0.00176199	0.0308055	1.85183
C1orf111	-1.00085	-0.10704	12.8857	0.00180373	0.0313719	0.499706
NDUFB8P2	-1.30418	0.152885	12.8881	0.00180231	0.0313719	0.40495
HOXB6	1.08486	0.463372	12.8604	0.00181862	0.0315971	2.12116
TAS2R5	1.76249	-0.74434	12.8165	0.0018448	0.0318819	3.39283
ADAM12	0.499245	2.23332	12.8051	0.00185172	0.0319338	1.41347
SAMD11	0.548317	3.67284	12.7783	0.00186797	0.0320826	1.46238
SERPINE2	0.454232	2.70827	12.7778	0.00186822	0.0320826	1.37005
MAP3K14-AS1	0.621364	2.28822	12.7209	0.00190328	0.0325133	1.53833
TENM4	-0.635244	3.326	12.6991	0.00191688	0.0326089	0.643832
RBP1	0.781336	1.61864	12.6835	0.00192674	0.0327084	1.71872
GRAMD1B	0.943132	0.0788285	12.607	0.00197566	0.0331194	1.9227
SLC1A1	0.41966	3.37027	12.6083	0.00197476	0.0331194	1.33761
RTN2	0.472002	3.65717	12.4937	0.00205063	0.033997	1.38703
MYH11	1.71202	-0.276315	12.4604	0.00207325	0.0342675	3.27619
RELB	0.648137	2.06601	12.4527	0.00207852	0.0343199	1.56714
CTD-2270P14.1	-0.657272	3.60476	12.434	0.00209143	0.034423	0.634076
CYP26B1	0.417195	3.83012	12.3153	0.00217518	0.0352374	1.33533
MMP14	0.48022	3.38898	12.2505	0.00222249	0.0356496	1.39496
ZCCHC10	0.424419	3.2421	12.2466	0.00222533	0.03566	1.34203
GRIN3B	0.899613	1.18581	12.2265	0.00224028	0.0358643	1.86556
FA2H	0.495193	3.03335	12.2069	0.00225496	0.0360285	1.40951
FUT9	-0.531959	3.94805	12.1964	0.00226284	0.0361153	0.691615
CTD-3088G3.8	0.929267	1.14031	12.1567	0.002293	0.036422	1.90431
MUC3A	0.763403	1.68354	12.1354	0.00230929	0.0365028	1.69749
SERPINB5	-0.621658	1.66907	12.1231	0.00231883	0.0366182	0.649923
CTD-2147F2.1	0.528653	2.5664	12.0564	0.00237112	0.0372634	1.44258
ZNF865	0.387674	3.50169	12.038	0.00238574	0.037457	1.30828
ADAMTS7	0.605142	1.61951	12.0295	0.00239257	0.037492	1.52113
ANK1	1.43656	0.0254567	12.0102	0.00240803	0.0376051	2.70674
PLEKHG1	0.719815	1.67499	12.0063	0.00241118	0.0376051	1.64697
AFAP1L2	0.726635	2.74285	11.9536	0.00245424	0.0379649	1.65478
TMEM256	0.406624	3.31521	11.9181	0.00248366	0.0382211	1.32558
AC091729.9	0.492169	2.80816	11.8804	0.00251535	0.0384547	1.40656
SLC9A4	2.05307	-0.54017	11.8599	0.00253282	0.0386186	4.14989
RPS7P11	1.08566	0.17779	11.8456	0.00254509	0.0386186	2.12235
RGS22	1.00983	0.608578	11.8461	0.0025446	0.0386186	2.01367
LACC1	0.410666	3.44393	11.7818	0.00260048	0.0392366	1.3293
SSTR5-AS1	1.03603	2.24282	11.715	0.00265992	0.0396966	2.05057
CLMP	0.562476	1.38064	11.6937	0.00267914	0.0398376	1.4768
FUT1	0.42834	3.15057	11.6951	0.00267789	0.0398376	1.34568
NMB	0.379479	3.51479	11.6553	0.00271434	0.0402359	1.30087
CDKN2A	-0.636206	1.81534	11.5864	0.00277865	0.0405767	0.643403
RPL37P2	-1.39863	1.14225	11.5782	0.00278642	0.0405921	0.379289
IRF1	0.445739	3.63442	11.5627	0.00280115	0.0406865	1.36201
CLGN	0.390166	3.41713	11.4129	0.00294818	0.0422201	1.31054
RP11-166N6.1	1.38307	0.730389	11.3839	0.00297768	0.0426052	2.60823
ALPK3	0.818722	1.32032	11.372	0.00298989	0.0426909	1.76384
LINC01116	0.513832	3.02722	11.2972	0.00306763	0.0435481	1.42784
MGST2	0.460639	3.15249	11.2925	0.00307267	0.0435746	1.37615
MARK1	0.389347	4.04869	11.2805	0.00308539	0.0436325	1.3098
RP11-529F4.1	-1.52314	-0.0877224	11.2739	0.00309239	0.0436383	0.347927
ZSWIM4	0.430487	3.98767	11.1376	0.00324137	0.0450338	1.34769
ADAP1	0.538535	2.04096	11.0484	0.00334314	0.0460941	1.4525
ZNF772	1.66141	-0.866682	11.0437	0.00334856	0.0461298	3.16326
CRYGS	1.28938	-0.436736	11.0217	0.00337423	0.0462878	2.44423
CTD-2619J13.9	1.06334	0.161631	11.0236	0.00337202	0.0462878	2.08977
RAMP1	1.02597	0.507186	11.0075	0.00339092	0.0463321	2.03632
ZBTB7C	0.673865	2.55593	11.0045	0.00339452	0.0463321	1.59534
USP2	0.581872	3.13664	10.954	0.00345473	0.0469144	1.49679
SPOCK1	0.443497	3.32879	10.9564	0.00345176	0.0469144	1.3599
C12orf42	2.622	-0.681651	10.9448	0.00346576	0.0469773	6.15602
ZNF548	0.416874	3.29909	10.9296	0.0034842	0.0469832	1.33503
CHST7	0.462256	2.73588	10.9077	0.00351095	0.0470929	1.37769
SLC22A15	0.537277	2.70836	10.8046	0.00363978	0.0483758	1.45123
PLA2G10	0.413572	4.33845	10.7815	0.00366941	0.0486182	1.33198
RP11-156K23.3	0.867244	0.515801	10.7674	0.00368757	0.0487518	1.82418
CALCRL	1.16914	0.0683981	10.7372	0.00372697	0.0491412	2.24877
HYAL3	0.426234	2.83425	10.7189	0.00375096	0.049298	1.34372
GPR3	0.99818	-0.351154	10.7052	0.00376917	0.0494574	1.99748
SFTPD	0.854132	0.854745	10.669	0.00381745	0.049786	1.80767
FXYD5	0.437454	3.37254	10.6732	0.00381174	0.049786	1.35421

## Sheet: +DOX(veh)vs-DOX(veh)SpecificTop
veh-only
Gene	logFC	logCPM	F	PValue	FDR	FC
	logFC	logCPM	F	PValue	FDR	FC
CYP1A1	3.03098	4.64697	666.682	5.66e-17	9.22e-13	8.17366
ALDH3A1	1.39667	3.85301	189.417	9.67e-12	7.88e-08	2.63293
IGFBP3	1.05652	4.35292	130.043	2.87e-10	1.56e-06	2.07991
IFITM10	0.933838	5.42784	116.333	7.61e-10	2.78e-06	1.91035
COL3A1	1.0997	4.14909	114.838	8.51e-10	2.78e-06	2.1431
CYP1B1	0.893799	9.12556	109.203	1.32e-09	3.57e-06	1.85806
CAV1	0.753363	5.52593	104.387	1.94e-09	4.51e-06	1.68572
KCNJ8	-0.605385	6.23399	98.3622	3.21e-09	6.55e-06	0.657296
BMF	0.730395	5.77102	86.1376	9.77e-09	1.77e-05	1.65909
SHH	1.80515	2.93758	82.9366	1.34e-08	2.18e-05	3.49467
ZEB1	2.74617	1.26779	79.7493	1.84e-08	2.73e-05	6.70932
ABCC4	0.633398	5.82194	78.2081	2.16e-08	2.93e-05	1.55121
S100A14	-0.642702	5.98407	74.2618	3.28e-08	4.11e-05	0.640512
PTGER4	0.718603	4.66828	71.7145	4.34e-08	5.06e-05	1.64559
C8orf4	1.39638	3.5257	70.3306	5.07e-08	5.51e-05	2.63241
SLIT1	-0.611766	6.54919	69.6469	5.48e-08	5.59e-05	0.654395
DNALI1	-0.597724	5.05745	69.114	5.83e-08	5.59e-05	0.660796
CACNG6	0.825497	3.69781	66.6453	7.77e-08	6.75e-05	1.77214
LY6E	-0.520176	7.82551	66.5347	7.87e-08	6.75e-05	0.697287
FZD4	-0.523746	5.54046	62.911	1.22e-07	9.03e-05	0.695564
ARHGAP26	0.543311	6.2157	60.7757	1.59e-07	0.000112866	1.45731
GRB14	0.664364	4.08505	58.0501	2.26e-07	0.000147591	1.58487
ABLIM3	-0.609357	4.63108	56.4574	2.8e-07	0.000172048	0.655489
CTC-444N24.11	1.2512	2.53844	55.5449	3.16e-07	0.000184105	2.38039
KRT6A	-3.5298	-0.105342	54.3571	3.72e-07	0.000209125	0.0865811
KRT4	0.947544	2.87998	53.759	4.04e-07	0.000219611	1.92859
PIM1	0.622227	4.94517	50.987	5.99e-07	0.000303152	1.53925
LMO3	-0.766359	3.34993	50.9697	6e-07	0.000303152	0.587899
TSPAN9	-0.549402	4.67676	50.7585	6.19e-07	0.000303152	0.683303
SLC7A11	0.782991	5.5616	46.8618	1.11e-06	0.00051577	1.72069
SFMBT2	-0.623296	4.89334	43.577	1.86e-06	0.000841765	0.649186
THBS1	0.397673	9.42968	42.9504	2.06e-06	0.000887623	1.31738
HSD17B11	0.527133	4.58048	42.8093	2.11e-06	0.000887623	1.44106
GREB1	0.479783	8.18662	42.7321	2.13e-06	0.000887623	1.39453
BRINP2	-0.613839	4.8063	42.2172	2.32e-06	0.000918031	0.653455
ARL4A	0.445991	5.35092	42.1063	2.37e-06	0.000918031	1.36225
CYR61	0.70088	4.24407	41.4336	2.65e-06	0.00100307	1.6255
DNMBP	0.442391	6.28863	41.0563	2.82e-06	0.0010445	1.35885
IER3	0.523241	6.54446	40.7795	2.96e-06	0.00104639	1.43718
EPHA4	0.478222	5.69213	40.7655	2.96e-06	0.00104639	1.39303
GALC	0.399991	6.73954	40.6559	3.02e-06	0.00104639	1.3195
CTR9	0.392831	6.3421	40.4485	3.13e-06	0.00106138	1.31297
GPX2	0.791995	3.30574	39.9839	3.38e-06	0.00110324	1.73147
ABCA5	0.523403	5.41831	39.4589	3.71e-06	0.00114471	1.43734
PGR	0.527804	8.33456	39.2515	3.84e-06	0.00115939	1.44173
RP11-159D12.2	1.21335	4.1179	38.9184	4.07e-06	0.00120642	2.31876
PKHD1L1	-0.77605	2.48476	38.4381	4.43e-06	0.00128924	0.583963
RGS6	0.591283	4.4944	38.3305	4.52e-06	0.00129092	1.50659
LIPH	-0.517195	4.11952	38.1738	4.64e-06	0.00130358	0.698729
KIAA1683	0.719515	3.95512	38.0807	4.72e-06	0.00130358	1.64663
TBX4	0.808353	2.60188	36.7735	5.97e-06	0.00154399	1.75121
SRGAP3	0.700074	3.25063	36.2648	6.55e-06	0.00166783	1.62459
MB21D2	0.622565	3.5688	36.1757	6.66e-06	0.00166927	1.53961
CXADR	-0.536958	4.19709	35.1957	7.98e-06	0.00197163	0.689223
PAX8-AS1	0.521302	4.456	34.8846	8.46e-06	0.00205529	1.43525
NOVA2	1.14056	1.41379	34.8155	8.58e-06	0.00205529	2.20466
DIO2	5.20813	0.183462	34.5799	8.97e-06	0.00211766	36.966
AHRR	0.405631	5.40636	34.3607	9.35e-06	0.00215044	1.32467
LINC00511	0.761896	3.64473	34.3069	9.44e-06	0.00215044	1.69572
AJUBA	0.47235	4.82981	34.2749	9.5e-06	0.00215044	1.38737
RDX	0.389446	7.46309	33.1557	1.18e-05	0.00258539	1.30989
TSPAN5	0.821551	4.2015	33.1064	1.19e-05	0.00258539	1.7673
GDF15	0.586405	5.44934	33.0084	1.21e-05	0.00260056	1.5015
NKTR	0.486576	5.8478	32.9311	1.23e-05	0.00260584	1.40112
SLC47A1	1.06546	5.30779	32.7989	1.26e-05	0.0026398	2.09283
CILP	2.27053	0.0557594	32.5739	1.32e-05	0.00269008	4.82501
RP11-609N14.4	1.26117	2.24188	32.2635	1.4e-05	0.00279032	2.3969
COX19	0.567915	4.10373	32.0715	1.46e-05	0.00280548	1.48238
FZD1	0.415937	5.53802	32.0551	1.46e-05	0.00280548	1.33417
FAM129A	-0.660918	3.33872	31.9408	1.5e-05	0.00283665	0.632476
COLEC12	-0.564483	3.92478	31.8365	1.53e-05	0.00286304	0.676198
GJA1	2.08681	0.497529	31.7385	1.56e-05	0.00288646	4.24807
RP11-35N6.1	-0.728978	3.19061	31.123	1.76e-05	0.00322478	0.603331
ZNF600	0.496592	4.28534	30.8548	1.86e-05	0.00327142	1.41088
LRRC37A3	0.440742	4.44455	30.0973	2.18e-05	0.00373371	1.3573
GPNMB	-0.93856	2.08484	29.928	2.25e-05	0.00380018	0.521753
CCDC83	-0.562767	3.57853	29.4181	2.51e-05	0.00404589	0.677003
RP11-3P17.4	1.16134	1.46253	29.0496	2.71e-05	0.00429791	2.23665
PRKCG	1.15614	1.32933	29.0382	2.72e-05	0.00429791	2.2286
RP5-1182A14.5	0.860049	2.89099	28.9357	2.78e-05	0.00430858	1.8151
NES	0.863578	1.99459	28.863	2.82e-05	0.00433428	1.81955
PCDH9	0.504521	4.60003	28.6275	2.96e-05	0.00447276	1.41865
CAV2	0.539305	4.72278	28.4683	3.07e-05	0.00458505	1.45327
PLCXD3	0.727758	3.50261	28.3167	3.17e-05	0.00469363	1.65606
PDE5A	0.608014	4.07721	28.1894	3.26e-05	0.00473781	1.52416
RP11-1081M5.3	1.44981	0.95218	28.0955	3.32e-05	0.00479185	2.73173
CLDN9	0.846047	1.71957	27.9822	3.4e-05	0.00486759	1.79757
OXTR	-0.588353	3.99143	27.8972	3.47e-05	0.00491493	0.665102
CEACAM5	-0.91698	2.08142	27.1178	4.11e-05	0.00568009	0.529617
STON1	-0.680455	2.05288	26.9524	4.27e-05	0.00584194	0.623968
VIPR1	0.5431	3.51359	26.6831	4.53e-05	0.00604942	1.4571
C2orf27A	0.711175	3.81932	26.4726	4.75e-05	0.00623822	1.63714
CCDC84	0.73705	4.6564	26.1449	5.11e-05	0.00666092	1.66676
NR4A1	-0.603806	4.55098	26.0488	5.22e-05	0.00672048	0.658016
CYSRT1	0.668206	2.81846	26.0352	5.24e-05	0.00672048	1.5891
RND3	0.472515	5.07987	25.9964	5.28e-05	0.0067266	1.38753
RP11-734I18.1	0.845806	2.46701	25.8751	5.43e-05	0.00686044	1.79727
GABPB1-AS1	0.639112	6.1793	25.0628	6.54e-05	0.008075	1.55737
LGMN	0.440849	5.22277	24.7803	6.98e-05	0.00849292	1.3574
MRAS	0.701972	2.54048	24.5599	7.35e-05	0.00887467	1.62673
ANKRD1	1.19917	0.770532	24.1558	8.08e-05	0.00961632	2.29607
RP11-458F8.4	0.556967	3.92855	23.9438	8.5e-05	0.0100379	1.47117
LACTB	0.48024	3.8126	23.7411	8.92e-05	0.010237	1.39498
TGM2	0.467374	5.94648	23.6965	9.02e-05	0.0102586	1.38259
MECOM	0.750833	2.26135	23.5215	9.4e-05	0.0104932	1.68276
TGFBI	0.483983	4.70416	23.1342	0.000103198	0.0112121	1.3986
AKR1C2	0.505282	5.46032	23.0815	0.000104523	0.0112809	1.4194
PZP	0.979929	1.87455	22.9925	0.000106804	0.0114513	1.97237
CXCL12	0.824862	4.6385	22.8756	0.000109886	0.0115681	1.77137
PCSK6	-0.518059	3.77141	22.7056	0.00011454	0.0118143	0.698311
LOXL4	0.801843	2.07025	22.4664	0.000121462	0.0124495	1.74333
ZSCAN18	0.884611	1.75522	22.4321	0.000122491	0.0124765	1.84627
NTN5	0.991206	1.85159	22.3651	0.000124533	0.0125988	1.98785
LGR6	1.43894	2.21912	22.3021	0.000126484	0.0126461	2.71121
EP400NL	0.407038	4.84163	22.1341	0.000131856	0.0130634	1.32596
SLC7A8	-0.811398	1.70476	22.1217	0.000132261	0.0130634	0.569829
POTEKP	0.557595	4.25881	21.9934	0.000136549	0.0133254	1.47181
NEGR1	0.794386	2.64984	21.6723	0.000147963	0.0141672	1.73434
F5	0.933047	1.76982	21.2918	0.000162867	0.0149958	1.9093
ARHGAP36	0.932253	3.77791	21.1113	0.00017051	0.015524	1.90825
RP11-244O19.1	1.2071	1.10088	21.0079	0.000175065	0.0157626	2.30873
C5AR1	1.20527	0.877634	20.8554	0.00018203	0.0162711	2.3058
AOX1	-0.62277	3.31627	20.7539	0.000186837	0.0163871	0.649423
MICALL2	0.463585	5.38554	20.5886	0.000194965	0.0167571	1.37896
COLCA1	1.08132	0.973345	20.348	0.000207503	0.0174313	2.11597
SALL4	0.582934	2.63779	20.2755	0.00021145	0.0175961	1.49789
HMOX1	0.604352	3.55667	20.2528	0.000212704	0.0175961	1.5203
PTPRO	-0.758255	1.35351	20.1167	0.000220393	0.018049	0.591211
UNC13D	0.470675	4.49009	19.8118	0.000238753	0.019223	1.38576
CPE	0.425271	5.98149	19.8056	0.000239145	0.019223	1.34282
GAD1	0.457186	4.6614	19.7595	0.00024207	0.019223	1.37286
PTPRVP	1.26562	1.67402	19.6909	0.000246499	0.0193135	2.40431
ZNF546	1.49168	0.249887	19.5313	0.000257144	0.019807	2.81217
TAGLN	0.927042	1.64996	19.4101	0.00026557	0.0203192	1.90137
HAPLN3	0.854584	2.28959	19.2589	0.000276511	0.0209595	1.80824
COLCA2	0.94897	0.663056	19.1469	0.000284933	0.0213989	1.93049
CYP2C8	0.656749	2.14781	18.9143	0.000303352	0.0219721	1.57653
CCDC162P	0.666053	3.50056	18.85	0.000308665	0.022077	1.58673
CTSK	0.657021	2.82724	18.8368	0.000309771	0.022077	1.57682
TARBP1	0.489084	6.9778	18.7815	0.00031445	0.0220887	1.40355
SSPO	0.407253	4.93651	18.625	0.000328109	0.0226576	1.32616
RP11-1094M14.11	0.863424	1.37944	18.4306	0.000345986	0.0234939	1.81935
SPINK5	0.621933	2.81975	18.377	0.000351106	0.0236445	1.53894
TRIM16L	0.391698	4.07763	18.3102	0.000357605	0.0238848	1.31194
CEP85L	0.521612	3.62431	18.1986	0.000368755	0.0243304	1.43556
THSD4	0.414582	4.62805	18.1168	0.000377171	0.0246254	1.33291
RP11-284F21.10	0.593259	3.12034	18.0967	0.000379271	0.0246254	1.50865
AC093627.10	0.948728	1.3708	18.0744	0.000381612	0.0246791	1.93017
LINC00869	0.627843	2.25184	18.0195	0.000387453	0.0248197	1.54525
RP11-206L10.2	0.70165	2.57678	18.0079	0.000388703	0.0248197	1.62636
PPP4R1L	0.394971	4.54701	17.9943	0.000390168	0.0248197	1.31492
RP11-93B14.6	-1.69977	-0.783044	17.8766	0.000403131	0.0253661	0.307835
BRINP3	0.805473	2.03623	17.8394	0.000407322	0.0254334	1.74772
SLC1A4	0.386426	5.07044	17.8092	0.000410767	0.0255507	1.30715
CYP4F35P	0.995745	1.45676	17.7435	0.000418357	0.0258256	1.99411
PCDHB14	0.516761	3.77256	17.7206	0.000421042	0.0258933	1.43074
DMTF1	0.391621	5.62888	17.5456	0.000442187	0.0264122	1.31187
HSD17B3	1.01217	1.2259	17.4852	0.000449753	0.0264122	2.01694
NCAM2	1.77587	-0.440815	17.4423	0.000455217	0.0264122	3.42444
2010-03-01	0.903465	1.62538	17.4417	0.000455293	0.0264122	1.87055
GRIK3	0.729336	3.46178	17.4034	0.000460232	0.0264618	1.65788
FCGBP	0.777841	1.89251	17.3965	0.000461136	0.0264618	1.71456
BCL2	0.884814	1.90594	17.3319	0.000469617	0.026705	1.84653
LINC00202-1	1.43242	-0.0191222	17.2502	0.000480597	0.0271955	2.69899
DHRS3	0.432628	4.05726	17.1859	0.000489435	0.0275997	1.34969
RASGRP1	0.54482	3.21053	17.0928	0.000502546	0.0280479	1.45884
JAKMIP2	0.431483	3.6423	16.9711	0.00052029	0.0286615	1.34862
UGDH-AS1	-0.857179	1.41388	16.7305	0.000557408	0.0301563	0.552031
NMRK1	0.396772	3.79266	16.6447	0.000571344	0.0303296	1.31656
RP11-386M24.3	1.1874	0.00785425	16.5378	0.000589253	0.0310778	2.27742
LTB4R	0.832539	3.26628	16.4903	0.000597409	0.0312072	1.78082
CHRD	-0.565139	2.44992	16.4073	0.000611974	0.0317622	0.67589
DPY19L2P1	0.620015	3.08528	16.2856	0.000634009	0.0328014	1.53689
SATB1	-1.21851	0.00655649	16.2598	0.000638793	0.0329443	0.429725
WNT11	1.45918	0.702946	16.2357	0.00064331	0.0330726	2.74953
NPIPB3	0.610795	3.30341	16.1238	0.000664699	0.0334339	1.5271
ADD3	0.584101	2.25952	15.9789	0.000693577	0.0345665	1.4991
LINC01468	0.464826	3.65892	15.9513	0.000699221	0.0347415	1.38015
PTGER3	-0.849497	1.2307	15.8602	0.000718257	0.035471	0.554978
LINC01138	1.17698	0.478993	15.8286	0.000724985	0.0355093	2.26103
KCNU1	-0.674024	2.02042	15.8259	0.000725568	0.0355093	0.626756
ASCL2	-0.57227	2.43564	15.7088	0.000751147	0.0364329	0.672558
GPX8	0.543086	3.2057	15.6765	0.000758395	0.0365668	1.45709
ZNF10	0.570881	3.16093	15.646	0.00076529	0.0367904	1.48543
COL11A2	0.569816	3.25735	15.5414	0.000789476	0.0373521	1.48433
HSD17B13	1.63739	-0.556007	15.4881	0.000802141	0.0373521	3.11103
POLN	0.673474	1.97257	15.4748	0.000805337	0.0373521	1.59491
NEK3	0.488205	3.52546	15.4593	0.000809064	0.0373521	1.4027
SORCS2	0.61163	2.58838	15.4342	0.000815173	0.0375279	1.52798
FAR2P1	0.709183	2.76093	15.4245	0.00081754	0.0375308	1.63488
B3GALT5	-0.537434	2.45844	15.3898	0.000826056	0.037732	0.688995
NFKBIZ	0.392564	5.44066	15.3878	0.000826551	0.037732	1.31272
RP11-439E19.10	0.8269	0.916411	15.312	0.000845569	0.0382784	1.77387
AIM1L	0.586311	1.81425	15.2482	0.000861941	0.038804	1.5014
RUNX2	0.550021	2.94906	15.1876	0.000877811	0.0394096	1.46411
RP11-386M24.6	1.12289	0.720058	14.9766	0.000935625	0.040879	2.17783
ZFAND2A	0.406388	3.73863	14.9349	0.000947537	0.0412888	1.32536
RP11-713M6.2	0.578195	2.24913	14.8758	0.000964736	0.041627	1.49298
EGR2	-0.731131	2.29234	14.7336	0.00100751	0.0430122	0.602432
FAM20C	0.450456	3.7816	14.7313	0.0010082	0.0430122	1.36647
RP11-1081M5.1	0.796953	1.65857	14.6876	0.00102178	0.0433644	1.73743
DKK2	0.707635	1.4721	14.6196	0.0010433	0.0438212	1.63312
TMEM59L	0.565277	2.42069	14.5492	0.0010661	0.0446639	1.47967
MGP	0.84069	1.99725	14.4155	0.00111095	0.0455769	1.79091
ZMAT4	0.708055	2.77595	14.4012	0.00111586	0.0455769	1.6336
GMPR	-0.54732	2.666	14.2991	0.00115171	0.0463715	0.68429
DISP1	0.453797	3.38962	14.2833	0.00115736	0.0463715	1.36964
ZC3H12C	1.03413	2.06751	14.2775	0.00115943	0.0463715	2.04788
FN1	0.439065	8.87647	14.1694	0.00119907	0.0473154	1.35573
KCNC3	0.664273	2.37117	14.1589	0.00120299	0.0473553	1.58477
MIR3189	2.46444	-0.654863	14.0031	0.00126294	0.048546	5.51911
RP11-428L9.2	0.455545	2.9946	13.9907	0.00126788	0.048546	1.3713
CDHR2	0.925512	1.1105	13.9201	0.00129625	0.0491916	1.89936
RP11-174G6.5	0.775581	2.5358	13.9046	0.00130256	0.0491916	1.71188
ODAM	1.09014	0.639937	13.8365	0.00133077	0.0498563	2.12894
CYP4F12	1.88952	-0.816305	13.8291	0.00133389	0.0498586	3.70511
