# Supplementary material for: Cooperative interaction between ERα and the EMT-inducer ZEB1 reprograms breast cancer cells for bone metastasis
Source: Nat Commun. 2022 Apr 19;13:2104. doi: 10.1038/s41467-022-29723-5 (PMC9018728; doi:10.1038/s41467-022-29723-5)
Supplement: Supplementary file 9 — Supplementary Data 6 [file 41467_2022_29723_MOESM9_ESM.xlsx]

## Sheet: Targets_predicted_b
#Chromsome	TSS	TTS	RefseqID	Score	Strand	GeneSymbol
chr20	52183609	52199636	NM_006526	13.858	-	ZNF217
chr17	59667793	59668563	NM_199290	12.763	-	NACA2
chr17	59756546	59940920	NM_032043	12.066	-	BRIP1
chr20	52491039	52492248	NR_002189	10.706	-	SUMO1P1
chr20	49348080	49370278	NM_032521	10.03	+	PARD6B
chr20	46130600	46285621	NM_001174087	9.729	+	NCOA3
chr20	46130600	46285621	NM_006534	9.729	+	NCOA3
chr20	46130600	46285621	NM_181659	9.729	+	NCOA3
chr20	46130600	46285621	NM_001174088	9.729	+	NCOA3
chr20	52560078	52687304	NM_003657	9.511	-	BCAS1
chr20	52684946	52685024	NR_039913	9.308	-	MIR4756
chr20	45837858	45985633	NM_001281779	8.592	-	ZMYND8
chr20	45837858	45985633	NM_001281778	8.592	-	ZMYND8
chr20	45837858	45985633	NM_001281776	8.592	-	ZMYND8
chr20	45837858	45985633	NM_001281775	8.592	-	ZMYND8
chr20	45837858	45985633	NM_001281774	8.592	-	ZMYND8
chr20	45837858	45985633	NM_001281773	8.592	-	ZMYND8
chr20	45837858	45985633	NM_183047	8.592	-	ZMYND8
chr20	45837858	45985633	NM_001281782	8.592	-	ZMYND8
chr20	45837858	45985633	NM_001281784	8.592	-	ZMYND8
chr20	45837858	45985633	NM_001281771	8.592	-	ZMYND8
chr20	45837858	45985633	NM_012408	8.592	-	ZMYND8
chr20	45837858	45985633	NM_001281781	8.592	-	ZMYND8
chr20	45837858	45985633	NM_001281780	8.592	-	ZMYND8
chr20	45837858	45985633	NM_001281777	8.592	-	ZMYND8
chr20	45837858	45985633	NM_183048	8.592	-	ZMYND8
chr20	45837858	45985633	NM_001281783	8.592	-	ZMYND8
chr20	45837858	45985633	NM_001281772	8.592	-	ZMYND8
chr20	45926869	45985633	NM_001281769	8.592	-	ZMYND8
chr17	59533806	59561664	NM_018488	7.815	+	TBX4
chr20	49411430	49493714	NM_198799	7.344	+	BCAS4
chr20	49411430	49493714	NM_001010974	7.344	+	BCAS4
chr20	49411430	49493714	NM_017843	7.344	+	BCAS4
chr17	59489111	59490641	NM_203425	7.326	+	C17orf82
chr3	64089145	64092034	NR_046701	7.326	+	PRICKLE2-AS2
chr20	45947245	45949498	NR_024594	7.168	+	LOC100131496
chr20	55743808	55841707	NM_001719	7.022	-	BMP7
chr20	52824501	52836492	NM_002623	6.679	+	PFDN4
chr17	59477256	59486827	NM_005994	6.55	+	TBX2
chr17	59470816	59476967	NR_125749	6.547	-	TBX2-AS1
chr17	59470816	59476967	NR_125750	6.547	-	TBX2-AS1
chr17	59470816	59476967	NR_125751	6.547	-	TBX2-AS1
chr17	57970406	58027786	NM_001272044	6.296	+	RPS6KB1
chr17	57970406	58027786	NM_001272043	6.296	+	RPS6KB1
chr17	57970406	58027786	NM_001272042	6.296	+	RPS6KB1
chr17	57970406	58027786	NM_001272060	6.296	+	RPS6KB1
chr17	57970406	58027786	NM_003161	6.296	+	RPS6KB1
chr17	57936840	57970306	NM_016261	6.295	-	TUBD1
chr17	57936840	57970306	NM_001193612	6.295	-	TUBD1
chr17	57936840	57970306	NM_001193609	6.295	-	TUBD1
chr17	57936840	57970306	NM_001193613	6.295	-	TUBD1
chr17	57936840	57970306	NM_001193611	6.295	-	TUBD1
chr17	57936840	57970306	NM_001193610	6.295	-	TUBD1
chr20	52769987	52790516	NM_001128915	6.158	-	CYP24A1
chr20	52769987	52790516	NM_000782	6.158	-	CYP24A1
chr17	57918626	57918698	NR_029493	6.132	+	MIR21
chr20	55788751	55790922	NR_110631	5.775	+	BMP7-AS1
chr20	47240792	47444420	NM_020820	5.501	-	PREX1
chr3	64064036	64073039	NR_033978	5.337	-	LINC00994
chr20	52169308	52191847	NR_110051	5.109	+	LOC101927770
chr20	46611969	46613057	NR_109942	5.072	+	LINC01523
chr3	64053639	64088807	NR_045697	5.04	+	PRICKLE2-AS1
chr20	49202644	49308067	NR_110890	4.927	-	FAM65C
chr20	49202644	49308067	NM_001290268	4.927	-	FAM65C
chr20	46608836	46618861	NR_110027	4.844	-	LINC01522
chr3	64173219	64187236	NR_046702	4.799	+	PRICKLE2-AS3
chr20	53092010	53267710	NM_018431	4.371	+	DOK5
chr20	53092010	53111693	NM_001294161	4.371	+	DOK5
chr20	46286149	46415360	NM_001161841	4.363	-	SULF2
chr20	46286149	46415360	NM_198596	4.363	-	SULF2
chr20	53092256	53267710	NM_177959	4.36	+	DOK5
chr20	46286149	46414808	NM_018837	4.334	-	SULF2
chr17	57075560	57184266	NM_015294	3.744	-	TRIM37
chr17	57059999	57184266	NM_001005207	3.744	-	TRIM37
chr3	64079525	64211131	NM_198859	3.692	-	PRICKLE2
chr17	58053384	58096336	NR_002924	3.567	-	TBC1D3P1-DHX40P1
chr17	59942727	60005377	NR_026641	3.334	-	INTS2
chr17	59942727	60005377	NM_020748	3.334	-	INTS2
chr14	38058756	38064325	NM_004496	3.298	-	FOXA1
chr17	55938603	55980750	NM_001292025	3.09	-	CUEDC1
chr17	58029722	58042117	NM_016125	3.043	-	RNFT1
chr17	58042456	58074333	NR_110815	3.035	+	LOC101927755
chr17	58042456	58050462	NR_110816	3.035	+	LOC101927755
chr17	58120385	58120466	NR_039890	2.804	-	MIR4737
chr17	58254690	58469586	NM_032582	2.605	-	USP32
chr12	52626953	52642709	NM_005556	2.557	+	KRT7
chr20	45795608	45795700	NR_037410	2.517	+	MIR3616
chr3	63996224	64009686	NM_001271780	2.505	-	PSMD6
chr19	13947400	13947473	NR_029495	2.484	-	MIR23A
chr19	13947253	13947331	NR_029501	2.483	-	MIR27A
chr19	13947100	13947173	NR_029497	2.481	-	MIR24-2
chr19	13945329	13947103	NR_036515	2.481	-	LOC284454
chr3	63996224	64009282	NM_001271779	2.467	-	PSMD6
chr3	63996224	64009282	NM_014814	2.467	-	PSMD6
chr12	52604713	52617597	NR_027358	2.462	+	LINC00592
chr12	52599364	52604639	NM_001242696	2.46	-	C12orf80
chr3	63996224	64009148	NM_001271781	2.455	-	PSMD6
chr21	41755009	41757285	NR_038896	2.447	+	DSCAM-AS1
chr21	41755009	41757285	NR_038900	2.447	+	DSCAM-AS1
chr21	41755009	41757285	NR_038898	2.447	+	DSCAM-AS1
chr21	41755010	41757285	NR_038899	2.447	+	DSCAM-AS1
chr2	11674241	11782912	NM_014668	2.439	+	GREB1
chr8	129162361	129162434	NR_031613	2.407	+	MIR1208
chr7	73113534	73134017	NM_001165903	2.356	-	STX1A
chr7	73113534	73134017	NM_004603	2.356	-	STX1A
chr7	73125646	73125727	NR_036247	2.329	+	MIR4284
chr9	130267616	130331396	NM_022833	2.302	-	FAM129B
chr2	11680079	11728355	NM_148903	2.265	+	GREB1
chr12	53290970	53343650	NR_045962	2.256	-	KRT8
chr12	53290970	53343650	NM_001256293	2.256	-	KRT8
chr12	53342842	53346685	NM_000224	2.251	+	KRT18
chr12	53342654	53346685	NM_199187	2.251	+	KRT18
chr10	5540657	5541533	NM_017422	2.233	-	CALML5
chr17	75283972	75496678	NM_001113492	2.208	+	2021-09-09
chr2	11680730	11680803	NR_039627	2.207	-	MIR4429
chr17	61021575	61021673	NR_030363	2.19	+	MIR633
chr17	75277491	75496678	NM_001113491	2.186	+	2021-09-09
chr17	75277491	75496678	NM_001293695	2.186	+	2021-09-09
chr17	58520509	58603601	NM_001282476	2.171	-	APPBP2
chr17	58520509	58603601	NM_006380	2.171	-	APPBP2
chr7	73245192	73247023	NM_001305	2.15	+	CLDN4
chr12	53290970	53298868	NM_002273	2.149	-	KRT8
chr7	80371853	80548667	NM_006379	2.122	-	SEMA3C
chr17	38182584	38182662	NR_106944	2.098	-	MIR6884
chr17	56048909	56065615	NM_007146	2.096	-	VEZF1
chr12	53290970	53320253	NM_001256282	2.072	-	KRT8
chr17	60798857	61268734	NR_036146	2.068	+	MIR548W
chr2	238395861	238463961	NM_001281473	2.059	+	MLPH
chr2	238395861	238463961	NM_024101	2.059	+	MLPH
chr2	238395861	238463961	NM_001042467	2.059	+	MLPH
chr2	238395861	238463961	NR_104019	2.059	+	MLPH
chr2	11682850	11732272	NM_033090	2.051	+	GREB1
chr3	64547021	64575760	NR_110150	2.028	+	ADAMTS9-AS1
chr3	64547021	64575760	NR_110151	2.028	+	ADAMTS9-AS1
chr2	238395052	238463961	NM_001281474	2.027	+	MLPH
chr1	16888921	16940100	NM_017940	2.012	-	NBPF1
chr17	38183795	38183898	NR_102369	2.001	-	SNORD124
chr17	55938603	56032684	NM_001271875	2	-	CUEDC1
chr16	85741123	85784689	NM_206967	1.998	-	C16orf74
chr19	38794803	38795646	NM_033520	1.988	+	C19orf33
chr3	195590235	195635880	NM_005781	1.981	-	TNK2
chr2	238419573	238419631	NR_106869	1.964	+	MIR6811
chr1	235093089	235099746	NR_125945	1.963	-	LOC101927851
chr15	96876568	96883492	NM_001145157	1.936	+	NR2F2
chr15	96876489	96876536	NR_031715	1.933	+	MIR1469
chr1	201979689	201986315	NM_004433	1.931	+	ELF3
chr1	201979689	201986315	NM_001114309	1.931	+	ELF3
chr3	161144214	161166030	NR_102265	1.924	+	LOC101243545
chr12	52562779	52585784	NM_182507	1.92	-	KRT80
chr12	52562779	52585784	NM_001081492	1.92	-	KRT80
chr15	96875793	96883492	NM_001145156	1.906	+	NR2F2
chr17	58308876	58309006	NR_002999	1.888	-	SCARNA20
chr8	128808207	128808274	NR_031609	1.86	+	MIR1204
chr17	55916286	55927433	NM_016070	1.86	-	MRPS23
chr15	96874110	96883492	NM_021005	1.846	+	NR2F2
chr21	43782390	43786644	NM_003225	1.837	-	TFF1
chr17	38171613	38174066	NM_172220	1.823	+	CSF3
chr17	38171613	38174066	NM_172219	1.823	+	CSF3
chr17	38171613	38174066	NM_000759	1.823	+	CSF3
chr17	38171613	38174066	NM_001178147	1.823	+	CSF3
chr17	38171613	38174066	NR_033662	1.823	+	CSF3
chr17	58677543	58743640	NM_003620	1.819	+	PPM1D
chr17	43189007	43209900	NM_133373	1.806	-	PLCD3
chr16	85775226	85775306	NR_031731	1.806	-	MIR1910
chr17	43209966	43221543	NM_001135704	1.802	+	ACBD4
chr18	3594111	3597377	NR_024101	1.781	+	DLGAP1-AS1
chr11	118766850	118781613	NM_182557	1.769	-	BCL9L
chr16	68776418	68776474	NR_106988	1.769	+	MIR7641-2
chr1	108677343	108742980	NM_013386	1.768	-	SLC25A24
chr11	118781416	118781496	NR_039713	1.755	+	MIR4492
chr15	96833672	96870590	NR_102744	1.747	-	NR2F2-AS1
chr15	96809615	96870590	NR_102743	1.747	-	NR2F2-AS1
chr13	39106136	39260812	NR_126377	1.745	-	LINC00437
chr15	96670588	96870347	NR_125738	1.741	-	NR2F2-AS1
chr18	3603734	3610087	NR_119377	1.739	+	DLGAP1-AS2
chr9	130267616	130341286	NM_001035534	1.733	-	FAM129B
chr20	48697660	48770335	NM_199203	1.73	-	TMEM189-UBE2V1
chr20	48740273	48770335	NM_001162505	1.73	-	TMEM189
chr20	48740273	48770335	NR_027889	1.73	-	TMEM189
chr20	48740273	48770335	NM_199129	1.73	-	TMEM189
chr10	95066185	95242074	NM_013451	1.725	-	MYOF
chr10	95066185	95242074	NM_133337	1.725	-	MYOF
chr13	39261172	39461267	NM_207361	1.72	+	FREM2
chr16	68771194	68869444	NM_004360	1.707	+	CDH1
chr15	96869156	96883492	NM_001145155	1.692	+	NR2F2
chr3	50306426	50314602	NM_001290060	1.67	+	SEMA3B
chr3	50306592	50314602	NM_001290061	1.667	+	SEMA3B
chr20	49262007	49276828	NR_111906	1.645	+	LOC100506175
chr20	61726844	61733671	NR_003245	1.637	-	HAR1B
chr16	87863628	87903100	NM_003486	1.637	-	SLC7A5
chr3	50304989	50314602	NM_004636	1.636	+	SEMA3B
chr3	50304989	50314602	NM_001005914	1.636	+	SEMA3B
chr20	61732643	61735737	NR_003244	1.633	+	HAR1A
chr3	50304072	50304803	NR_110702	1.632	-	SEMA3B-AS1
chr22	29190547	29196560	NM_005080	1.632	-	XBP1
chr22	29190547	29196560	NM_001079539	1.632	-	XBP1
chr17	43213013	43221543	NM_001135706	1.626	+	ACBD4
chr17	43213013	43221543	NM_024722	1.626	+	ACBD4
chr17	43213013	43221543	NM_001135705	1.626	+	ACBD4
chr17	43213013	43220326	NM_001135707	1.626	+	ACBD4
chr9	91150015	91190704	NM_145283	1.62	+	NXNL2
chr9	91150015	91159462	NM_001161625	1.62	+	NXNL2
chr3	64501330	64673365	NM_182920	1.608	-	ADAMTS9
chr8	144989314	145025044	NM_201380	1.608	-	PLEC
chr3	63884074	63989136	NM_001177387	1.602	+	ATXN7
chr8	144989314	145028088	NM_201379	1.598	-	PLEC
chr19	1107632	1174282	NM_014963	1.579	-	SBNO2
chr1	16944750	16957401	NR_026752	1.578	-	CROCCP2
chr17	39679868	39684641	NM_002276	1.568	-	KRT19
chr20	60985292	61002629	NM_080833	1.567	-	RBBP8NL
chr1	202092028	202098634	NM_004767	1.558	+	GPR37L1
chr11	69455872	69469242	NM_053056	1.547	+	CCND1
chr20	50400582	50419048	NM_020436	1.545	-	SALL4
chr6	49518112	49519808	NM_001145652	1.543	+	C6orf141
chr14	77490885	77495042	NM_024496	1.541	-	IRF2BPL
chr3	195590235	195622432	NM_001010938	1.538	-	TNK2
chr8	145019358	145019447	NR_030383	1.536	-	MIR661
chr3	50310549	50314602	NR_110697	1.528	+	SEMA3B
chr3	50310549	50314602	NM_001290063	1.528	+	SEMA3B
chr3	50310549	50314602	NM_001290062	1.528	+	SEMA3B
chr17	62962667	62971703	NR_026903	1.528	-	AMZ2P1
chr8	144989314	145018905	NM_201381	1.521	-	PLEC
chr17	43191734	43191801	NR_106842	1.521	-	MIR6784
chr3	50310666	50310728	NR_106932	1.521	+	MIR6872
chr17	60778674	60884014	NM_001100875	1.518	-	2021-03-10
chr2	10589853	10595678	NR_110597	1.505	+	LOC101929715
chr8	144989314	145018126	NM_201382	1.502	-	PLEC
chr9	134452156	134612925	NM_005312	1.501	-	RAPGEF1
chr1	109729170	109749403	NM_001284353	1.497	+	KIAA1324
chr17	39669996	39675270	NM_002275	1.493	-	KRT15
chr14	74225449	74225522	NR_039727	1.485	+	MIR4505
chr17	57409052	57479095	NM_001005404	1.483	+	YPEL2
chr17	58641906	58663981	NR_126009	1.483	+	LOC388406
chr3	64670545	64997143	NR_038264	1.481	+	ADAMTS9-AS2
chr17	80192774	80197375	NM_001206951	1.477	+	SLC16A3
chr17	80193649	80197375	NM_001206952	1.471	+	SLC16A3
chr8	144989314	145016692	NM_201383	1.471	-	PLEC
chr17	60778674	60885742	NM_152598	1.467	-	2021-03-10
chr17	60778674	60885742	NM_001288779	1.467	-	2021-03-10
chr17	60782265	60885742	NM_001288780	1.467	-	2021-03-10
chr9	134452156	134615331	NM_001304275	1.45	-	RAPGEF1
chr10	5566851	5568231	NM_005185	1.449	+	CALML3
chr8	96085138	96085224	NR_037484	1.445	-	MIR3150B
chr8	96085141	96085221	NR_036105	1.444	+	MIR3150A
chr7	73248920	73256855	NM_152559	1.444	-	WBSCR27
chr10	5556206	5568209	NR_120497	1.443	-	CALML3-AS1
chr10	5556206	5568209	NR_120496	1.443	-	CALML3-AS1
chr17	39673415	39673469	NR_106765	1.442	-	MIR6510
chr1	201972251	201972364	NR_106798	1.439	+	MIR6740
chr2	10580496	10588680	NM_002539	1.436	-	ODC1
chr2	10580496	10588680	NM_001287188	1.436	-	ODC1
chr17	80194543	80194604	NR_106845	1.436	+	MIR6787
chr8	144989314	145013758	NM_201384	1.421	-	PLEC
chr21	43766466	43771208	NM_005423	1.42	-	TFF2
chr20	19222945	19265240	NR_024564	1.419	-	LOC100130264
chr21	44881973	44898103	NR_026863	1.417	-	LINC00313
chr20	49202644	49253455	NM_080829	1.399	-	FAM65C
chr20	55896557	55896647	NR_036219	1.398	-	MIR4325
chr14	74181824	74227001	NM_194278	1.395	-	ELMSAN1
chr2	10580496	10587925	NM_001287190	1.394	-	ODC1
chr2	10580496	10587925	NM_001287189	1.394	-	ODC1
chr7	73149398	73150330	NR_026690	1.393	+	ABHD11-AS1
chr17	80190107	80197375	NM_001042423	1.391	+	SLC16A3
chr16	75032914	75144892	NM_032268	1.391	+	ZNRF1
chr9	95883770	95896570	NM_004148	1.391	-	NINJ1
chr9	139889059	139891024	NM_004669	1.38	-	CLIC3
chr17	81174665	81188573	NR_029406	1.372	+	FLJ43681
chr1	114522012	114524876	NM_001286353	1.362	+	OLFML3
chr1	114522012	114524876	NM_020190	1.362	+	OLFML3
chr1	114522012	114524876	NM_001286352	1.362	+	OLFML3
chr1	150954498	150968114	NM_003568	1.359	+	ANXA9
chr12	56295196	56320909	NM_001143853	1.353	-	WIBG
chr1	108677343	108735431	NM_213651	1.347	-	SLC25A24
chr19	1205797	1228434	NM_000455	1.345	+	STK11
chr7	75931874	75933614	NM_001540	1.343	+	HSPB1
chr12	56295196	56321697	NM_032345	1.343	-	WIBG
chr2	10586839	10586975	NR_028374	1.342	-	SNORA80B
chr16	72816785	73082274	NM_006885	1.34	-	ZFHX3
chr15	89181973	89199575	NM_001303237	1.332	+	ISG20
chr15	89181973	89199575	NM_001303236	1.332	+	ISG20
chr15	89181973	89199575	NM_002201	1.332	+	ISG20
chr16	88781745	88851372	NM_001142864	1.332	-	PIEZO1
chr1	108765962	108786703	NM_001143989	1.315	-	NBPF4
chr17	80186886	80197375	NM_004207	1.308	+	SLC16A3
chr1	16450831	16482582	NM_004431	1.306	-	EPHA2
chr1	8268731	8275268	NR_125998	1.302	+	LOC102724539
chr8	17396285	17428077	NM_001164771	1.301	+	SLC7A2
chr8	17396285	17428077	NM_003046	1.301	+	SLC7A2
chr17	17584786	17714765	NM_030665	1.299	+	RAI1
chr12	45566816	45609789	NR_037144	1.299	-	PLEKHA8P1
chr12	45609769	45826134	NM_001204803	1.298	+	ANO6
chr12	45609769	45826134	NM_001025356	1.298	+	ANO6
chr12	45609769	45834187	NM_001142679	1.298	+	ANO6
chr17	80186281	80197375	NM_001042422	1.295	+	SLC16A3
chr17	80186281	80197375	NM_001206950	1.295	+	SLC16A3
chr21	43099461	43117496	NR_024367	1.293	+	LINC00111
chr9	110045516	110094475	NM_002874	1.29	+	RAD23B
chr9	110046333	110094475	NM_001244724	1.286	+	RAD23B
chr3	4938492	5021646	NR_037903	1.284	-	BHLHE40-AS1
chr3	4938492	5021646	NR_125915	1.284	-	BHLHE40-AS1
chr3	4938492	5021646	NR_125916	1.284	-	BHLHE40-AS1
chr9	110047049	110094475	NM_001244713	1.283	+	RAD23B
chr3	5021096	5026865	NM_003670	1.281	+	BHLHE40
chr1	201252579	201302121	NM_000299	1.28	+	PKP1
chr1	201252579	201302121	NM_001005337	1.28	+	PKP1
chr15	75941347	75950968	NM_153271	1.27	+	SNX33
chr15	67418053	67487533	NM_001145102	1.269	+	SMAD3
chr3	161062579	161089871	NM_001040100	1.269	-	SPTSSB
chr11	65190268	65194003	NR_028272	1.269	+	NEAT1
chr12	56324945	56347807	NM_001345	1.263	+	DGKA
chr15	89178867	89199575	NR_130134	1.258	+	ISG20
chr15	89178867	89199575	NM_001303233	1.258	+	ISG20
chr15	89178867	89199575	NM_001303234	1.258	+	ISG20
chr15	89178867	89199575	NM_001303235	1.258	+	ISG20
chr9	130683807	130693076	NM_001135219	1.256	-	PIP5KL1
chr9	96208781	96215874	NM_198841	1.256	-	FAM120AOS
chr17	39657232	39661865	NM_002274	1.252	-	KRT13
chr17	39657232	39661865	NM_153490	1.252	-	KRT13
chr7	1570367	1582679	NM_002360	1.252	+	MAFK
chr19	38794199	38806445	NM_001039671	1.248	-	YIF1B
chr19	38794199	38806445	NM_001145462	1.248	-	YIF1B
chr19	38794199	38806445	NM_001145461	1.248	-	YIF1B
chr7	151253200	151511957	NM_001040633	1.248	-	PRKAG2
chr12	56325811	56347807	NM_201445	1.246	+	DGKA
chr12	56325811	56347807	NM_201444	1.246	+	DGKA
chr12	56325811	56347807	NM_201554	1.246	+	DGKA
chr9	130702860	130712993	NM_203305	1.244	-	FAM102A
chr11	66824288	66839488	NM_014578	1.241	+	RHOD
chr11	66824288	66839488	NM_001300886	1.241	+	RHOD
chr19	38794199	38806606	NM_001145463	1.24	-	YIF1B
chr19	38794199	38806606	NM_001039672	1.24	-	YIF1B
chr19	38794199	38806606	NM_001039673	1.24	-	YIF1B
chr8	144989314	145047697	NM_201378	1.237	-	PLEC
chr12	121570630	121624354	NR_033955	1.237	+	P2RX7
chr12	121570630	121624354	NR_033954	1.237	+	P2RX7
chr12	121570630	121624354	NR_033952	1.237	+	P2RX7
chr12	121570630	121624354	NM_002562	1.237	+	P2RX7
chr12	121570630	121624354	NR_033948	1.237	+	P2RX7
chr12	121570630	121624354	NR_033951	1.237	+	P2RX7
chr12	121570630	121624354	NR_033949	1.237	+	P2RX7
chr12	121570630	121624354	NR_033950	1.237	+	P2RX7
chr12	121570630	121624354	NR_033956	1.237	+	P2RX7
chr12	121570621	121624354	NR_033953	1.236	+	P2RX7
chr3	63989697	63997917	NR_038286	1.236	+	PSMD6-AS2
chr9	109625377	109773796	NM_021224	1.236	+	ZNF462
chr6	34505578	34524110	NM_001252294	1.233	-	SPDEF
chr6	34505578	34524110	NM_012391	1.233	-	SPDEF
chr1	155100348	155107386	NM_004428	1.232	+	EFNA1
chr1	155100348	155107386	NM_182685	1.232	+	EFNA1
chr16	85170755	85183049	NR_033984	1.231	+	LOC400548
chr17	39910858	39942964	NM_021991	1.229	-	JUP
chr17	39910858	39942964	NM_002230	1.229	-	JUP
chr17	2865540	2869189	NR_110818	1.223	-	LOC101927911
chr12	56347888	56359846	NM_001200054	1.221	-	PMEL
chr12	56347888	56359846	NM_001200053	1.221	-	PMEL
chr12	56347888	56360496	NM_006928	1.221	-	PMEL
chr12	56360552	56366573	NM_052827	1.221	+	CDK2
chr12	56360552	56366573	NM_001290230	1.221	+	CDK2
chr12	56360552	56366573	NM_001798	1.221	+	CDK2
chr5	133842242	133844921	NR_105045	1.22	+	LOC101927934
chr15	75105193	75118099	NM_021819	1.22	+	LMAN1L
chr7	73150424	73153184	NM_001145364	1.216	-	ABHD11
chr7	73150426	73153184	NM_148913	1.216	-	ABHD11
chr7	73150426	73153184	NM_148912	1.216	-	ABHD11
chr7	73150426	73153184	NR_026910	1.216	-	ABHD11
chr7	73150426	73153190	NR_026912	1.215	-	ABHD11
chr7	73150424	73153197	NM_001301058	1.215	-	ABHD11
chr2	38294745	38303323	NM_000104	1.211	-	CYP1B1
chr14	77507391	77535846	NR_110554	1.209	+	LOC283575
chr5	177540555	177553107	NM_015111	1.209	+	N4BP3
chr17	66287635	66417000	NM_001267727	1.207	+	ARSG
chr3	50316457	50325545	NM_153215	1.206	+	LSMEM2
chr3	50316457	50325545	NM_001304385	1.206	+	LSMEM2
chr11	72494574	72494637	NR_039841	1.204	+	MIR4692
chr10	29746276	29923901	NM_021738	1.204	-	SVIL
chr7	2727835	2755070	NM_001284355	1.203	+	AMZ1
chr15	90728151	90772892	NM_020210	1.202	+	SEMA4B
chr19	13985512	13985622	NR_029613	1.197	+	MIR181C
chr17	66263166	66287405	NM_001174166	1.195	-	SLC16A6
chr17	66263166	66287405	NM_004694	1.195	-	SLC16A6
chr19	13985688	13985825	NR_030179	1.194	+	MIR181D
chr7	151253200	151433400	NM_001304527	1.193	-	PRKAG2
chr1	9789078	9884584	NM_001009566	1.193	-	CLSTN1
chr1	9789078	9884584	NM_014944	1.193	-	CLSTN1
chr1	9789078	9884584	NM_001302883	1.193	-	CLSTN1
chr9	139886869	139888428	NM_183241	1.19	+	C9orf142
chr9	130697373	130700763	NM_003863	1.189	-	DPM2
chr20	55904830	55919049	NM_012444	1.187	+	SPO11
chr20	55904830	55919049	NM_198265	1.187	+	SPO11
chr11	86502100	86522273	NM_001293180	1.186	+	PRSS23
chr11	1773981	1785222	NM_001909	1.186	-	CTSD
chr19	11832079	11849824	NM_001080493	1.184	-	ZNF823
chr19	11832079	11849824	NM_001297610	1.184	-	ZNF823
chr19	11832079	11849824	NM_017507	1.184	-	ZNF823
chr3	63805040	63834312	NR_026866	1.18	+	C3orf49
chr9	130683807	130689770	NM_173492	1.18	-	PIP5KL1
chr1	115127195	115212732	NM_198459	1.178	-	DENND2C
chr1	115127195	115212732	NM_001256404	1.178	-	DENND2C
chr9	96213977	96328397	NM_014612	1.171	+	FAM120A
chr9	96213977	96294871	NM_001286723	1.171	+	FAM120A
chr9	96213977	96293688	NM_001286724	1.171	+	FAM120A
chr9	96213977	96328397	NM_001286722	1.171	+	FAM120A
chr6	16299342	16761721	NM_000332	1.17	-	ATXN1
chr6	16299342	16761721	NM_001128164	1.17	-	ATXN1
chr1	151955385	151966714	NM_002966	1.164	-	S100A10
chr17	73083821	73102255	NM_001271765	1.162	+	SLC16A5
chr17	43224683	43229468	NM_006460	1.16	+	HEXIM1
chr6	20099915	20212695	NM_001080480	1.159	-	MBOAT1
chr6	20099915	20212695	NR_073465	1.159	-	MBOAT1
chr8	144989314	145050913	NM_000445	1.158	-	PLEC
chr1	151810944	151816641	NR_024237	1.157	+	LOC100132111
chr15	89921272	89941718	NR_015411	1.156	+	LINC00925
chr2	161993465	162092682	NM_004180	1.156	+	TANK
chr2	161993465	162061490	NM_133484	1.156	+	TANK
chr11	46299188	46342972	NM_052854	1.156	+	CREB3L1
chr17	73084035	73102255	NM_004695	1.154	+	SLC16A5
chr19	13988062	13991571	NM_001098622	1.154	+	NANOS3
chr15	90319588	90321982	NM_001039958	1.154	+	MESP2
chr1	113933474	114228545	NM_152900	1.153	+	MAGI3
chr1	113933474	114228545	NM_001142782	1.153	+	MAGI3
chr14	95078713	95090390	NM_001085	1.152	+	SERPINA3
chr21	44742088	44751919	NR_103713	1.151	-	LINC00322
chr8	127564682	127570711	NM_174911	1.148	-	FAM84B
chr15	90293097	90294540	NM_018670	1.145	-	MESP1
chr16	4421848	4433529	NM_138440	1.143	+	VASN
chr1	151810338	151813033	NM_001136003	1.142	-	C2CD4D
chr3	63953419	63989136	NM_001128149	1.14	+	ATXN7
chr17	38710021	38716646	NM_001301718	1.139	-	CCR7
chr17	58499864	58508787	NM_181707	1.138	+	C17orf64
chr8	143761873	143764145	NM_005672	1.138	+	PSCA
chr20	56223447	56265680	NM_001255976	1.136	-	PMEPA1
chr1	207494816	207534311	NM_000574	1.133	+	CD55
chr1	207494816	207534311	NM_001114752	1.133	+	CD55
chr1	207494816	207534311	NM_001300903	1.133	+	CD55
chr1	207494816	207534311	NM_001300904	1.133	+	CD55
chr1	207494816	207534311	NR_125349	1.133	+	CD55
chr1	207494816	207514111	NM_001300902	1.133	+	CD55
chr14	105560483	105565833	NR_110546	1.131	+	LOC102723354
chr1	150937648	150947479	NM_181746	1.13	-	CERS2
chr1	150937648	150947479	NM_022075	1.13	-	CERS2
chr9	95858449	95875565	NM_032310	1.129	+	C9orf89
chr17	38710021	38717265	NM_001301716	1.127	-	CCR7
chr17	38710021	38717265	NM_001301717	1.127	-	CCR7
chr1	109756514	109780804	NM_006513	1.126	+	SARS
chr1	109756514	109760113	NR_034072	1.126	+	SARS
chr9	95820969	95847418	NM_001287008	1.125	+	SUSD3
chr9	95820969	95847418	NM_001287007	1.125	+	SUSD3
chr9	95820969	95847418	NM_001287005	1.125	+	SUSD3
chr9	95820969	95847418	NM_001287006	1.125	+	SUSD3
chr9	95820969	95847418	NM_145006	1.125	+	SUSD3
chr16	72816785	73092534	NM_001164766	1.121	-	ZFHX3
chr15	42273779	42342901	NM_001206670	1.12	-	PLA2G4E
chr20	60963685	60982339	NM_031215	1.12	-	CABLES2
chr6	152011630	152424408	NM_001122742	1.12	+	ESR1
chr20	50069441	50069514	NR_036162	1.117	-	MIR3194
chr10	76586170	76792380	NM_001256468	1.117	+	KAT6B
chr10	76586170	76792380	NM_012330	1.117	+	KAT6B
chr10	76586170	76792380	NM_001256469	1.117	+	KAT6B
chr20	49202322	49202416	NR_030375	1.116	+	MIR645
chr19	7682324	7682391	NR_106850	1.111	+	MIR6792
chr1	148560846	148596267	NM_173638	1.11	+	NBPF15
chr8	96219234	96228602	NR_046232	1.107	-	LINC01298
chr1	146373856	146467639	NM_001278141	1.107	+	NBPF12
chr20	50213313	50384950	NM_006045	1.106	-	ATP9A
chr16	87868197	87868266	NR_106833	1.104	-	MIR6775
chr14	65679610	65689065	NR_103769	1.102	-	LOC100128233
chr3	39179696	39179757	NR_106880	1.101	+	MIR6822
chr17	57215118	57215233	NR_030411	1.099	-	MIR454
chr10	126676417	126716453	NM_022802	1.097	-	CTBP2
chr9	124048857	124095120	NM_001258030	1.097	+	GSN
chr8	66933790	67012755	NM_033105	1.096	+	DNAJC5B
chr9	124048358	124095120	NM_001258029	1.095	+	GSN
chr9	124043045	124047808	NR_103560	1.094	-	GSN-AS1
chr21	44834397	44847002	NM_173354	1.093	-	SIK1
chr1	107682744	108024475	NM_014917	1.092	+	NTNG1
chr16	30205163	30208887	NM_001014999	1.092	+	SLX1A
chr16	30205163	30208887	NM_024044	1.092	+	SLX1B
chr16	30205163	30208887	NM_178044	1.092	+	SLX1B
chr16	30205163	30208887	NM_001015000	1.092	+	SLX1A
chr9	100883256	100935174	NM_003389	1.091	-	CORO2A
chr16	30210548	30215650	NM_001017390	1.091	+	SULT1A4
chr16	30210548	30215650	NM_177552	1.091	+	SULT1A3
chr16	30204255	30205627	NM_001031827	1.09	-	BOLA2
chr16	30204255	30205627	NM_001039182	1.09	-	BOLA2B
chr16	30205753	30215650	NR_037609	1.09	+	SLX1B-SULT1A4
chr16	30205753	30215650	NR_037608	1.09	+	SLX1A-SULT1A3
chr1	107682628	108024475	NM_001113228	1.087	+	NTNG1
chr1	107682628	108024475	NM_001113226	1.087	+	NTNG1
chr6	7986334	7990577	NR_027712	1.083	+	PIP5K1P1
chr20	48927247	48937879	NR_109950	1.082	-	LINC01271
chr9	97365420	97401923	NM_000507	1.081	-	FBP1
chr19	1248551	1259142	NM_177401	1.08	+	MIDN
chr19	35606731	35615228	NM_005971	1.078	+	FXYD3
chr19	35606731	35615228	NM_001136012	1.078	+	FXYD3
chr19	35606731	35615228	NM_001136011	1.078	+	FXYD3
chr19	35606731	35615228	NM_021910	1.078	+	FXYD3
chr19	35606731	35612569	NM_001136010	1.078	+	FXYD3
chr19	35606731	35615228	NM_001136007	1.078	+	FXYD3
chr19	35606731	35614107	NM_001136008	1.078	+	FXYD3
chr19	35606731	35612569	NM_001136009	1.078	+	FXYD3
chr16	75145757	75150670	NM_153486	1.078	-	LDHD
chr16	75145757	75150670	NM_194436	1.078	-	LDHD
chr20	56223447	56285031	NM_020182	1.078	-	PMEPA1
chr19	35613603	35613668	NR_106947	1.072	+	MIR6887
chr20	60813540	60871269	NM_014835	1.072	+	OSBPL2
chr20	60813540	60871269	NM_001278649	1.072	+	OSBPL2
chr20	60813540	60871269	NM_144498	1.072	+	OSBPL2
chr21	43731776	43735706	NM_003226	1.072	-	TFF3
chr12	67663060	67708472	NM_018448	1.071	+	CAND1
chr20	56223447	56285670	NM_199170	1.07	-	PMEPA1
chr20	56223447	56285670	NM_199169	1.07	-	PMEPA1
chr1	16972068	16976915	NR_027504	1.069	+	MST1P2
chr9	33166945	33179981	NR_108110	1.068	+	B4GALT1-AS1
chr9	33166945	33179981	NR_108109	1.068	+	B4GALT1-AS1
chr17	58120551	58156292	NM_022070	1.067	-	HEATR6
chr7	1581870	1596066	NM_001097620	1.067	-	TMEM184A
chr11	110066285	110167437	NM_001260496	1.063	-	RDX
chr11	110100165	110167437	NM_002906	1.063	-	RDX
chr11	110066285	110167437	NM_001260495	1.063	-	RDX
chr11	110100165	110167437	NM_001260494	1.063	-	RDX
chr11	110045604	110167437	NM_001260493	1.063	-	RDX
chr11	110066285	110167437	NM_001260492	1.063	-	RDX
chr21	46269499	46293818	NM_004339	1.063	-	PTTG1IP
chr21	46269499	46293818	NM_001286822	1.063	-	PTTG1IP
chr21	46269499	46293818	NR_104597	1.063	-	PTTG1IP
chr19	38810483	38819649	NM_004823	1.062	+	KCNK6
chr22	36002810	36019401	NM_203377	1.062	-	MB
chr9	130670164	130679305	NM_175040	1.062	-	ST6GALNAC4
chr9	130670164	130679305	NM_175039	1.062	-	ST6GALNAC4
chr15	89164526	89175512	NM_022767	1.06	+	AEN
chr17	38710021	38721736	NM_001838	1.06	-	CCR7
chr17	38710021	38721736	NM_001301714	1.06	-	CCR7
chr20	56223447	56286592	NM_199171	1.059	-	PMEPA1
chr7	2566707	2566779	NR_039791	1.059	+	MIR4648
chr9	97365420	97402531	NM_001127628	1.059	-	FBP1
chr20	48789106	48793208	NR_109943	1.057	+	LINC01273
chr16	29313607	29376380	NR_002939	1.056	+	SNX29P2
chr9	33110638	33167356	NM_001497	1.052	-	B4GALT1
chr9	131071395	131084697	NM_015679	1.051	-	TRUB2
chr9	131084790	131096351	NM_016035	1.05	+	COQ4
chr11	62201013	62314332	NM_024060	1.047	-	AHNAK
chr11	62283373	62314332	NM_001620	1.047	-	AHNAK
chr16	88809174	88812156	NR_120387	1.044	+	LOC339059
chr19	13261281	13265718	NM_004907	1.043	+	IER2
chr15	99327654	99327731	NR_039864	1.043	+	MIR4714
chr1	1682670	1690081	NM_001198995	1.043	-	NADK
chr11	71184548	71184614	NR_106812	1.043	+	MIR6754
chr7	2559478	2568810	NM_001040168	1.041	+	LFNG
chr7	2559478	2568063	NM_001040167	1.041	+	LFNG
chr1	148558187	148596267	NM_001170755	1.041	+	NBPF15
chr22	19744225	19771112	NM_005992	1.041	+	TBX1
chr22	19744225	19754855	NM_080647	1.041	+	TBX1
chr22	19744225	19767068	NM_080646	1.041	+	TBX1
chr20	43953928	43977064	NM_002999	1.041	-	SDC4
chr17	79276623	79283048	NR_038080	1.04	-	LINC00482
chr19	13254871	13261188	NM_001271609	1.04	-	STX10
chr19	13254871	13261188	NM_001271611	1.04	-	STX10
chr19	13254871	13261188	NM_003765	1.04	-	STX10
chr19	13254871	13261188	NM_001271610	1.04	-	STX10
chr7	74601103	74653459	NR_003580	1.037	-	LOC100093631
chr1	207070787	207077484	NM_001185158	1.037	+	IL24
chr1	207070787	207077484	NM_001185157	1.037	+	IL24
chr1	207070787	207077484	NM_001185156	1.037	+	IL24
chr1	207070787	207077484	NM_006850	1.037	+	IL24
chr10	180404	300577	NM_006624	1.036	+	ZMYND11
chr10	180423	300577	NM_001202466	1.036	+	ZMYND11
chr10	180423	295729	NM_212479	1.036	+	ZMYND11
chr10	180423	300577	NM_001202465	1.036	+	ZMYND11
chr11	72465773	72504750	NM_006645	1.034	-	STARD10
chr16	29471206	29476301	NM_177552	1.033	+	SULT1A3
chr16	29471206	29476301	NM_001017390	1.033	+	SULT1A4
chr9	33167856	33179981	NR_108108	1.033	+	B4GALT1-AS1
chr17	57443443	57443515	NR_039882	1.03	+	MIR4729
chr15	67430358	67487533	NM_001145103	1.027	+	SMAD3
chr17	58179120	58180280	NR_027408	1.025	-	LOC653653
chr11	66813113	66813179	NR_106920	1.024	+	MIR6860
chr1	155107819	155111334	NM_001287590	1.024	+	SLC50A1
chr1	155107819	155111334	NM_001287592	1.024	+	SLC50A1
chr1	155107819	155111334	NM_001287591	1.024	+	SLC50A1
chr10	5042102	5046206	NM_001135241	1.023	-	AKR1C2
chr20	49231172	49231322	NR_031634	1.022	-	MIR1302-5
chr16	29476288	29478899	NR_002556	1.021	-	LOC388242
chr16	29476288	29478899	NR_002557	1.021	-	LOC613038
chr10	92671856	92681032	NM_014391	1.02	-	ANKRD1
chr14	105943582	105946507	NR_073085	1.018	+	CRIP2
chr20	55204357	55214338	NM_003222	1.017	+	TFAP2C
chr11	75046135	75046230	NR_029891	1.016	-	MIR326
chr1	155108287	155111334	NM_001287586	1.009	+	SLC50A1
chr1	155108287	155111334	NM_001287589	1.009	+	SLC50A1
chr1	155108287	155111334	NM_001287587	1.009	+	SLC50A1
chr1	155108287	155111334	NM_001287588	1.009	+	SLC50A1
chr1	155108287	155111334	NM_018845	1.009	+	SLC50A1
chr1	155108287	155111334	NM_001122839	1.009	+	SLC50A1
chr1	155108287	155111334	NM_001122837	1.009	+	SLC50A1
chr1	150969300	150980854	NM_001163258	1.006	-	FAM63A
chr1	150969300	150980854	NM_018379	1.006	-	FAM63A
chr1	150980866	151008189	NM_001303229	1.006	+	PRUNE
chr1	150980866	151008189	NM_001303242	1.006	+	PRUNE
chr1	150980866	151008189	NM_001303243	1.006	+	PRUNE
chr1	150980866	151008189	NM_021222	1.006	+	PRUNE
chr1	150980866	151008189	NR_130130	1.006	+	PRUNE
chr1	150980866	151008189	NR_130131	1.006	+	PRUNE
chr1	150980866	151008189	NR_130132	1.006	+	PRUNE
chr1	150980866	151008189	NR_130135	1.006	+	PRUNE
chr1	223714971	223853436	NM_001143962	1.004	-	CAPN8
chr22	45680867	45691755	NM_001167574	1.004	+	UPK3A
chr22	45680867	45691755	NM_006953	1.004	+	UPK3A
chr21	46305868	46340877	NM_001303238	1.004	-	ITGB2
chr21	46340949	46349595	NR_038316	1.004	+	ITGB2-AS1
chr21	46340949	46349595	NR_038315	1.004	+	ITGB2-AS1
chr21	46340949	46349595	NR_038314	1.004	+	ITGB2-AS1
chr21	46340949	46349595	NR_038313	1.004	+	ITGB2-AS1
chr21	46340949	46349595	NR_038312	1.004	+	ITGB2-AS1
chr21	46340949	46349595	NR_038311	1.004	+	ITGB2-AS1
chr21	46305868	46340965	NM_000211	1.004	-	ITGB2
chr17	80059345	80170689	NM_198082	1.003	-	CCDC57
chr16	88870185	88875666	NM_030928	1.003	+	CDT1
chr17	58227301	58236906	NM_000717	1.001	+	CA4
chr15	75118950	75124136	NM_001030005	0.999	+	CPLX3
chr7	5346422	5463177	NM_001080495	0.999	-	TNRC18
chr1	33231234	33240571	NM_001198973	0.999	+	KIAA1522
chr1	33231234	33240571	NM_001198972	0.999	+	KIAA1522
chr19	36630827	36641255	NM_001003962	0.996	+	CAPNS1
chr19	36630827	36641255	NM_001749	0.996	+	CAPNS1
chr1	150969300	150979385	NM_001040217	0.996	-	FAM63A
chr1	150969300	150979273	NM_001163260	0.996	-	FAM63A
chr1	150969300	150979273	NM_001163259	0.996	-	FAM63A
chr21	46305868	46348788	NM_001127491	0.995	-	ITGB2
chr10	181423	300577	NM_001202464	0.995	+	ZMYND11
chr8	102504667	102681952	NM_024915	0.994	+	GRHL2
chr8	143751725	143764145	NR_033343	0.993	+	PSCA
chr16	84853586	84943116	NM_031476	0.992	+	CRISPLD2
chr9	132250938	132275965	NR_038955	0.992	+	LINC00963
chr21	41117333	41174023	NM_001080444	0.991	+	IGSF5
chr19	36631028	36641255	NM_001302632	0.988	+	CAPNS1
chr9	95736717	95798518	NM_033086	0.988	+	FGD3
chr20	46988653	46999381	NR_026958	0.987	+	LINC00494
chr16	85645028	85709812	NM_001134473	0.987	+	GSE1
chr12	13199124	13199174	NR_106988	0.986	+	MIR7641-2
chr10	104433483	104474190	NM_004311	0.986	-	ARL3
chr14	105953256	105955124	NM_001311	0.982	+	CRIP1
chr10	104474297	104498946	NM_178858	0.981	+	SFXN2
chr8	143738873	143751412	NM_001279352	0.981	-	JRK
chr8	143738873	143751412	NM_001077527	0.981	-	JRK
chr8	143738873	143751412	NM_003724	0.981	-	JRK
chr12	13028410	13029070	NR_003932	0.979	+	RPL13AP20
chr10	126721351	126721439	NR_036178	0.978	-	MIR4296
chr14	91592769	91592896	NR_003709	0.977	+	SNORA11B
chr17	38474472	38513895	NM_001145302	0.976	+	RARA
chr17	38474472	38513895	NM_001145301	0.976	+	RARA
chr10	95256368	95288849	NM_001127182	0.974	+	CEP55
chr10	95256388	95288849	NM_018131	0.973	+	CEP55
chr15	75081012	75081098	NR_039738	0.971	-	MIR4513
chr16	3070312	3072383	NM_016639	0.97	+	TNFRSF12A
chr1	46640748	46651634	NM_005727	0.97	+	TSPAN1
chr1	46505811	46642167	NM_001303427	0.966	-	PIK3R3
chr16	3062456	3064506	NM_020982	0.965	+	CLDN9
chr12	79985744	80084790	NM_002583	0.964	-	PAWR
chr14	105942195	105946507	NR_073084	0.963	+	CRIP2
chr7	2557496	2568063	NM_002304	0.962	+	LFNG
chr17	56078279	56084707	NM_001078166	0.961	-	SRSF1
chr17	56078279	56084707	NM_006924	0.961	-	SRSF1
chr17	56078279	56084707	NR_034041	0.961	-	SRSF1
chr16	3064712	3068188	NM_021195	0.96	-	CLDN6
chr3	39183341	39195102	NM_033027	0.958	-	CSRNP1
chr12	97957589	97957689	NR_029678	0.958	+	MIR135A2
chr21	45917774	46131495	NM_001272037	0.957	-	TSPEAR
chr21	45917774	46131495	NM_144991	0.957	-	TSPEAR
chr2	162016938	162092683	NM_001199135	0.957	+	TANK
chr12	120648241	120687964	NM_025157	0.957	-	PXN
chr7	158801044	158818929	NR_024394	0.957	+	LINC00689
chr16	5008317	5069156	NM_014692	0.956	+	SEC14L5
chr11	126276076	126284536	NM_001254759	0.955	+	ST3GAL4
chr5	139028300	139062680	NM_016463	0.954	+	CXXC5
chr17	39705857	39710747	NR_038442	0.953	-	LINC00974
chr19	1241748	1244824	NM_001687	0.952	+	ATP5D
chr19	1241748	1244824	NM_001001975	0.952	+	ATP5D
chr16	1756220	1820318	NM_001040439	0.951	+	MAPK8IP3
chr16	1756220	1820318	NM_015133	0.951	+	MAPK8IP3
chr5	16473146	16509107	NM_019000	0.951	-	FAM134B
chr1	1658823	1677438	NM_182838	0.951	-	SLC35E2
chr1	1656276	1677438	NM_001199787	0.951	-	SLC35E2
chr11	126273310	126284536	NM_001254758	0.949	+	ST3GAL4
chr11	69061604	69064754	NM_138768	0.949	+	MYEOV
chr11	69061604	69064754	NM_001293291	0.949	+	MYEOV
chr11	69061604	69064754	NM_001293296	0.949	+	MYEOV
chr11	69061604	69064754	NM_001293294	0.949	+	MYEOV
chr11	69061604	69064754	NM_001300923	0.949	+	MYEOV
chr11	69061604	69064754	NM_001300924	0.949	+	MYEOV
chr5	66478103	66492617	NM_005582	0.949	-	CD180
chr10	5488513	5501019	NM_005863	0.949	+	NET1
chr10	5488513	5501019	NR_073040	0.949	+	NET1
chr17	58160926	58165828	NR_030732	0.948	-	WFDC21P
chr1	151778546	151804348	NM_005060	0.948	-	RORC
chr17	29902429	29902540	NR_029856	0.946	+	MIR365B
chr17	29902287	29902377	NR_039878	0.946	+	MIR4725
chr10	105637317	105678045	NM_024928	0.943	-	OBFC1
chr7	73097897	73112551	NM_001202560	0.943	+	WBSCR22
chr7	73097897	73112551	NR_045512	0.943	+	WBSCR22
chr7	73097897	73112551	NR_037776	0.943	+	WBSCR22
chr7	73097897	73112551	NM_017528	0.943	+	WBSCR22
chr17	43237540	43247407	NM_001303436	0.941	+	HEXIM2
chr17	43237540	43247407	NM_001303437	0.941	+	HEXIM2
chr17	43237540	43247407	NM_001303438	0.941	+	HEXIM2
chr17	43237540	43247407	NM_001303439	0.941	+	HEXIM2
chr17	43237540	43247407	NM_144608	0.941	+	HEXIM2
chr16	85646841	85709812	NM_014615	0.94	+	GSE1
chr16	85646841	85709812	NM_001278184	0.94	+	GSE1
chr6	30710975	30712327	NM_003897	0.94	-	IER3
chr21	43791995	43809258	NM_032404	0.939	-	TMPRSS3
chr7	73095247	73097781	NM_032317	0.939	-	DNAJC30
chr19	36632321	36641255	NM_001302633	0.939	+	CAPNS1
chr14	91581043	91691740	NM_001286471	0.938	+	C14orf159
chr14	91580978	91691740	NM_001102367	0.935	+	C14orf159
chr19	18451407	18480763	NM_017712	0.935	+	PGPEP1
chr19	18451396	18480763	NM_001300927	0.935	+	PGPEP1
chr20	48909256	48931456	NR_034124	0.935	+	LINC01270
chr14	75988783	76013334	NM_006399	0.934	+	BATF
chr11	72525450	72540680	NM_033388	0.932	+	ATG16L2
chr17	43239211	43247407	NM_001303440	0.932	+	HEXIM2
chr17	43239211	43247407	NM_001303441	0.932	+	HEXIM2
chr17	43239225	43247407	NM_001303442	0.932	+	HEXIM2
chr17	43239225	43247407	NM_001303443	0.932	+	HEXIM2
chr17	43239225	43247407	NM_001303444	0.932	+	HEXIM2
chr3	13518487	13521553	NR_046690	0.932	-	HDAC11-AS1
chr3	13521714	13547924	NM_024827	0.931	+	HDAC11
chr2	129023053	129076171	NM_004807	0.931	-	HS6ST1
chr17	73496340	73511664	NM_020753	0.931	-	CASKIN2
chr3	13521843	13547924	NM_001136041	0.931	+	HDAC11
chr21	43131679	43135935	NR_027272	0.931	-	LINC00479
chr1	154975105	154991001	NR_045515	0.928	+	ZBTB7B
chr1	154975105	154991001	NM_001252406	0.928	+	ZBTB7B
chr1	154975105	154991001	NM_001256455	0.928	+	ZBTB7B
chr1	154975105	154991001	NR_049765	0.928	+	ZBTB7B
chr1	154975105	154991001	NR_046206	0.928	+	ZBTB7B
chr1	120477735	120612317	NM_001200001	0.928	-	NOTCH2
chr1	120454175	120612317	NM_024408	0.928	-	NOTCH2
chr21	45138977	45182188	NM_003681	0.927	+	PDXK
chr16	88875876	88878342	NM_000485	0.926	-	APRT
chr16	88875876	88878342	NM_001030018	0.926	-	APRT
chr16	69743303	69760571	NM_001286137	0.924	-	NQO1
chr17	62120389	62207502	NM_001433	0.923	-	ERN1
chr5	154209017	154209100	NR_039667	0.923	+	MIR378H
chr16	30200004	30200575	NR_002454	0.923	+	LOC606724
chr17	73512608	73520820	NM_207346	0.923	+	TSEN54
chr16	69743303	69760533	NM_001025434	0.923	-	NQO1
chr16	69743303	69760533	NM_000903	0.923	-	NQO1
chr16	69743303	69760533	NM_001025433	0.923	-	NQO1
chr9	139921915	139931234	NM_207511	0.923	+	C9orf139
chr2	109271267	109303702	NM_001193485	0.922	+	LIMS1
chr14	105941111	105946507	NR_073081	0.922	+	CRIP2
chr14	105941111	105946507	NM_001312	0.922	+	CRIP2
chr14	105941111	105946507	NM_001270841	0.922	+	CRIP2
chr14	105941111	105946507	NR_073083	0.922	+	CRIP2
chr21	43136595	43137742	NR_024028	0.919	+	LINC00112
chr20	43374487	43380954	NM_022358	0.919	+	KCNK15
chr12	56367696	56390467	NM_001252036	0.918	+	RAB5B
chr11	61447904	61514474	NM_006133	0.918	+	DAGLA
chr17	79285071	79304474	NM_178520	0.918	-	TMEM105
chr12	13197314	13236383	NM_020853	0.917	+	KIAA1467
chr19	2164147	2232577	NM_032482	0.915	+	DOT1L
chr12	56367794	56390467	NM_002868	0.915	+	RAB5B
chr12	56367794	56390467	NM_001252037	0.915	+	RAB5B
chr1	12627938	12677737	NM_004753	0.914	-	DHRS3
chr17	73521782	73571290	NM_004524	0.914	+	LLGL2
chr17	73521782	73571290	NM_001031803	0.914	+	LLGL2
chr17	73521782	73560804	NM_001015002	0.914	+	LLGL2
chr12	13236470	13256630	NM_001080555	0.914	-	GSG1
chr12	13236470	13256630	NM_001080554	0.914	-	GSG1
chr12	13236470	13256630	NM_001206842	0.914	-	GSG1
chr14	91580356	91691740	NM_001102369	0.912	+	C14orf159
chr14	91580356	91691740	NM_001286472	0.912	+	C14orf159
chr14	91580356	91691740	NM_001286470	0.912	+	C14orf159
chr14	91580356	91634073	NM_001286473	0.912	+	C14orf159
chr14	91580356	91691740	NM_001102368	0.912	+	C14orf159
chr14	91580356	91691740	NM_024952	0.912	+	C14orf159
chr14	91580356	91691740	NM_001102366	0.912	+	C14orf159
chr18	64748820	64748923	NR_049809	0.912	+	MIR5011
chr19	1229946	1237990	NM_152769	0.911	-	C19orf26
chr12	53551446	53558277	NM_001244706	0.911	-	CSAD
chr9	139567594	139581911	NM_006412	0.91	-	AGPAT2
chr9	139567594	139581911	NM_001012727	0.91	-	AGPAT2
chr16	1728277	1752073	NM_144570	0.909	+	HN1L
chr3	195609199	195609266	NR_106887	0.908	-	MIR6829
chr19	4675243	4723855	NM_139159	0.908	-	DPP9
chr17	38465422	38513895	NM_000964	0.906	+	RARA
chr17	74620837	74639920	NM_018414	0.905	-	ST6GALNAC1
chr17	74620837	74639920	NR_110309	0.905	-	ST6GALNAC1
chr17	74620837	74639920	NM_001289107	0.905	-	ST6GALNAC1
chr16	3074031	3077756	NM_024339	0.903	+	THOC6
chr16	3074031	3077756	NM_001142350	0.903	+	THOC6
chr15	72491369	72522063	NM_001206799	0.902	-	PKM
chr17	62223698	62223831	NR_002995	0.901	+	SNORA76C
chr6	12290528	12297427	NM_001955	0.901	+	EDN1
chr6	12290528	12297427	NM_001168319	0.901	+	EDN1
chr17	62223437	62223517	NR_004380	0.9	+	SNORD104
chrX	12993225	12995346	NM_021109	0.899	+	TMSB4X
chr14	90921573	90925249	NR_033986	0.898	+	LINC00642
chr15	75931425	75932664	NM_018285	0.897	-	IMP3
chr14	105235686	105259938	NM_005163	0.897	-	AKT1
chr11	65142662	65149857	NM_001278250	0.896	-	SLC25A45
chr11	65142662	65149857	NM_001300820	0.896	-	SLC25A45
chr11	65142662	65150145	NM_001077241	0.896	-	SLC25A45
chr11	65142662	65150145	NM_182556	0.896	-	SLC25A45
chr6	138743180	138893668	NM_020464	0.896	-	NHSL1
chr6	33689442	33714762	NM_001142883	0.894	-	IP6K3
chr6	33689442	33714762	NM_054111	0.894	-	IP6K3
chr16	3072620	3074287	NM_001288665	0.893	-	HCFC1R1
chr16	3072620	3074287	NM_001288668	0.893	-	HCFC1R1
chr16	3072620	3074287	NM_017885	0.893	-	HCFC1R1
chr16	3072620	3074287	NM_001002018	0.893	-	HCFC1R1
chr16	3072620	3074287	NM_001288667	0.893	-	HCFC1R1
chr16	3072620	3074287	NM_001288666	0.893	-	HCFC1R1
chr16	3072620	3074287	NM_001002017	0.893	-	HCFC1R1
chr2	20400557	20425194	NM_001006946	0.893	-	SDC1
chr2	20400557	20424927	NM_002997	0.893	-	SDC1
chr19	45202420	45213986	NM_001039213	0.893	+	CEACAM16
chr9	139901685	139922740	NM_001606	0.893	-	ABCA2
chr1	202102531	202113871	NM_138795	0.892	-	ARL8A
chr1	202102531	202113871	NM_001256129	0.892	-	ARL8A
chr11	71145456	71159477	NM_001360	0.892	-	DHCR7
chr11	71145456	71159477	NM_001163817	0.892	-	DHCR7
chr3	14444075	14530857	NM_001134367	0.891	+	SLC6A6
chr3	14444075	14530857	NM_003043	0.891	+	SLC6A6
chr3	14444075	14489693	NM_001134368	0.891	+	SLC6A6
chr3	14444075	14530857	NR_103507	0.891	+	SLC6A6
chr17	27055831	27069784	NM_178170	0.889	+	NEK8
chr8	36979470	37258543	NR_031672	0.888	+	MIR1268A
chr1	117214370	117214449	NR_031564	0.886	+	MIR320B1
chr19	1269264	1274808	NM_001300815	0.885	+	CIRBP
chr19	1269264	1273171	NM_001300829	0.885	+	CIRBP
chr19	1269266	1273171	NM_001280	0.885	+	CIRBP
chr19	1269266	1274808	NR_023313	0.885	+	CIRBP
chr19	1269266	1274808	NR_023312	0.885	+	CIRBP
chr11	65142662	65151172	NM_001278251	0.884	-	SLC25A45
chr6	42174538	42185633	NM_018141	0.883	-	MRPS10
chr1	155112366	155112883	NM_018973	0.882	-	DPM3
chr17	65987214	65989765	NM_181656	0.882	-	C17orf58
chr17	65987214	65989765	NM_181655	0.882	-	C17orf58
chr1	155112366	155112996	NM_153741	0.88	-	DPM3
chr15	69884538	69988089	NR_126437	0.879	+	PCAT29
chr15	69884538	69988091	NR_126438	0.879	+	PCAT29
chr22	50354142	50357720	NM_001001852	0.879	+	PIM3
chr11	118764100	118766980	NM_032966	0.878	+	CXCR5
chr17	62396776	62407083	NM_000442	0.876	-	PECAM1
chr11	71164216	71212581	NM_018161	0.875	+	NADSYN1
chr9	130702860	130742812	NM_001035254	0.874	-	FAM102A
chr14	105956191	105965585	NM_001198983	0.873	+	C14orf80
chr5	177557961	177575571	NM_001288794	0.873	+	RMND5B
chr5	177557961	177575571	NM_022762	0.873	+	RMND5B
chr5	177557961	177575571	NM_001288795	0.873	+	RMND5B
chr9	94903748	94921890	NR_027341	0.873	+	LINC00475
chr3	62304717	62321888	NM_020685	0.872	+	C3orf14
chr6	30695510	30710453	NM_005803	0.872	-	FLOT1
chr3	62304647	62321888	NM_001291941	0.871	+	C3orf14
chr3	62304647	62309808	NM_001291943	0.871	+	C3orf14
chr3	62304647	62321888	NM_001291942	0.871	+	C3orf14
chr3	62247493	62304622	NR_038283	0.871	-	PTPRG-AS1
chr3	62247493	62304622	NR_038282	0.871	-	PTPRG-AS1
chr3	62247493	62304622	NR_038281	0.871	-	PTPRG-AS1
chr9	139901685	139923374	NM_212533	0.87	-	ABCA2
chr17	3827162	3867758	NM_005173	0.87	-	ATP2A3
chr17	3827162	3867758	NM_174953	0.87	-	ATP2A3
chr17	3827162	3867758	NM_174956	0.87	-	ATP2A3
chr17	3827162	3867758	NM_174954	0.87	-	ATP2A3
chr17	3827162	3867758	NM_174955	0.87	-	ATP2A3
chr17	3827162	3867758	NM_174958	0.87	-	ATP2A3
chr17	3827162	3867758	NM_174957	0.87	-	ATP2A3
chrX	152082985	152142025	NM_001178109	0.87	+	ZNF185
chrX	152082985	152142025	NM_001178110	0.87	+	ZNF185
chrX	152082985	152142025	NM_007150	0.87	+	ZNF185
chrX	152082985	152142025	NM_001178107	0.87	+	ZNF185
chrX	152082985	152142025	NM_001178108	0.87	+	ZNF185
chrX	152082985	152142025	NM_001178106	0.87	+	ZNF185
chr7	2719155	2755070	NM_133463	0.869	+	AMZ1
chr17	81037566	81052871	NM_001004431	0.869	+	METRNL
chr3	63846320	63847495	NR_104326	0.867	+	THOC7-AS1
chr17	27071022	27077976	NM_004295	0.867	+	TRAF4
chr1	117117019	117210377	NM_001007237	0.866	-	IGSF3
chr1	117117019	117209578	NM_001542	0.865	-	IGSF3
chr14	74178485	74181128	NM_006029	0.864	-	PNMA1
chr16	29466411	29476301	NR_037609	0.864	+	SLX1B-SULT1A4
chr16	29466411	29476301	NR_037608	0.864	+	SLX1A-SULT1A3
chr2	20646831	20649204	NM_004040	0.863	+	RHOB
chr14	105956519	105965585	NM_001134877	0.862	+	C14orf80
chr11	76494284	76509198	NM_015516	0.861	+	TSKU
chr11	76493624	76494106	NR_120561	0.86	-	LOC101928837
chr11	76493624	76494106	NR_120562	0.86	-	LOC101928837
chr16	29464913	29466285	NM_001031827	0.86	-	BOLA2
chr16	29464913	29466285	NM_001039182	0.86	-	BOLA2B
chr6	125475419	125584644	NM_001003395	0.86	+	TPD52L1
chr6	125475419	125584644	NM_001292026	0.86	+	TPD52L1
chr11	65154040	65180995	NM_031904	0.859	+	FRMD8
chr11	65154040	65180995	NM_001300832	0.859	+	FRMD8
chr11	65154040	65180995	NM_001300833	0.859	+	FRMD8
chr11	76493356	76509198	NM_001258210	0.857	+	TSKU
chr14	105939274	105946507	NR_073082	0.857	+	CRIP2
chr14	105939274	105946507	NM_001270837	0.857	+	CRIP2
chr22	36002810	36013555	NM_203378	0.855	-	MB
chr17	74523667	74541458	NR_033357	0.853	+	PRCD
chr19	2100986	2151556	NM_003938	0.851	-	AP3D1
chr19	2100986	2151556	NM_001261826	0.851	-	AP3D1
chr19	1267469	1270259	NR_027271	0.851	-	CIRBP-AS1
chr17	27051365	27053949	NM_001160407	0.85	-	TLCD1
chr22	36002810	36013384	NM_005368	0.849	-	MB
chr14	105190533	105213647	NM_152328	0.848	+	ADSSL1
chr3	177534652	177617012	NR_110826	0.848	+	LOC102724550
chr12	122516633	122631894	NM_014938	0.848	+	MLXIP
chr5	1461541	1524076	NM_024830	0.847	-	LPCAT1
chr3	63819545	63849462	NM_001285404	0.847	-	THOC7
chr3	63819545	63849599	NM_025075	0.847	-	THOC7
chr3	63819545	63849599	NM_001285387	0.847	-	THOC7
chr21	44869903	44873771	NR_026960	0.846	+	LINC00319
chr19	18496967	18499986	NM_004864	0.846	+	GDF15
chr17	62776876	62776942	NR_106728	0.845	+	MIR6080
chr16	29465821	29469545	NM_178044	0.845	+	SLX1B
chr16	29465821	29469545	NM_001015000	0.845	+	SLX1A
chr16	29465821	29469545	NM_024044	0.845	+	SLX1B
chr16	29465821	29469545	NM_001014999	0.845	+	SLX1A
chr3	63850232	63989136	NM_000333	0.844	+	ATXN7
chr15	72491369	72523727	NM_182471	0.844	-	PKM
chr15	72491369	72523727	NM_002654	0.844	-	PKM
chr15	72491369	72523727	NM_001206797	0.844	-	PKM
chr15	72491369	72523727	NM_001206796	0.844	-	PKM
chr15	72491369	72523727	NM_001206798	0.844	-	PKM
chr15	72491369	72523727	NM_182470	0.844	-	PKM
chr17	70594179	70636611	NR_033876	0.842	-	LINC00511
chr6	33664537	33679528	NM_032340	0.841	-	UQCC2
chr6	125474878	125584644	NM_003287	0.841	+	TPD52L1
chr6	125474878	125584644	NM_001003396	0.841	+	TPD52L1
chr6	125474878	125584644	NM_001003397	0.841	+	TPD52L1
chr6	125474874	125584644	NM_001300994	0.841	+	TPD52L1
chr1	109792640	109818378	NM_001408	0.84	+	CELSR2
chr17	61822609	61851088	NM_020198	0.839	-	CCDC47
chr4	3486270	3496209	NM_001256896	0.838	+	DOK7
chr16	70695106	70719954	NM_138383	0.838	-	MTSS1L
chr12	13236470	13248740	NM_031289	0.837	-	GSG1
chr12	13236470	13248740	NM_001206845	0.837	-	GSG1
chr12	13236470	13248740	NM_001206843	0.837	-	GSG1
chr12	13236470	13248740	NM_153823	0.837	-	GSG1
chr11	47236492	47260769	NM_000107	0.837	+	DDB2
chr11	47236492	47260769	NM_001300734	0.837	+	DDB2
chr16	10622278	10674539	NM_001424	0.836	-	EMP2
chr22	37576205	37584330	NM_182486	0.836	-	C1QTNF6
chr22	37576205	37584330	NM_031910	0.836	-	C1QTNF6
chr2	227007509	227044778	NR_046102	0.834	+	LOC646736
chr8	99956630	99964332	NM_001142462	0.834	+	OSR2
chr8	99956630	99964332	NM_053001	0.834	+	OSR2
chr8	99956630	99964332	NM_001286841	0.834	+	OSR2
chr19	18497371	18497444	NR_036156	0.832	+	MIR3189
chr22	29169124	29185289	NM_001284265	0.832	+	CCDC117
chr17	39958204	39968451	NM_006455	0.831	-	P3H4
chr9	133320093	133376661	NM_054012	0.831	+	ASS1
chr9	133320093	133376661	NM_000050	0.831	+	ASS1
chr17	62774256	62777622	NR_027487	0.829	-	LOC146880
chr12	53400041	53435993	NM_001300821	0.829	+	EIF4B
chr12	53400041	53435993	NM_001417	0.829	+	EIF4B
chr12	52679696	52685299	NM_002281	0.826	-	KRT81
chr17	27051365	27053230	NM_138463	0.826	-	TLCD1
chr14	105957585	105965585	NM_001134876	0.826	+	C14orf80
chr14	105957585	105965585	NM_001134875	0.826	+	C14orf80
chr17	61851548	61896677	NM_203499	0.826	+	DDX42
chr17	61851548	61896677	NM_007372	0.826	+	DDX42
chr15	52873517	52970831	NM_019600	0.825	-	FAM214A
chr15	52873517	52970831	NR_104457	0.825	-	FAM214A
chr7	73275488	73280223	NM_182504	0.825	+	WBSCR28
chr3	177159708	177470492	NR_047568	0.824	+	LINC00578
chr6	109072856	109091145	NR_033376	0.824	+	LINC00222
chr14	105235686	105262080	NM_001014432	0.823	-	AKT1
chr14	105235686	105262080	NM_001014431	0.823	-	AKT1
chr10	71211225	71267423	NM_012339	0.823	+	TSPAN15
chr10	129705324	129884164	NM_006504	0.822	+	PTPRE
chr4	3465032	3496209	NM_173660	0.822	+	DOK7
chr4	3465032	3496209	NM_001164673	0.822	+	DOK7
chr4	3465032	3503200	NM_001301071	0.822	+	DOK7
chr11	86511281	86648861	NR_120593	0.821	+	PRSS23
chr11	86511281	86663945	NR_120592	0.821	+	PRSS23
chr11	86511281	86663945	NR_120591	0.821	+	PRSS23
chr11	86511281	86522273	NM_007173	0.821	+	PRSS23
chr11	86511281	86522273	NM_001293178	0.821	+	PRSS23
chr11	86511281	86522273	NM_001293179	0.821	+	PRSS23
chr21	47581061	47604373	NM_001142854	0.821	-	SPATC1L
chr21	47581061	47604373	NM_032261	0.821	-	SPATC1L
chr17	56618947	56621733	NM_001038704	0.82	-	C17orf47
chr12	121647663	121671909	NM_001256796	0.82	+	P2RX4
chr12	121647663	121671909	NM_002560	0.82	+	P2RX4
chr12	121647663	121671909	NM_001261397	0.82	+	P2RX4
chr12	121647663	121671909	NR_046372	0.82	+	P2RX4
chr12	121647663	121671909	NR_046373	0.82	+	P2RX4
chr12	121647663	121671909	NM_001261398	0.82	+	P2RX4
chr17	62745779	62778117	NR_026899	0.819	-	LOC146880
chr14	95107061	95113331	NR_015340	0.818	+	SERPINA13P
chr22	29168661	29185289	NM_001284264	0.817	+	CCDC117
chr22	29168661	29185289	NM_173510	0.817	+	CCDC117
chr22	29168661	29185289	NM_001284263	0.817	+	CCDC117
chr9	139877444	139880210	NM_207510	0.816	+	LCNL1
chr19	7684410	7694439	NM_020196	0.816	-	XAB2
chr17	39968961	39979469	NM_021939	0.815	+	FKBP10
chr17	74466974	74497509	NM_024599	0.814	-	RHBDF2
chr1	169433148	169455208	NM_006996	0.813	-	SLC19A2
chr17	56566892	56595251	NM_004687	0.811	-	MTMR4
chr16	15959575	15982506	NM_144600	0.811	-	FOPNL
chr16	15959575	15982506	NM_001304499	0.811	-	FOPNL
chr16	15959575	15982506	NM_001304497	0.811	-	FOPNL
chr16	15959575	15982506	NM_001304498	0.811	-	FOPNL
chr16	15959575	15982506	NM_001304500	0.811	-	FOPNL
chr16	15959575	15982506	NM_001304502	0.811	-	FOPNL
chr16	15959575	15982506	NR_130755	0.811	-	FOPNL
chr16	15959575	15982506	NR_130756	0.811	-	FOPNL
chr16	15959575	15982506	NR_130757	0.811	-	FOPNL
chr19	7694670	7696510	NM_001171155	0.808	+	PET100
chr19	7694670	7696510	NR_033242	0.808	+	PET100
chr11	62327634	62327778	NR_037427	0.807	-	MIR3654
chr17	48712217	48769063	NM_003786	0.807	+	ABCC3
chr17	48712217	48745288	NM_001144070	0.807	+	ABCC3
chr16	74907470	75019017	NM_030581	0.806	-	WDR59
chrX	152086408	152142025	NM_001178113	0.806	+	ZNF185
chr11	74971165	75062875	NM_020251	0.804	-	ARRB1
chr11	74971165	75062875	NM_004041	0.804	-	ARRB1
chr15	90744561	90772892	NM_198925	0.804	+	SEMA4B
chr19	35531409	35557477	NM_002151	0.802	+	HPN
chr19	35531409	35557477	NM_182983	0.802	+	HPN
chr7	43678845	43769140	NM_018224	0.802	-	COA1
chr7	43670750	43769140	NR_047701	0.802	-	COA1
chr5	10564434	10657928	NM_001164440	0.801	+	ANKRD33B
chr15	75315895	75343067	NM_001301103	0.8	+	PPCDC
chr15	75315895	75343067	NM_001301102	0.8	+	PPCDC
chr15	75315895	75343067	NM_001301101	0.8	+	PPCDC
chr15	75315895	75343067	NM_021823	0.8	+	PPCDC
chr15	75315895	75343067	NR_125369	0.8	+	PPCDC
chr22	50356513	50356587	NR_106879	0.8	+	MIR6821
chr11	66790815	66818334	NM_177963	0.8	+	SYT12
chr16	30215637	30218248	NR_002557	0.799	-	LOC613038
chr16	30215637	30218248	NR_002556	0.799	-	LOC388242
chr2	20790534	20792308	NR_046836	0.797	-	HS1BP3-IT1
chr17	79218610	79269139	NM_001037984	0.797	-	SLC38A10
chr17	79224670	79269139	NM_138570	0.797	-	SLC38A10
chr8	17354596	17428077	NM_001008539	0.796	+	SLC7A2
chr17	73028661	73061984	NR_110835	0.795	+	KCTD2
chr19	8429010	8439259	NM_139314	0.793	+	ANGPTL4
chr19	8429010	8439259	NM_001039667	0.793	+	ANGPTL4
chr19	8429010	8439259	NR_104213	0.793	+	ANGPTL4
chr11	69300328	69308311	NR_120542	0.792	+	LINC01488
chr11	69300328	69308311	NR_120545	0.792	+	LINC01488
chr11	69300328	69308311	NR_120544	0.792	+	LINC01488
chr11	69300328	69308311	NR_120543	0.792	+	LINC01488
chr17	73823307	73840798	NM_199242	0.792	-	UNC13D
chr17	72744751	72744838	NR_037409	0.791	+	MIR3615
chr17	72744750	72765499	NM_004252	0.791	+	SLC9A3R1
chr9	33290417	33365168	NM_147133	0.791	+	NFX1
chr9	33290417	33348721	NM_147134	0.791	+	NFX1
chr9	33290417	33371155	NM_002504	0.791	+	NFX1
chr9	117663424	117692875	NM_001244	0.79	-	TNFSF8
chr9	117655622	117692875	NM_001252290	0.79	-	TNFSF8
chr15	90627210	90645786	NM_002168	0.789	-	IDH2
chr15	90627210	90645786	NM_001290114	0.789	-	IDH2
chr16	11439294	11445620	NM_152308	0.789	+	RMI2
chr16	11439294	11445620	NR_130754	0.789	+	RMI2
chr19	33469497	33555824	NM_033103	0.788	-	RHPN2
chr17	26850958	26865175	NM_003593	0.787	+	FOXN1
chr17	73496340	73505969	NM_001142643	0.787	-	CASKIN2
chr1	16999497	17000007	NM_001282321	0.785	+	FAM231A
chr8	145051319	145060635	NM_032789	0.785	-	PARP10
chr6	54711568	54809897	NM_001010872	0.785	+	FAM83B
chr9	130647599	130667627	NM_001287002	0.784	-	ST6GALNAC6
chr9	130647599	130667627	NR_104629	0.784	-	ST6GALNAC6
chr17	56597197	56634286	NR_110810	0.783	+	SEPT4-AS1
chr19	8454173	8454264	NR_049795	0.783	-	MIR4999
chr7	99798277	99869855	NM_178831	0.782	-	GATS
chr7	99798277	99869855	NR_028039	0.782	-	GATS
chr7	99798277	99869855	NR_028040	0.782	-	GATS
chr7	99806558	99869855	NR_028038	0.782	-	GATS
chr19	46031024	46088122	NM_001017989	0.782	-	OPA3
chr19	46049538	46088122	NM_025136	0.782	-	OPA3
chr19	45251977	45263301	NM_005178	0.782	+	BCL3
chr1	226033232	226070420	NM_014698	0.782	-	TMEM63A
chr9	140122017	140124090	NM_001190228	0.781	+	RNF224
chr11	66790189	66818334	NM_001177880	0.78	+	SYT12
chr21	43483067	43563105	NM_001199528	0.779	+	UMODL1
chr21	43483067	43563105	NM_001199527	0.779	+	UMODL1
chr1	114471995	114520491	NM_198268	0.779	+	HIPK1
chr1	114471995	114514698	NM_152696	0.779	+	HIPK1
chr1	114466622	114472147	NR_110726	0.778	-	HIPK1-AS1
chrX	9983794	10112518	NM_015691	0.778	+	WWC3
chr7	47801073	47806370	NR_038407	0.777	+	LINC00525
chr7	2552162	2568063	NM_001166355	0.777	+	LFNG
chr15	52873517	52944247	NM_001286495	0.777	-	FAM214A
chr8	99466858	99954799	NM_001256312	0.775	-	STK3
chr1	114466622	114471880	NR_110725	0.775	-	HIPK1-AS1
chr10	29891192	29891275	NR_030634	0.775	-	MIR938
chr15	89911247	89911337	NR_029692	0.774	+	MIR9-3
chr1	226073981	226076846	NM_020997	0.774	-	LEFTY1
chr19	35549962	35597208	NR_024562	0.772	-	HPN-AS1
chr20	58533470	58588168	NM_177980	0.771	+	CDH26
chr17	56597610	56618179	NM_001198713	0.771	-	2021-09-04
chr17	56597610	56618179	NM_001256782	0.771	-	2021-09-04
chr6	135502452	135540311	NM_001161657	0.771	+	MYB
chr6	135502452	135540311	NM_001161656	0.771	+	MYB
chr6	135502452	135540311	NM_001161658	0.771	+	MYB
chr6	135502452	135540311	NM_001161660	0.771	+	MYB
chr6	135502452	135540311	NM_001161659	0.771	+	MYB
chr6	135502452	135540311	NM_001130173	0.771	+	MYB
chr6	135502452	135540310	NM_005375	0.771	+	MYB
chr6	135502452	135540311	NM_001130172	0.771	+	MYB
chr19	35563704	35597175	NR_024561	0.771	-	HPN-AS1
chr8	128902873	129113499	NR_003367	0.77	+	PVT1
chr9	95375465	95432547	NM_022755	0.77	-	IPPK
chr12	132379278	132407707	NM_003565	0.769	+	ULK1
chr3	50284325	50296786	NM_001166425	0.768	+	GNAI2
chr14	105196227	105213647	NM_199165	0.765	+	ADSSL1
chr9	135973106	135996637	NM_006266	0.765	-	RALGDS
chr9	135973106	135996637	NM_001271776	0.765	-	RALGDS
chr21	43491425	43563105	NM_173568	0.762	+	UMODL1
chr21	43491425	43563105	NM_001004416	0.762	+	UMODL1
chr11	1753639	1771824	NM_001170820	0.761	-	IFITM10
chr9	140119086	140120763	NM_199001	0.76	+	CYSRT1
chr11	1855539	1858751	NM_138567	0.76	+	SYT8
chr11	1855539	1858751	NM_001290333	0.76	+	SYT8
chr11	1855539	1858751	NM_001290332	0.76	+	SYT8
chr11	1855539	1858751	NM_001290334	0.76	+	SYT8
chr17	73106046	73126360	NM_024585	0.76	+	ARMC7
chr17	73106046	73110924	NM_001304272	0.76	+	ARMC7
chr17	73106046	73110924	NM_001304273	0.76	+	ARMC7
chr17	73106046	73126360	NM_001304271	0.76	+	ARMC7
chr5	10478148	10478257	NR_106747	0.759	+	MIR6131
chr12	53551446	53574430	NM_015989	0.758	-	CSAD
chr9	140086068	140095163	NM_001128228	0.758	-	TPRN
chr7	47314751	47621742	NM_022748	0.757	-	TNS3
chr16	30194730	30200397	NM_001193333	0.756	+	CORO1A
chr16	30194730	30200397	NM_007074	0.756	+	CORO1A
chr5	173006636	173008614	NR_027109	0.755	+	LOC285593
chr5	173006636	173012071	NR_027108	0.755	+	LOC285593
chr12	53574534	53584654	NM_001004304	0.755	+	ZNF740
chr20	58630979	58648008	NM_001302813	0.755	+	C20orf197
chr20	58630979	58632989	NR_126504	0.755	+	C20orf197
chr20	58630979	58648008	NM_001302815	0.755	+	C20orf197
chr20	58630979	58648008	NM_173644	0.755	+	C20orf197
chr19	8455204	8469317	NM_004218	0.754	+	RAB11B
chr7	5553484	5565176	NR_126168	0.752	+	LOC221946
chr1	151778546	151798553	NM_001001523	0.752	-	RORC
chr7	1036622	1177893	NM_032350	0.751	-	C7orf50
chr7	1036622	1177893	NM_001134396	0.751	-	C7orf50
chr7	1036622	1177893	NM_001134395	0.751	-	C7orf50
chr12	53551446	53574693	NM_001244705	0.75	-	CSAD
chr7	5515427	5553399	NM_024963	0.75	-	FBXL18
chr8	125463047	125465266	NM_017956	0.749	+	TRMT12
chr13	20712394	20735183	NM_021954	0.748	-	GJA3
chr1	229406808	229441640	NM_004578	0.747	+	RAB4A
chr1	229406808	229441640	NM_001271998	0.747	+	RAB4A
chr1	229406808	229441640	NR_073545	0.747	+	RAB4A
chr17	27050698	27050772	NR_000009	0.747	+	SNORD4B
chr14	91737666	91884188	NM_001080414	0.746	-	CCDC88C
chr5	154198051	154230213	NM_032385	0.746	-	FAXDC2
chr16	89006446	89017932	NM_001290330	0.745	+	LOC100129697
chr9	139924625	139927292	NM_004479	0.744	-	FUT7
chr15	75074424	75095539	NM_001127190	0.744	+	CSK
chr15	75074424	75095539	NM_004383	0.744	+	CSK
chr19	8439259	8455575	NR_038237	0.743	-	RAB11B-AS1
chr17	29887014	29887102	NR_029710	0.743	+	MIR193A
chr1	1682670	1709909	NM_023018	0.742	-	NADK
chr1	148201751	148202536	NM_001164261	0.742	-	PPIAL4D
chr1	148201751	148202536	NM_001144032	0.742	-	PPIAL4E
chr1	148201751	148202536	NM_001164262	0.742	-	PPIAL4F
chr1	1682670	1710297	NM_001198993	0.741	-	NADK
chr7	43798271	43846941	NM_000712	0.74	+	BLVRA
chr7	43798271	43846941	NM_001253823	0.74	+	BLVRA
chr1	149859018	149859466	NM_175065	0.739	-	HIST2H2AB
chr17	27050446	27050509	NR_000014	0.739	+	SNORD42A
chr2	28615778	28637516	NM_005253	0.739	+	FOSL2
chr12	13043955	13066600	NM_003979	0.739	+	GPRC5A
chr15	60639349	60690185	NM_001136015	0.739	-	ANXA2
chr15	60639349	60690185	NM_004039	0.739	-	ANXA2
chr15	60639349	60690185	NM_001002858	0.739	-	ANXA2
chr15	60639349	60690185	NM_001002857	0.739	-	ANXA2
chr1	1682670	1711508	NM_001198994	0.739	-	NADK
chr12	6437922	6451283	NM_001065	0.739	-	TNFRSF1A
chr19	16589867	16607003	NM_145046	0.738	-	CALR3
chr15	90627210	90643853	NM_001289910	0.737	-	IDH2
chr6	170563421	170571657	NR_002787	0.737	-	LOC154449
chr1	114496498	114520491	NM_181358	0.736	+	HIPK1
chr21	46758504	46761905	NR_103811	0.735	-	LINC00316
chr8	143808620	143818350	NM_016647	0.735	+	THEM6
chr19	16607121	16632180	NM_032207	0.735	+	C19orf44
chr19	16607121	16629263	NM_001288834	0.735	+	C19orf44
chr1	155147229	155157447	NR_046329	0.735	+	TRIM46
chr1	155147229	155157447	NM_001256601	0.735	+	TRIM46
chr14	105155942	105171145	NM_032714	0.734	+	INF2
chr14	105155942	105185947	NM_001031714	0.734	+	INF2
chr14	105155942	105185947	NM_022489	0.734	+	INF2
chr8	38644721	38710546	NM_006283	0.733	+	TACC1
chr8	38644721	38710546	NM_001122824	0.733	+	TACC1
chr8	143783669	143808391	NR_038925	0.732	-	LOC100288181
chr1	145209112	145286270	NM_203458	0.731	+	NOTCH2NL
chr19	4045215	4066816	NM_015898	0.731	-	ZBTB7A
chr19	45574757	45579688	NM_145288	0.731	-	ZNF296
chr11	118477212	118528748	NM_015157	0.73	+	PHLDB1
chr17	73034954	73043074	NM_006356	0.73	-	ATP5H
chr17	73034954	73043074	NM_001003785	0.73	-	ATP5H
chr17	73043278	73061984	NR_110834	0.729	+	KCTD2
chr17	73043278	73061984	NM_015353	0.729	+	KCTD2
chr11	118478305	118528748	NM_001144758	0.729	+	PHLDB1
chr11	118478305	118528748	NM_001144759	0.729	+	PHLDB1
chr15	89155077	89155155	NR_039867	0.729	-	MIR3529
chr7	1192542	1199855	NM_182491	0.729	-	ZFAND2A
chr6	36973422	36996845	NM_173558	0.728	+	FGD2
chr10	5029967	5060225	NM_205845	0.726	-	AKR1C2
chr10	5029967	5060225	NM_001354	0.726	-	AKR1C2
chr15	89155055	89155165	NR_029606	0.726	+	MIR7-2
chr7	1200009	1205594	NR_110069	0.724	+	LOC101927021
chr7	1200009	1205594	NR_110067	0.724	+	LOC101927021
chr7	1200009	1205594	NR_110066	0.724	+	LOC101927021
chr7	1200009	1205594	NR_110068	0.724	+	LOC101927021
chr7	1200009	1205594	NR_110065	0.724	+	LOC101927021
chr4	77494720	77494785	NR_039654	0.724	+	MIR4450
chr10	73576054	73611082	NM_002778	0.723	-	PSAP
chr10	73576054	73611082	NM_001042466	0.723	-	PSAP
chr10	73576054	73611082	NM_001042465	0.723	-	PSAP
chr9	140114698	140115775	NM_031297	0.722	-	RNF208
chr1	155146262	155157447	NM_001256599	0.721	+	TRIM46
chr1	155146262	155153091	NR_104150	0.721	+	TRIM46
chr1	155146262	155157447	NM_001282378	0.721	+	TRIM46
chr1	155146262	155157447	NM_001256600	0.721	+	TRIM46
chr1	155146262	155153091	NM_001282379	0.721	+	TRIM46
chr1	155146262	155157447	NM_025058	0.721	+	TRIM46
chr1	155146262	155157447	NR_046327	0.721	+	TRIM46
chr5	1510876	1510971	NR_106723	0.721	-	MIR6075
chr11	117773756	117800168	NM_001244995	0.72	-	TMPRSS13
chr11	117771355	117800168	NM_001206789	0.72	-	TMPRSS13
chr11	117778509	117800168	NM_001206790	0.72	-	TMPRSS13
chr11	117771355	117800168	NM_001077263	0.72	-	TMPRSS13
chr7	16832263	16844738	NM_006408	0.718	-	AGR2
chr1	149858524	149858961	NM_003517	0.717	+	HIST2H2AC
chr3	193853930	193856401	NM_005524	0.716	+	HES1
chr5	131746464	131811736	NR_045116	0.716	+	C5orf56
chr1	155141883	155145804	NM_173852	0.715	-	KRTCAP2
chr17	27049599	27049671	NR_000010	0.714	+	SNORD4A
chr19	45596430	45650543	NM_019121	0.714	+	PPP1R37
chr19	16511441	16582823	NM_001258376	0.714	-	EPS15L1
chr19	16472388	16582823	NM_001258375	0.714	-	EPS15L1
chr19	16472388	16582823	NM_021235	0.714	-	EPS15L1
chr19	16466054	16582823	NR_047665	0.714	-	EPS15L1
chr19	16472388	16582823	NR_047666	0.714	-	EPS15L1
chr19	16466054	16582823	NM_001258374	0.714	-	EPS15L1
chr6	170475865	170478251	NR_125878	0.714	+	LOC102724511
chr17	56597610	56605408	NM_001256822	0.713	-	2021-09-04
chr10	69865873	69971773	NR_045662	0.712	+	MYPN
chr10	69865873	69971773	NM_001256267	0.712	+	MYPN
chr7	1200420	1205594	NR_110070	0.712	+	LOC101927021
chr3	64705682	64941858	NR_030317	0.712	+	MIR548A2
chr21	43801984	43816200	NM_032405	0.712	-	TMPRSS3
chr21	43791995	43816200	NM_024022	0.712	-	TMPRSS3
chr21	43791995	43816200	NM_001256317	0.712	-	TMPRSS3
chr12	120740123	120751045	NM_012240	0.711	+	SIRT4
chr16	88941262	89007608	NM_175931	0.711	-	CBFA2T3
chr15	90544722	90625432	NM_198526	0.711	+	ZNF710
chr19	7696500	7697898	NM_001271830	0.711	-	PCP2
chr1	149856009	149858232	NM_003528	0.71	-	HIST2H2BE
chr11	85405264	85430393	NM_001289609	0.71	-	SYTL2
chr11	85405264	85430393	NM_206930	0.71	-	SYTL2
chr11	85405264	85430393	NM_001162952	0.71	-	SYTL2
chr16	85008066	85045141	NM_017740	0.71	-	ZDHHC7
chr16	85008066	85045141	NM_001145548	0.71	-	ZDHHC7
chr18	74401985	74405592	NR_122073	0.71	+	LOC400661
chr8	133584200	133687863	NR_073525	0.71	-	LRRC6
chr8	133584200	133687863	NM_012472	0.71	-	LRRC6
chr1	114493766	114520491	NM_198269	0.71	+	HIPK1
chr17	56597610	56606828	NM_004574	0.709	-	2021-09-04
chr17	56597610	56606828	NR_037155	0.709	-	2021-09-04
chr17	56597610	56606828	NR_104196	0.709	-	2021-09-04
chr1	144851423	144995033	NM_001198834	0.708	-	PDE4DIP
chr1	144851423	144995033	NM_014644	0.708	-	PDE4DIP
chr1	144890590	144995033	NM_001002812	0.708	-	PDE4DIP
chr1	144951760	144995033	NM_001002810	0.708	-	PDE4DIP
chr17	56597610	56609445	NM_080416	0.708	-	2021-09-04
chr17	56597610	56609445	NM_080415	0.708	-	2021-09-04
chr17	56597610	56609445	NR_104197	0.708	-	2021-09-04
chr3	39138089	39149854	NM_031899	0.708	-	GORASP1
chr1	144951760	144995082	NM_001195261	0.708	-	PDE4DIP
chr1	17575592	17610727	NM_016233	0.707	+	PADI3
chr9	140098534	140100090	NM_053045	0.706	-	TMEM203
chr19	45582517	45594782	NM_001007270	0.706	+	GEMIN7
chr19	45582529	45594782	NM_024707	0.706	+	GEMIN7
chr19	45582529	45594782	NM_001007269	0.706	+	GEMIN7
chr9	140100118	140113813	NM_001144028	0.706	+	NDOR1
chr9	140100118	140113813	NM_014434	0.706	+	NDOR1
chr9	140100118	140113813	NM_001144027	0.706	+	NDOR1
chr9	140100118	140113813	NM_001144026	0.706	+	NDOR1
chrX	12920935	12961419	NR_030727	0.706	-	TLR8-AS1
chr11	85405264	85430223	NM_206929	0.705	-	SYTL2
chr11	85405264	85430223	NM_001289610	0.705	-	SYTL2
chr16	14766404	14788526	NM_003561	0.704	-	PLA2G10
chr21	43522243	43528644	NR_027243	0.704	-	UMODL1-AS1
chr11	126225788	126284536	NM_006278	0.702	+	ST3GAL4
chr16	4932507	4987136	NM_002705	0.702	-	PPL
chr16	29460665	29461236	NR_002454	0.702	+	LOC606724
chr3	50325162	50330026	NM_006764	0.701	-	IFRD2
chr2	38358246	38408993	NR_027252	0.7	+	CYP1B1-AS1
chr15	93160678	93199031	NM_207446	0.7	-	FAM174B
chr1	151819576	151826173	NM_182578	0.699	-	THEM5
chr17	73841779	73851501	NM_012478	0.699	-	WBP2
chr8	17501302	17658426	NM_001001925	0.698	-	MTUS1
chr8	17501302	17658426	NM_001001924	0.698	-	MTUS1
chr11	65211928	65212028	NR_030343	0.698	+	MIR612
chr11	76745384	76753005	NM_138706	0.697	+	B3GNT6
chr11	126225539	126284536	NM_001254757	0.695	+	ST3GAL4
chr9	95380331	95382817	NR_036505	0.695	+	LOC100128361
chr17	74557714	74557788	NR_004395	0.695	+	SNORD1A
chr14	93389444	93401638	NM_001275	0.695	+	CHGA
chr14	93389444	93401641	NM_001301690	0.695	+	CHGA
chr3	39138089	39149391	NM_001278790	0.695	-	GORASP1
chr3	39138089	39149391	NM_001278789	0.695	-	GORASP1
chr3	39138089	39149391	NR_103867	0.695	-	GORASP1
chr3	39138089	39149391	NR_103866	0.695	-	GORASP1
chr8	144063447	144099807	NR_026913	0.694	-	LOC100133669
chr11	126211611	126225482	NR_033839	0.694	-	ST3GAL4-AS1
chr8	144099901	144103827	NM_002346	0.692	+	LY6E
chr8	144099901	144103827	NM_001127213	0.692	+	LY6E
chr16	87985037	88110924	NM_001173539	0.691	+	BANP
chr16	87985037	88110924	NM_001173540	0.691	+	BANP
chr16	87985037	88110924	NM_079837	0.691	+	BANP
chr16	87985037	88110924	NM_001173541	0.691	+	BANP
chr16	87985037	88110924	NM_017869	0.691	+	BANP
chr21	43791995	43816955	NR_046020	0.69	-	TMPRSS3
chr1	21543739	21606183	NM_001113347	0.69	-	ECE1
chr7	1606969	1609629	NM_032302	0.69	-	PSMG3
chr19	7696500	7698634	NM_174895	0.69	-	PCP2
chr17	39642387	39646116	NM_003771	0.689	-	KRT36
chr7	1606969	1609668	NM_001134340	0.689	-	PSMG3
chr16	83986826	83999937	NM_182981	0.689	+	OSGIN1
chr2	28607275	28617539	NR_103831	0.689	-	FLJ31356
chr17	74557189	74557275	NR_004396	0.688	+	SNORD1B
chr3	39149151	39180394	NM_145755	0.688	+	TTC21A
chr3	39149151	39180394	NM_001105513	0.688	+	TTC21A
chr7	1609708	1629261	NR_021487	0.688	+	PSMG3-AS1
chr7	1609708	1629261	NR_027328	0.688	+	PSMG3-AS1
chr7	1609708	1629261	NR_027329	0.688	+	PSMG3-AS1
chr20	61038552	61051026	NM_080473	0.688	-	GATA5
chr3	134074186	134093427	NM_001278685	0.688	-	AMOTL2
chr3	134074186	134093427	NM_016201	0.688	-	AMOTL2
chr9	140125208	140131006	NM_001177317	0.688	+	SLC34A3
chr9	140125208	140131006	NM_001177316	0.688	+	SLC34A3
chr3	134074186	134094259	NM_001278683	0.687	-	AMOTL2
chr16	4390251	4401373	NM_016069	0.686	-	PAM16
chr3	13590624	13679922	NM_001004019	0.686	+	FBLN2
chr3	13590624	13679922	NM_001998	0.686	+	FBLN2
chr5	131646968	131705608	NR_110997	0.686	-	LOC553103
chr5	133861339	133918920	NM_001289985	0.685	+	JADE2
chr5	133861339	133918920	NM_001289984	0.685	+	JADE2
chr15	71402582	71407839	NM_001102658	0.683	-	CT62
chr9	140125384	140131006	NM_080877	0.683	+	SLC34A3
chr18	21032786	21063099	NM_003831	0.681	+	RIOK3
chr7	47694841	47701246	NM_001123065	0.681	+	C7orf65
chr19	1275519	1279243	NM_017914	0.68	+	C19orf24
chr5	131705400	131731306	NM_003060	0.68	+	SLC22A5
chr8	145064225	145067583	NM_000837	0.68	+	GRINA
chr8	145064225	145067583	NM_001009184	0.68	+	GRINA
chr20	48697660	48732496	NM_021988	0.68	-	UBE2V1
chr20	48697660	48732496	NM_001257394	0.68	-	UBE2V1
chr20	48697660	48732496	NM_199144	0.68	-	UBE2V1
chr20	48697660	48732496	NM_001257393	0.68	-	UBE2V1
chr20	48697660	48732496	NM_022442	0.68	-	UBE2V1
chr20	48697660	48732496	NM_001282575	0.68	-	UBE2V1
chr17	38175349	38210889	NM_001079518	0.68	-	MED24
chr17	38175349	38210889	NM_014815	0.68	-	MED24
chr17	38175349	38210889	NM_001267797	0.68	-	MED24
chr17	38175349	38210889	NR_052017	0.68	-	MED24
chr9	100961279	100975833	NM_001267572	0.679	-	TBC1D2
chr1	1007125	1009687	NM_001205252	0.678	-	RNF223
chr14	105266932	105271048	NM_001137601	0.678	+	ZBTB42
chr19	10982252	11033448	NM_199141	0.678	+	CARM1
chr19	14491955	14519537	NM_001784	0.677	+	CD97
chr19	14491955	14519537	NM_078481	0.677	+	CD97
chr19	14491955	14519537	NM_001025160	0.677	+	CD97
chr1	144951760	144997111	NM_001195260	0.677	-	PDE4DIP
chr20	34679425	34820721	NM_001258331	0.677	+	EPB41L1
chr16	14403141	14403228	NR_029854	0.676	+	MIR365A
chr10	121410881	121437329	NM_004281	0.675	+	BAG3
chr19	35615416	35626178	NM_139284	0.674	-	LGI4
chr12	1675158	1703331	NM_152441	0.674	-	FBXL14
chr10	100007442	100028007	NM_032211	0.673	-	LOXL4
chr8	143781528	143785584	NM_001160355	0.672	+	LY6K
chr8	143781528	143785584	NM_001160354	0.672	+	LY6K
chr8	143781528	143785584	NM_017527	0.672	+	LY6K
chr5	133861797	133918920	NM_015288	0.672	+	JADE2
chr22	19775933	19842462	NM_053004	0.672	-	GNB1L
chr20	60790016	60795323	NM_007232	0.671	-	HRH3
chr3	123001142	123167392	NM_183357	0.67	-	ADCY5
chr22	19833660	19842371	NM_024627	0.67	-	C22orf29
chr8	110586404	110657822	NM_001099752	0.67	-	SYBU
chr8	110586404	110657822	NM_001099751	0.67	-	SYBU
chr14	23527773	23540779	NM_001164816	0.669	-	ACIN1
chr14	23527773	23540779	NM_001164817	0.669	-	ACIN1
chr4	77496703	77496779	NR_039655	0.669	+	MIR548AH
chr19	35521591	35531353	NM_001037	0.668	+	SCN1B
chr19	35521591	35525174	NM_199037	0.668	+	SCN1B
chr16	87799936	87812754	NR_120309	0.668	-	LOC102724467
chr16	23474862	23521815	NM_015044	0.668	-	GGA2
chr1	154966061	154966791	NM_018655	0.667	+	LENEP
chr17	74523429	74533987	NM_134268	0.667	-	CYGB
chr12	52695648	52702947	NM_002284	0.667	+	KRT86
chr20	47538274	47653230	NM_006420	0.666	+	ARFGEF2
chr12	50569562	50595316	NM_001243775	0.666	-	LIMA1
chr9	124062078	124095120	NM_000177	0.665	+	GSN
chr1	149804220	149804616	NM_001034077	0.665	+	HIST2H4B
chr1	149804220	149804616	NM_003548	0.665	+	HIST2H4A
chr1	203256279	203257924	NR_117097	0.664	+	LINC01353
chr17	58755171	59470199	NM_001099432	0.662	+	BCAS3
chr17	58755171	59470199	NM_017679	0.662	+	BCAS3
chr9	100883256	100954956	NM_052820	0.661	-	CORO2A
chr8	87354993	87480178	NM_007013	0.661	+	WWP1
chr8	125520755	125520817	NR_106903	0.659	-	MIR6844
chr17	27047567	27047634	NR_000013	0.659	+	SNORD42B
chr15	75335609	75343067	NM_001301105	0.659	+	PPCDC
chr15	75335609	75343067	NM_001301104	0.659	+	PPCDC
chr16	585315	585368	NR_049852	0.658	+	MIR5587
chr1	203256827	203257924	NR_117098	0.658	+	LINC01353
chr3	15643475	15687328	NM_001281725	0.657	+	BTD
chr16	88797587	88807833	NR_103774	0.657	+	LOC100289580
chr20	58662740	58676442	NR_109916	0.657	+	LOC729296
chr20	58662740	58676442	NR_109918	0.657	+	LOC729296
chr20	58662740	58676442	NR_109917	0.657	+	LOC729296
chr19	14544165	14582679	NM_002741	0.656	+	PKN1
chr3	149086804	149095568	NM_014220	0.655	-	TM4SF1
chr2	238475216	238475818	NM_015893	0.655	+	PRLH
chr3	149095564	149104370	NR_046650	0.655	+	TM4SF1-AS1
chr3	149095564	149104370	NR_109810	0.655	+	TM4SF1-AS1
chr3	149095564	149104370	NR_109809	0.655	+	TM4SF1-AS1
chr9	139871955	139876194	NM_000954	0.655	+	PTGDS
chr8	110586404	110657051	NM_001099753	0.655	-	SYBU
chr8	110586404	110657051	NM_001099755	0.655	-	SYBU
chr8	110586404	110657051	NM_001099754	0.655	-	SYBU
chr3	15602210	15643359	NM_001284413	0.654	-	HACL1
chr3	15602210	15643359	NM_012260	0.654	-	HACL1
chr3	15602210	15643359	NM_001284416	0.654	-	HACL1
chr3	15602210	15643359	NM_001284415	0.654	-	HACL1
chr3	15602210	15643359	NR_104315	0.654	-	HACL1
chr15	90549986	90550073	NR_036135	0.654	+	MIR3174
chr16	30075599	30081741	NM_184043	0.653	+	ALDOA
chr17	74554873	74554951	NR_004397	0.652	+	SNORD1C
chr22	19950069	19957498	NM_007310	0.652	+	COMT
chr3	15643251	15683759	NM_001281726	0.651	+	BTD
chr3	15643251	15687328	NM_000060	0.651	+	BTD
chr3	15643251	15687328	NM_001281724	0.651	+	BTD
chr19	46713498	46718094	NR_027003	0.651	+	DKFZp434J0226
chr12	52708084	52715182	NM_002282	0.65	-	KRT83
chr10	1085963	1095061	NM_004508	0.649	-	IDI1
chr16	30075817	30081741	NM_001127617	0.649	+	ALDOA
chr22	29723668	29784572	NM_001166019	0.648	-	AP1B1
chr22	29723668	29784572	NM_001127	0.648	-	AP1B1
chr22	29723668	29784572	NM_145730	0.648	-	AP1B1
chr2	28530557	28533326	NR_038319	0.648	-	LOC100505716
chr17	73870244	73874656	NM_033452	0.648	-	TRIM47
chr22	19951275	19951357	NR_039918	0.648	+	MIR4761
chr15	42359880	42386752	NM_178034	0.648	-	PLA2G4D
chr2	10262694	10271546	NM_001165931	0.647	+	RRM2
chr12	53491435	53496128	NM_002178	0.647	+	IGFBP6
chr15	72452146	72490136	NM_001012642	0.646	-	GRAMD2
chr12	104609556	104744085	NM_001093771	0.646	+	TXNRD1
chr13	41635696	41658139	NM_007187	0.645	+	WBP4
chr20	34680631	34820721	NM_177996	0.645	+	EPB41L1
chr20	34680631	34820721	NM_001258329	0.645	+	EPB41L1
chr20	34680631	34820721	NM_001258330	0.645	+	EPB41L1
chr3	53259652	53290130	NM_001064	0.645	-	TKT
chr3	53258722	53290130	NM_001135055	0.645	-	TKT
chr3	53259652	53290130	NM_001258028	0.645	-	TKT
chr3	53259652	53290130	NR_047580	0.645	-	TKT
chr7	128095883	128098472	NM_001098786	0.645	+	HILPDA
chr7	128095883	128098472	NM_013332	0.645	+	HILPDA
chr22	20008591	20053449	NM_001283116	0.644	+	TANGO2
chr22	20008591	20053449	NM_001283248	0.644	+	TANGO2
chr22	20008591	20053449	NM_152906	0.644	+	TANGO2
chr22	20008591	20053449	NR_104274	0.644	+	TANGO2
chr22	20008591	20053449	NM_001283215	0.644	+	TANGO2
chr22	20008591	20053449	NM_001283154	0.644	+	TANGO2
chr22	20008591	20053449	NM_001283148	0.644	+	TANGO2
chr22	20008591	20053449	NM_001283186	0.644	+	TANGO2
chr22	20008591	20053449	NM_001283129	0.644	+	TANGO2
chr22	20008591	20053449	NM_001283235	0.644	+	TANGO2
chr22	20008591	20053449	NM_001283199	0.644	+	TANGO2
chr2	10262862	10271546	NM_001034	0.644	+	RRM2
chr17	57228496	57228582	NR_029842	0.644	-	MIR301A
chr3	8262833	8543344	NR_033378	0.644	-	LMCD1-AS1
chr17	27046999	27051374	NM_000984	0.644	+	RPL23A
chr16	3082481	3089133	NR_047572	0.644	+	LOC100128770
chr17	73584138	73622927	NR_003587	0.644	+	MYO15B
chr17	74553845	74561430	NR_038110	0.643	+	SNHG16
chr17	74553845	74561430	NR_038111	0.643	+	SNHG16
chr17	74553845	74561430	NR_038109	0.643	+	SNHG16
chr17	74553845	74561430	NR_038108	0.643	+	SNHG16
chr17	74536120	74541458	NM_001077620	0.643	+	PRCD
chr16	89387540	89391518	NM_001242885	0.643	+	LOC100287036
chr9	95726242	95798518	NM_001286993	0.642	+	FGD3
chr7	97844754	97881563	NM_015395	0.642	-	TECPR1
chr16	87921624	87970112	NM_001739	0.641	-	CA5A
chr19	45312315	45324678	NM_005581	0.641	+	BCAM
chr19	45312315	45324678	NM_001013257	0.641	+	BCAM
chr3	15642858	15687328	NM_001281723	0.641	+	BTD
chr7	20174278	20257013	NM_182762	0.641	-	MACC1
chr12	123565930	123569291	NR_038290	0.641	+	LOC100507091
chr3	8543492	8592961	NM_001278235	0.64	+	LMCD1
chr3	8543492	8609811	NM_014583	0.64	+	LMCD1
chr3	8543492	8609811	NM_001278234	0.64	+	LMCD1
chr3	8543492	8609811	NM_001278233	0.64	+	LMCD1
chr21	46354640	46359828	NR_027129	0.64	-	LINC01547
chr21	46353198	46359828	NR_027128	0.64	-	LINC01547
chr16	22308695	22346424	NM_001258034	0.638	+	POLR3E
chr16	22308695	22346424	NM_018119	0.638	+	POLR3E
chr16	22308695	22346424	NM_001258036	0.638	+	POLR3E
chr16	22308695	22346424	NM_001258035	0.638	+	POLR3E
chr16	22308695	22346424	NR_047581	0.638	+	POLR3E
chr16	22308695	22346424	NM_001258033	0.638	+	POLR3E
chr17	73642645	73644057	NM_001162997	0.638	+	SMIM6
chr17	75315596	75496678	NM_006640	0.638	+	2021-09-09
chr16	85711279	85722588	NM_016095	0.637	-	GINS2
chr15	90234027	90286869	NM_020212	0.637	+	WDR93
chr15	90234027	90286869	NM_001284395	0.637	+	WDR93
chr15	90234027	90247708	NM_001284396	0.637	+	WDR93
chr15	90224761	90234015	NM_003847	0.637	-	PEX11A
chr15	90224761	90234015	NM_001271573	0.637	-	PEX11A
chr15	90224761	90234015	NM_001271572	0.637	-	PEX11A
chr21	46359954	46396888	NM_058190	0.637	+	FAM207A
chr19	19174802	19223841	NM_178526	0.636	+	SLC25A42
chr1	149900542	149908791	NM_001145862	0.635	-	MTMR11
chr20	58571416	58588168	NM_021810	0.635	+	CDH26
chr14	105403590	105444694	NM_138420	0.633	-	AHNAK2
chr10	17428934	17450285	NR_034129	0.633	+	ST8SIA6-AS1
chr16	3048955	3050814	NR_110949	0.633	+	LOC101929613
chr16	3048955	3050814	NR_110948	0.633	+	LOC101929613
chr16	3048955	3050814	NR_110947	0.633	+	LOC101929613
chr21	45029767	45029870	NR_106718	0.632	-	MIR6070
chr9	33240195	33248565	NM_014471	0.632	+	SPINK4
chr7	143548460	143599172	NM_014719	0.631	-	FAM115A
chr16	30076993	30081741	NM_184041	0.631	+	ALDOA
chr16	30076993	30081741	NM_001243177	0.631	+	ALDOA
chr5	167719064	167899308	NM_001161661	0.631	+	WWC1
chr5	167719064	167899308	NM_001161662	0.631	+	WWC1
chr5	167719064	167899308	NM_015238	0.631	+	WWC1
chr11	1860232	1862910	NM_003282	0.63	+	TNNI2
chr8	96145948	96168913	NM_024613	0.63	+	PLEKHF2
chr9	124030379	124095120	NM_198252	0.63	+	GSN
chr9	124030379	124095120	NM_001127666	0.63	+	GSN
chr9	124030379	124095120	NM_001127667	0.63	+	GSN
chr9	124030379	124095120	NM_001127663	0.63	+	GSN
chr9	124030379	124095120	NM_001127665	0.63	+	GSN
chr9	124030379	124095120	NM_001127664	0.63	+	GSN
chr9	124030379	124095120	NM_001127662	0.63	+	GSN
chr7	143548460	143599278	NM_001206938	0.629	-	FAM115A
chr10	43867091	43871783	NM_001184963	0.629	+	FXYD4
chr10	43867091	43871783	NM_173160	0.629	+	FXYD4
chr17	73126319	73127890	NM_001252377	0.628	-	NT5C
chr17	73126319	73127890	NR_045513	0.628	-	NT5C
chr17	73126319	73127890	NM_014595	0.628	-	NT5C
chr19	38755097	38783254	NM_001166103	0.628	+	SPINT2
chr19	38755097	38783254	NM_021102	0.628	+	SPINT2
chr17	1472547	1508328	NM_001284499	0.627	-	SLC43A2
chr19	11033443	11039688	NM_024029	0.627	-	YIPF2
chr8	102381120	102381823	NR_002182	0.627	+	NACAP1
chr14	105219469	105225996	NM_006427	0.626	+	SIVA1
chr14	105219469	105225996	NM_021709	0.626	+	SIVA1
chr20	43990576	43997862	NM_001197129	0.626	+	SYS1
chr11	76777991	76837198	NM_004055	0.626	+	CAPN5
chr10	69681655	69835103	NM_001278185	0.626	-	HERC4
chr10	69681655	69835103	NM_001278186	0.626	-	HERC4
chr10	69681655	69835103	NM_015601	0.626	-	HERC4
chr10	69681655	69835103	NM_022079	0.626	-	HERC4
chr10	69828758	69835103	NM_001278187	0.626	-	HERC4
chr1	149900542	149908266	NM_181873	0.625	-	MTMR11
chr15	89151337	89151428	NR_031590	0.625	+	MIR1179
chr19	11039423	11040916	NM_138358	0.625	+	C19orf52
chr11	67351065	67354124	NM_000852	0.625	+	GSTP1
chr9	130647599	130661927	NM_013443	0.624	-	ST6GALNAC6
chr9	130647599	130661927	NM_001287000	0.624	-	ST6GALNAC6
chr9	130647599	130661927	NM_001286999	0.624	-	ST6GALNAC6
chr14	23594503	23623659	NM_182728	0.624	-	SLC7A8
chr14	23594503	23623659	NM_001267037	0.624	-	SLC7A8
chr10	69869189	69971773	NM_032578	0.624	+	MYPN
chr10	69869189	69971773	NR_045663	0.624	+	MYPN
chr10	69869189	69971773	NM_001256268	0.624	+	MYPN
chr9	97572243	97572339	NR_031755	0.624	+	MIR2278
chr11	47199072	47208010	NM_016223	0.623	-	PACSIN3
chr11	47199072	47208010	NM_001184974	0.623	-	PACSIN3
chr9	96338908	96441869	NM_005392	0.623	+	PHF2
chr8	110586404	110655419	NM_001099756	0.622	-	SYBU
chr10	30722949	30750762	NM_001244134	0.622	+	MAP3K8
chr10	30722949	30750762	NM_005204	0.622	+	MAP3K8
chr9	100846634	100881635	NM_014788	0.621	-	TRIM14
chr9	100846634	100881635	NM_033219	0.621	-	TRIM14
chr3	123001142	123135189	NM_001199642	0.62	-	ADCY5
chr9	136379707	136390068	NM_001080483	0.62	-	TMEM8C
chr11	67259238	67272843	NM_001130848	0.62	-	PITPNM1
chr11	67259238	67272843	NM_004910	0.62	-	PITPNM1
chr10	3818187	3827473	NR_027653	0.619	-	KLF6
chr10	3818187	3827473	NM_001160124	0.619	-	KLF6
chr10	3818187	3827473	NM_001160125	0.619	-	KLF6
chr10	3818187	3827473	NM_001300	0.619	-	KLF6
chr11	20044101	20143147	NM_001111019	0.619	+	NAV2
chr8	125487007	125500859	NM_007218	0.619	+	RNF139
chr6	33857287	33864684	NR_038989	0.619	-	LINC01016
chr11	1860718	1862910	NM_001145829	0.618	+	TNNI2
chr11	67429632	67442102	NM_000695	0.618	-	ALDH3B2
chr9	94895115	94900911	NR_015444	0.618	+	LOC100128076
chr11	85405264	85469112	NM_001162951	0.618	-	SYTL2
chr11	85405264	85469112	NM_001162953	0.618	-	SYTL2
chr8	125474737	125486804	NR_108047	0.618	-	RNF139-AS1
chr5	90606730	90610219	NR_103549	0.617	-	LUCAT1
chr5	90598802	90610219	NR_103548	0.617	-	LUCAT1
chr12	53497273	53518323	NM_003578	0.617	+	SOAT2
chr2	130680434	130691890	NR_026740	0.617	-	LOC389033
chr7	139246315	139477693	NM_022740	0.617	-	HIPK2
chr7	139246315	139477693	NM_001113239	0.617	-	HIPK2
chr14	105515725	105531887	NM_013345	0.616	-	GPR132
chr14	105515725	105531887	NM_001278695	0.616	-	GPR132
chr14	105515725	105531887	NM_001278696	0.616	-	GPR132
chr14	105515725	105531887	NM_001278694	0.616	-	GPR132
chr8	125485048	125486595	NR_108048	0.616	-	RNF139-AS1
chr11	62334482	62334543	NR_106805	0.616	-	MIR6747
chr9	131038424	131051268	NM_001040011	0.616	+	SWI5
chr1	203274663	203278729	NM_006763	0.615	+	BTG2
chr1	201951765	201975275	NM_020216	0.615	+	RNPEP
chr20	48697660	48729735	NM_001257396	0.615	-	UBE2V1
chr20	48697660	48729735	NM_001257395	0.615	-	UBE2V1
chr20	48697660	48729735	NM_001257399	0.615	-	UBE2V1
chr20	48697660	48729735	NM_001257398	0.615	-	UBE2V1
chr20	48697660	48729735	NM_001257397	0.615	-	UBE2V1
chr20	48697660	48729735	NM_001032288	0.615	-	UBE2V1
chr20	48711955	48729735	NM_001282580	0.615	-	UBE2V1
chr20	48697660	48729735	NM_001282579	0.615	-	UBE2V1
chr20	48697660	48729735	NM_001282576	0.615	-	UBE2V1
chr20	48697660	48729735	NR_047554	0.615	-	UBE2V1
chr20	48697660	48729735	NM_001282578	0.615	-	UBE2V1
chr20	48697660	48729735	NM_001282577	0.615	-	UBE2V1
chr20	48711955	48729735	NR_104218	0.615	-	UBE2V1
chr9	35605280	35610038	NM_006285	0.615	+	TESK1
chr6	31132113	31138470	NM_002701	0.614	-	POU5F1
chr1	203267885	203274453	NR_034150	0.614	-	LINC01136
chr1	203267885	203274453	NR_034151	0.614	-	LINC01136
chr17	72766667	72772564	NM_001305077	0.613	-	NAT9
chr17	72766667	72772564	NM_001305078	0.613	-	NAT9
chr17	72766667	72772564	NM_001305079	0.613	-	NAT9
chr17	72766667	72772564	NM_001305080	0.613	-	NAT9
chr17	72766667	72772564	NM_001305081	0.613	-	NAT9
chr17	72766667	72772564	NM_001305082	0.613	-	NAT9
chr17	72766667	72772564	NM_001305083	0.613	-	NAT9
chr17	72766667	72772564	NM_001305084	0.613	-	NAT9
chr17	72766667	72772564	NM_001305085	0.613	-	NAT9
chr17	72766667	72772564	NM_001305086	0.613	-	NAT9
chr17	72766667	72772564	NM_001305087	0.613	-	NAT9
chr17	72766667	72772564	NM_001305088	0.613	-	NAT9
chr17	72766667	72772564	NM_015654	0.613	-	NAT9
chr17	72766667	72772564	NR_130953	0.613	-	NAT9
chr17	72766667	72772564	NR_130954	0.613	-	NAT9
chr6	170581561	170588554	NR_104177	0.613	+	FLJ38122
chr17	45608443	45700642	NM_006310	0.613	+	NPEPPS
chr2	38522028	38604432	NM_022374	0.612	-	ATL2
chr2	38522028	38604432	NR_024191	0.612	-	ATL2
chr2	38522028	38604432	NM_001135673	0.612	-	ATL2
chr12	120648241	120703574	NM_001080855	0.612	-	PXN
chr12	120648241	120703574	NM_002859	0.612	-	PXN
chr12	120648241	120703574	NM_001243756	0.612	-	PXN
chr9	131018107	131038268	NM_004486	0.612	-	GOLGA2
chr17	72772621	72835922	NM_017728	0.612	+	TMEM104
chr9	134452156	134585229	NM_198679	0.611	-	RAPGEF1
chr1	1570602	1655859	NM_001787	0.61	-	CDK11B
chr1	1570602	1655859	NM_033489	0.61	-	CDK11B
chr1	1570602	1655859	NM_033486	0.61	-	CDK11B
chr1	1570602	1655859	NM_033490	0.61	-	CDK11B
chr1	1570602	1655859	NM_001291345	0.61	-	CDK11B
chr1	1570602	1655859	NM_033487	0.61	-	CDK11B
chr14	78138748	78174356	NM_006020	0.609	-	ALKBH1
chr11	47199072	47207432	NM_001184975	0.609	-	PACSIN3
chr7	98771196	98805089	NM_001145715	0.609	-	KPNA7
chr11	85566143	85631063	NM_001286159	0.609	+	CCDC83
chr11	85566143	85631063	NM_173556	0.609	+	CCDC83
chr14	78174413	78183941	NM_031210	0.609	+	SLIRP
chr14	78174413	78183941	NM_001267864	0.609	+	SLIRP
chr14	78174413	78183941	NM_001267863	0.609	+	SLIRP
chr14	78174413	78183941	NR_052025	0.609	+	SLIRP
chr1	1634169	1655791	NM_033529	0.608	-	CDK11A
chr1	1634169	1655791	NM_024011	0.608	-	CDK11A
chr7	139478046	139720125	NM_001130966	0.608	+	TBXAS1
chr7	139478046	139720125	NM_001166254	0.608	+	TBXAS1
chr17	57642885	57685713	NM_001166301	0.606	+	DHX40
chr17	57642885	57685713	NM_024612	0.606	+	DHX40
chr22	41865128	41924993	NM_001098	0.606	+	ACO2
chr17	7999217	8021860	NM_021628	0.606	-	ALOXE3
chr17	72966783	72971823	NR_110878	0.606	+	HID1-AS1
chr10	115999012	116054259	NM_001272046	0.606	+	VWA2
chr7	141356527	141401953	NM_001080392	0.606	-	KIAA1147
chr9	132099201	132109756	NR_120685	0.606	+	LINC01503
chr9	132099201	132109756	NR_120686	0.606	+	LINC01503
chr10	88728187	88730666	NM_006829	0.606	+	ADIRF
chr11	118938462	118952688	NM_021729	0.606	+	VPS11
chr11	118938462	118952688	NM_001290185	0.606	+	VPS11
chr12	56119226	56121684	NM_001257400	0.605	-	CD63
chr14	62022989	62036912	NR_110417	0.605	-	LOC101927780
chr2	98703594	98929410	NM_144992	0.605	+	VWA3B
chr4	69512314	69536494	NM_001076	0.605	-	UGT2B15
chr5	95997740	96110385	NM_001190442	0.605	+	CAST
chr7	76139739	76157199	NM_182683	0.605	+	UPK3B
chr7	76139739	76157199	NM_182684	0.605	+	UPK3B
chr7	76139739	76157199	NM_030570	0.605	+	UPK3B
chr19	46171501	46185717	NM_000164	0.605	+	GIPR
chr7	91741462	91764059	NM_001146152	0.605	-	CYP51A1
chr5	95997860	96110385	NM_001042440	0.605	+	CAST
chr15	50999736	51057910	NM_032802	0.605	-	SPPL2A
chr5	150480266	150537443	NM_001155	0.605	-	ANXA6
chr7	32772592	32772689	NR_030320	0.605	+	MIR550A2
chr9	88742454	88771987	NR_110996	0.604	+	LOC101927623
chr17	18625401	18639431	NM_001037330	0.604	+	TRIM16L
chr7	30329409	30329506	NR_030319	0.604	+	MIR550A1
chr22	47080306	47134152	NM_022766	0.604	-	CERK
chr20	20033157	20341346	NM_015585	0.604	+	CFAP61
chr6	4836331	4955778	NM_001143970	0.604	+	CDYL
chr14	94843083	94857029	NM_001127704	0.604	-	SERPINA1
chr14	94843083	94857029	NM_001127703	0.604	-	SERPINA1
chr14	94843083	94857029	NM_001127702	0.604	-	SERPINA1
chr14	94843083	94857029	NM_001127705	0.604	-	SERPINA1
chr14	94843083	94857029	NM_001127707	0.604	-	SERPINA1
chr14	94843083	94857029	NM_001127706	0.604	-	SERPINA1
chr14	94843083	94857029	NM_001127700	0.604	-	SERPINA1
chr14	94843083	94857029	NM_001127701	0.604	-	SERPINA1
chr14	94843083	94857029	NM_001002236	0.604	-	SERPINA1
chr14	94843083	94857029	NM_001002235	0.604	-	SERPINA1
chr7	107564245	107643804	NM_002291	0.604	-	LAMB1
chr11	66099541	66104000	NM_004292	0.603	-	RIN1
chr20	20015004	20033136	NM_001278628	0.603	-	CRNKL1
chr19	7701986	7712760	NM_001127396	0.603	+	STXBP2
chr19	7701986	7712760	NM_006949	0.603	+	STXBP2
chr19	7701986	7712760	NR_073560	0.603	+	STXBP2
chr19	7701986	7712760	NM_001272034	0.603	+	STXBP2
chr7	47834888	47859444	NM_025031	0.603	+	C7orf69
chr7	47834888	47859444	NM_001302627	0.603	+	C7orf69
chr1	154127779	154155725	NM_001278188	0.603	-	TPM3
chr1	154127779	154155725	NM_001278189	0.603	-	TPM3
chr1	154127779	154155725	NM_153649	0.603	-	TPM3
chr1	154127779	154155725	NM_001278190	0.603	-	TPM3
chr1	154127779	154155725	NM_001043353	0.603	-	TPM3
chr1	154127779	154155725	NM_001043352	0.603	-	TPM3
chr1	154127779	154155725	NM_001043351	0.603	-	TPM3
chr1	154127779	154155725	NR_103461	0.603	-	TPM3
chr1	85093912	85100703	NR_027379	0.603	-	LINC01555
chr12	50135591	50158717	NM_001098576	0.603	+	TMBIM6
chr9	116343156	116360023	NM_001282922	0.603	+	RGS3
chr12	58162350	58165914	NM_023033	0.603	-	METTL1
chr12	58162350	58165914	NM_005371	0.603	-	METTL1
chr9	37438099	37465407	NM_014872	0.603	-	ZBTB5
chr16	84087365	84150548	NM_003791	0.603	-	MBTPS1
chr8	22844929	22877710	NM_001160036	0.603	+	RHOBTB2
chr19	39900262	39900318	NR_039755	0.603	-	MIR4530
chr12	56119226	56121572	NM_001257401	0.603	-	CD63
chr3	160939098	160969795	NM_015938	0.602	+	NMD3
chr10	64926980	65028983	NM_001282948	0.602	-	JMJD1C
chr7	32772592	32772689	NR_037514	0.602	-	MIR550B2
chr3	149956305	149957992	NR_110168	0.602	+	LINC01213
chr20	61583998	61599949	NM_022082	0.602	+	SLC17A9
chr20	61583998	61599949	NM_001302643	0.602	+	SLC17A9
chr16	2902727	2908171	NM_022119	0.602	-	PRSS22
chr19	47278139	47288134	NM_001145145	0.602	-	SLC1A5
chr7	30329409	30329506	NR_037513	0.602	-	MIR550B1
chr1	151990753	151994985	NR_103561	0.602	+	NBPF18P
chr17	62818147	62818220	NR_036271	0.602	-	MIR4315-2
chr17	62818147	62818220	NR_036199	0.602	-	MIR4315-1
chr12	56498102	56507694	NM_006191	0.602	+	PA2G4
chr17	27041298	27045286	NM_001142625	0.601	-	RAB34
chr17	27041298	27045286	NM_001144943	0.601	-	RAB34
chr17	27041298	27045286	NM_001142624	0.601	-	RAB34
chr17	27041298	27045286	NM_001256277	0.601	-	RAB34
chr17	27041298	27045286	NM_001256276	0.601	-	RAB34
chr17	27041298	27045286	NM_001256278	0.601	-	RAB34
chr3	125648117	125655887	NM_001015050	0.601	-	ALG1L
chr3	125648117	125655887	NM_001195223	0.601	-	ALG1L
chr3	93776765	93781831	NM_176815	0.601	-	DHFRL1
chr3	193675160	193721448	NR_033944	0.601	-	LOC647323
chr14	24505620	24520586	NR_102689	0.601	+	DHRS4L1
chr14	24505620	24520586	NR_102694	0.601	+	DHRS4L1
chr14	24505620	24520586	NR_102693	0.601	+	DHRS4L1
chr14	24505620	24520586	NR_102692	0.601	+	DHRS4L1
chr14	24505620	24520586	NR_102691	0.601	+	DHRS4L1
chr16	640172	679273	NM_021168	0.601	+	RAB40C
chr11	1861431	1862910	NM_001145841	0.601	+	TNNI2
chr20	43991739	44005442	NM_001099791	0.601	+	SYS1
chr20	43991739	43997862	NM_033542	0.601	+	SYS1
chr7	91763876	91810039	NR_122109	0.601	+	CYP51A1-AS1
chr7	91763876	91810039	NR_122110	0.601	+	CYP51A1-AS1
chr3	93781854	93845630	NM_022072	0.601	+	NSUN3
chr6	27798951	27799305	NM_003541	0.6	-	HIST1H4K
chrX	69674945	69725339	NM_001166278	0.6	+	DLG3
chr1	16384263	16400127	NM_182623	0.6	-	FAM131C
chr19	45909466	45914024	NM_001297590	0.6	+	CD3EAP
chr19	45909466	45914024	NM_012099	0.6	+	CD3EAP
chr7	44078647	44082082	NR_015401	0.6	+	LINC00957
chr7	44078647	44083895	NR_072982	0.6	+	LINC00957
chr7	44078647	44083895	NR_072981	0.6	+	LINC00957
chr3	183637723	183735727	NM_005688	0.6	-	ABCC5
chr3	183701540	183735727	NM_001023587	0.6	-	ABCC5
chrX	100652778	100663001	NM_000169	0.6	-	GLA
chr1	215740734	215795149	NM_016121	0.6	+	KCTD3
chr4	120113927	120133799	NR_125931	0.6	-	LOC101929762
chr3	138213180	138313225	NM_024491	0.6	-	CEP70
chr3	138213180	138313225	NM_001288964	0.6	-	CEP70
chr3	138218725	138313225	NM_001288966	0.6	-	CEP70
chr3	138213180	138313225	NM_001288965	0.6	-	CEP70
chr3	138213180	138313225	NM_001288967	0.6	-	CEP70
chr20	18004795	18039832	NM_001303461	0.6	-	OVOL2
chr20	18004795	18039832	NM_001303462	0.6	-	OVOL2
chr20	23337230	23338764	NR_109884	0.6	-	LINC01431
chr7	91741462	91763840	NM_000786	0.6	-	CYP51A1
chr6	26027123	26027480	NM_003544	0.6	-	HIST1H4B
chr10	115438920	115490668	NM_001267056	0.6	+	CASP7
chr10	115438920	115490668	NM_033340	0.6	+	CASP7
chr14	55308723	55369542	NM_000161	0.6	-	GCH1
chr14	55308723	55369542	NM_001024024	0.6	-	GCH1
chr14	55308723	55369542	NM_001024071	0.6	-	GCH1
chr14	55308723	55369542	NM_001024070	0.6	-	GCH1
chr4	120133781	120216673	NM_019050	0.6	+	USP53
chr14	23594503	23624667	NM_001267036	0.599	-	SLC7A8
chr14	23594503	23624667	NR_049767	0.599	-	SLC7A8
chr12	79439432	79845788	NM_001135806	0.599	+	SYT1
chr10	14116282	14129878	NR_120638	0.599	+	LOC101928453
chr12	102091416	102122846	NM_020244	0.599	+	CHPT1
chr19	15751706	15771570	NM_001199208	0.599	+	CYP4F3
chr19	15751706	15771570	NM_001199209	0.599	+	CYP4F3
chr19	15751706	15771570	NM_000896	0.599	+	CYP4F3
chr16	4374648	4378341	NR_110901	0.599	-	GLIS2-AS1
chr20	43991808	44039250	NR_003189	0.599	+	SYS1-DBNDD2
chr2	101179417	101193201	NM_024065	0.599	+	PDCL3
chr1	6086072	6161253	NM_172130	0.599	+	KCNAB2
chr1	6086072	6161253	NM_003636	0.599	+	KCNAB2
chr16	640076	679273	NM_001172665	0.599	+	RAB40C
chr16	640076	679273	NM_001172666	0.599	+	RAB40C
chr11	34654010	34684834	NM_001206616	0.599	+	EHF
chr3	156977531	157217445	NM_024621	0.599	-	VEPH1
chr15	57884101	58009755	NM_001018091	0.599	+	GCOM1
chr15	57884101	57977562	NM_152451	0.599	+	MYZAP
chr15	57884101	58009755	NR_104369	0.599	+	GCOM1
chr15	57884101	58009755	NR_104370	0.599	+	GCOM1
chr15	57884101	58009755	NR_104367	0.599	+	GCOM1
chr15	57884101	57977562	NM_001018100	0.599	+	MYZAP
chr15	57884101	58009755	NM_001285900	0.599	+	GCOM1
chr15	57884101	58009755	NR_104368	0.599	+	GCOM1
chr15	57884101	58009755	NM_001018090	0.599	+	GCOM1
chr15	57884101	58009755	NR_104371	0.599	+	GCOM1
chr1	19923470	19956315	NR_033757	0.599	+	MINOS1
chr1	19923470	19956315	NM_001204082	0.599	+	MINOS1
chr1	19923470	19956315	NM_001204083	0.599	+	MINOS1
chr1	19923470	19984949	NM_001204089	0.599	+	MINOS1-NBL1
chr1	19923470	19984949	NM_001204088	0.599	+	MINOS1-NBL1
chr1	19923470	19956315	NR_033758	0.599	+	MINOS1
chr1	19923470	19956315	NM_001032363	0.599	+	MINOS1
chr1	146571065	146585928	NR_103466	0.599	-	NBPF13P
chr2	85764589	85766009	NR_038942	0.599	-	LOC100630918
chr8	90914095	90940095	NM_004337	0.599	+	OSGIN2
chr17	61780191	61819330	NM_001165969	0.598	-	STRADA
chr17	61780191	61819330	NM_001165970	0.598	-	STRADA
chr17	61780191	61819330	NM_153335	0.598	-	STRADA
chr17	61780191	61819330	NM_001003786	0.598	-	STRADA
chr17	61780191	61819330	NM_001003788	0.598	-	STRADA
chr17	61780191	61819330	NM_001003787	0.598	-	STRADA
chr17	18164423	18169095	NM_148886	0.598	+	MIEF2
chr3	149956486	149957992	NR_110167	0.598	+	LINC01213
chr11	118754474	118766980	NM_001716	0.597	+	CXCR5
chr7	26403944	26413949	NM_001199838	0.597	+	SNX10
chr1	159842153	159869906	NM_012337	0.597	-	CFAP45
chr17	7999217	8022234	NM_001165960	0.597	-	ALOXE3
chr1	234859788	234867390	NR_038856	0.597	+	LINC01132
chr6	13574858	13615390	NM_012241	0.597	+	SIRT5
chrX	100663120	100669128	NM_019597	0.597	+	HNRNPH2
chrX	100663120	100669128	NM_001032393	0.597	+	HNRNPH2
chr8	91013579	91064227	NM_001359	0.597	+	DECR1
chr14	23235730	23240998	NM_005015	0.597	+	OXA1L
chr14	62037257	62121431	NR_039985	0.597	+	FLJ22447
chr19	45882891	45909607	NM_001142502	0.597	-	PPP1R13L
chr12	56119226	56122136	NM_001257392	0.597	-	CD63
chr2	109150810	109303702	NM_001193483	0.597	+	LIMS1
chr2	85766100	85772403	NM_005911	0.596	+	MAT2A
chr1	159869768	159869869	NR_130464	0.596	-	MIR4259
chr2	71336805	71357394	NM_032601	0.596	-	MCEE
chr14	88851987	88904804	NM_018418	0.596	+	SPATA7
chr14	88851987	88904804	NM_001040428	0.596	+	SPATA7
chr22	41855720	41864708	NM_032758	0.596	-	PHF5A
chr12	15034114	15038853	NM_000900	0.596	-	MGP
chr12	15034114	15038853	NM_001190839	0.596	-	MGP
chr12	50135292	50158717	NM_003217	0.596	+	TMBIM6
chrX	153770458	153793261	NM_001099856	0.596	+	IKBKG
chr17	45527592	45569986	NR_033934	0.596	-	MRPL45P2
chr8	95653363	95719694	NM_017697	0.596	+	ESRP1
chr8	95653363	95719694	NM_001122825	0.596	+	ESRP1
chr8	95653363	95719694	NM_001122826	0.596	+	ESRP1
chr8	95653363	95719694	NM_001122827	0.596	+	ESRP1
chr8	95653363	95719694	NM_001034915	0.596	+	ESRP1
chr1	216676587	217311097	NM_001243510	0.596	-	ESRRG
chr1	216676587	217311097	NM_001243511	0.596	-	ESRRG
chr1	216676587	217311097	NM_001134285	0.596	-	ESRRG
chrX	85158640	85158712	NR_029848	0.596	-	MIR361
chr4	71554195	71556268	NM_020368	0.596	+	UTP3
chr5	134240809	134298336	NM_032151	0.595	+	PCBD2
chr3	93776765	93782067	NM_001195643	0.595	-	DHFRL1
chr3	62384020	62861064	NM_003716	0.595	-	CADPS
chr3	62384020	62861064	NM_183394	0.595	-	CADPS
chr3	62384020	62861064	NM_183393	0.595	-	CADPS
chr16	30960404	30966259	NM_152288	0.595	+	ORAI3
chr2	71357443	71377232	NM_005791	0.595	+	MPHOSPH10
chr1	155294185	155300909	NR_103478	0.595	+	RUSC1
chr1	155294185	155300909	NM_001278230	0.595	+	RUSC1
chr10	102732285	102745373	NM_001203244	0.595	+	SEMA4G
chr10	102732285	102745373	NM_017893	0.595	+	SEMA4G
chr12	9800642	9811010	NR_046447	0.595	+	LOC374443
chr12	9800642	9811010	NR_046446	0.595	+	LOC374443
chr12	9800642	9811010	NR_046445	0.595	+	LOC374443
chr12	9800642	9811010	NR_046444	0.595	+	LOC374443
chr12	9800642	9811010	NR_002814	0.595	+	LOC374443
chr2	113399406	113401757	NR_033871	0.595	-	FLJ42351
chr6	13574760	13605970	NM_031244	0.595	+	SIRT5
chr6	13574760	13615390	NM_001193267	0.595	+	SIRT5
chr6	13574760	13615390	NM_001242827	0.595	+	SIRT5
chr6	163731016	163745505	NR_028390	0.595	-	PACRG-AS1
chr6	158402887	158520207	NM_003898	0.595	+	SYNJ2
chr17	1614797	1619566	NR_028502	0.594	-	MIR22HG
chr17	1614797	1619566	NR_028505	0.594	-	MIR22HG
chr17	1614797	1619566	NR_028504	0.594	-	MIR22HG
chr17	1614797	1619566	NR_028503	0.594	-	MIR22HG
chr14	62022989	62037371	NR_110416	0.594	-	LOC101927780
chr1	202172904	202288889	NM_021636	0.594	+	LGR6
chr9	131937830	131940540	NM_203434	0.594	-	IER5L
chr9	132044694	132047998	NR_121587	0.594	+	LOC101929331
chr13	24995068	25086948	NM_006437	0.594	-	PARP4
chr12	56119226	56122266	NM_001257391	0.594	-	CD63
chr7	86954663	86974808	NR_015381	0.594	-	TP53TG1
chr19	36641823	36643771	NM_001864	0.594	-	COX7A1
chr14	94492723	94515276	NM_023112	0.594	+	OTUB2
chr13	111154922	111160526	NR_046583	0.593	-	COL4A2-AS1
chr16	30103636	30107537	NM_001145524	0.593	-	YPEL3
chr16	30103634	30107521	NM_031477	0.593	-	YPEL3
chr2	88856258	88927094	NM_004836	0.593	-	EIF2AK3
chr9	139607023	139619170	NM_152421	0.593	+	FAM69B
chr11	46354454	46402104	NM_201532	0.593	+	DGKZ
chr17	1617196	1617281	NR_029494	0.592	-	MIR22
chr17	27041298	27044908	NM_001144942	0.592	-	RAB34
chr17	27041298	27044908	NM_031934	0.592	-	RAB34
chr17	27043010	27044908	NM_001256281	0.592	-	NARR
chr12	9800514	9811010	NR_046451	0.592	+	LOC374443
chr1	17007749	17007823	NR_037446	0.592	+	MIR3675
chr14	94400498	94423767	NM_016150	0.592	-	ASB2
chr12	58166382	58176324	NM_015433	0.592	+	METTL21B
chr12	58166382	58176324	NM_206914	0.592	+	METTL21B
chr8	27559189	27559284	NR_037418	0.592	-	MIR3622B
chr16	81134483	81214967	NM_001278425	0.592	-	PKD1L2
chr16	81203894	81214967	NM_001278423	0.592	-	PKD1L2
chr16	639668	679273	NM_001172664	0.592	+	RAB40C
chr12	57482676	57489259	NM_005967	0.591	+	NAB2
chr11	118307204	118397539	NM_005933	0.591	+	KMT2A
chr11	118307204	118397539	NM_001197104	0.591	+	KMT2A
chr1	109822175	109825790	NM_032636	0.591	-	PSRC1
chr1	109822175	109825790	NM_001032291	0.591	-	PSRC1
chr1	109822175	109825790	NM_001005290	0.591	-	PSRC1
chr3	156527059	156529810	NR_003284	0.591	-	PA2G4P4
chr20	62159775	62168723	NM_005975	0.591	-	PTK6
chr20	62159775	62168723	NM_001256358	0.591	-	PTK6
chr16	21529229	21531765	NR_002594	0.591	-	SLC7A5P2
chr5	43573286	43603332	NR_073113	0.591	-	NNT-AS1
chr16	20912425	20936331	NM_001302835	0.591	+	LYRM1
chr5	175819455	175843570	NM_001834	0.59	-	CLTB
chr5	175819455	175843570	NR_045724	0.59	-	CLTB
chr5	175819455	175843570	NM_007097	0.59	-	CLTB
chr15	29991570	30114706	NM_003257	0.59	-	TJP1
chr15	29991570	30114706	NM_175610	0.59	-	TJP1
chr1	51761209	51796236	NM_001297662	0.59	-	TTC39A
chr1	51752929	51796236	NM_001297663	0.59	-	TTC39A
chr7	86974950	87029112	NM_021151	0.59	+	CROT
chr7	86974950	86989425	NM_001243745	0.59	+	CROT
chr7	86974950	87029112	NM_001143935	0.59	+	CROT
chr3	46710484	46735146	NM_001190707	0.59	-	ALS2CL
chr9	72999512	73029573	NM_001206	0.59	-	KLF9
chr16	20912394	20936331	NR_126527	0.59	+	LYRM1
chr12	56119226	56122434	NM_001257390	0.59	-	CD63
chr7	65425671	65447301	NM_001293104	0.59	-	GUSB
chr7	65425672	65447301	NM_000181	0.59	-	GUSB
chr7	65425671	65447301	NM_001293105	0.59	-	GUSB
chr7	65425671	65447301	NR_120531	0.59	-	GUSB
chr7	65425671	65447301	NM_001284290	0.59	-	GUSB
chr3	187871660	188608460	NM_001167672	0.59	+	LPP
chr4	3943668	3957148	NR_024253	0.59	-	FAM86EP
chr8	27559193	27559276	NR_037417	0.59	+	MIR3622A
chr12	122755980	122907116	NM_002956	0.59	-	CLIP1
chr12	122755980	122907116	NM_001247997	0.59	-	CLIP1
chr12	122755980	122907116	NM_198240	0.59	-	CLIP1
chr4	3943486	3957155	NR_130740	0.59	-	FAM86EP
chr4	3943486	3957155	NR_130741	0.59	-	FAM86EP
chr4	3943486	3957155	NR_130742	0.59	-	FAM86EP
chr21	38437663	38445103	NM_153681	0.589	-	PIGP
chr1	155290250	155293938	NM_001039517	0.589	-	RUSC1-AS1
chr5	131892615	131980313	NM_005732	0.589	+	RAD50
chr1	233749749	233808258	NM_002245	0.589	+	KCNK1
chr3	46710484	46735194	NR_033815	0.589	-	ALS2CL
chr3	46710484	46735194	NM_147129	0.589	-	ALS2CL
chr17	1619816	1641893	NM_152348	0.589	+	WDR81
chr17	1619816	1641893	NM_001163673	0.589	+	WDR81
chr8	122625270	122653630	NM_005328	0.588	-	HAS2
chr10	24497719	24836777	NM_019590	0.588	+	KIAA1217
[truncated: 12,253 more rows]
