# Supplementary material for: Cooperative interaction between ERα and the EMT-inducer ZEB1 reprograms breast cancer cells for bone metastasis
Source: Nat Commun. 2022 Apr 19;13:2104. doi: 10.1038/s41467-022-29723-5 (PMC9018728; doi:10.1038/s41467-022-29723-5)
Supplement: Supplementary file 11 — Source Data [file 41467_2022_29723_MOESM11_ESM.xlsx]

## Sheet: Fig. 1b
		empty vector				ZEB1
	veh	11.8864	9.50396	10.6622	11.3987	13.0117	11.0501	15.3664	12.9477
	E2	77.9077	81.8039	58.296	53.3767	265.275	231.448	212.578	208.486
	FI	64.3767	53.9828	48.1435	54.6922	130.839	133.795	136.103	169.676

## Sheet: Fig. 1c
		empty vector						ZEB1
	veh	23.2558	10.4478	1.91022	6.68896	4.77707	6.15385	33.7838	79.5455	29.4118	54.6875	40.2685	12.3457
	E2	69.6774	57.9557	59.0095	119.403	54.9133	100.901	303.279	740	255.034	475	298.077	394.231
	FI	17.4782	28.7611	18.7027	15.1956	20.6009	46.8262	112.211	179.487	161.29	162.162	276.786	192.893

## Sheet: Fig. 1d
		empty vector			ZEB1			Twist1			Prrx1			Twsit1 + Prrx1			Twsit1 + Prrx1 + ZEB1
	vehicle	323.831	316.532	319.334	407.528	381.502	355.367	227.174	347.318	177.333	305.819	217.855	176.436	117.833	117.382	114.386	321.567	330.027	354.302
	E2	2455.29	2206.26	2131.01	4766.17	4446.81	4902.7	1909.13	1720.05	2126.36	1577.6	1642.45	1711.67	672.998	727.72	848.457	4340.73	4761.95	5730.43

## Sheet: Fig. 1e
		empty vector			ZEB1
	vehicle	13.8577	10.934	10.9964	8.45545	9.10986	9.67192
	P4	198.24	216.467	217.266	55.4541	51.9059	59.5077

## Sheet: Fig. 1f
	empty vector			ZEB1			ER			ER + ZEB1
	1276.05	1329.45	1297.31	819.247	825.671	767.509	1638.16	1701.57	1677.32	1005.89	994.757	1004.53

## Sheet: Fig. 1g
	empty vector			ZEB1			ER			ER + ZEB1
	300.292	316.469	324.727	415.008	419.431	419.492	364.322	386.773	439.37	686.47	697.821	724.655

## Sheet: Fig. 1h
		empty vector			ZEB1			TGFb1			ZEB1+TGFb1
	vehicle	59.0567	44.5565	98.3187	27.232	26.5867	21.372	11.4212	10.7915	10.3446	28.9057	27.7852	26.2917
	E2	783.243	826.606	794.549	3519.86	3740.53	4350.95	165.305	151.612	132.986	2374.79	2379.13	2409.34

## Sheet: Fig. 1i
	empty vector			ZEB1			TGFb1			ZEB1+TGFb1
	326.98	303.341	324.381	324.186	341.148	341.148	902.085	1001.5	926.522	791.75	867.917	867.917

## Sheet: Fig. 1j
	GREB1	-DOX						+DOX
	veh	1	0.76	1.27	0.48	2.32	3.09	1.95	1.75	1.92	2.34	1.78	2.11
	E2	8.82	7.97	7.77	7.13	9.61	9.02	11.75	9.39	11.43	10.8	11.41	11.87
	F+I	3.58	3.89	3.62	3.2	2.87	2.87	7.1	7.45	7.36	5.71	7.53	6.67
	CXCL12	-DOX						+DOX
	veh	1	0.7	1.1	1.18	1.91	2.08	2.41	2.42	2	2.14	2.23	1.95
	E2	24.58	17.86	22.51	17.27	21.88	20.32	26.04	25.93	27.7	28.28	24.85	26.56
	F+I	12.57	10.99	11.65	9.84	10.81	11.01	32.27	28.81	26.18	27.2	29.92	27.58
	CCDC110	-DOX						+DOX
	veh	1	0.78	1.28	1.95	2.41	2.06	1.99	2.09	1.55	1.48	2.76	2.05
	E2	4.62	5.4	5.65	4.94	4.78	4.47	6.33	6.46	7.25	6.67	4.99	5.06
	F+I	1.76	1.47	1.25	1.79	1.53	1.32	2.88	3.16	2.93	2.24	2.9	1.89
	ADRB1	-DOX						+DOX
	veh	1	0.84	1.73	1.33	1.57	1.69	0.81	0.83	0.75	1.07	0.44	0.93
	E2	5.25	4.88	4.18	5.28	4.72	4.48	6.31	4.61	5.5	5.4	4.34	5.58
	F+I	10.79	8.95	7.55	8.41	10.84	9.92	17.02	17.79	16.1	12.08	14.36	14.08

## Sheet: Fig. 1l
	Time (hours)	-DOX (veh)					-DOX (E2)					-DOX (FI)					-DOX (ICI)					+DOX (veh)					+DOX (E2)					+DOX (FI)					+DOX (ICI)
	0	78097.3	80458.5	82890.6	85570.6	87979	69242.8	71568.6	73611	75641.7	78061.9	68274.7	69691.4	71840.1	73540.2	75334.7	73528.4	75665.3	78097.3	80458.5	82890.6	76220.2	74909.7	73540.2	72253.3	70647.7	69620.5	71025.5	72265.1	73599.2	75063.2	74732.6	76582.6	76881.3	78309.8	80033.5	67164.9	68310.1	69349	90317.1	71497.7
	24	87034.5	91804.2	95582.2	100966	97046.1	111166	96479.4	83351	93834.9	88309.6	56102.6	61013.9	48263.3	56338.7	51427.4	80942.6	90576.4	86420.6	90434.7	87223.4	75345.1	75297.9	67600.3	70292.1		105358	103941	95676.6	109277	108522	102370	73940.9	35676.6	79277.2		49025.9	77561.3	56984.1	48116.4	54745.3
	48	111544	117872	119147	116597	127836	139642	130906	107341	119383		53741.3	53174.7	43824.2	55677.5	50152.3	85948.4	99690.7	99454.6	101060	94897.4	137492	116903	118461	105474		184033	194092	207740	198767	196926	89949.9	89430.5	83905.2	88722.1		59345.3	61251.8	68265.5	65187.1	69787.1
	72	133220	129442	127411	132842		139642	120894	194967			57566.5	53221.9	41888	52702.4	49585.6	89584.7	106585	105452	106869	118675	151471	144387	135509	145379		337822	142875	255956	125567	245047	111248	55191.8	99725.4	98780.9		66831.2	63560.5	71378.8	99122.5	72813
	96	150976	153574	145121	147198		139642	152535	236526			57472.1	53080.2	42265.8	52655.2	49727.3	93787.6	103138	105735	106774	114708	181317	187125	160632	185189		264409	370407	298364	495389	377160	104306	121874	103409	106478		64295.1	36429	71816	70032	75261.7

[truncated: 69 more sheets: Fig. 2a, Fig. 2d, Fig. 2e, Fig. 2g, Fig. 2h, Fig. 2i, Fig. 2l, Fig. 3f, Fig. 3h, Fig. 3i, Fig. 3j, Fig.3k, Fig. 3l, Fig. 4d, Fig. 4e, Fig. 4f, Fig. 4g, Fig. 5b, Fig. 5c, Fig. 5d …]
